# Supplementary material for: Quantitative Trait Loci Analysis Based on High-Density Mapping of Single-Nucleotide Polymorphisms by Genotyping-by-Sequencing Against Pine Wilt Disease in Japanese Black Pine (Pinus thunbergii)
Source: Front Plant Sci. 2022 Apr 5;13:850660. doi: 10.3389/fpls.2022.850660 (PMC9022113; doi:10.3389/fpls.2022.850660)
Supplement: Supplementary file 1 [file Data_Sheet_1.FASTA]

>TP78_query_64
CAGCAAAAAAACACAAAAATTACATCAACAATGGATTCTCGAGAGCTCGGGCGCGAAGAG
TTGG
>TP78_hit_64
CAGCAAAAAAACACAAAAATTACATCAACAATCGATTCTCGAGAGCTCGGGCGCGAAGAG
TTGG
>TP556_query_64
CAGCAAAAACAACACAAACTAGAGTGCAAGAGGAGAAATCTTGTGGATTATGACAAAAGA
ACAA
>TP556_hit_64
CAGCAAAAACAACACAAACTAGAGTGCAGGAGGAGAAATCTTGTGGATTATGACAAAAGA
ACAA
>TP652_query_64
CAGCAAAAACAGAACAAAATAGCAGTCAAACCCAGTCAAATGATGAAATCAACCTGTGGT
GAAA
>TP652_hit_64
CAGCAAAAACAGAACAAAATAGCAGTCAAACCCAGTCAAATGATGAAGTCAACCTGTGGT
GAAA
>TP960_query_64
CAGCAAAAACTCTGTATTGGGCCCACATCCTGCCTGCTTTATCCTACCAACCATTGAATC
TAGC
>TP960_hit_64
CAGCAAAAACTCTGTATTGGGCCCACATCCTGCTTGCTTTATCCTACCAACCATTGAATC
TAGC
>TP1204_query_64
CAGCAAAAAGAGCCAAACCTTAATAATGCCAGGGGACAACTTTGCATGGTTTATTGTCAC
AAGA
>TP1204_hit_64
CAGCAAAAAGAGCCAAACCTTAATAATGCCGGGGGACAACTTTGCATGGTTTATTGTCAC
AAGA
>TP1756_query_64
CAGCAAAAATGGGCAGGATTCTGACTTCCGCTTCCGTGGTCTCTTTTTCGTAAGGTTCTA
AGCC
>TP1756_hit_64
CAGCAAAAATGGGCAGGATTCTGACTTTCGCTTCCGTGGTCTCTTTTTCGTAAGGTTCTA
AGCC
>TP1933_query_64
CAGCAAAACAAAGTGTTTGAGAATGCGTTGGCTATCTATGACAAAGACACTCCTGACCGT
TGGC
>TP1933_hit_64
CAGCAAAACAAAGTGTTTGAGAATGCGTTGGCTATCTATGACAAAGACACTGCTGACCGT
TGGC
>TP2054_query_64
CAGCAAAACAATATTAGTGGACGAAATGTGAACATCTGGGGAGCACAACCAGCACTGACC
ATCT
>TP2054_hit_64
CAGCAAAACAATATTAGTGGACGAAATGTGAACATCTGGGGAGCACAATCAGCACTGACC
ATCT
>TP2570_query_64
CAGCAAAACGATATTGGCGGTCTCAACCATTGCAACTTGGATATTCTTTGGGCCACCGTA
GCTG
>TP2570_hit_64
CAGCAAAACGATATTGGCGGTCTCGACCATTGCAACTTGGATATTCTTTGGGCCACCGTA
GCTG
>TP2768_query_64
CAGCAAAACTGCCTCAGTCAGATGCTTTAACTGAAAAACGAAACATTGACGGTTAGAGAC
ATCA
>TP2768_hit_64
CAGCAAAACTGCCTCAGTCAGATGCTTTAACTGAAAAACGAAACATTGACTGTTAGAGAC
ATCA
>TP3026_query_64
CAGCAAAAGAAGGATGCCCTAGCCGTATGTCTTGTGAAGGTTTGGCCACAGTTCAAAGGG
AGCT
>TP3026_hit_64
CAGCAAAAGAAGGATGCCCTAGCCGTATGTCTTGTGAAGGTTTGGCCACAGTTTAAAGGG
AGCT
>TP3201_query_64
CAGCAAAAGAGCAGGTATGTGATTGTGGAGGTGCTCGGGTCAAAATTGGTGTCGTTCATA
TCTG
>TP3201_hit_64
CAGCAAAAGAGCAGGTATGTGATTGTGGAGTTGCTCGGGTCAAAATTGGTGTCGTTCATA
TCTG
>TP3219_query_64
CAGCAAAAGAGCCCTAACCAAAAAAGTCAACGCTGGTCAACAGGGCAGATTTGACCATCA
ACTA
>TP3219_hit_64
CAGCAAAAGAGCCCTAACCAAAAAAGTCAACGCTGGTCAATAGGGCAGATTTGACCATCA
ACTA
>TP3380_query_64
CAGCAAAAGATGGCACCTATTCACAATATAAATTCGGATTGTTGTAGGTGACGGCATAAC
AATA
>TP3380_hit_64
CAGCAAAAGATGGCACCTATTCACAGTATAAATTCGGATTGTTGTAGGTGACGGCATAAC
AATA
>TP3526_query_64
CAGCAAAAGCATGCCTGCCTGGTAATTCAGGCCTATATTGCTTTTAGTAAGAGAGGAAGG
TTCC
>TP3526_hit_64
CAGCAAAAGCGTGCCTGCCTGGTAATTCAGGCCTATATTGCTTTTAGTAAGAGAGGAAGG
TTCC
>TP3752_query_64
CAGCAAAAGGACTAGAGGTTGCCCTACATCCGCTGTTAAAGAAGGTCTTCTATCAGCAAG
TTAG
>TP3752_hit_64
CAGCAAAAGGACTAGAGGTTGCCCTACGTCCGCTGTTAAAGAAGGTCTTCTATCAGCAAG
TTAG
>TP3782_query_64
CAGCAAAAGGAGCTGTAATACAGCAAGAGCGCCAACATTTTCATTTATGGAGCGGACAGA
TATT
>TP3782_hit_64
CAGCAAAAGGAGCTGTAATACAGCAAGAGCGCCAACATTTTCATTTATGGAGCGTACAGA
TATT
>TP3856_query_64
CAGCAAAAGGCCAACTCCATTAATGACTAGGGCTTGGTGCGAGGTGTTATGGACCCAAGA
ATAT
>TP3856_hit_64
CAGCAAAAGGCCAACTCCATTAATGACTAGGGCTTGGTGTGAGGTGTTATGGACCCAAGA
ATAT
>TP3857_query_64
CAGCAAAAGGCCAAGATGCCTTCTTCTGAGACAGCAAGCGACCTAAGGGCCATGATCAGG
AGAC
>TP3857_hit_64
CAGCAAAAGGCCAAGATGCCTTCTTCTGAGACAGCAAGTGACCTAAGGGCCATGATCAGG
AGAC
>TP3928_query_64
CAGCAAAAGGGATACCCTAACAACAATAACGAGGCTCCCATGCCCTGCCCTAACCTGCCC
TCAT
>TP3928_hit_64
CAGCAAAAGGGATACCCTAACAACAATAACGAGGCTCCCATTCCCTGCCCTAACCTGCCC
TCAT
>TP3930_query_64
CAGCAAAAGGGATGCCCTGGCCGCAGTGAAGAGGCTCATATACACAGCCATAAAGGCTCC
TATA
>TP3930_hit_64
CAGCAAAAGGGATGCCCTGGCCGTAGTGAAGAGGCTCATATACACAGCCATAAAGGCTCC
TATA
>TP4149_query_64
CAGCAAAAGTGGCAAGACAAAGACTGAGGCAAAGACTGGATCAGTCTGGCATTGCTTGTT
TTGG
>TP4149_hit_64
CAGCAAAAGTGGCAAGACAAAGACTGAGGCAAAGACTGGATCAGTCTGGCGTTGCTTGTT
TTGG
>TP4556_query_64
CAGCAAAATATTTCTTCTTTGCCCTCCCAAACTTTTTCAATAGTGTGTCTCAACGTGATA
TCAT
>TP4556_hit_64
CAGCGAAATATTTCTTCTTTGCCCTCCCAAACTTTTTCAATAGTGTGTCTCAACGTGATA
TCAT
>TP4873_query_64
CAGCAAAATGACGCATTCAATTTAGCATAAGAATACTCCATTTCTAGAGGTTCTACTCAC
CATG
>TP4873_hit_64
CAGCAAAATGACGCATTCAATTTAGCATAAGTATACTCCATTTCTAGAGGTTCTACTCAC
CATG
>TP4985_query_64
CAGCAAAATGCCTCCCGATATCTCTATCCGTCCTTCCATTGTCTCTAGCACTCTCCTCGG
TTGA
>TP4985_hit_64
CAGCAAAATGCCTCCCGATATCTCTATCCGTCCTTCCATTGTCTCTAGCACTCTCCTCGG
TTGC
>TP5160_query_64
CAGCAAAATTAACAGGATTATCACCCTATCATGCTCCACTGGACGTTGTCTTCATCAACA
CTAC
>TP5160_hit_64
CAGCAAAATTAACAGGATTATCACCCTGTCATGCTCCACTGGACGTTGTCTTCATCAACA
CTAC
>TP5475_query_64
CAGCAAAATTTGGTCTGATCAGCAGTGAATTCGTCCTTGCTTCCTTAGTCAAACCTGGTC
AAAA
>TP5475_hit_64
CAGCAAAGTTTGGTCTGATCAGCAGTGAATTCGTCCTTGCTTCCTTAGTCAAACCTGGTC
AAAA
>TP5603_query_64
CAGCAAACAAAGACCCAAAAGTGTCACAAGGATTCATGAAAGCTTTTAGAAAGGTATTTT
TAGA
>TP5603_hit_64
CAGCAAACAAAGACCCAAAAGTGTCACAAGGATTCATGAAAGCTTTTATAAAGGTATTTT
TAGA
>TP5717_query_64
CAGCAAACAACCTAACTGGCCGATTTTTTCATTGTGAAGACCTGAATCCATACCTTCTAA
AACT
>TP5717_hit_64
CAGCAAACAACCTAACTGGCTGATTTTTTCATTGTGAAGACCTGAATCCATACCTTCTAA
AACT
>TP5897_query_64
CAGCAAACAATTGGAAGCCGGGATACTTTGAATATCCGAGTAGAGCCAGCACAATCATGC
AAAT
>TP5897_hit_64
CAGCAAACAATTGGAAGCCGGGATACTTTGAATATCCGATTAGAGCCAGCACAATCATGC
AAAT
>TP5899_query_64
CAGCAAACAATTGGAAGCCGGGATACTTTTAATATCGGTTAGAACCAGCACAATCATGCA
AATA
>TP5899_hit_64
CAGCAAACGATTGGAAGCCGGGATACTTTTAATATCGGTTAGAACCAGCACAATCATGCA
AATA
>TP5980_query_64
CAGCAAACACATGAATGCATATTCCGGGCTTATGAGACTTCATTATTGGTTGCACCCAAG
CGTT
>TP5980_hit_64
CAGCAAACACATGAATGCATATTCCGGGCTTATGAGACTTCATTATTGGTTGCACTCAAG
CGTT
>TP6024_query_59
CAGCAAACACGATATCCTCCACCAATAACTGTTTGGCCGTTGTCCGGGCAATACCGCTGA
AAAA
>TP6024_hit_59
CAGCAAACACGATATCCTCCCCCAATAACTGTTTGGCCGTTGTCCGGGCAATACCGCTGA
AAAA
>TP6573_query_64
CAGCAAACCACTGCCTCCTCCATTCGCTCCTTAGGATTATCACCTAAAGAATTCTGAAAC
AAAC
>TP6573_hit_64
CAGCAAACCACTGCCTCCTCCATTCGCTCCTTAGGATTATCATCTAAAGAATTCTGAAAC
AAAC
>TP6604_query_64
CAGCAAACCAGTCACACGAAAGTAAATATCAAGCGGCCGTCACATACACATATTTGCATG
AACG
>TP6604_hit_64
CAGCAAACCAGTCACACGAAAGTAAATATCAAGCGGCCGTCACATACACGTATTTGCATG
AACG
>TP6737_query_64
CAGCAAACCCAGCAACTGTGAGCAGACACAGAGGGTCATATATCAAGAGGGTAGCAGTGC
AGAG
>TP6737_hit_64
CAGCAAACCCAGCAACTGTGAGCAGACAGAGAGGGTCATATATCAAGAGGGTAGCAGTGC
AGAG
>TP6945_query_64
CAGCAAACCGTAGGGCAGGTAAAGGCGGGCACAGTAAAAAACAGAGTATAAACTTAATTA
CAGG
>TP6945_hit_64
CAGCAAACCGTAGGGCAGGTAAAGGCGGGCACAGTAAAAAACGGAGTATAAACTTAATTA
CAGG
>TP7628_query_64
CAGCAAACTCTGATGAAATTGGGCGAGGAGGGGCATCTCCAATAGGGACATTCTTCCCCT
TCCT
>TP7628_hit_64
CAGCAGACTCTGATGAAATTGGGCGAGGAGGGGCATCTCCAATAGGGACATTCTTCCCCT
TCCT
>TP7905_query_64
CAGCAAACTTCCCTTCAATTTTAAACTGAAATGGCTAACTCTTCACCTTAATCTCCAAAC
CAAG
>TP7905_hit_64
CAGCAAACTTCCCTTCAATTTTAAACTGAAATGGCTAACTCTTCACTTTAATCTCCAAAC
CAAG
>TP8089_query_64
CAGCAAAGAAACCAGCCATAACAGTTAGGCAGACTCTCGGATTAGTGTGATCTTAAGAGG
ATCT
>TP8089_hit_64
CAGCAAAGAAACCAGCCATAACAGTTAGGCAGACTCTGGGATTAGTGTGATCTTAAGAGG
ATCT
>TP8241_query_64
CAGCAAAGAAGAAAGGCCAGCGAAGCCATGGAAGGAACCTCTACGCTACCTTAACACTGA
CCTA
>TP8241_hit_64
CAGCAAAGAAGACAGGCCAGCGAAGCCATGGAAGGAACCTCTACGCTACCTTAACACTGA
CCTA
>TP8390_query_64
CAGCAAAGAATAGTGGAAATTATGGCAATCGTGCCAAAGCCCAGGGCTTTGGGAGAAACC
TCCA
>TP8390_hit_64
CAGCACAGAATAGTGGAAATTATGGCAATCGTGCCAAAGCCCAGGGCTTTGGGAGAAACC
TCCA
>TP8446_query_64
CAGCAAAGAATTCTAAGGTACATGAAGTCCACAGTATATTAAAGACTTATCAATGCACAG
GCAA
>TP8446_hit_64
CAGCAAAGAATTCTAAGGTACATGAAGTTCACAGTATATTAAAGACTTATCAATGCACAG
GCAA
>TP8574_query_64
CAGCAAAGACGCAGTGGGAGAGACTGCATGTTGGGTGGAGCAGTAGAGCCAGGGAATTCA
GATG
>TP8574_hit_64
CAGCAGAGACGCAGTGGGAGAGACTGCATGTTGGGTGGAGCAGTAGAGCCAGGGAATTCA
GATG
>TP8578_query_64
CAGCAAAGACGGTGAGAGAACTTGAATGGGATCCATATTTATATGGGAGGTGGCGTGCCT
AATT
>TP8578_hit_64
CAGCAAAGACGGTGAGAGAACTTGAATGGGATCCATATTTATATGGGAGGTGGCGTGCCT
GATT
>TP8940_query_64
CAGCAAAGAGGGTCTCAAAGCCTAGGAAGGCCATGGCGTAGCAGAGAGAGGCCTTTTAGG
GTCT
>TP8940_hit_64
CAGCAAAGAGGGTCTCAAAGCCTAGTAAGGCCATGGCGTAGCAGAGAGAGGCCTTTTAGG
GTCT
>TP9268_query_64
CAGCAAAGATTTTGAAATTAGATGTTAAGGCCAGCGAAGAATTGAGAGATTTTGGTAATA
CCGA
>TP9268_hit_64
CAGCAAAGATTTTGAAATTAGATGTTAAGGCCAGCGAAGTATTGAGAGATTTTGGTAATA
CCGA
>TP9285_query_64
CAGCAAAGCAAACCCTAACCAGTCAACGGTCAATGGTCAATACAGTCCTCTAGAAACTTG
GTCA
>TP9285_hit_64
CAGCAAAGTAAACCCTAACCAGTCAACGGTCAATGGTCAATACAGTCCTCTAGAAACTTG
GTCA
>TP9456_query_64
CAGCAAAGCACTGCCAGCCAAGGGATCAAGACTTTTGAAAAAGGAAAGCATTAGTCTCTA
CAAG
>TP9456_hit_64
CAGCAAAGCACTGCCAGCCAAGGGATCAAGACTTTTGAAAAAGGAAAGCCTTAGTCTCTA
CAAG
>TP10121_query_64
CAGCAAAGGAAGGTCTGTTTCATGGGTCTTTTGGAGGGCCAAGGTGCTGTAAGGGAGGCT
GAGG
>TP10121_hit_64
CAGCAAAGGAAGGTCTGTTTCATGGGTCTTTTGGAGGGCCGAGGTGCTGTAAGGGAGGCT
GAGG
>TP10490_query_64
CAGCAAAGGCATGCTAACAACAACAATGACATGGTGCAATGGGACAACAGCGAAGGCATG
CTAA
>TP10490_hit_64
CAGCAAAGGCATGCTAACAACAGCAATGACATGGTGCAATGGGACAACAGCGAAGGCATG
CTAA
>TP10630_query_64
CAGCAAAGGCTTTAAAGGGAAGCATTAGGCAAATAGGTGAAGTCACAAGGGAGGAAGGTG
CTGT
>TP10630_hit_64
CAGCAAAGGCTTTAAAGGGAAGCGTTAGGCAAATAGGTGAAGTCACAAGGGAGGAAGGTG
CTGT
>TP11183_query_64
CAGCAAAGTAAGGAAGGCTGAGAGCCGTTAAGGCCAGGAAAGATAGGCCAAAGCTGGACA
ATTG
>TP11183_hit_64
CAGCAAAGTAAGGGAGGCTGAGAGCCGTTAAGGCCAGGAAAGATAGGCCAAAGCTGGACA
ATTG
>TP11561_query_64
CAGCAAAGTGGTTTTCTATACCATACAATACAAAACTGTCAATGCATGGCTATCCTATGA
CATA
>TP11561_hit_64
CAGCAACGTGGTTTTCTATACCATACAATACAAAACTGTCAATGCATGGCTATCCTATGA
CATA
>TP11771_query_64
CAGCAAAGTTTCCTGGGCTAGATCTGAGGCAGTGAAGGGCTTTAAGGCTTAATTGTGACG
GCGG
>TP11771_hit_64
CAGCAAAGTTTCCTGGTCTAGATCTGAGGCAGTGAAGGGCTTTAAGGCTTAATTGTGACG
GCGG
>TP11827_query_64
CAGCAAATAAAAAGAACTTGAGAGTCATGAAGATAAGGAAGTATCCAAGTCTATGAGGTG
GCCT
>TP11827_hit_64
CAGCAAATAAAAGGAACTTGAGAGTCATGAAGATAAGGAAGTATCCAAGTCTATGAGGTG
GCCT
>TP12345_query_64
CAGCAAATAGAGAATCCTCTAAACATCATGATGATGTAGTTCAGGAAGGTACAACAGTAT
GAGA
>TP12345_hit_64
CAGCAAATAGAGAATCCTCTACACATCATGATGATGTAGTTCAGGAAGGTACAACAGTAT
GAGA
>TP12502_query_64
CAGCAAATATCACGGCACAATTGGTGCATGCACAGTTGTGTAAAGAGGTGCATTGAGTTA
TGCT
>TP12502_hit_64
CAGCAAATATCTCGGCACAATTGGTGCATGCACAGTTGTGTAAAGAGGTGCATTGAGTTA
TGCT
>TP12505_query_64
CAGCAAATATCAGAATTACAGAAATCATGGCATCGATTGGCATGGTTCTCATCGCCATTG
TTTT
>TP12505_hit_64
CAGCAAATATCAGAATTACAGAAATCATGGCATCGATTGGCATGGTTTTCATCGCCATTG
TTTT
>TP12548_query_64
CAGCAAATATGCCACCTAGGAGAGGAGATGGTATAGGTCAGGGAAGGCCTATAGCCAACG
CAGT
>TP12548_hit_64
CAGCAAATATGCCACCTAGGAGAGGAGATGGTATAGGTCAGGGAAGGCCTGTAGCCAACG
CAGT
>TP12740_query_64
CAGCAAATCACAACTCTTATTGACTTAAGTCGGCAGGAATATCACGAGGTATTTCCAATG
ACCA
>TP12740_hit_64
CAGCAAATCACAACTCTTCTTGACTTAAGTCGGCAGGAATATCACGAGGTATTTCCAATG
ACCA
>TP12898_query_64
CAGCAAATCCACGGCTGGCCGACACACGCACACATTTTACATACATTCCCAGCCCTATTA
ATGT
>TP12898_hit_64
CAGCAAATGCACGGCTGGCCGACACACGCACACATTTTACATACATTCCCAGCCCTATTA
ATGT
>TP13594_query_64
CAGCAAATGATCTATGACAAAACTCAACTTCTGAAGCAATTTTGCAAAGCATCGGTTGTT
AAAC
>TP13594_hit_64
CAGCAAATGATCTATGACAAAACTCAACTTCTGAAGCAATTTTGCAAAGCATTGGTTGTT
AAAC
>TP13845_query_64
CAGCAAATGCTTTCTCCTTGGGTCCAACTGTATTGTCTTCCTTGGCCTTCAATCTAGCTT
CTTC
>TP13845_hit_64
CAGCAAATGCTTTCTCCTTGGGTCCAACTGTATTGTCTTCCTTGGCCTTCAATCTAGTTT
CTTC
>TP14335_query_64
CAGCAAATGTTTCGATTTGCTCATCCATCAAAATATGTTGGTAACAGTACTCCATCATCC
ATCA
>TP14335_hit_64
CAGCAAATGTTTCGATTTGCTCATCCATCAAAATATTTTGGTAACAGTACTCCATCATCC
ATCA
>TP14625_query_64
CAGCAAATTCCTTTATGGTGGAGGTGGTATTACTGGGCCAATCCTATTGCATGGACACTA
TATG
>TP14625_hit_64
CAGCAAATTCCTTTGTGGTGGAGGTGGTATTACTGGGCCAATCCTATTGCATGGACACTA
TATG
>TP14651_query_64
CAGCAAATTCGTTGCTAGAAGTACCTGGTCCGGGAAGCGTACGTTTCATTTTGCGATCCA
GTTT
>TP14651_hit_64
CAGCAAATTTGTTGCTAGAAGTACCTGGTCCGGGAAGCGTACGTTTCATTTTGCGATCCA
GTTT
>TP14992_query_64
CAGCAAATTTCAAAGTTTTAATGGGCACCTGTAAGGCCTGGATGGCTCTCTGAAATTTCT
TGAA
>TP14992_hit_64
CAGCAAATTTCAAAGTTTTAATGGGCACCTGTATGGCCTGGATGGCTCTCTGAAATTTCT
TGAA
>TP15674_query_64
CAGCAACAAACTAAGCCAGTTATTTTATTAATCATATCAAGAAGGTAAATGCTGAAAACT
TTTT
>TP15674_hit_64
CAGCAACAAACTAAGCCAGTTATTTTATTAATCATATCAAGAAGGTACATGCTGAAAACT
TTTT
>TP15751_query_64
CAGCAACAAAGCAATGCCGGCGTGGAAGCCCTTGTCAGTGTGTGGATCCCTTGTGAAGGG
GGGG
>TP15751_hit_64
CAGCAACAAAGCAATGCCGGCGTGGAAGCCCTTGTCAGTGTGTGGATCTCTTGTGAAGGG
GGGG
>TP16042_query_64
CAGCAACAAATTTGGTCTGCGAATTCTCTTCTAAGGCTACGGCTAGCCATCGAAAGACTG
TCGA
>TP16042_hit_64
CAGCAACAAATTTGGTCTGCGAATTCTCTTCTAAGGCTATGGCTAGCCATCGAAAGACTG
TCGA
>TP16227_query_64
CAGCAACAACAACGATTAGCATGTAGGGGCGTCGTGAAACCGAATTATTTATAGGCCTTG
TACC
>TP16227_hit_64
CAGCAACAACAACGATTAGCATGTAGGGGCGTCGTGAAACCGAATTATTTATAGGCCTTG
TAGC
>TP16553_query_64
CAGCAACAACATAACTGCCAATTGTCCCGCACAATTGAAGGTGCCGGGCGCATGCATGAG
CGCC
>TP16553_hit_64
CAGCAACAACATAACTGCCAATTGTCCCGCACAATTGAAGGTGTCGGGCGCATGCATGAG
CGCC
>TP17086_query_64
CAGCAACAAGATCTTCTTTTGTAATGTTTGACCGGTAGGCCGAATTGATCCGGCCGGAGT
TATC
>TP17086_hit_64
CAGCAACAAGATCTTCTTTTGTAATGTTTGACCGGTAGGCCGAATTGATCCGGCCGGAGT
TGTC
>TP17406_query_64
CAGCAACAATAACCAGAACATTCTATGTCATGACCTCCTATAACATTCTATGTCATGACC
TCCT
>TP17406_hit_64
CAGCAACAATAACCATAACATTCTATGTCATGACCTCCTATAACATTCTATGTCATGACC
TCCT
>TP17746_query_64
CAGCAACACAAAACACTTTTGGAATATACAACAAAACACTTTAAGATTGTCAACGAAAAA
GAGG
>TP17746_hit_64
CAGCCACACAAAACACTTTTGGAATATACAACAAAACACTTTAAGATTGTCAACGAAAAA
GAGG
>TP17953_query_64
CAGCAACACAGTCCTAGTTAAAGGCCGAGTTTTTGTCTTGGTTTGAGGCCAAGTTTTTGT
CTAG
>TP17953_hit_64
CAGCAACACAGTCCTAGTTAAAGGCTGAGTTTTTGTCTTGGTTTGAGGCCAAGTTTTTGT
CTAG
>TP18124_query_59
CAGCAACACCGAGAGCCCCTCTGAGACGGAAATAGTGCAGAGAAGAGGTCGCTCTGCTGA
AAAA
>TP18124_hit_59
CAGCACCACCGAGAGCCCCTCTGAGACGGAAATAGTGCAGAGAAGAGGTCGCTCTGCTGA
AAAA
>TP18234_query_64
CAGCAACACGGACGTGAGTGACAGTGTCGCATATTATTCAAGATCTGGTCTATTAGAAGA
AATA
>TP18234_hit_64
CAGCAACACGGACGTGAGTGACAGTGTCGCATATTATTCAGGATCTGGTCTATTAGAAGA
AATA
>TP18273_query_64
CAGCAACACGTTCCCTGTAGGATACCATTTCTACACAATAAAACCCTTCTCAACTTTATA
AAGA
>TP18273_hit_64
CAGCAACACGTTCCCTGTAGGATACCATTTCTACACAATAAAACGCTTCTCAACTTTATA
AAGA
>TP18278_query_64
CAGCAACACTAAAATGATCCTACTCCTTTAGGACACTGAACACGACTCCAAGCTTCCCTC
TAGC
>TP18278_hit_64
CAGCGACACTAAAATGATCCTACTCCTTTAGGACACTGAACACGACTCCAAGCTTCCCTC
TAGC
>TP18578_query_64
CAGCAACAGACAATATTGGATTTGGTGCTCAAGAGGGACAAAATACTCAAACTTGAGGAA
GAGG
>TP18578_hit_64
CAGCAACAGACAATATTGGATTTGGTGTTCAAGAGGGACAAAATACTCAAACTTGAGGAA
GAGG
>TP18695_query_64
CAGCAACAGAGGGGTTTGTAATGACCCACAAGCCACCACCGTGGTTCTGGACTTGATGAT
TAAA
>TP18695_hit_64
CAGCAACAGAGGGGTTTGTAATGACCCACAGGCCACCACCGTGGTTCTGGACTTGATGAT
TAAA
>TP18702_query_64
CAGCAACAGAGGTCTGTGCCTTTCAATAACCAACTGTGTCTCCAGGTGTCCTCATCATGA
GGCT
>TP18702_hit_64
CAGCCACAGAGGTCTGTGCCTTTCAATAACCAACTGTGTCTCCAGGTGTCCTCATCATGA
GGCT
>TP19027_query_53
CAGCAACAGCCTCGGAAAAGCAAGAGCAAGAGCAAGAGATGACATGGTCGCAGAAAAAAA
AAAA
>TP19027_hit_53
CAGCAAGAGCCTCGGAAAAGCAAGAGCAAGAGCAAGAGATGACATGGTCGCAGAAAAAAA
AAAA
>TP19054_query_64
CAGCAACAGCGGTTACAGCAACAGTAATCATAACAATAACAATGCTCTGGGCGTGAACAG
AAGC
>TP19054_hit_64
CAGCAACAGCGGTTACAGCAACAGTAATCATAACAATAATAATGCTCTGGGCGTGAACAG
AAGC
>TP19106_query_64
CAGCAACAGCTTGCTTTGAAGCAAGGCACCTTGATTCAATGGAGTCACGCAGAGACGTGG
CTGA
>TP19106_hit_64
CAGCAACAGCTTGCTTTGAAGCAAGGCACCTTGATTCAATGGAGTCATGCAGAGACGTGG
CTGA
>TP19404_query_64
CAGCAACAGGTAGGTACAAATTCGGTCAGAAACATGAACAATGCGAAATATTAAATAACA
GAGG
>TP19404_hit_64
CAGCAACAGGTAGGTACAAATTCGGTCAGAAACATGAGCAATGCGAAATATTAAATAACA
GAGG
>TP19422_query_64
CAGCAACAGGTGACGATTTTGAAACCCCGTAAGTCCAATTGGGGGAGGATTCATGCGGTG
AACT
>TP19422_hit_64
CAGCAACAGGTGACGATTTTGAAACCCTGTAAGTCCAATTGGGGGAGGATTCATGCGGTG
AACT
>TP19425_query_64
CAGCAACAGGTGATGAATTCGGAACCCCGTAAGTCCAATTGGGGGAAGATTCACGCGGTG
AACT
>TP19425_hit_64
CAGCAACAGGTGATGAGTTCGGAACCCCGTAAGTCCAATTGGGGGAAGATTCACGCGGTG
AACT
>TP19446_query_64
CAGCAACAGGTTGATTTCAAGACAGCAGGCAGGGCGAGAAGACTGAGCCATACAGGCCAT
AGTT
>TP19446_hit_64
CAGCAACAGGTTGATTTCAAGACAGCAGGCAGGGCGAGAAGACTGAGCCATATAGGCCAT
AGTT
>TP19730_query_64
CAGCAACATAAATATCTTAGGCGAGGGAAATGTTATCTGTGAATTAATGTGCTCGGAAAA
TTAG
>TP19730_hit_64
CAGCAACATAAATATCTTAGGCGAGGGAAATGTTATCTGTGAATTAATGTGTTCGGAAAA
TTAG
>TP19753_query_64
CAGCAACATAACTGCCAATTGTCCCGCAGAATTGAAGGTGTCGGACGCATGCATGAGCGC
CTGC
>TP19753_hit_64
CAGCAACATAACTGCCAATTGTCCCGCAGAATTGAAGGTGTCGGGCGCATGCATGAGCGC
CTGC
>TP20111_query_64
CAGCAACATCATGATCATGCCCCACCAGGTTGAGTGAGATGTAGTGTGGGAAGTTTTCAG
TGTT
>TP20111_hit_64
CAGCAACATCATGATCATGCCCCACCAGGTTGAGTGAGATGTAGTGTGGGAAGTTTTCAT
TGTT
>TP20474_query_64
CAGCAACATGCAAGATCGTGAATGATGTCAACTTTAACTGGAGTATATTTTCATTGAGGG
CTTA
>TP20474_hit_64
CAGCAACATGCAAGATCGTGAATGATGTCAACTTTAATTGGAGTATATTTTCATTGAGGG
CTTA
>TP20707_query_64
CAGCAACATTCGGCTACCTGGTGAGGTGAGAGATTAGCTCCGCAATTCGTTGTTGCCCTT
GGGT
>TP20707_hit_64
CAGCAACATTCGGCTACCTGGTGAGGTGAGAGATTAGCTCCGCAATTTGTTGTTGCCCTT
GGGT
>TP20830_query_64
CAGCAACATTTGACTTATAGCGCCAACAATACATTATAAGTCAAAACGATTACGTTCCTG
ACAG
>TP20830_hit_64
CAGCAACATTTGACTTATAGCGCCAACAATACATTATAAGTCAAAACGATTACGTTCGTG
ACAG
>TP20834_query_64
CAGCAACATTTGCTCGATGGCATAATGCTTCCGTCCCTGGTTTATATTAAATATCTTCCT
ATTA
>TP20834_hit_64
CAGCAACATTTGCTCGATGGCATAATGCTTCCGTCCTTGGTTTATATTAAATATCTTCCT
ATTA
>TP20944_query_64
CAGCAACCAAATTCCACCACACATTTCTCATTGACGATCATAAAATATTGACATTATCTA
CCAA
>TP20944_hit_64
CAGCAACCAAATTCCACCACACATTTCTCATTGTCGATCATAAAATATTGACATTATCTA
CCAA
>TP20955_query_64
CAGCAACCAACACAACAACCTGCTCCAAATATTCCAGCTCAGTCATCGTATCAACCTTCA
ACAT
>TP20955_hit_64
CAGCAACCAACACAACAACCTGCTCCAAATATTCCAGCTCAGTCATCGTATCAACCTTCA
GCAT
>TP21252_query_64
CAGCAACCACGATTGGAAAAACACTAACGCGAGTCTCCACTGCAACACAAACCCTATGGT
ACAT
>TP21252_hit_64
CAGCAACCACGATTGGAAAAACACTAACGCGAGTCTCCACTGTAACACAAACCCTATGGT
ACAT
>TP21544_query_64
CAGCAACCATGTGGCTTGGGTATCTTTGAAGTTGAAACCTGTTGCATCTAGAAGCCAAGT
AGTG
>TP21544_hit_64
CAGCAACCATGTGGGTTGGGTATCTTTGAAGTTGAAACCTGTTGCATCTAGAAGCCAAGT
AGTG
>TP21827_query_64
CAGCAACCCTAAAGCATAGAATGGTGAACAACATCACCAACACCAAAGGATGGAAAATAT
GTCA
>TP21827_hit_64
CAGCAACCCTAAATCATAGAATGGTGAACAACATCACCAACACCAAAGGATGGAAAATAT
GTCA
>TP21857_query_64
CAGCAACCCTCTCCATCTACTGAGTCAGGAGTCAGGAATTCCACAAATTGTCCAGATGCC
TTCC
>TP21857_hit_64
CAGCAACCCTCTCTATCTACTGAGTCAGGAGTCAGGAATTCCACAAATTGTCCAGATGCC
TTCC
>TP21868_query_64
CAGCAACCCTGGAACCTGAAAAATTTTCCGAGTTAATTTAATGACCCACTTACAAATTAC
AACA
>TP21868_hit_64
CAGCAACCCTGGAACCTGAAACATTTTCCGAGTTAATTTAATGACCCACTTACAAATTAC
AACA
>TP21898_query_64
CAGCAACCCTTCCCTGCCTTCGCCTCCTACCTAGCACTTCTACAAGACAAAGCCAACAAG
TCAA
>TP21898_hit_64
CAGCAACCCTTCTCTGCCTTCGCCTCCTACCTAGCACTTCTACAAGACAAAGCCAACAAG
TCAA
>TP21901_query_64
CAGCAACCCTTCTAGAGCTTATCGTGAGCCTTATTGGCTCTTTCACTCAAGTCGCAGGCC
TACA
>TP21901_hit_64
CAGCAACCTTTCTAGAGCTTATCGTGAGCCTTATTGGCTCTTTCACTCAAGTCGCAGGCC
TACA
>TP22018_query_64
CAGCAACCGCCACTTGAATAGATCCATGCAAGCCAGCTGACCTTTGCATTGCGTAATAAG
AATG
>TP22018_hit_64
CAGCAACCGCCACTTGAATAGATCCATGCAAGCCAGCTGACCTTTGCATTGCGTAATACG
AATG
>TP22210_query_64
CAGCAACCTAGTAAAGGAGGAGTTCACCTTCAGCAAATCGTAGTCTTCCAAGGTTTGTTT
GGGG
>TP22210_hit_64
CAGCAACCTAGTAAAGGAGGAGTTCACCTTCAGCAAGTCGTAGTCTTCCAAGGTTTGTTT
GGGG
>TP22251_query_64
CAGCAACCTCAAACCTGTAATAAGGCCTGCAACATTCTTTCGTCCATGGAGTCCGAAACA
AAAC
>TP22251_hit_64
CAGCACCCTCAAACCTGTAATAAGGCCTGCAACATTCTTTCGTCCATGGAGTCCGAAACA
AAAC
>TP22296_query_64
CAGCAACCTCATTTTAGCGTCCACAAGAAATCCGCAGGCCTAATTAGGCCTTGGAGACTA
GGCC
>TP22296_hit_64
CAGCAACCTCATTTTAGTGTCCACAAGAAATCCGCAGGCCTAATTAGGCCTTGGAGACTA
GGCC
>TP22348_query_64
CAGCAACCTCGGGACGCGCGGGGCTGAGGACTCTGCATCGTCCCATGAGTAGCCAAGACC
TACT
>TP22348_hit_64
CAGCAACCTCGGGACGCGCGGGGCTGAGGATTCTGCATCGTCCCATGAGTAGCCAAGACC
TACT
>TP22408_query_64
CAGCAACCTGACCTAGATTGGACGACATAGCTTACTAGAGCCTCACACCTGGTTCATTCA
TGGC
>TP22408_hit_64
CAGCAACCTGACCTAGATTGGACGACATAGCTTACTAGAGCCTCACACCTGGTTCATTCA
TGGG
>TP22424_query_64
CAGCAACCTGATTTATCCGATCGGAAAGCTCTGGCCACCATCACGAACAAGCTGAAGCCT
CCAA
>TP22424_hit_64
CAGCAACCTGATTTATCCGATCGGAAAGCTCTGGCCACCATCACGAACAAGTTGAAGCCT
CCAA
>TP22505_query_64
CAGCAACCTTCATATCACAGTTGTTTCACTTTGCTACAATTTCTATAGGGAATCTCCGTT
CTTT
>TP22505_hit_64
CAGCAACCTTCGTATCACAGTTGTTTCACTTTGCTACAATTTCTATAGGGAATCTCCGTT
CTTT
>TP22866_query_64
CAGCAACGAGACCCCCTAGTTTGGATGTGAGAGTGAAGTCAATCAAATTTCACCATTGAG
CTTC
>TP22866_hit_64
CAGCAACGAGACCCCCTAGTTTGGATGTGAGAGTGAAGTCATTCAAATTTCACCATTGAG
CTTC
>TP23078_query_64
CAGCAACGCAACAGTAGAAGGATCGCCCCCCCTGCATCACCTGTGGTAAAAACGGCCCAA
TCAA
>TP23078_hit_64
CAGCAACGCAACAGTAGAAGGATTGCCCCCCCTGCATCACCTGTGGTAAAAACGGCCCAA
TCAA
>TP23128_query_64
CAGCAACGCAGAGCTGAGTGGCGCGCGGGCGGTTCTCCGCCTGCGGTTCTACGATGGGGA
TTCA
>TP23128_hit_64
CAGCAACGGAGAGCTGAGTGGCGCGCGGGCGGTTCTCCGCCTGCGGTTCTACGATGGGGA
TTCA
>TP23234_query_64
CAGCAACGCCCTTCAGGATCGCGTATCGCCGATGCCACGGCAGGACTGTTGTCGGATTCC
CGTA
>TP23234_hit_64
CAGCAACGCCCTTCAGGATCGCGTATCGCCGATGCCACGGCAGGACTGTTGTCGGATTTC
CGTA
>TP23308_query_64
CAGCAACGCGGTCATTATTGGAGGACGACAGCCACCTTATGACAAAAATCAACACCACGG
GCGC
>TP23308_hit_64
CAGCAACGCGGTCGTTATTGGAGGACGACAGCCACCTTATGACAAAAATCAACACCACGG
GCGC
>TP23560_query_64
CAGCAACGGGCAGTTGCAGAAGCCTGCGATCTCGGGCAGATAACCACCGAGGAAATTCAT
GCTG
>TP23560_hit_64
CAGCAACGGGTAGTTGCAGAAGCCTGCGATCTCGGGCAGATAACCACCGAGGAAATTCAT
GCTG
>TP23789_query_64
CAGCAACGTCCTCCAAAAAGAAGTTAAACAATGAAAATTGACAAGTCAGCCTACAGTCAT
GATG
>TP23789_hit_64
CAGCAACGTCCTCCAAAAAGAAGTTAAACAATGAAAATTGACAAGTCTGCCTACAGTCAT
GATG
>TP23892_query_64
CAGCAACGTGTTGTTGTGTATAGAATATTGTCAGCACACAAGGATTGCTAGCAAATGACT
ATGA
>TP23892_hit_64
CAGCAACGTGTTGTTGTGTGTAGAATATTGTCAGCACACAAGGATTGCTAGCAAATGACT
ATGA
>TP24760_query_64
CAGCAACTCCTCCTCCTCCTCCTCCTCTCTCCGGCTTAATTTGCTGAGCATCCATCCCAC
GATG
>TP24760_hit_64
CAGCAACTCCTCCTCCTCCTCCTCCTCTCTCCGGCTTAATTTGCTGAGCATCCATCCCGC
GATG
>TP24978_query_64
CAGCAACTCTTCAACTCGAACATTGCATACATTGTATATTTGAATTGATGAATCCCCCAT
GCCA
>TP24978_hit_64
CAGCAACTCTTCAACTCGAACATTGCATACATTGTATATTTGAATTGATGAATCCTCCAT
GCCA
>TP25106_query_64
CAGCAACTGAGGAGTTTGTAATGACCCACAGGCCACCACCGTGGCTCTGGACTTGATGAT
TAAA
>TP25106_hit_64
CAGCAACTGAGGGGTTTGTAATGACCCACAGGCCACCACCGTGGCTCTGGACTTGATGAT
TAAA
>TP25196_query_64
CAGCAACTGCAAAGAATGTGTATGATATGAAGAAGGTAAGAACCAGCTTAGTTTGTTCAA
GAGT
>TP25196_hit_64
CAGCAACTGCAAAGAATGTGTATGATATGAAGAAGGTAAGAACCAGCTTAGTTTGTTCGA
GAGT
>TP25400_query_64
CAGCAACTGGCCCTCAGGATCGCCTTTTGGGGCCATAACTCCATTAGATGCAAGTGTTTC
CACA
>TP25400_hit_64
CAGCAACTGGCCCTCAGGATTGCCTTTTGGGGCCATAACTCCATTAGATGCAAGTGTTTC
CACA
>TP25581_query_64
CAGCAACTGTTGACACCATTCACCAAGATAAAGCAAACTTCAGAATCGTAGACTTGGTCG
AGTC
>TP25581_hit_64
CAGCAACTGTTGACACCATTCACCAAGATAAAACAAACTTCAGAATCGTAGACTTGGTCG
AGTC
>TP26372_query_64
CAGCAAGAAAAGCAGTATCGATGAAGACCAATGTCTGGAATGGTTGAATTGCAAGGTTCC
TGCA
>TP26372_hit_64
CAGCAAGAAAAGCAGTATCGATGAAGACCAATGTCTGGAATGTTTGAATTGCAAGGTTCC
TGCA
>TP26386_query_64
CAGCAAGAAAAGGCACAAGTTCCAAGAGAATTGGCATGCAAACCAAGGAGAATATTCCAG
CATT
>TP26386_hit_64
CAGCAAGAAAAGGCACGAGTTCCAAGAGAATTGGCATGCAAACCAAGGAGAATATTCCAG
CATT
>TP27050_query_64
CAGCAAGAAGAAGGCTCACACAGTCAGGGAGGAAGGTTTCATATGAAGCCTTAACGCTGG
TATG
>TP27050_hit_64
CAGCAAGAAGAAGGCTCACGCAGTCAGGGAGGAAGGTTTCATATGAAGCCTTAACGCTGG
TATG
>TP27167_query_64
CAGCAAGAAGAGGCAGGGTCAGCGTGTAAAAGGAGGATTGTTTTTAGGTCCATTCCAAGG
GTCT
>TP27167_hit_64
CAGCAAGAAGAGGCAGGGTCAGCGTGTAAAAGGAGGATTGTTTTTAGGTCTATTCCAAGG
GTCT
>TP27176_query_64
CAGCAAGAAGAGGGCTCGAATTTCTAAGAGGCAGTAGTATCTTCAGCATGATTTTCAAGG
AGAG
>TP27176_hit_64
CAGCAAGAAGAGGGCTCGAATTTCTAGGAGGCAGTAGTATCTTCAGCATGATTTTCAAGG
AGAG
>TP27277_query_64
CAGCAAGAAGCGTGATGTAGAGTTCAAAAGCGTATGCATCCCTGGCAATGTATCGGAAGG
CAGG
>TP27277_hit_64
CAGCAAGAAGCGTGATGTAGAGTTCAAAAGCGTATGCCTCCCTGGCAATGTATCGGAAGG
CAGG
>TP28169_query_64
CAGCAAGAGAAAGAGTTGATCTCTCTTCATTCCCATTCCTTTGAAAGGATTGAGAGCTAT
TTAG
>TP28169_hit_64
CAGCAAGAGAAAGGGTTGATCTCTCTTCATTCCCATTCCTTTGAAAGGATTGAGAGCTAT
TTAG
>TP28387_query_64
CAGCAAGAGAGGTCCAAGCCAGAGGATTTGGGTCCCACATCCTACTCTTTATGAGGCCCA
CAAG
>TP28387_hit_64
CAGCAAGAGAGGTCCAAGCCAGAGGATTTGGGTCCCACATCCTACTCTTTATGGGGCCCA
CAAG
>TP28393_query_64
CAGCAAGAGAGTCCTCCTTGAGCTCGGTCAAGGGCAGTCAAACTCAGCCTTCCTTGCTGG
TCAA
>TP28393_hit_64
CAGCAAGAGAGTCCTCCTTGAGCTCGGTCAAGGGCTGTCAAACTCAGCCTTCCTTGCTGG
TCAA
>TP28464_query_64
CAGCAAGAGATGAAGGTGATGGCAAAAGAACAGCAAAGCGGCAACTTGACAAAAGTGTGA
GGAG
>TP28464_hit_64
CAGCAAGAGATGAAGGTGATGGCAAGAGAACAGCAAAGCGGCAACTTGACAAAAGTGTGA
GGAG
>TP28497_query_64
CAGCAAGAGATTGCACAAGTTTTGGCTCAAGGACAGCAACAACTTGCTCAACTAATTGCT
CATC
>TP28497_hit_64
CAGCAGGAGATTGCACAAGTTTTGGCTCAAGGACAGCAACAACTTGCTCAACTAATTGCT
CATC
>TP28578_query_64
CAGCAAGAGCCAGCCCGCAATCCTCATACACATGAAAAATATTTAAAGGATTTGTTATCC
TGGA
>TP28578_hit_64
CAGCAAGAGCCAGCCCGCAATCCTCATACACATGAAAAATATTTGAAGGATTTGTTATCC
TGGA
>TP28661_query_64
CAGCAAGAGGAAGCACTTATACGTAATAAAGGGAAGACCTTAATCCGCAATTGAGGGTGA
CACT
>TP28661_hit_64
CAGCAAGAGGAAGCACTTATACGTAATAAAGGGAAGACCTTAATCCGCAATTGTGGGTGA
CACT
>TP28713_query_64
CAGCAAGAGGAGCTTAAACTGAAACTGAAAGAATTAGAAAATGAAATAGAGCGACTCAAA
AATG
>TP28713_hit_64
CAGCAAGAGGAGCTTAAACTGAAACTGAAAGAATTAGAAAATGAAATAGAGCGACTGAAA
AATG
>TP28932_query_50
CAGCAAGAGGTAAGGATCGACTGTTTTGGAGGGATGTTAGGGTGCCGCAGAAAAAAAAAA
AAAA
>TP28932_hit_50
CAGCAAGAGGTAAGGATTGACTGTTTTGGAGGGATGTTAGGGTGCCGCAGAAAAAAAAAA
AAAA
>TP29349_query_64
CAGCAAGATCAAAACCAATATACTCTTCGGCCTAATCCCCCGAAAGCCCCCCACAACGAT
GCTT
>TP29349_hit_64
CAGCAAGATCAAAACCAATATACTCTTCGGCCTAATCCCCTGAAAGCCCCCCACAACGAT
GCTT
>TP29969_query_64
CAGCAAGCAAAAACTCAAGGACCTTAAGACAGACTCTCTGACAACCCTTCATACTCCAAG
TCCA
>TP29969_hit_64
CAGCAAGCAAAGACTCAAGGACCTTAAGACAGACTCTCTGACAACCCTTCATACTCCAAG
TCCA
>TP30049_query_64
CAGCAAGCAAAGGAGGACTACGTTGACCAGTGAAGGAGCCTCTTTGACTGCGGCCTACTG
TGGG
>TP30049_hit_64
CAGCAAGCAAAGGAGGACTGCGTTGACCAGTGAAGGAGCCTCTTTGACTGCGGCCTACTG
TGGG
>TP30085_query_64
CAGCAAGCAAATCGACCCATACAGCAGTGCACAGTACTCAGGTAGCTGACATGCGTGCCG
GCAG
>TP30085_hit_64
CAGCAAGCAAATCGACCCGTACAGCAGTGCACAGTACTCAGGTAGCTGACATGCGTGCCG
GCAG
>TP30164_query_64
CAGCAAGCAAGAGTGATTCCTGGGCAAATTTGGGCATGGAAATCAAGGCATACAAGACAG
CATA
>TP30164_hit_64
CAGCAAGCAGGAGTGATTCCTGGGCAAATTTGGGCATGGAAATCAAGGCATACAAGACAG
CATA
>TP30201_query_64
CAGCAAGCAAGGCTCCCCACGCACTTCCACTAGGCTTTATTGGCATCTTTTTAATGAAAT
CATA
>TP30201_hit_64
CAGCAAGCAAGGCTCCCCACGCACTTCCACTAGGTTTTATTGGCATCTTTTTAATGAAAT
CATA
>TP30297_query_64
CAGCAAGCAATTGGAAGCTGAAATAGAGAGGTGATTGCGAAGAGTACGTTGATGGAGGAT
TTGT
>TP30297_hit_64
CAGCAAGCAATTGGAAGCTGAAATAGAGAGGTGATTGCGAAGAGTACGTTGATGGAGGGT
TTGT
>TP30370_query_64
CAGCAAGCACAGTCATCTAACCAAAGAGAAGTGAGACTTCCCCAAGCGAAATACCTCCAA
GGAA
>TP30370_hit_64
CAGCAAGCGCAGTCATCTAACCAAAGAGAAGTGAGACTTCCCCAAGCGAAATACCTCCAA
GGAA
>TP30571_query_64
CAGCAAGCAGATAAAATGCCAAGCAAGGTGACCTGATCTGGTCTTAACCCGGATTGTAAC
ATTT
>TP30571_hit_64
CAGCAAGCAGATAAAATTCCAAGCAAGGTGACCTGATCTGGTCTTAACCCGGATTGTAAC
ATTT
>TP30659_query_64
CAGCAAGCATAAATAGGAGGTGAGGGCTATCATTTGGGGCTTTTGACAAGTCGACAGTTG
AACC
>TP30659_hit_64
CAGCAAGCATAAATAGGAGGTGAGGGCTATCATTTGGGGCTTTTGACAAGTTGACAGTTG
AACC
>TP30783_query_64
CAGCAAGCATGGCGATAAATGATATTAGTGCATTACCTCTACAGAGGCACATGGTTTCAG
CCCT
>TP30783_hit_64
CAGCAAGCATGGCGATAAATGATGTTAGTGCATTACCTCTACAGAGGCACATGGTTTCAG
CCCT
>TP30847_query_64
CAGCAAGCATTACTAATAACGTTAAAGCTTTCCTATCAAAGAAAGCTCATGCACTGTATT
TGTC
>TP30847_hit_64
CAGCAAGCATTACTAATAACGTTAAAGCTTTCCTATCAAAGAAAGCTCATGCACTGTTTT
TGTC
>TP30899_query_64
CAGCAAGCCAAAGCGCCAAAGCGGGAATTGCAGGGTTCACGCCCTGCGCCGCTCAAGATC
TGGA
>TP30899_hit_64
CAGCAAGCCAAAGCGCCAAAGCGGGAGTTGCAGGGTTCACGCCCTGCGCCGCTCAAGATC
TGGA
>TP30980_query_64
CAGCAAGCCACAGCCAAAGAGAAGCTACTATTCACAATCAAAGGAAGCTCCAATTCGGTG
TTCC
>TP30980_hit_64
CAGCAAGCCACAGCCAAAGAGAAGCTACTATTCACAGTCAAAGGAAGCTCCAATTCGGTG
TTCC
>TP31004_query_64
CAGCAAGCCAGCCGAAGCCTGGAAGCGTTCAGAAAGAGATCTGAAGGTCTTGGGATGTTT
AAGA
>TP31004_hit_64
CAGCAAGCCAGCCGAAGGCTGGAAGCGTTCAGAAAGAGATCTGAAGGTCTTGGGATGTTT
AAGA
>TP31138_query_64
CAGCAAGCCCTCTCCTCTTGGCGCAAAGTATGATATCGCTAGCCAGCAGTTCCTGCAACA
AGGA
>TP31138_hit_64
CAGCAAGCCTTCTCCTCTTGGCGCAAAGTATGATATCGCTAGCCAGCAGTTCCTGCAACA
AGGA
>TP31252_query_64
CAGCAAGCCTGACTTCAAAAAATGAATAAAAGCAATTTAATCAAAATAGACAATAGAAAG
ACAA
>TP31252_hit_64
CAGCAAGCCTGACTTCAAAAAATGAATAAAAGCAATTTAATCACAATAGACAATAGAAAG
ACAA
>TP31433_query_64
CAGCAAGCGGCCACAAGAGTGAATTACGGCTATTATGCCAACTCTACTAAGATAGTTACG
CGCG
>TP31433_hit_64
CAGCAAGCGGCCACAAGAGTGAATTACGGCTCTTATGCCAACTCTACTAAGATAGTTACG
CGCG
>TP31438_query_64
CAGCAAGCGGCGGTAGTCGGCAGATCACTGTTTAGACGGCGCCGTTCATTGTTCATTTGG
CGCA
>TP31438_hit_64
CAGCAAGCGGCGGTAGTGGGCAGATCACTGTTTAGACGGCGCCGTTCATTGTTCATTTGG
CGCA
>TP31463_query_64
CAGCAAGCGGTTAGACAGATTATATATCAGAGTATATGTGGTTGTTGGTAGTCATTGCCG
TGAC
>TP31463_hit_64
CAGCAAGCGGTTAGACAGATTATATATCAGAGTATATGTGGTTGTTGGTAGTCGTTGCCG
TGAC
>TP31479_query_64
CAGCAAGCGTCACCTCCCACCGTCTTGCATTTTAGATGCATTATTTTATTTCATGATCGT
GCGT
>TP31479_hit_64
CAGCAAGCGTCACCTCCCACTGTCTTGCATTTTAGATGCATTATTTTATTTCATGATCGT
GCGT
>TP31530_query_64
CAGCAAGCTAAGGGTGACCGCGTTGACCAGCAAGGAAGGTGTTTTGACTTCGGCCTAGTG
TGAG
>TP31530_hit_64
CAGCAAGCTAAGGGTGACTGCGTTGACCAGCAAGGAAGGTGTTTTGACTTCGGCCTAGTG
TGAG
>TP31882_query_64
CAGCAAGCTGGCCTATTCACAATCCGAGTGTTTGCACAGGTACTTATATACTTCAACCTC
ATCA
>TP31882_hit_64
CAGCAAGCTGGCCTATTCACAATCCGAGTGTTTGCACAGGTACTTATATACTTCAAGCTC
ATCA
>TP32070_query_64
CAGCAAGCTTTGAATGGCCAGGAACTGGTTTGGACAATCTGGATGAATAGTCAATGTCAT
CTCG
>TP32070_hit_64
CAGCAAGCTTTGAATGGCCGGGAACTGGTTTGGACAATCTGGATGAATAGTCAATGTCAT
CTCG
>TP32133_query_64
CAGCAAGGAAAAGAGCAGTAATACGGCCCAGAAAAGCAGGTCATACAGCGATTTGTACAG
ATAC
>TP32133_hit_64
CAGCAAGGAAAAGAGCAGTAATACGGCCCAGAAAAGCAGGTCATACAGCGATTTGTACAG
ATGC
>TP32305_query_64
CAGCAAGGAAGAAACCCCCAGAAATTATAGCAGAAAGGGATATTTTCACAACACATGATG
TCAT
>TP32305_hit_64
CAGCAAGGAAGAAACCCCCAGAAATTATAGCAGAAAGGGATATTTTCACAATACATGATG
TCAT
>TP32327_query_64
CAGCAAGGAAGAGGTCACGCTCAACTGACTTCACTAAAGAAGTCTCAGGAGCCTTAAGGA
AGCT
>TP32327_hit_64
CAGCAAGGAAGAGGTCATGCTCAACTGACTTCACTAAAGAAGTCTCAGGAGCCTTAAGGA
AGCT
>TP32678_query_64
CAGCAAGGACTGATGCATTTCATGGCAGACCGGGTCACTGGTTAGGGCACAAACTCAGTG
TGCT
>TP32678_hit_64
CAGCAAGGACTGATGCATTTCATGGCAGACCTGGTCACTGGTTAGGGCACAAACTCAGTG
TGCT
>TP32681_query_64
CAGCAAGGACTGATGCATTTCATGGCAGACTTGGTCACTAGTTAGGGCACAAGCTCTAAG
TGTT
>TP32681_hit_64
CAGCAAGGACTGATGCATTTGATGGCAGACTTGGTCACTAGTTAGGGCACAAGCTCTAAG
TGTT
>TP32743_query_64
CAGCAAGGAGAAGGGTTTTCTATACGCTATCTAAGGGAACTTCAACACTGTCAATAGAAG
CCCT
>TP32743_hit_64
CAGCAAGGAGAAGGGTTTTCTATATGCTATCTAAGGGAACTTCAACACTGTCAATAGAAG
CCCT
>TP32792_query_44
CAGCAAGGAGAAGTTCTAACGCTGTCAGTTTGCCCTAAACGCAGAAAAAAAAAAAAAAAA
AAAA
>TP32792_hit_44
CAGCAAGGAGAAGTTCTAACGCTGTCAGTTTGCCCTAAATGCAGAAAAAAAAAAAAAAAA
AAAA
>TP32844_query_64
CAGCAAGGAGAGCTGTCAAAGTGCCCTAAACACAAGTCTAGAAGAGACCCTATACCGCTG
TCCT
>TP32844_hit_64
CAGCAAGGAGAGCTGTCAAAGTGCCCTAAACGCAAGTCTAGAAGAGACCCTATACCGCTG
TCCT
>TP32947_query_64
CAGCAAGGAGCCTCTCGTATTATTCTTCTCAAAGAGGAGGAGAAGAGTGTAGGAGCTTGT
GAGG
>TP32947_hit_64
CAGCAAGGAGGCTCTCGTATTATTCTTCTCAAAGAGGAGGAGAAGAGTGTAGGAGCTTGT
GAGG
>TP32996_query_64
CAGCAAGGAGGAGAGGCCCTAGACAGCGTGGAGGAGGTGCGAATTTCTGCGATGGAGGCC
AAGT
>TP32996_hit_64
CAGCAAGGAGGAGAGGCCCTAGACAGCGTGGAGGAGGTGCGAATTTCTGTGATGGAGGCC
AAGT
>TP33209_query_64
CAGCAAGGATCGATTGTTGTGTATTTCATGACTTTTCCTGAAAATAAATGAATGTCATTG
CTGT
>TP33209_hit_64
CAGCCAGGATCGATTGTTGTGTATTTCATGACTTTTCCTGAAAATAAATGAATGTCATTG
CTGT
>TP33567_query_64
CAGCAAGGCCAATTTAGCCTGCGGCTAGAGGAAAAGGCTAAGTGGGCCCAAGGCAAGGAG
GAAT
>TP33567_hit_64
CAGCAAGGCCAATTTAGCCTGCGGCTAGGGGAAAAGGCTAAGTGGGCCCAAGGCAAGGAG
GAAT
>TP33601_query_64
CAGCAAGGCCATTATCGTCCTCCAGCAAGGTAAAGATCCCGTTCATCCAGAAAGCGTCCG
TGCA
>TP33601_hit_64
CAGCAAGGCCATTCTCGTCCTCCAGCAAGGTAAAGATCCCGTTCATCCAGAAAGCGTCCG
TGCA
>TP33829_query_64
CAGCAAGGCTGGCCACAGGCCTATGAGAAGGCCACAGGACTGAAATGCAGAAACAAAGGC
CACA
>TP33829_hit_64
CAGCAAGGCTGGCCGCAGGCCTATGAGAAGGCCACAGGACTGAAATGCAGAAACAAAGGC
CACA
>TP33963_query_64
CAGCAAGGGAACATGCACGCCCGTTAGATTTTGAACGTGATCTAGGCTACACCATACAGA
CAGG
>TP33963_hit_64
CAGCAAGGGAACATGCACGCGCGTTAGATTTTGAACGTGATCTAGGCTACACCATACAGA
CAGG
>TP34256_query_64
CAGCAAGGGCACGTTTTCTCTTTCTCTTGAGCATCTGACTCTGCATCCGGATTTTCTTCT
TGAA
>TP34256_hit_64
CAGCAAGGGCGCGTTTTCTCTTTCTCTTGAGCATCTGACTCTGCATCCGGATTTTCTTCT
TGAA
>TP34860_query_64
CAGCAAGGGTTTGCACAAACGAACCTCCAACATATAGGGTCACTTTCACACAAAGGCTTT
TTGG
>TP34860_hit_64
CAGCAAGGGTTTGCACAAACGAACCTCCAACATATAGGGTTACTTTCACACAAAGGCTTT
TTGG
>TP34878_query_64
CAGCAAGGGTTTTGTGGCTGAAATCAATCTGGTGAGTTAGCATAACCTAGTTTGAGATTT
AAAG
>TP34878_hit_64
CAGCAAGGGTTTTGTGGCTGAAATCAATCTGGTGAGTTAGCATAACCTAGTTTGAGATTT
GAAG
>TP35441_query_64
CAGCAAGGTGTCCCCTTCTTTGGTTCAATAACTAATAGAGACGTTTCACGAGAATAGCAC
TCAT
>TP35441_hit_64
CAGCAAGGTTTCCCCTTCTTTGGTTCAATAACTAATAGAGACGTTTCACGAGAATAGCAC
TCAT
>TP35538_query_64
CAGCAAGGTTGGATGTGACTGCATTGACCAGCGAGGAGGCCAGTTTGACTGCGGATTAGT
ATGG
>TP35538_hit_64
CAGCAAGGTTGGATGTGACTGCATTGACCAGCGAGGAGGCCAGTTTGACTGCGGATTAGT
GTGG
>TP35592_query_64
CAGCAAGGTTTGTGTGAAGGCTACCCTCACAAAAGGTTGTTCTGGATGATGGGACAGCAA
TGGA
>TP35592_hit_64
CAGCAAGGTTTGTGTGAAGGCTACCCTCACAGAAGGTTGTTCTGGATGATGGGACAGCAA
TGGA
>TP35835_query_64
CAGCAAGTACATCTAAGAGACCCTGAGGTAGGCTACTCACAATACACATACCACTCTCTC
TTCT
>TP35835_hit_64
CAGCAAGTACATCTAAGAGACCTTGAGGTAGGCTACTCACAATACACATACCACTCTCTC
TTCT
>TP35944_query_64
CAGCAAGTAGAAGCATGTTGACAGCGTGAAAGAATTCAGGTTGCTGTAGGTGACAGCGCA
GTAA
>TP35944_hit_64
CAGCAAGTAGAAGCATGTTGACAGCGTGAAAGAATTCAGGTTGTTGTAGGTGACAGCGCA
GTAA
>TP36150_query_64
CAGCAAGTATTTGCTCCCTATCTAATAACCGGTTCTGTTGCTCAACCTTTCTCCTCGAAC
TTGC
>TP36150_hit_64
CAGCAAGTATTTGCTCCCTATCTAATAACTGGTTCTGTTGCTCAACCTTTCTCCTCGAAC
TTGC
>TP36235_query_64
CAGCAAGTCAATTCATGCCTTCTTCATTGACAGACCCTGTCCTTTCACGCGGGCCTTTTT
CTTC
>TP36235_hit_64
CAGCAAGTCAATTCCTGCCTTCTTCATTGACAGACCCTGTCCTTTCACGCGGGCCTTTTT
CTTC
>TP36257_query_64
CAGCAAGTCACCTCTTTGACCAGCGTTGACCATCTAGTGGTGCAGATTGGGTGTGGCTAC
CTCT
>TP36257_hit_64
CAGCAAGTCACCTCTTTGACCAGCGTTGATCATCTAGTGGTGCAGATTGGGTGTGGCTAC
CTCT
>TP36352_query_64
CAGCAAGTCCACAAGAGACCTTACAGTGGTTGATTTTCCTGTGCCCCGGTCACCCATGAT
CATG
>TP36352_hit_64
CAGCAAGTCCACAAGAGACCTTACTGTGGTTGATTTTCCTGTGCCCCGGTCACCCATGAT
CATG
>TP36459_query_64
CAGCAAGTCCTATTGCGACTTCCTGATGCTCACCTCGTTTCTCCATCACAAACTTCAAGA
CCTG
>TP36459_hit_64
CAGCAAGTCCTATTGCTACTTCCTGATGCTCACCTCGTTTCTCCATCACAAACTTCAAGA
CCTG
>TP36762_query_64
CAGCAAGTGAGCTTATATTCCAAATCATCGTCCGAGCTGACAGTTTTTAGCGCGGGCATT
GGCC
>TP36762_hit_64
CAGCAAGTGAGCTTATATTCCAAATCTTCGTCCGAGCTGACAGTTTTTAGCGCGGGCATT
GGCC
>TP36859_query_64
CAGCAAGTGCAATTTCCTCAAGTGCCTTATCCAAGCTCTGAAATCCGGCATGGGGGTGAC
AGCT
>TP36859_hit_64
CAGCAAGTGCAATTTCCTCAAGTGCCTTATCCAAGCTTTGAAATCCGGCATGGGGGTGAC
AGCT
>TP36983_query_64
CAGCAAGTGGAGACAGTAGGGTCGCTCCCAGTGTATTATATTTCCTATATGCAGAACTTC
CATG
>TP36983_hit_64
CAGCAAGTGGAGACAGTAGGGTCGCTCCCAGTGTATTATATTTCCTATATGCAGAACTTC
CCTG
>TP37339_query_64
CAGCAAGTTCACATCTCGTGAACTATACAAGCTCAGAATTGCGGATCATCTTGACTGCGG
ATTA
>TP37339_hit_64
CAGCAAGTTCACATCTCGTGAACTATACAAGCTCAGAATTGCGGATCATTTTGACTGCGG
ATTA
>TP37533_query_64
CAGCAAGTTGACTGCCCTGATCTTGAGCTTTGAGAGCCCTTTCAGACATGCTCTTGAGGA
GAAC
>TP37533_hit_64
CAGCAAGTTGACTGCCCTGATCTTGAGCTTTGAGAGCCCTTTCAGACATGGTCTTGAGGA
GAAC
>TP37565_query_61
CAGCAAGTTGAGGTTTGCGAGGTGCCAAAGAGGGTACCTCGTTGAGGGCTACACAATGCT
GAAA
>TP37565_hit_61
CAGCAAGTTGAGGTTTGCGAGGTTCCAAAGAGGGTACCTCGTTGAGGGCTACACAATGCT
GAAA
>TP37608_query_60
CAGCAAGTTGGAGCATTTGCCACAATGATAAGGCAGGTTCAGAATCGAGTGGGCATGCTG
AAAA
>TP37608_hit_60
CAGCAAGTTGGAGCATTTGCCACAATGATAAGGCAGGTTCAGAATGGAGTGGGCATGCTG
AAAA
>TP37738_query_64
CAGCAAGTTTCCCATCTGTTGGTAAGTTGAACTTGTCGAGTAGTGAATAACCGGTGAATT
ACTT
>TP37738_hit_64
CAGCAAGTTTCCCATCTGTTGGTAAGTTGGACTTGTCGAGTAGTGAATAACCGGTGAATT
ACTT
>TP38586_query_64
CAGCAATAAGAAGTTATAACCAGAGAACGGTGGCAACCGCTAAAAAAATATTTTAAAAAA
ATAA
>TP38586_hit_64
CAGCAATAAGAATTTATAACCAGAGAACGGTGGCAACCGCTAAAAAAATATTTTAAAAAA
ATAA
>TP38664_query_64
CAGCAATAAGGCATTTATTGTTCAAGCAGGTGCTATCAATCGTATAATAGATGTCCTGAA
GCAT
>TP38664_hit_64
CAGCAATAAGGGATTTATTGTTCAAGCAGGTGCTATCAATCGTATAATAGATGTCCTGAA
GCAT
>TP38838_query_64
CAGCAATAATGGATCCACTGCCTGGTTCAGTAAATTTCTCCTTACCCCATCACCTACAAC
AAAA
>TP38838_hit_64
CAGCCATAATGGATCCACTGCCTGGTTCAGTAAATTTCTCCTTACCCCATCACCTACAAC
AAAA
>TP39056_query_64
CAGCAATACAGTGAGCCGTAACCTTCCTATACACTGAAGAAGCAAACACTCTACCAGATT
GAAG
>TP39056_hit_64
CAGCAATACAGTGGGCCGTAACCTTCCTATACACTGAAGAAGCAAACACTCTACCAGATT
GAAG
>TP39297_query_64
CAGCAATACGACTTCCAGAAAATTAAAAACTCAGATGAGTTTTGTGATTCGCCTTCCTTC
AAAC
>TP39297_hit_64
CAGCAATACGACTTCCAGAAAATTAAAAACTCAGATGAGTTTTGTGATTCGCCTTCCTTG
AAAC
>TP39377_query_64
CAGCAATACTGGGCATTGAGAGAGCCGTATAGATATGTATCCGTCAAGGAATTTGCTGAG
GCAT
>TP39377_hit_64
CAGCAATACTGGGCATTGAGAGAGCCGTATCGATATGTATCCGTCAAGGAATTTGCTGAG
GCAT
>TP39427_query_64
CAGCAATAGAAAAGCACAGTGACCTCCATTAACCAGACTAGCAAAAAAACTGGTCGAATC
TATG
>TP39427_hit_64
CAGCAATAGAAAAGCACAGTGACCTCCATTAACCAGACTAGCAAAATAACTGGTCGAATC
TATG
>TP39428_query_64
CAGCAATAGAAAAGCACAGTGACCTCCATTAACCCGACTAGGAAAAAAACTGGTCGAATC
TATG
>TP39428_hit_64
CAGCAATAGAAAAGCACAGTGACCTCCATTAACCTGACTAGGAAAAAAACTGGTCGAATC
TATG
>TP39913_query_64
CAGCAATAGGAGATTCGATATGGCCAATCCAGACGTTGTTTCTCAGAGCAGTAACAACCC
TCTA
>TP39913_hit_64
CAGCAATAGGAGATTCGATATGGCCAATCCAGATGTTGTTTCTCAGAGCAGTAACAACCC
TCTA
>TP40009_query_64
CAGCAATAGTAAACGAAATAAAGCGAGGCAGGCTGTCGATCGACACCGAAAACGGACGGC
GTAT
>TP40009_hit_64
CAGCAATAGTCAACGAAATAAAGCGAGGCAGGCTGTCGATCGACACCGAAAACGGACGGC
GTAT
>TP40396_query_64
CAGCAATATCACAGTTTTATATTTATCTTTGTTTGGGCTAGAAACTTAGGCCTATAAAGC
CTCC
>TP40396_hit_64
CAGCACTATCACAGTTTTATATTTATCTTTGTTTGGGCTAGAAACTTAGGCCTATAAAGC
CTCC
>TP40558_query_64
CAGCAATATGAAACTGATCCATGTTGCACCAACCTTGTTTGCATATGGCTGTTTGTGACT
GTCT
>TP40558_hit_64
CAGCAATATGAAACTGATCCATGTTGCACCAACTTTGTTTGCATATGGCTGTTTGTGACT
GTCT
>TP40855_query_64
CAGCAATATTCCTCGGCCATTAGACGCTAGACTTGTTTTCTAGAAGCGATATGGATGCAA
TCTA
>TP40855_hit_64
CAGCAATATTCCTCGGCCATTAGACGCTAGGCTTGTTTTCTAGAAGCGATATGGATGCAA
TCTA
>TP40862_query_64
CAGCAATATTCCTGTAAACCGAGAGCATCACAAACACTCTTGCATCCACCGGTAGCATTT
CAGA
>TP40862_hit_64
CAGCAATATTCCTGTAAACCGAGAGCATCACAAGCACTCTTGCATCCACCGGTAGCATTT
CAGA
>TP40888_query_64
CAGCAATATTGCGATGCATTAAAACGAGTGCAGGCGCTATTGCATCCGTCCGGAACCCTC
AATT
>TP40888_hit_64
CAGCAATATTGCGATGTATTAAAACGAGTGCAGGCGCTATTGCATCCGTCCGGAACCCTC
AATT
>TP40905_query_64
CAGCAATATTGGGATGTATTGTAAACAGTGCAGGCGCTCATGCATGCGCCCGGCACCTTC
AAGT
>TP40905_hit_64
CAGCAATATTGGGATGTATTGTAAACAGTGCAGGCGCTCATGCATGCGCCCGGCACCTTC
AATT
>TP40989_query_64
CAGCAATATTTTGTGAAGGGCTAATGGATTGATGAACTCCTAAAGGTATGCCACAGCACT
CTTA
>TP40989_hit_64
CAGCAATGTTTTGTGAAGGGCTAATGGATTGATGAACTCCTAAAGGTATGCCACAGCACT
CTTA
>TP41047_query_64
CAGCAATCAAACTTGCTAAAGCTAAGCTCCAGACATAACTTCTGTGCAGGGTACCATTCT
ATCC
>TP41047_hit_64
CAGCAATCAAACTTGCTAAAGCTAAGCTCCAGACATACCTTCTGTGCAGGGTACCATTCT
ATCC
>TP41409_query_64
CAGCAATCACATTCTTGCTATTAACCTAAGTCACAGGGTTCGCCAAACCTGAACCTTCAG
GTTC
>TP41409_hit_64
CAGCGATCACATTCTTGCTATTAACCTAAGTCACAGGGTTCGCCAAACCTGAACCTTCAG
GTTC
>TP41515_query_64
CAGCAATCACTATAGACACTGGTCTCGCCGCCCACGTTCCAGGTCAACGCGCCCGCCGTA
TCTT
>TP41515_hit_64
CAGCAATCACTCTAGACACTGGTCTCGCCGCCCACGTTCCAGGTCAACGCGCCCGCCGTA
TCTT
>TP41949_query_64
CAGCAATCCACATCCCTGCTACCCAAAGTTGCATTCAGTGCAATATGTCCAGTATTCCTA
CCCA
>TP41949_hit_64
CAGCAATCCACATCCCTGCTACCCAAAGTTGCATTCAGTGCGATATGTCCAGTATTCCTA
CCCA
>TP42110_query_64
CAGCAATCCCCAAAATTCTCCCTCAAATTTCAGGCCAGGACAGCATAGCAACCTCCCTCA
AATT
>TP42110_hit_64
CAGCAATCCCCAAAATTCTCCCTCAAATTTCAGGCCAGGACAGCATAGCAACCTCCCTCG
AATT
>TP42130_query_64
CAGCAATCCCGGCAAGAAGTGAACTCGGCCGACGATATTAGTACCCTCTGGATCGGAGGT
TTGC
>TP42130_hit_64
CAGCAATCCCGGCAAGAAGTGAACTTGGCCGACGATATTAGTACCCTCTGGATCGGAGGT
TTGC
>TP42220_query_64
CAGCAATCCTAAGAATCAGTGCACCAAGCTCATCAAGAACTTTAAGGTGGCTGGATTGTC
AACA
>TP42220_hit_64
CAGCAATCCTAAGAATCAGTTCACCAAGCTCATCAAGAACTTTAAGGTGGCTGGATTGTC
AACA
>TP42359_query_64
CAGCAATCGACTCTTCAACAGTTAGAATAAAATGCACAAAATTTTCTGTGTGAGTGCCAG
CCGA
>TP42359_hit_64
CAGCAATCGACTCTTCAACAGTTAGAATAGAATGCACAAAATTTTCTGTGTGAGTGCCAG
CCGA
>TP42386_query_64
CAGCAATCGATGCACGAAACAACGAACTTCATCACCCGCACCAACAAACGTAGAAGCCAC
CAAG
>TP42386_hit_64
CAGCAATCGATGCACGAAACAACGGACTTCATCACCCGCACCAACAAACGTAGAAGCCAC
CAAG
>TP42709_query_64
CAGCAATCTCTCAGACGTGCGAAGAAAGGACACTTTCTGTTTGGCTGTTTGACTGCATTG
ACCT
>TP42709_hit_64
CAGCAATCTCTCAGACGTGCGAAGAAGGGACACTTTCTGTTTGGCTGTTTGACTGCATTG
ACCT
>TP42832_query_53
CAGCAATCTGGGCCGAGGGGCCCGAGAGCGATGGATTTTACCGGAGATCGCTGAAAAAAA
AAAA
>TP42832_hit_53
CAGCAATCTGGGCCGAGGGGCCCGAGAGCGATGGCTTTTACCGGAGATCGCTGAAAAAAA
AAAA
>TP42979_query_64
CAGCAATCTTGCACTGGTTAGCGTACTTCCAACAACTCTTCAATCTGCCCAGAAGTGCCC
TCCT
>TP42979_hit_64
CAGCAATCTTGCACTGGTTAGGGTACTTCCAACAACTCTTCAATCTGCCCAGAAGTGCCC
TCCT
>TP43431_query_64
CAGCAATGACCCCTTCTACTAAGGCAAATACTACATTCCCCTACGATGTTGGTAATCTGA
GCCA
>TP43431_hit_64
CAGCAATGACCCCTTCTGCTAAGGCAAATACTACATTCCCCTACGATGTTGGTAATCTGA
GCCA
>TP43575_query_64
CAGCAATGAGCATCCTTGCAAGCCACCCTCGATTTCACTTAAATCATCAGAGTAAGCTAC
TGAA
>TP43575_hit_64
CAGCAATGAGCATCCTTGCAAGCCACCCTCGATTTCACTTAAATCGTCAGAGTAAGCTAC
TGAA
>TP43664_query_64
CAGCAATGAGTGTGCATCGCGTGATTGAAACACTGAACCACACTGACTTTTAGGTCTTCG
TTTA
>TP43664_hit_64
CAGCAATGAGTGTGCATCGCGTGCTTGAAACACTGAACCACACTGACTTTTAGGTCTTCG
TTTA
>TP43957_query_64
CAGCAATGCAAGCTCTAAGCCTCCAGGATTTGCTTGATCCTTCCAATGTACACAAGTAGC
TGTC
>TP43957_hit_64
CAGCAATGGAAGCTCTAAGCCTCCAGGATTTGCTTGATCCTTCCAATGTACACAAGTAGC
TGTC
>TP44001_query_64
CAGCAATGCAGAGAGATTTCTGGCAGTTGCCCTGCAGGGCACCGATCAATTCATGGATTG
TTTT
>TP44001_hit_64
CAGCAATGCAGAGAGATTTCTGGCAGTTGCCTTGCAGGGCACCGATCAATTCATGGATTG
TTTT
>TP44129_query_64
CAGCAATGCCATGCTAACAACTGGGACAACAACAACAATTGGGATAGCAACATAATGGGA
CAAC
>TP44129_hit_64
CAGCAATGCCATGCTAACAATTGGGACAACAACAACAATTGGGATAGCAACATAATGGGA
CAAC
>TP44580_query_64
CAGCAATGGAGCGCTCTCAGCATCTGGCATGGTGCCAATATCTTCTCATCTTCATATTCG
TGCA
>TP44580_hit_64
CAGCAATGGAGCGCTCTCAGCATCTGGCATGGTGCCAATATCTTCTCATCTTCATGTTCG
TGCA
>TP44581_query_64
CAGCAATGGAGGAAAAGCACAGCGGTCCCAATGACCCCTCATTTGAGAAAGGGGTCACTG
AATT
>TP44581_hit_64
CAGCAGTGGAGGAAAAGCACAGCGGTCCCAATGACCCCTCATTTGAGAAAGGGGTCACTG
AATT
>TP44631_query_55
CAGCAATGGAGTTCGTATCTCCCACCTCCCCTACCGTCCAACGGTTTAGGCGCTGAAAAA
AAAA
>TP44631_hit_55
CAGCAATGGAGTTCGTATCTCCCACCTCCCCTAGCGTCCAACGGTTTAGGCGCTGAAAAA
AAAA
>TP44865_query_64
CAGCAATGGCCGAAGTGAAGCTAACCGACTCTCAATTGAACACCATTCGCGCCCCAATCG
ACCG
>TP44865_hit_64
CAGCAATGGCCGAAGTTAAGCTAACCGACTCTCAATTGAACACCATTCGCGCCCCAATCG
ACCG
>TP44885_query_64
CAGCAATGGCCTTGCCCACCGCAGTGTTATAATCTTCCACCCTCGGCGCCAATGCAGTCC
AGTA
>TP44885_hit_64
CAGCAATGGCCTTGCCCACCGCAGTGTTATAATCTTCCACCCTCGGCGCCAATTCAGTCC
AGTA
>TP45410_query_64
CAGCAATGTACATGGGAGAGTGAGGTAACTAGTGCAGAAATGTACATGGGATAGCAAGGT
AACT
>TP45410_hit_64
CAGCAATGTTCATGGGAGAGTGAGGTAACTAGTGCAGAAATGTACATGGGATAGCAAGGT
AACT
>TP45497_query_64
CAGCAATGTCAAAATAGTCTGAGATGTGCGCATTCGGATTTCCCGTCTTGAGTTGCAAAG
CGTT
>TP45497_hit_64
CAGCAATGTCAAAATAGTGTGAGATGTGCGCATTCGGATTTCCCGTCTTGAGTTGCAAAG
CGTT
>TP45585_query_64
CAGCAATGTCCTAGTGAGTTTCATCTTTGCCATACCGTAACAGGTCTAACCTCTTGTAAT
GCAT
>TP45585_hit_64
CAGCAATGTCCTAGTGAGTTTCATCTTTGCCATACCGTAACAGGTCTAACCTTTTGTAAT
GCAT
>TP45606_query_64
CAGCAATGTCCTTCAAGGATCTCAAAAACACGCTCAAAGCTTGCCAGTCTTCGTTTTCTT
CATC
>TP45606_hit_64
CAGCAATGTCCTTCAAGGATCTCAAAAACACGCTCAAGGCTTGCCAGTCTTCGTTTTCTT
CATC
>TP45760_query_64
CAGCAATGTGGTGTGGATTCAGTGCGAGCCGTGTAAAAAGTGTTACTCACAGGCCGATCC
CATC
>TP45760_hit_64
CAGCGATGTGGTGTGGATTCAGTGCGAGCCGTGTAAAAAGTGTTACTCACAGGCCGATCC
CATC
>TP45782_query_64
CAGCAATGTGTTCTCATAACCCTGCCTGCTCTATGGTGAGGGTTTTATTGTTTAGCTAAC
ATTC
>TP45782_hit_64
CAGCAATGTGTTCTCATAACCCTGCCTGCTCTCTGGTGAGGGTTTTATTGTTTAGCTAAC
ATTC
>TP47390_query_64
CAGCAATTGCAACCACGTCTTCACCAGCTCCAGGATCGCTTTGTCATGATGATCTTGGAC
GAAG
>TP47390_hit_64
CAGCAATTGCAACCACGTCTTCACCAGCTCCAGGATCTCTTTGTCATGATGATCTTGGAC
GAAG
>TP47412_query_64
CAGCAATTGCACGTCTTCTTCAATCTCGACATGTTGATGATGCGATGTGTGAAAATATCC
ATCG
>TP47412_hit_64
CAGCAATTGCACGTCTTCTTCAATCTCGACATGTTGATGATGCGATGTGTGAAAGTATCC
ATCG
>TP47534_query_64
CAGCAATTGCTGGATTGCACTGGCGGAGAAAACGATTGCAGGGGAGGGAACATTAGCGAT
GCCT
>TP47534_hit_64
CAGCAATTGCTTGATTGCACTGGCGGAGAAAACGATTGCAGGGGAGGGAACATTAGCGAT
GCCT
>TP48198_query_64
CAGCAATTTCTCAGTGTTTATGCTGTTACAGTCTGGCCTATGCGACTTAGAAAAATCGGC
TTGT
>TP48198_hit_64
CAGCAATTTCTCAGTGTTTATGCTGTTACAGTCTGGCCTATGCGACTTAGAAAATTCGGC
TTGT
>TP48383_query_64
CAGCAATTTGCTCCGGCCTGAGTGCCAAAGGTCCACTTATCATCAAAGATATGGAATGTT
TTTC
>TP48383_hit_64
CAGCAATTTGCTCCGGCCTGAGTGCCAACGGTCCACTTATCATCAAAGATATGGAATGTT
TTTC
>TP48414_query_64
CAGCAATTTGGGCATTCATGGGAGTATCAAGAGTGGCAACATCCCTAGACCGTTGTCTTG
CCTG
>TP48414_hit_64
CAGCAATTTGGGCATTCATGGGAGTATCAAGAGTGGCAACATTCCTAGACCGTTGTCTTG
CCTG
>TP48470_query_64
CAGCAATTTGTTTCCAATCACTCAAACAACATGCCCATAGCCTCGGATAAAAATGCCCTG
CTTT
>TP48470_hit_64
CAGCAATTTGTTTCCAATGACTCAAACAACATGCCCATAGCCTCGGATAAAAATGCCCTG
CTTT
>TP48474_query_64
CAGCAATTTTAAAAGAAAAACCTCGTGAGACATTATGTACACTAGGACTCAATGTGTTCT
CTGG
>TP48474_hit_64
CAGCAATTTTAAAAGAAAAACCTCGTGAGACATTATGTACACTAGGATTCAATGTGTTCT
CTGG
>TP48702_query_64
CAGCAATTTTGTGATCAAAATGCATGTTGGGGGGTGCATGCGATTAAACTGAATCTAAAT
GAAC
>TP48702_hit_64
CAGCAATTTTGTGATCAAAATGCATGTTGGGGGGTGCCTGCGATTAAACTGAATCTAAAT
GAAC
>TP48888_query_64
CAGCACAAAAATCTCAGCACACGTCCCTTGTCATTCGACACAGTACCCCATGGAAGTGCC
AAAG
>TP48888_hit_64
CAGCACAAAAATCTCAGCACACGTCCCTTGTCATTCGACACAGTACCCCATGGAAGTGCC
TAAG
>TP49069_query_64
CAGCACAAAAGTTTCCCAAAATCAAGAAGTTAGGATTTCTTCTTTCCCTTATAGAAAACC
ATGA
>TP49069_hit_64
CAGCACAAAAGTTTCCCAAAATCAAGAAGTTAGGATTTCTTCTTTCCCTTATAGAAAATC
ATGA
>TP49239_query_64
CAGCACAAACGCATCAAAACAGCAGTCTTCTCCAACTAACGAATCTGCTCCACACTCCAG
CTCT
>TP49239_hit_64
CAGCACAAACGCATCAGAACAGCAGTCTTCTCCAACTAACGAATCTGCTCCACACTCCAG
CTCT
>TP49443_query_64
CAGCACAAAGTATACGTTACCACTGGCCGGCCACCATGGCAAAATTAATCCCATGAATTT
TCCC
>TP49443_hit_64
CAGCACGAAGTATACGTTACCACTGGCCGGCCACCATGGCAAAATTAATCCCATGAATTT
TCCC
>TP49558_query_64
CAGCACAAATCCAGACTTGAGGCAGAAAATCTGGACCTGTGTACATCACCAAAGCAGGGG
AGGT
>TP49558_hit_64
CAGCACAAATCCAGACTTGATGCAGAAAATCTGGACCTGTGTACATCACCAAAGCAGGGG
AGGT
>TP49595_query_64
CAGCACAAATGCTGTCTCAGGCACATACCCTGACTCCTTCATCTCCCTATCCAGGCTCTC
TAAC
>TP49595_hit_64
CAGCACAAATGCTGTCTCAGGCATATACCCTGACTCCTTCATCTCCCTATCCAGGCTCTC
TAAC
>TP49796_query_64
CAGCACAACACACCATAGTTTCACAAAGACCAGGACTTAGAAGCTGTTCTGCACCTAATC
AAAA
>TP49796_hit_64
CAGCACAACACACCATAGTTTCACAAAGACTAGGACTTAGAAGCTGTTCTGCACCTAATC
AAAA
>TP50015_query_64
CAGCACAACCCTCAACGCCATATCGAGCTAGCAATTGTACAAGTCTGTCTCTAGACAGAG
GCTG
>TP50015_hit_64
CAGCACAACCCTGAACGCCATATCGAGCTAGCAATTGTACAAGTCTGTCTCTAGACAGAG
GCTG
>TP50118_query_64
CAGCACAACGGGTCGAGGAACAAAACTAAACGACAGCTGGGAAGGAGTTGATGTCTACAG
AAAC
>TP50118_hit_64
CAGCACAACGTGTCGAGGAACAAAACTAAACGACAGCTGGGAAGGAGTTGATGTCTACAG
AAAC
>TP50668_query_64
CAGCACAAGGAATGACTCAGTTTCATTTATTCTAATATAGCTTGCAGAGTACAACTGGAA
ATAT
>TP50668_hit_64
CAGCACAAGGAATGACTCAGTTTCATTTATTCTAATATAGCTTTCAGAGTACAACTGGAA
ATAT
>TP51316_query_64
CAGCACAATCTGTTTCTTGAAACGTGAAAGCAAATTATCCAAATCAGTGGCGATTGGATT
GCCA
>TP51316_hit_64
CAGCACAATCTGTTTCTTGAAACGTGAATGCAAATTATCCAAATCAGTGGCGATTGGATT
GCCA
>TP51821_query_64
CAGCACACAAAATAAAGTAAACTTTCCTGAGTAGGTGTGGACACCGACCTACTCGGGACT
AAGT
>TP51821_hit_64
CAGCACACAAAATAAAGTAAACTTTCTTGAGTAGGTGTGGACACCGACCTACTCGGGACT
AAGT
>TP51886_query_64
CAGCACACAACCCAGCAATATAAACTAGCCCTTGACAGCCCAGAATAGAGGCCTCGTGAC
CCTT
>TP51886_hit_64
CAGCACACAACCCGGCAATATAAACTAGCCCTTGACAGCCCAGAATAGAGGCCTCGTGAC
CCTT
>TP52119_query_64
CAGCACACACGTGGGAAAGAGGAGGACGAAGTAAGAGGACGCAGAAATGTTTGACTGCAT
TGAC
>TP52119_hit_64
CAGCACACACGTGGGAAAGAGGAGGACGAAGTAAGAGGACGCAGAACTGTTTGACTGCAT
TGAC
>TP52120_query_64
CAGCACACACGTGGGAAGGAGAACGCTGAAGGACGAAGTTGGAGGACGCAGATTTGAGGA
CAAA
>TP52120_hit_64
CAGCACACACGTGGGAAGGAGAACGCTGAAGGATGAAGTTGGAGGACGCAGATTTGAGGA
CAAA
>TP52378_query_64
CAGCACACCAACATTATTGCAAGGCATGAGAAGTATGCAATGAAATGGACCAACCAAACA
ATTA
>TP52378_hit_64
CAGCACACCAACATTATTGCAAGGCGTGAGAAGTATGCAATGAAATGGACCAACCAAACA
ATTA
>TP52394_query_64
CAGCACACCACATAGAGCTATTAGTTCTGCACTAACACCTATGCTGTTAGTGCCTTCTTC
CCCA
>TP52394_hit_64
CAGCACACCACATAGAGCTATTAGTTCTGCACTAACACCTATGCTGTTAGTGCCTTCTTC
CCCG
>TP52546_query_64
CAGCACACCGCCCAGCATGACCGCGAGCAGGAATCGCAAGGATTTCATCATCTAGGTACT
CTAA
>TP52546_hit_64
CAGCACACCGCCCAGCATGACCGCGAGCAGGAATCGCAAGGATTTCATCATCTAGGTACT
CTTA
>TP52720_query_64
CAGCACACGAGACTCGGCCTAAAAGCCATCGCCCTCCTAACATTTTTTAACTGAAATTGA
TTAC
>TP52720_hit_64
CAGCACACGAGACTCGGCCTAAAAGCCATCGCCCTCCTAACATTTTTTAACTGAATTTGA
TTAC
>TP52861_query_64
CAGCACACTAGTGTTGCTGATCTTCCTCACTTTTAGGCTCTGTGGTTGAATGAGAAATTG
ATCT
>TP52861_hit_64
CAGCACACTAGTGTTGCTGATCTTCCTCACTTTTAGGCTCTGTGGTTGAGTGAGAAATTG
ATCT
>TP52911_query_64
CAGCACACTCCGACAACCACAAGAGAGAATATTTTGGTTCACATGACCGTGCGGTTTCAC
TGTC
>TP52911_hit_64
CAGCACACTCCGACAACCACAAGAGCGAATATTTTGGTTCACATGACCGTGCGGTTTCAC
TGTC
>TP52946_query_64
CAGCACACTGAAATCGTTCCACTCTGACAATGCAAATCACAGATCCTTCAAGGGATCGAG
CAAG
>TP52946_hit_64
CAGCACACTGAAATCGTTCCACTTTGACAATGCAAATCACAGATCCTTCAAGGGATCGAG
CAAG
>TP52989_query_64
CAGCACACTGCCTTCTTGCTTCTCGGTCATACAAATTTCCCACAACTCTCACAGACAGAA
GATA
>TP52989_hit_64
CAGCACACTGCCTTCTTGCTTCTCGGTCGTACAAATTTCCCACAACTCTCACAGACAGAA
GATA
>TP53273_query_64
CAGCACAGAAGCAATCCAACATCCTCACCCCCAGTCACCAATTTTGACACAGGAACCCTC
GCTG
>TP53273_hit_64
CAGCACAGAAGCAATCCAACATCCTCACCCCCAGTCATCAATTTTGACACAGGAACCCTC
GCTG
>TP53450_query_64
CAGCACAGAGACTGCGTAGAAGCTGACACAGAGCAATTATATTTAGCTAAGGAGGAGGTC
AATT
>TP53450_hit_64
CAGCACAGAGACTGCGTAGAAGCTGACACAGAACAATTATATTTAGCTAAGGAGGAGGTC
AATT
>TP53487_query_64
CAGCACAGAGATGATGTTGAACCCCAGAATTTTTTTATACTAACCATGTAGTCCAAAATT
TTAA
>TP53487_hit_64
CAGCACAGAGATGATGTTGAACCCCAGAATTTTTTTATACTAACCATGTAGTCCAAAATT
TTAT
>TP53503_query_64
CAGCACAGAGCAACTCGAAGCCCTGGAAATCGGAGGTAAGGAGAAACGATGAATTATTTT
CTGT
>TP53503_hit_64
CAGCACAGAGCACCTCGAAGCCCTGGAAATCGGAGGTAAGGAGAAACGATGAATTATTTT
CTGT
>TP53963_query_64
CAGCACAGCCTAGGAGGAGTTAACATGTCTATGAGGTATTTCAACCTTGGCGAGGGCTAA
GAAC
>TP53963_hit_64
CAGCACAGCCTAGGAGGAGTTAACATGTCTATGAGGTATTTCAACCTTGGGGAGGGCTAA
GAAC
>TP54151_query_64
CAGCACAGGAGGAGAGGGATGCTAACGGAGGGCAAGAAAGGCTAGATGGAGGACAAGAGG
GATG
>TP54151_hit_64
CAGCACAGGAGGAGAGGGATGCTAACGGAGGGCAAGAAAGGCTAGATGGAGGACAATAGG
GATG
>TP54156_query_64
CAGCACAGGAGGGACTGAGGCCTAAAAGGAGCTGGCCACAGGCCTATCCAGACTAGCCGC
AGTT
>TP54156_hit_64
CAGCACAGGAGGGACTGAGGCCTCAAAGGAGCTGGCCACAGGCCTATCCAGACTAGCCGC
AGTT
>TP54245_query_64
CAGCACAGGGAACAATAAACGACGGAACAGGATCCCCAAGGGCCATCGGGACTCGAACTC
TGGA
>TP54245_hit_64
CAGCACAGGGAACAATAAGCGACGGAACAGGATCCCCAAGGGCCATCGGGACTCGAACTC
TGGA
>TP54522_query_64
CAGCACAGTATGCCCAGAACAGATCTCAAATGTGTCACACAGTCACCCACAGCAATGTGA
CTTT
>TP54522_hit_64
CAGCACAGTATGCCCAGAACAGATCTCAAATGTGTCACGCAGTCACCCACAGCAATGTGA
CTTT
>TP54795_query_64
CAGCACAGTGTCTGAAGCGGAAGTTGGGGCATTAGTACCATTTTCTCTTGTAATTATGGT
GATT
>TP54795_hit_64
CAGCGCAGTGTCTGAAGCGGAAGTTGGGGCATTAGTACCATTTTCTCTTGTAATTATGGT
GATT
>TP55012_query_64
CAGCACATAAGATTGTTTTGGCTCCTATGAACCTCATCCAAATGTCTTTACGAAAGAAAG
AGGT
>TP55012_hit_64
CAGCACATAAGATTGTTTTGGCTCCTATGAACCTCTTCCAAATGTCTTTACGAAAGAAAG
AGGT
>TP55107_query_64
CAGCACATACATCCTTTCCTGAACAAGATCCTAACCTAGAAACTTTCTTTGTTTCCTTAT
CCAT
>TP55107_hit_64
CAGCACATACATCCTTTCCTGAACAAGATCCTAACCTAGAAACTTTCTTTGTTTCCTTAT
TCAT
>TP55511_query_64
CAGCACATCCTGTACAGACAGAAGGAGCAATTCAGCGATGGGGTTGGCTACAGCTGGATT
GATG
>TP55511_hit_64
CAGCACATTCTGTACAGACAGAAGGAGCAATTCAGCGATGGGGTTGGCTACAGCTGGATT
GATG
>TP55591_query_64
CAGCACATCTCTAGAACCTCTGGTGACGTGGTTGAGATTGCTTCCATGCTCCTTTCTCCT
TTCC
>TP55591_hit_64
CAGCACATCTCTAGAACCTCTGGTGACGTGGTCGAGATTGCTTCCATGCTCCTTTCTCCT
TTCC
>TP56120_query_64
CAGCACATTAAACCATTTATCAGGGCTTAATTCTTCTTGTGTTCTGCCCCATCCAAAAGG
CACA
>TP56120_hit_64
CAGCACATTAAACCATTTATCAGGGCTTAATTCTTCTTGTGTTCTGCCCCATCCAAATGG
CACA
>TP56357_query_64
CAGCACATTGAGAGCAGAATGGGCATCCCTACAAATTCTCAGTGCCTGCTGTTCGAAGGG
AAGA
>TP56357_hit_64
CAGCACATTGAGAGCAGAATGGGCATCCCTGCAAATTCTCAGTGCCTGCTGTTCGAAGGG
AAGA
>TP56478_query_64
CAGCACATTTACCCTGACGCACGGATAATGAGATCAAGAATTACTGGAACTCTTCCATCA
AGAA
>TP56478_hit_64
CAGCACATTTACCCTGACGCACGGATAATGAGATCAAGAATTACTGGAACTTTTCCATCA
AGAA
>TP56718_query_64
CAGCACCAAACGCTTCACAGATTACCTCGAAGTTGTCATCATTTCATCTCTGTCACACAA
GAAT
>TP56718_hit_64
CAGCACCAAACGCTTCACAGATTACCTTGAAGTTGTCATCATTTCATCTCTGTCACACAA
GAAT
>TP56962_query_64
CAGCACCAACATGTTTCCTCAACTCTTCACCCTGAAGATAAAGAGATACTCTTCATATGT
TTAC
>TP56962_hit_64
CAGCACCAACCTGTTTCCTCAACTCTTCACCCTGAAGATAAAGAGATACTCTTCATATGT
TTAC
>TP56966_query_55
CAGCACCAACATTTTGGCACTGGTATCAAATACCGACGCCCCCGGATCGTCGCTGAAAAA
AAAA
>TP56966_hit_55
CAGCACCAACATTTTGGCACTGGTATCAAATACCGACGCCCCCGGCTCGTCGCTGAAAAA
AAAA
>TP57514_query_64
CAGCACCACATGAAGACGGAGAATTAGGAGGTAGTGACTGAGCTCCCACCGTGCCCACAC
TCCC
>TP57514_hit_64
CAGCACTACATGAAGACGGAGAATTAGGAGGTAGTGACTGAGCTCCCACCGTGCCCACAC
TCCC
>TP57532_query_64
CAGCACCACCAACCTTTGGTTGAGTGAATGGGATAAAACTCTTCTACCTTACCGTTTTAT
AAGT
>TP57532_hit_64
CAGCACCACCAACCTTTGGTTGAGTGAATGGGATAAAACTCTTCTACCTTAGCGTTTTAT
AAGT
>TP57900_query_64
CAGCACCAGAGTTTCGTTTCAGAGCACGACACGCATTTCCTAGATAGAATCACCAACGAA
TAGT
>TP57900_hit_64
CAGCACCAGAGTTTCTTTTCAGAGCACGACACGCATTTCCTAGATAGAATCACCAACGAA
TAGT
>TP57977_query_64
CAGCACCAGCAGTGCTTGATATATATATGTATATAACAAAACAGACGGCTAACTCTGGTA
ATCC
>TP57977_hit_64
CAGCACCAGCAGTGCTTGATATATATATGTATATAACAGAACAGACGGCTAACTCTGGTA
ATCC
>TP57994_query_64
CAGCACCAGCCCTCTGTCACCGATTAACAAAAGCAGACAGTTCACTTTCAAATTAATTAG
ACCC
>TP57994_hit_64
CAGCACCAGCCCTCTGTCACCGATTAACAAAAGCGGACAGTTCACTTTCAAATTAATTAG
ACCC
>TP58042_query_64
CAGCACCAGCTGTACTGGTTAAAAAAGTTCGGCCCCATAAGAAGAGGCACCCTATGAAAA
CGCT
>TP58042_hit_64
CAGCACCAGCTGTACTGGTTAAAAAAGTTCGGCCCCATAAGAAGAGGCACTCTATGAAAA
CGCT
>TP58044_query_64
CAGCACCAGCTTCCATTCTCTTGGAATGGTAACGCTTAATGCATGTTTCAATAAAAACCT
GAAA
>TP58044_hit_64
CAGCACCAGCTTCCATTCTCTTGGAATGGTAACGCTTAATGCATGTTTCGATAAAAACCT
GAAA
>TP58091_query_64
CAGCACCAGGCATGGTACTACTAGCGAACAATGGTAATTCTGCTCTAATCTCAGTAATTT
CCAA
>TP58091_hit_64
CAGCACCAGGCATGGTACTACTAGTGAACAATGGTAATTCTGCTCTAATCTCAGTAATTT
CCAA
>TP58112_query_64
CAGCACCAGGGGCTTATCGGCCTTGCCAGTCCCTGCCATTCCCCTCCACCTTAAAGCTTT
GAAG
>TP58112_hit_64
CAGCACCAGGGGCTTCTCGGCCTTGCCAGTCCCTGCCATTCCCCTCCACCTTAAAGCTTT
GAAG
>TP58244_query_64
CAGCACCAGTTGAGCTTGGATCCTTGGAATGATATGTTGTCCAGCACCACGACCTCCACA
CCAA
>TP58244_hit_64
CAGCACCAGTTGAGCTTGGATCCTTGGAATGATATGTTGTCCAGCACCACGACCTCCACG
CCAA
>TP58316_query_64
CAGCACCATAGCCTTCTTTGATGGATTTCTCCAGTAAATTCAGCACCTGCTTGTCAGCAG
AGAA
>TP58316_hit_64
CAGCGCCATAGCCTTCTTTGATGGATTTCTCCAGTAAATTCAGCACCTGCTTGTCAGCAG
AGAA
>TP58339_query_64
CAGCACCATATCAGCACCACCACTTACCTTGTTTGGTCCAAAAATATAGGCCTAAAAGGC
CTCC
>TP58339_hit_64
CAGCACCATATCAGCACCACCACTTACCTTGTTTGGTCCAAATATATAGGCCTAAAAGGC
CTCC
>TP58341_query_64
CAGCACCATATCCTCCATAACCTATTGGCCCATTCACTGTTCCATCCACATTAGGAACTC
CATA
>TP58341_hit_64
CAGCACCATATCCTCTATAACCTATTGGCCCATTCACTGTTCCATCCACATTAGGAACTC
CATA
>TP58478_query_64
CAGCACCATCGACTTCTCTGGCGAAGACAATACTGCGTTGCCTGAGCGGGAGATCACAGT
GGTC
>TP58478_hit_64
CAGCACCATCGAGTTCTCTGGCGAAGACAATACTGCGTTGCCTGAGCGGGAGATCACAGT
GGTC
>TP58480_query_64
CAGCACCATCGAGTTCTCTGGCGAAGACAATACTGCATTGCCTGAGCGGGAGATGGCAGT
GGTC
>TP58480_hit_64
CAGCACCATCGAGTTGTCTGGCGAAGACAATACTGCATTGCCTGAGCGGGAGATGGCAGT
GGTC
>TP58607_query_64
CAGCACCATGCTTACCATGTTGTCCCATTATGTTGCTATCCCAATTGTTGTTGTTGTCCC
AATT
>TP58607_hit_64
CAGCACCATGCTTACCATGTTGTCCCATTATGTTGCTATCCCAATTGTTGTTGTTGTCCC
AGTT
>TP58611_query_64
CAGCACCATGCTTGCCACAACTATCCATGTTGTCCACGCTTGCCATGTTGCACGATGCTT
GCCA
>TP58611_hit_64
CAGCACGATGCTTGCCACAACTATCCATGTTGTCCACGCTTGCCATGTTGCACGATGCTT
GCCA
>TP58612_query_50
CAGCACCATGCTTGCCACAACTGCCCATGTTGTCCACGCTTGCCATGCTGAAAAAAAAAA
AAAA
>TP58612_hit_50
CAGCACCATGCTTGCCACAACTGTCCATGTTGTCCACGCTTGCCATGCTGAAAAAAAAAA
AAAA
>TP58614_query_64
CAGCACCATGCTTGCCACAGCTATCCATGTTGTCCACGCTTTCCATGTTGCACCATGCTT
GCCA
>TP58614_hit_64
CAGCACCATGCTTGCCACAGCTATCCATGTTGTCCACGCTTTCCATGTTGCACCATGCTT
GTCA
>TP58653_query_64
CAGCACCATGCTTGCCATTGCTATCCATGCTGTCCACGCTTTCCATGTTTACCATGCTTG
TCAT
>TP58653_hit_64
CAGCACCATGCTTGCCATTGCTATCCATGCTGTCCATGCTTTCCATGTTTACCATGCTTG
TCAT
>TP58866_query_64
CAGCACCATTATCGCGATCTGGATGACGAGGAACTGTATCGTCATGCAAGATTGGTTACT
TCTG
>TP58866_hit_64
CAGCACCATTATCGCGATCTGGATGACGAGGAATTGTATCGTCATGCAAGATTGGTTACT
TCTG
>TP58912_query_64
CAGCACCATTGTAAGCCCAGATAATGCAAGTGAAAGCCTTGTAGGCCAAGTGATGTTTTG
TATT
>TP58912_hit_64
CAGCACCATTGTAAGCCCAGATAATGCAAGTGAAAGCCTTGTAGTCCAAGTGATGTTTTG
TATT
>TP58929_query_64
CAGCACCATTTCTCACCTGGGACTTGTCTAGTTTGCTCTAGCAAGCCCACGTGCACTTCC
TCTA
>TP58929_hit_64
CAGCACCATTTCTCACCTGGGACTTGTCTAGTTTGCTCTAGCAAGCCCACGTGCACTTTC
TCTA
>TP59144_query_64
CAGCACCCAATAAAGGATCATAACCTAAACTAAGATGACATTGCCACAAGGAACAAGGGA
GTCA
>TP59144_hit_64
CAGCACCCAATAAAGGATCATAACCTAAACTAAGATGCCATTGCCACAAGGAACAAGGGA
GTCA
>TP59219_query_64
CAGCACCCACAATCTTTTACTGATTGACTCGCAAGATTTGTTGCTGTCACTTTGGCGCAA
GTGC
>TP59219_hit_64
CAGCACTCACAATCTTTTACTGATTGACTCGCAAGATTTGTTGCTGTCACTTTGGCGCAA
GTGC
>TP59288_query_64
CAGCACCCACTGATCTGATTTGAACCAGTTCGATCTCAATTTTACAGAAATGTTTCTCAA
TAGC
>TP59288_hit_64
CAGCACCCACTGATCTGATTTGAACCAGTTCGATCTCAATTTTACAGAAATGTTTCTCAG
TAGC
>TP59540_query_64
CAGCACCCCCAGCGCAAAAAAAACTTATAGCCGGTGACACCCTCCGCAATTCCTCTAGTA
GCTT
>TP59540_hit_64
CAGCACCCCCAGCGCAAAAAAAACTTATAGCCGGTGACCCCCTCCGCAATTCCTCTAGTA
GCTT
>TP59574_query_64
CAGCACCCCCTGTGAGGTCCCATCCATTGCTTCCTCCAACTATAAACTTCGTAGCCAAGG
AGGG
>TP59574_hit_64
CAGCACCCCCTGTGAGGTCCCATCCATTGCTTCCTCCAACTATAAACTTCGTAGCCAATG
AGGG
>TP59783_query_64
CAGCACCCTAGCATCAAATTTTGTAGGCCAAAAAACTATGGATAATGGATCCTCTCTCGT
GCCC
>TP59783_hit_64
CAGCACCTTAGCATCAAATTTTGTAGGCCAAAAAACTATGGATAATGGATCCTCTCTCGT
GCCC
>TP60011_query_64
CAGCACCCTTGCAAGGGGTTTGAGTGAATCCACGAGTAAACCAAGAGAGAATAGTCCACA
AGTG
>TP60011_hit_64
CAGCACCCTTGCAAGGGGTTTGAGTGAATCCACGAGTAAACCGAGAGAGAATAGTCCACA
AGTG
>TP60020_query_64
CAGCACCCTTGTGACAGGATCACGAGATGCTACTGCAATATTATGGCGGTTGCAGAGAAG
TTCT
>TP60020_hit_64
CAGCACCCTTGTGACAGGATCACGAGATGCTACTGCAATATTATGGCGGTTGCATAGAAG
TTCT
>TP60135_query_64
CAGCACCGACATGGAAACGGTGGAGGAGGTATAAGTTCTTGGAATAAGCTTCCCAAGGTC
GGGT
>TP60135_hit_64
CAGCACCGACATGGAAATGGTGGAGGAGGTATAAGTTCTTGGAATAAGCTTCCCAAGGTC
GGGT
>TP60402_query_64
CAGCACCGCTTTTGACAGGACAACAGTCACCTCACAGTCCCTGTTGCCGTGCCTGTAAAA
TTCA
>TP60402_hit_64
CAGCACCGCTTTTGACAGGACAACAGTCACCTCACAGTCCCTGTTGTCGTGCCTGTAAAA
TTCA
>TP60487_query_64
CAGCACCGGGCTCAGCAACTGCATCGTCCATGTCCATCCAAGTGTCGAGACCACTTACTT
CAAA
>TP60487_hit_64
CAGCACCGGGCTCAGCAACTGCATCGTCCATGTCCATCCAAGTGTCGAGCCCACTTACTT
CAAA
>TP60538_query_64
CAGCACCGTAAAATATCCCCATGGAATGTTTTGATCAATCTCTGGGTGTACCGGAACTCT
GATC
>TP60538_hit_64
CAGCACCGTAAAATATCCCCATGGAATGTTTTGATCAATCTCTGGGTGTACCGGAATTCT
GATC
>TP60571_query_64
CAGCACCGTCCGTTTCAGCGAAAGGCAGGTGGAGGAGCTTGCACTCGCCCTCGAGGCGAC
TCAG
>TP60571_hit_64
CAGCACCGTCCGTTTCAGCGAAAGGCAGGTGGAGGAGCTTGCTCTCGCCCTCGAGGCGAC
TCAG
>TP60885_query_64
CAGCACCTATGCAAAGCTCCAACTATCCACTGAAGTTGTTTGCCACTCCGCGCTAGCCGC
CACT
>TP60885_hit_64
CAGCACCTATGCAAAGCTCCAACTATCCACTGAAGTTGTTTGCCACTCTGCGCTAGCCGC
CACT
>TP60904_query_64
CAGCACCTATTGATGTTTCCACATTTCCATGACTCTCTGTTTTGACATTACTCTTTGGTT
TTAC
>TP60904_hit_64
CAGCACCTATTGATGTTTCCACTTTTCCATGACTCTCTGTTTTGACATTACTCTTTGGTT
TTAC
>TP61278_query_64
CAGCACCTGAAACTGATGTCTGAGAAGGTCGCAATGGATGTAGACCAGTATGAGAATCTG
GCAG
>TP61278_hit_64
CAGCACCTGAAACTGCTGTCTGAGAAGGTCGCAATGGATGTAGACCAGTATGAGAATCTG
GCAG
>TP61333_query_64
CAGCACCTGATCTGCCAACTGTTCCAGTGAATTCTGAATGAGGATCAACGTATCTTCTAG
CTGG
>TP61333_hit_64
CAGCACCTGATCTGCCAACTGTTCCAGTGAATTCTGAGTGAGGATCAACGTATCTTCTAG
CTGG
>TP61395_query_64
CAGCACCTGCCTCTATCAATGCACCAAGTCCTTTAGGCCACTGATCCTCGGTTCCAAATC
TGCC
>TP61395_hit_64
CAGCACCTGCCTCTATCAATGCACCAAGTCCTTTAGGCCACTGATCCTTGGTTCCAAATC
TGCC
>TP61615_query_64
CAGCACCTTCAGTGGCAAGAGTCATTCTTTATAAAGTTGAGAAGCGTTTTATTGTGTAGA
AATG
>TP61615_hit_64
CAGCACCTTCAGTGGCAAGAGTCATTCTTTATAAAGTTGAGAAGGGTTTTATTGTGTAGA
AATG
>TP61667_query_64
CAGCACCTTCTTGCTTGAGATTTGCCTGTGCCAACATGTACTTATATTTGTCTTCAACAC
GAAT
>TP61667_hit_64
CAGCACCTTCTTGCTTGAGATTTGCCTGTGCCAACATGTACTTATATTTGTCTTCAACAC
GGAT
>TP61718_query_64
CAGCACCTTGGGCCGACCTATTATAATAAATCCCCAAGTTGGCCCACAAAGTTGGGATGG
CCAC
>TP61718_hit_64
CAGCACCTTGGGCCGACCTATTATAATAAATCCGCAAGTTGGCCCACAAAGTTGGGATGG
CCAC
>TP61721_query_64
CAGCACCTTGGGTAAAAGGAGTGAAGGCCACAGGCCTAGGATTTGCTCAGAAGTCTGAAC
AAAG
>TP61721_hit_64
CAGCACCTTGGGTAAAAGGAGTGAAGGCCACAGGCCTAGGATTTGCTCAGAAGTCTGAAC
AAAT
>TP61962_query_64
CAGCACGAAAGGGCTCTTCAGCTGGGAGAGCGACAGTCGGGATTGTTTCCATCTTCTGAA
CAAA
>TP61962_hit_64
CAGCACGAAAGGGCTCTTCAGCTGGGAGAGCGACAGTCGGGATTGTTTCCATCTTTTGAA
CAAA
>TP62205_query_64
CAGCACGACAAATGTAAAAGGTCGCTAGGGTTTCTCATTAAAAGTTTGTCACATCCATTC
CTGT
>TP62205_hit_64
CAGCACGACAAATGTAAAAGGTCGCTAGGGTTTCTCGTTAAAAGTTTGTCACATCCATTC
CTGT
>TP62255_query_64
CAGCACGACAGTGTGGACATAATTCCCAATGATCAAGGTAACAGAACGACTCCTTCCTAT
GTTG
>TP62255_hit_64
CAGCACGACCGTGTGGACATAATTCCCAATGATCAAGGTAACAGAACGACTCCTTCCTAT
GTTG
>TP62514_query_64
CAGCACGAGCCCGAGAGTCGCAGAATACCACCAATTGCTACAATGCTCAACAACCTTGTC
CCAA
>TP62514_hit_64
CAGCACGAGCCCGAGAGTCGCAGAATACCACCAATTGCTACAATGCTCAACAACCTTGTC
CCAG
>TP63055_query_64
CAGCACGCACCTCCGGGTTCCTCCACCAGCGCTTCTGTTGCACCTAGCCAGCACTACGGG
GATA
>TP63055_hit_64
CAGCACGCACCTCCGGGTTCCTCCACGAGCGCTTCTGTTGCACCTAGCCAGCACTACGGG
GATA
>TP63178_query_63
CAGCACGCAGTGGAGACCGACACGCAAATGGTGAGTGCGAGCATCAAGTTAGAGCAAAGG
CTGA
>TP63178_hit_63
CAGCACGCAGTGGAGGCCGACACGCAAATGGTGAGTGCGAGCATCAAGTTAGAGCAAAGG
CTGA
>TP63257_query_64
CAGCACGCCAGAAGTTCGACCAAAATTTCCCGTATACGGTGAAGTTGAGTTTTAATCCAT
CCCA
>TP63257_hit_64
CAGCACGCCAGACGTTCGACCAAAATTTCCCGTATACGGTGAAGTTGAGTTTTAATCCAT
CCCA
>TP63278_query_64
CAGCACGCCATTTAGCCCGAGAGCGGGTAAATATTATTTAATGCCGAATTTGCCCACTCC
CCTG
>TP63278_hit_64
CAGCACGCCATTTAGCCCGAGAGCGGGTAAATATTATTTAATGCCGAATTTGCCCACTCC
CGTG
>TP63346_query_64
CAGCACGCCTGAAAGAAGGGAAATTAAAAGCATATAGAAGGGAAATCAAAACAATATAGA
ACAA
>TP63346_hit_64
CAGCACGGCTGAAAGAAGGGAAATTAAAAGCATATAGAAGGGAAATCAAAACAATATAGA
ACAA
>TP63401_query_64
CAGCACGCGATAACACGGGAGCGGGTAAATTCGGCATTAAATAATATTTGCCCGCTCCCG
TGTT
>TP63401_hit_64
CAGCACGCGATAACACGGGAGCGGGTAAATTCGGCATTAAATAATATTTGCCCGCTCCGG
TGTT
>TP63651_query_64
CAGCACGGAAACTCTAGCACACCTTGTACTCGCCCGCAACAGGAACATCTTCCTCACTCA
CCAT
>TP63651_hit_64
CAGCACGGAAACTCTAGCACACCTTGTACTCGCCCGCAATAGGAACATCTTCCTCACTCA
CCAT
>TP63772_query_64
CAGCACGGATGATTGTCTTTCTCCAAACTTTGTCCAACAATAACCCTCTCAAATGCAAGG
CTAA
>TP63772_hit_64
CAGCACGGATGATTGTCTTTCTCCAACCTTTGTCCAACAATAACCCTCTCAAATGCAAGG
CTAA
>TP63848_query_64
CAGCACGGCCACCAGGTGGCTCAAATATATACGTCGAAAACAGGCCATCCAGGCCGCCTC
TTGC
>TP63848_hit_64
CAGCACGGCCACCAGGTGGCTCAAATATATCCGTCGAAAACAGGCCATCCAGGCCGCCTC
TTGC
>TP63853_query_64
CAGCACGGCCCAGGTGTCGGCGAGCCCGAAAAGCAACCCGTAGGCGGTGAGGCGCCACCA
GGAG
>TP63853_hit_64
CAGCACGGCCCAGGTGTCGGCGAGTCCGAAAAGCAACCCGTAGGCGGTGAGGCGCCACCA
GGAG
>TP63892_query_64
CAGCACGGCGTAGGTGATTGCCACGCTAGAATCTAGCATGTCGCTAGGCTCGGGTGAGTA
CTTC
>TP63892_hit_64
CAGCACGGCGTAGGTGATTGCCACGCTAGAATCTAGCATGTTGCTAGGCTCGGGTGAGTA
CTTC
>TP64010_query_64
CAGCACGGGGACCTGGAGCGCTGTTTCCTGGCTGGAGATAGCGCAGGGGCAAATTTAACC
TACC
>TP64010_hit_64
CAGCATGGGGACCTGGAGCGCTGTTTCCTGGCTGGAGATAGCGCAGGGGCAAATTTAACC
TACC
>TP64058_query_64
CAGCACGGGTTTCGAACTCGCAACCGGTTGTCTGGAAATCCTGTTTTTAACTTTCCCTAC
AAAA
>TP64058_hit_64
CAGCACGGGTTTCGAACTCGCAACCGGTTGTCTGGAAATCCTGTTTTTAACTTTCCTTAC
AAAA
>TP64395_query_64
CAGCACGTGAACAAATGGATGTAGTGTGGAGAGAGAAAATAGATGGAGCATGGAGAGAGA
GAGC
>TP64395_hit_64
CAGCACGTGAACAAATGGATGTAGTGTGGAGAGAGAAAATAGATGGAGCGTGGAGAGAGA
GAGC
>TP64509_query_64
CAGCACGTGGAGCTCCGAGACTAGCGCTGGAGTGGGAAAGAGCTAACCAGCTATATATTG
GGTA
>TP64509_hit_64
CAGCACGTGGAGCTCCGAGACTAGCGCTGGAGTGGGAAAGAGCTAATCAGCTATATATTG
GGTA
>TP64681_query_64
CAGCACGTTGCCCGAGACCGACAACCAACTCTGGGATTATTCCGATGAAAGTTCTATTTA
GTTG
>TP64681_hit_64
CAGCACGTTGCCCGAGACCGACAACCAACTCTGGGATTATTCCGATGCAAGTTCTATTTA
GTTG
>TP65017_query_64
CAGCACTAACGACGGCGGCAACAAGATCTTCTTGCGACGGAGGATTAACGTTTCCCCGGT
GGTC
>TP65017_hit_64
CAGCACTAACGACGGCGGCAACAAGATCTTCTTGCGACTGAGGATTAACGTTTCCCCGGT
GGTC
>TP65372_query_64
CAGCACTACCACAGTCACATATCTCTCATTGTTTGGGCTATCAAAGCACGCCTATAAGGC
CTCT
>TP65372_hit_64
CAGCACTACCACAGTCACATATCTCTCATTGTTTGGGCTATCAAAGCAGGCCTATAAGGC
CTCT
>TP65876_query_64
CAGCACTAGGTGTATGGGACAAGGGCACTGTTGAAGATAACCTAAATGTTTTGTTGCCAC
ACAT
>TP65876_hit_64
CAGCGCTAGGTGTATGGGACAAGGGCACTGTTGAAGATAACCTAAATGTTTTGTTGCCAC
ACAT
>TP65933_query_64
CAGCACTAGTGATATAACTGTAGACCCCAATGGTGGAGTGAAGACTAAATTCATCCTTGA
CATG
>TP65933_hit_64
CAGCACTAGTGATATAACTGTAGACCCCAATGGTGGAGTGAAGACTAAGTTCATCCTTGA
CATG
>TP66151_query_64
CAGCACTATCACAGTCACATATCTCTCATTGTTTGGGCTAGAAACTTAGGCCTATAAGGC
TTCC
>TP66151_hit_64
CAGCACTATCACAGTCACATATCTCTGATTGTTTGGGCTAGAAACTTAGGCCTATAAGGC
TTCC
>TP66433_query_64
CAGCACTATGTAGCCCAGCTATCCCATGTATCTTGTTGCACTAATCACCTTGCTGTCCCA
TGTA
>TP66433_hit_64
CAGCGCTATGTAGCCCAGCTATCCCATGTATCTTGTTGCACTAATCACCTTGCTGTCCCA
TGTA
>TP66458_query_64
CAGCACTATGTCACCTTGCTGTCCCATGCATGTCAGCAACACTATGTCCTTTGCTGTCCA
ATTA
>TP66458_hit_64
CAGCACTATGTCACCTTGCTGTCCCATGCATGTTAGCAACACTATGTCCTTTGCTGTCCA
ATTA
>TP66494_query_64
CAGCACTATGTTGCCTTGCCGTCCCATGCATCTTGGTAGCATAATGTCACCTTGCTGTCC
CATG
>TP66494_hit_64
CAGCACTATGTTGCCTTGCCGTCCCATGCATCTTGGTAGCATAATGTCCCCTTGCTGTCC
CATG
>TP66590_query_64
CAGCACTATTTAGCCTTGCTGTCCATGCATCTTTACAACACTATTTTGCCTTGCTGTCCA
TGCA
>TP66590_hit_64
CAGCGCTATTTAGCCTTGCTGTCCATGCATCTTTACAACACTATTTTGCCTTGCTGTCCA
TGCA
>TP66645_query_64
CAGCACTCAAAGTGGCCTTGCTTTGCACCGACAACACACCAGCCAAAAGACCCAAAATGA
AAAA
>TP66645_hit_64
CAGCACTCAAAGTGGCCTTGCTTTGCACCGACAACACACCAGCCAAAAGACCCAAATTGA
AAAA
>TP66898_query_64
CAGCACTCATACCTTCCATCAACTTTACAAAGCAACCTCACATCAACAGTGGATTCACAT
GCTT
>TP66898_hit_64
CAGCACTCGTACCTTCCATCAACTTTACAAAGCAACCTCACATCAACAGTGGATTCACAT
GCTT
>TP67176_query_64
CAGCACTCCGCCACTGGCGATGGTCACTTTACCCAAAAGTTTCCCCAATTCGTCGTCGTT
TCTC
>TP67176_hit_64
CAGCACTCCGCCACTGGCGATGGTCACTTTGCCCAAAAGTTTCCCCAATTCGTCGTCGTT
TCTC
>TP67204_query_64
CAGCACTCCTCCACTAGCAATGGTCACTTTGCCCAAAAGCTTTCCCAATTCGTCATCGTT
CCTC
>TP67204_hit_64
CAGCACTCCTCCACTCGCAATGGTCACTTTGCCCAAAAGCTTTCCCAATTCGTCATCGTT
CCTC
>TP67476_query_64
CAGCACTCTGAAACTATGTTGGACAGACCCTCGGTCTTCAAGCAGAAATGGAAGAAAAAA
TAAG
>TP67476_hit_64
CAGCACTCTGAAACTATGTTGGACAGACCCTCAGTCTTCAAGCAGAAATGGAAGAAAAAA
TAAG
>TP67855_query_64
CAGCACTGAGAATAAGCCCTGGTCAAGACTTGATGTTAGAGGAAATATCCGGAAAAATGG
TTTT
>TP67855_hit_64
CAGCACTGAGAATAAGCCCTGGTCAAGACTTGATGTTATAGGAAATATCCGGAAAAATGG
TTTT
>TP67865_query_64
CAGCACTGAGAGAAGGCATTAATGGATAGAGATGAACTCCCTCTGGTTATTGATAAGGAC
TGCT
>TP67865_hit_64
CAGCACTGAGAGAAGGCATTAATGGATAGAGATGAATTCCCTCTGGTTATTGATAAGGAC
TGCT
>TP68069_query_64
CAGCACTGCAAGAGGTTGAACACACAAATATGAACCCCACGGTTTTGGACGATGTTGATC
CTCT
>TP68069_hit_64
CAGCACTGCAAGAGGTTGAAGACACAAATATGAACCCCACGGTTTTGGACGATGTTGATC
CTCT
>TP68210_query_64
CAGCACTGCCATCCTCACTTCACCCTGCCGTGGAAGACAGAGACTCTGCCAATTTTATCC
CTTT
>TP68210_hit_64
CAGCACTGCCATCCTGACTTCACCCTGCCGTGGAAGACAGAGACTCTGCCAATTTTATCC
CTTT
>TP68225_query_64
CAGCACTGCCCAGATTAGCAAGGCCTCAACTCGCGGAAAGTCATCGTCACAGCGATAAAT
CCCC
>TP68225_hit_64
CAGCACTGCCCAGATTAGCAAGGCCTCAACTCGCGGGAAGTCATCGTCACAGCGATAAAT
CCCC
>TP68331_query_64
CAGCACTGCTACCTCCAGTTTTGAAATGACGAATTCTTCTAGAGGGTCGAAGTGCGTTGC
TTAC
>TP68331_hit_64
CAGCACTGCTACCTCCAGTTTTGAAATGACGAATTCTTCTAGAGGGTCGAAGTGCGTTGC
TTGC
>TP68372_query_64
CAGCACTGCTCGTACAATTCTAGAAATGTGTCAATTAGCAAATGTTTGCTGAGACATATG
AGTT
>TP68372_hit_64
CAGCACTGCTCGTACACTTCTAGAAATGTGTCAATTAGCAAATGTTTGCTGAGACATATG
AGTT
>TP68455_query_64
CAGCACTGGAACATCGATAAACAAATAATCAAAATACAATATCATTTATGCATAAATCCA
ATAC
>TP68455_hit_64
CAGCACTGGAACATCGATAAACAAATAATCAAAATACAATGTCATTTATGCATAAATCCA
ATAC
>TP68469_query_64
CAGCACTGGAAGGGATTCGATGCGGCGACCGGTGAAAGGGCGAGGACAGGGCAAGTATGA
GAGG
>TP68469_hit_64
CAGCACTGGAAGGGATTCGATGCGGCGACCGGTGAAAGGGCGAGGACAGGGTAAGTATGA
GAGG
>TP68608_query_64
CAGCACTGGCATGAGTTATTTTGTACTGATTCTACTCAAATAGTCCATGGACAGTCGGTT
TCCC
>TP68608_hit_64
CAGCACTGGCATGAGTTATTTTGTACTGATTCAACTCAAATAGTCCATGGACAGTCGGTT
TCCC
>TP68853_query_64
CAGCACTGTAAGGAGACGCTTCAGGCTTGAAATGAGATTGAAGCTCTTGTCATTGTGACG
TATC
>TP68853_hit_64
CAGCACTGTAAGGAGACGCTTCAGGCTTGAAATGAGATTGAAGCTCTTGTCATTGTGACG
TATT
>TP69163_query_64
CAGCACTGTTGGGAGATTGCAGATCTGTTATCTGGGATTCTTTGTCAGGTATCTGACATT
GCTG
>TP69163_hit_64
CAGCACTGTTGGGAGATTGCAGATCTGTTATGTGGGATTCTTTGTCAGGTATCTGACATT
GCTG
>TP69631_query_64
CAGCACTTCCAACGAATCGCTTCCCAACTTTAGAACTTTTAAATTGCCGAGGCGTCCAAT
ACCG
>TP69631_hit_64
CAGCACTTCCAAGGAATCGCTTCCCAACTTTAGAACTTTTAAATTGCCGAGGCGTCCAAT
ACCG
>TP69685_query_64
CAGCACTTCCCCTATTTGGGTTTCATTCCCTTATTTTGTATGCTAACAAGGCAAATAAAA
TTAA
>TP69685_hit_64
CAGCACTTCCTCTATTTGGGTTTCATTCCCTTATTTTGTATGCTAACAAGGCAAATAAAA
TTAA
>TP69855_query_64
CAGCACTTCTCTGGGCGCCTTTTTGTCTTACCGGGTGAAATTCTGCACTGGTGCCCTCTC
TTTC
>TP69855_hit_64
CAGCACTTCTCTGGGCGCCTTTTTGTCTTACCAGGTGAAATTCTGCACTGGTGCCCTCTC
TTTC
>TP69890_query_64
CAGCACTTCTTAATCACCACGGTTCACCACAAGCTTACAATGAAAGCGTGAACAAAAATT
GAAA
>TP69890_hit_64
CAGCACTTCTTAATCACCACGGTTTACCACAAGCTTACAATGAAAGCGTGAACAAAAATT
GAAA
>TP69990_query_64
CAGCACTTGACGGACTGAATAACTGCAATGAGAATGAAGTGCGTGTTTTCATATCCTTGT
GATC
>TP69990_hit_64
CAGCACTTGACGGACTGAATAACTGCAATGAGAATGAAGTGTGTGTTTTCATATCCTTGT
GATC
>TP70026_query_64
CAGCACTTGATCTCTAGCGCAACATTTAGATGGACTGAAAAACACCGCCGAGATGACTGG
GAAT
>TP70026_hit_64
CAGCACTTGATCTCTAGCGCAACATTTAGATGGATTGAAAAACACCGCCGAGATGACTGG
GAAT
>TP70096_query_64
CAGCACTTGCGCCAAAGTGACAGCAACAAATCTTGCGAGTCAATCAGTAAAAGATTGTGA
GTGC
>TP70096_hit_64
CAGCACTTGCGCCAAAGTGACAGCAACAAATCTTGCGAGTCAATCAGTAAAAGATTGTGG
GTGC
>TP70142_query_64
CAGCACTTGGACAGAAGCAAGCAATGCAAGGGACAACAAGCTAATACATGAGACACCTAC
AAGC
>TP70142_hit_64
CAGCACTTGGACAGAAGCAAGCAATGCAAGGGACAACAAGCTAATACATGAGACACCTGC
AAGC
>TP70191_query_64
CAGCACTTGGTAAAGGAACGGTCACGTTTAGCAAAGAAATGTGAATGGAAGTTTAGTTAA
AACT
>TP70191_hit_64
CAGCACTTGGTAAAGGAACGGTCATGTTTAGCAAAGAAATGTGAATGGAAGTTTAGTTAA
AACT
>TP70338_query_64
CAGCACTTTAACTCAAAGTTTGTGGTGGATGAAATCCAGATCGCTCTGGAGGCGCCCCAG
AGAG
>TP70338_hit_64
CAGCACTTTAACTCGAAGTTTGTGGTGGATGAAATCCAGATCGCTCTGGAGGCGCCCCAG
AGAG
>TP70403_query_64
CAGCACTTTCAAGACCGCCTTCTGCAACCCGGTTCCGGCGACCCGATCTGATGAGTCGAG
CATC
>TP70403_hit_64
CAGCACTTTCAAGACCGCCTTCTGCAACCCGGTTCGGGCGACCCGATCTGATGAGTCGAG
CATC
>TP70478_query_64
CAGCACTTTCTGAGTGATAGTGGTTCTTGAATAAGAGTAGGACACAGAAATCCTAGTTAG
CTAG
>TP70478_hit_64
CAGCACTTTGTGAGTGATAGTGGTTCTTGAATAAGAGTAGGACACAGAAATCCTAGTTAG
CTAG
>TP71091_query_64
CAGCAGAAAATCGATTGGGGGACAATGGCACTTGGAGTTTGGCAAGGGGCGCATGTGCGC
CGAA
>TP71091_hit_64
CAGCAGAAAATCGATTGGGGGACAATGGCACTTGGGGTTTGGCAAGGGGCGCATGTGCGC
CGAA
>TP71216_query_64
CAGCAGAAACAGAGGCCCAAGGTCACTGGGAGCACTAGAGGCCAGGGTAGGAAGCGGGGC
AGGC
>TP71216_hit_64
CAGCAGAAACAGCGGCCCAAGGTCACTGGGAGCACTAGAGGCCAGGGTAGGAAGCGGGGC
AGGC
>TP71348_query_64
CAGCAGAAAGAAAAATCGAGGGATAACCATCATATGGACCTGTGCCCAGGAGATTCCCGG
AGAC
>TP71348_hit_64
CAGCAGAAAGAAATATCGAGGGATAACCATCATATGGACCTGTGCCCAGGAGATTCCCGG
AGAC
>TP71394_query_64
CAGCAGAAAGAGCAGTACGTACACCGAATGAAGCATTATCAATGATGGTTTAATCATCAC
ACTT
>TP71394_hit_64
CAGCAGAAAGAGCAGTACGTACACCGAATGAAGCATTATCAGTGATGGTTTAATCATCAC
ACTT
>TP71909_query_64
CAGCAGAACAATTTCGCGGAGTATAATCAGAGTTCCGCCAACCGAAAACAATTAACAAAA
ATGC
>TP71909_hit_64
CAGCAGAACAATTTCGCGGAGTATAATCAGAGTTGCGCCAACCGAAAACAATTAACAAAA
ATGC
>TP72300_query_64
CAGCAGAAGAAAAAGGCCCGCGTGAAAGGACAGGGTCTGTCAATGAAGAAGGCAGGAATT
GACT
>TP72300_hit_64
CAGCAGAAGAAAAAGGCCCGCGTGAAAGGACAGGGTCTGTCAATGAAGAAGGCATGAATT
GACT
>TP72550_query_64
CAGCAGAAGATATCGCCTTTACGAATTCAGGGAAACTGATCCTTCCGTCACCGTCTGTAT
CGGC
>TP72550_hit_64
CAGCAGAAGATATCGCCTTTACGAATTCCGGGAAACTGATCCTTCCGTCACCGTCTGTAT
CGGC
>TP72815_query_64
CAGCAGAAGGAACAAAGAATAAGGTGGAACTAAAAGTTGAGAAGGTTTTGCAAGTTGGAA
CGGT
>TP72815_hit_64
CAGCAGAAGGGACAAAGAATAAGGTGGAACTAAAAGTTGAGAAGGTTTTGCAAGTTGGAA
CGGT
>TP73740_query_64
CAGCAGAATGTCTGTTTCAGTTGGATCCACAAGACTCCGGAACGCATGTATTGCTGTCCA
ATAT
>TP73740_hit_64
CAGCAGAATGTCTGTTTCAGTTGGATCCACAAGACTCCGGAACGCATGTGTTGCTGTCCA
ATAT
>TP73750_query_64
CAGCAGAATGTGTAGCGCATGGGCAGAGGGAACAGGCAATGGACAATGGAAAAATGATGG
GGAT
>TP73750_hit_64
CAGCAGAATGTGTAGCGCATGGGCAGAGGGAACAGGCAATGGACAATGGAAAAGTGATGG
GGAT
>TP73877_query_64
CAGCAGAATTGGATGGTTTGGTGTCAGTTAATAGCCGGAACTGAGTGTTAGAACGTACAT
TTTG
>TP73877_hit_64
CAGCAGAATTGGATGGTTTGGTGTCAGTTAATAGCCGGAACTGGGTGTTAGAACGTACAT
TTTG
>TP74573_query_64
CAGCAGACCTAGCACTATTTCTGGGTTTGACTTGAGACATCTAGACCAAAAGTAAAGTGG
AGAC
>TP74573_hit_64
CAGCAGACCTAGCACTATTTCTGGGTTTGACTTGAGACATCTAGACCAAATGTAAAGTGG
AGAC
>TP75063_query_64
CAGCAGACTTTGATGAAATTGGGGAAGGAGGGGCATCTCCAATGGGGACATTCTTTCACT
TCCT
>TP75063_hit_64
CAGCAGACTTTGATGAAATTGGGGAAGGAGGGGCATCTCCAATGGGGACATTCTTTCCCT
TCCT
>TP75065_query_64
CAGCAGACTTTGCATTTTGTTGTGACTTATGCATTCCACCATTAGAAACCTGCCCCCCAG
AGAA
>TP75065_hit_64
CAGCAGACTTTGCATTTTGTTGTGACTTGTGCATTCCACCATTAGAAACCTGCCCCCCAG
AGAA
>TP75838_query_64
CAGCAGAGCAGTAGCGGGAGCTCGCGCTATATAACCTACACTCCATCGCTTCATTCTTTC
AAGG
>TP75838_hit_64
CAGCAGAGCAGTAGCGGGAGCTCGCGCTATATAGCCTACACTCCATCGCTTCATTCTTTC
AAGG
>TP77244_query_64
CAGCAGATAAGCAAGGGCTAACAGACGGAATCACGGAATTCTCGAGTCCCCAGTCAAACG
GAAT
>TP77244_hit_64
CAGCAGATAAGCAAGGGCTAACAGACGGAATCACGGAATTCTCGTGTCCCCAGTCAAACG
GAAT
>TP77522_query_64
CAGCAGATATGAACGACACCAATTTTGACCCGAGCAACTCCACAATCACATACCTGCTCT
TTTG
>TP77522_hit_64
CAGCAGATATGAACGACACCAATTTTGACCCGAGCACCTCCACAATCACATACCTGCTCT
TTTG
>TP78185_query_64
CAGCAGATGATAGGCCCAGAACAGCTCAACCAATTACTCAACAGACTGAAGCTTTCCTTC
CACA
>TP78185_hit_64
CAGCAGATGATAGGCCCAGAACAGCTCAACCAATTACTCAACATACTGAAGCTTTCCTTC
CACA
>TP78244_query_64
CAGCAGATGATTCAAGTGGTTCTCACGTGGCTTCTCAGTCGATTTCTCCTGGTCAACCTA
TCAA
>TP78244_hit_64
CAGCAGATGATTCAAGTGGTTCTCCCGTGGCTTCTCAGTCGATTTCTCCTGGTCAACCTA
TCAA
>TP78263_query_64
CAGCAGATGCAATAGTAACCCTCGTTGCACCAAAAATTGGTAATTGGTGGTGAGGCTTTC
GCGG
>TP78263_hit_64
CAGCAGATGCGATAGTAACCCTCGTTGCACCAAAAATTGGTAATTGGTGGTGAGGCTTTC
GCGG
>TP78290_query_64
CAGCAGATGCAGTAACGGATTCGTAGGACGTGATTACGCGGTTTATGATTTGGAGGATCC
CAAT
>TP78290_hit_64
CAGCAGATGCAGTAACGGATTCGTAGGACGTGATTGCGCGGTTTATGATTTGGAGGATCC
CAAT
>TP80177_query_64
CAGCAGGAGCTTGCGCTGGAATAATTGCCATGTCTGCAACTTACCCAATGGATATGGTTC
GGGG
>TP80177_hit_64
CAGCAGGAGCTTGCGCTGGAATAATTGCCATGTCTGCAACTTATCCAATGGATATGGTTC
GGGG
>TP80347_query_64
CAGCAGGAGGGGCTAACGTGTCTCAACATGAGCTTCTTCTTGATGGAAAAGTTCCAGTAA
TTCT
>TP80347_hit_64
CAGCAGGAGGGGCTAACGTGTCTCAACATGAGCTTCTTCTTGATGGAAGAGTTCCAGTAA
TTCT
>TP81031_query_64
CAGCAGGCAGGTGGAATGATGTAGAAAAGGTGCGAAAAGTTATGAAAGCCAATCAGGTGA
CAAA
>TP81031_hit_64
CAGCAGGCAGGTGGGATGATGTAGAAAAGGTGCGAAAAGTTATGAAAGCCAATCAGGTGA
CAAA
>TP81524_query_64
CAGCAGGCGGTTCGCAGAGCTGTTCAACGCCCTGAGGAATGTGGATTTACCGTTACAGTT
GGGA
>TP81524_hit_64
CAGCAGGCGGTTCGCAGAGCTGTTCAACGCCCTGAGGAATGTGGATTTATCGTTACAGTT
GGGA
>TP81710_query_64
CAGCAGGCTGGGTTTGACTGCATTGACCAATGAGGAGGTCAGTTTAACTACGGATTAGTG
TGGG
>TP81710_hit_64
CAGCAGGCTGGGTTTGACTGCATTGACCAGTGAGGAGGTCAGTTTAACTACGGATTAGTG
TGGG
>TP81882_query_64
CAGCAGGGAAGGGGCAAAAGAAGGGGAGGAATGTCCCCATTGGTACTGCCCCCACCCTCT
TTAA
>TP81882_hit_64
CAGCAGGGAAGGGGCAAAAGAAGGGGAGGAATGTCCCCATTGGTACTGCTCCCACCCTCT
TTAA
>TP81916_query_64
CAGCAGGGAATTCAGTCTGCAAGTCACAGTGTGTTAATCTCTCTTGCATATGCATCAATT
TCAA
>TP81916_hit_64
CAGCAGGGAATTCAGTCTGCAAGTCACAGTGTGTTAATCTCTTTTGCATATGCATCAATT
TCAA
>TP82403_query_64
CAGCAGGGGACATGACATAAGTAGAGAGACATACCTGTAATGTGCCCATCCACAGGCGCA
CCAC
>TP82403_hit_64
CAGCAGGGGACATGACATAAGTAGAGCGACATACCTGTAATGTGCCCATCCACAGGCGCA
CCAC
>TP82717_query_64
CAGCAGGGGTGGTCGAATGGCACCAGAAGCCTCCAAATCCAAAGAATCCTGTCGTCTTCT
TTGA
>TP82717_hit_64
CAGCAGGGGTGGTCGAATGGCACCAGAAGCCTCCAAATCCAAAGAATCCTGTTGTCTTCT
TTGA
>TP82920_query_64
CAGCAGGGTGTTACCAAAAATATGAAACAAGGGCGGCACGCACAGAATCACGTCCTCGGA
ATGC
>TP82920_hit_64
CAGCAGGGTGTTACCATAAATATGAAACAAGGGCGGCACGCACAGAATCACGTCCTCGGA
ATGC
>TP83199_query_64
CAGCAGGTAGGGGGCAAAGGAAGGGAAAGAATGTCCCCATTGGAGATGCCCCTCCTTCCC
CAAT
>TP83199_hit_64
CAGCAGGTAGGGGGCAAAGGAAGTGAAAGAATGTCCCCATTGGAGATGCCCCTCCTTCCC
CAAT
>TP83326_query_64
CAGCAGGTCATCCTCTTCCAAGAGGGTCTCGTTTAAAGCCGAGGATGAGGTTGTTTTTTC
AGAA
>TP83326_hit_64
CAGCAGGTCATCTTCTTCCAAGAGGGTCTCGTTTAAAGCCGAGGATGAGGTTGTTTTTTC
AGAA
>TP83436_query_64
CAGCAGGTCCCATGCAAGAAAACTATCTCTTCGATCTCTTCTTTCAGAATACCAAGCACC
ACTA
>TP83436_hit_64
CAGCAGGTCCCATGCAAGAAAACTATCTCTTCGATCTCTTCTTTCCGAATACCAAGCACC
ACTA
>TP83503_query_64
CAGCAGGTCGATATGGGGGAATTGGGGGTAATTCCGAGCCCTGTGATGCCTGAGCAACTG
TACA
>TP83503_hit_64
CAGCAGGTCGATATGGGGGAATTGGGGGTAATCCCGAGCCCTGTGATGCCTGAGCAACTG
TACA
>TP83617_query_64
CAGCAGGTGAATAGCCCCGATTCTACATGGAAAGAAATAAAACGAGGACCAGTGCACCCA
GGAG
>TP83617_hit_64
CAGCGGGTGAATAGCCCCGATTCTACATGGAAAGAAATAAAACGAGGACCAGTGCACCCA
GGAG
>TP83660_query_64
CAGCAGGTGACTTAACGCTATAACACGGGAGCGGGCAAATTTGGCATTAAATAATATTTG
CTCG
>TP83660_hit_64
CAGCAGGTGACTTAACGCTATAACACGGGAGCGGGCAAATTTGGCATTAAATAATATTTG
CTGG
>TP84086_query_64
CAGCAGGTTGACTTCAGTCCACAATGGTTTGACTGTGTTTTTGGGGTTGTTCAAGGGCTG
TTTC
>TP84086_hit_64
CAGCAGGTTGACTTCAGTCCACAATGGTTTGACTGTGTTTTTGGGGTTGTTCAAGGGCTG
TTTT
>TP84224_query_64
CAGCAGGTTTGACCAGTTTTGACCAGGAAGCATTTGACCTTGTTTGACTGTAATTTTTGT
GGGA
>TP84224_hit_64
CAGCAGGTTTGACCAGTTTTGACCAGGAAGCGTTTGACCTTGTTTGACTGTAATTTTTGT
GGGA
>TP84530_query_64
CAGCAGTAACTCTAACACTGGTTCTCTTAGTCATTATGTTATTCAAAATGAATTGGAGAT
CAGG
>TP84530_hit_64
CAGCGGTAACTCTAACACTGGTTCTCTTAGTCATTATGTTATTCAAAATGAATTGGAGAT
CAGG
>TP84935_query_64
CAGCAGTACGTGTCACGCAATTAACGAATGAATCACCGAACATGTAGGCACACACGGCCC
TTGT
>TP84935_hit_64
CAGCAGTACGTGTCACGCAATTAACGAATGAATCACCGAACATGTAGGCACACACGGTCC
TTGT
>TP85392_query_64
CAGCAGTAGCTCGCTTGAAATCCTGTATTTGACAAAGGTAGTGGTGGCGCGTTTGAAAGT
TTGT
>TP85392_hit_64
CAGCAGTAGCTCGCTTGAAATCCTGTATTTGACAAAGGTCGTGGTGGCGCGTTTGAAAGT
TTGT
>TP85561_query_64
CAGCAGTAGTCGTTGCTGAAGTCCCAAGTGTTGTCATAACCTTTACCCTACTTAGCTAAT
AGCC
>TP85561_hit_64
CAGCAGTAGTCGTTGCTGAAGTCCCAAGTGTTGTCATAACCTTTACCCTACTTAGCTAGT
AGCC
>TP85619_query_64
CAGCAGTAGTTCAAGTTCAAGAGAACCGGGTGGGTGCCCGATTGGGGTCTCGGAGATTGG
TCCA
>TP85619_hit_64
CAGCAGTAGTTCAAGTTCAAGAGAACCGGGTGGGTGCCCGATTGGGGTGTCGGAGATTGG
TCCA
>TP86084_query_64
CAGCAGTATTTTCTCTCTCCTTTGACTGGGTTTGACAGAAGAATTTGCACTGACTTTGTC
TCTT
>TP86084_hit_64
CAGCAGTCTTTTCTCTCTCCTTTGACTGGGTTTGACAGAAGAATTTGCACTGACTTTGTC
TCTT
>TP86193_query_64
CAGCAGTCAACGACACCAAACCATGATGCTACTCCACAACCCACAGCAATCGACGACACC
AAAC
>TP86193_hit_64
CAGCAGTCAACGACACCAAACCATGATGCTACTCCACAACCTACAGCAATCGACGACACC
AAAC
>TP86336_query_64
CAGCAGTCACCACAGAAATCTGCCAATGTGTTGATCCATGCTATTGTGTTGTCTTTTGGA
CAGT
>TP86336_hit_64
CAGCAGTCACCACAGAAATCTGCCAATGTGTTGATCCATGCTATTGTGTTGTGTTTTGGA
CAGT
>TP86407_query_64
CAGCAGTCAGAGTTGCAGAAGAATGTAAGTCTGAGCCCTAGCAACCTCTCAGAGAAGCAG
TTCA
>TP86407_hit_64
CAGCAGTCAGAGTTGCAGAAGAATGTAAGTCTGAGCCCTAGCAAGCTCTCAGAGAAGCAG
TTCA
>TP86814_query_64
CAGCAGTCCTCTCCTGCAAGATCTACCTCGCAGTGTGGTCCTTCATCATCTTTTTTCTCG
AGCT
>TP86814_hit_64
CAGCAGTCCTCTCCTGCAAGATCTACCTTGCAGTGTGGTCCTTCATCATCTTTTTTCTCG
AGCT
>TP86832_query_64
CAGCAGTCCTTGATATCATGTTTCTCCATGGAACTCGCCTACACCTTCTCAGAAATGCTC
AGAT
>TP86832_hit_64
CAGCATTCCTTGATATCATGTTTCTCCATGGAACTCGCCTACACCTTCTCAGAAATGCTC
AGAT
>TP87782_query_64
CAGCAGTGATAGGAGGCAACCCTCTTGGAGTCTTGATGTGTAGATGTCTTGATGGACTAA
AACA
>TP87782_hit_64
CAGCAGTGATAGGAGGCAACCCTCTTGGAGTCTTGATGTGTAGATGTCTTGATGGACTAA
GACA
>TP88053_query_64
CAGCAGTGCAGACTCCTCTTGCAGATCCGCTGGCAAGCCCGTAGTAGTCGGGTTCCGCCA
CCAC
>TP88053_hit_64
CAGCAGTGCAGACTCCTCTTGCAGATCCGCTGGCAAGTCCGTAGTAGTCGGGTTCCGCCA
CCAC
>TP88349_query_64
CAGCAGTGGAAAAAACACCTTTTATTCTTGACTTTTTCCTGTCTACCACGTTTTATAACT
CATC
>TP88349_hit_64
CAGCAGTGGAAAAAACACCTTTTATTCTTGACTTTTTCCTGTCTACCATGTTTTATAACT
CATC
>TP88543_query_64
CAGCAGTGGCAACGGCAATCAGCGGATCAGGAGTTGAAGAGGCCATCAAGGAAGCGAAGG
GCAT
>TP88543_hit_64
CAGCAGTGGCAACGGCAATCAGCGGATCAGGAGTTGAAGGGGCCATCAAGGAAGCGAAGG
GCAT
>TP88705_query_64
CAGCAGTGGCGGAGGAAGAGAGTGAATAGGCAACGAGCCAGACGACAATGATTCTGATGG
AAAA
>TP88705_hit_64
CAGCGGTGGCGGAGGAAGAGAGTGAATAGGCAACGAGCCAGACGACAATGATTCTGATGG
AAAA
>TP88810_query_64
CAGCAGTGGGCAGATTGAGAGTTGTTCACAAACAGAGTTGTGAACAACTCGATAGGAGTC
TCGA
>TP88810_hit_64
CAGCAGTGGGCAGATTGAGAGTTGTTCACAAACAGAGTTGTGAACAACTCGATAGGAGTC
TCGG
>TP88826_query_64
CAGCAGTGGGCCATGCTCAGAATAGTCTAGAATTCAAGTAAAACAACCCAGTGGCCCATG
ACAA
>TP88826_hit_64
CAGCGGTGGGCCATGCTCAGAATAGTCTAGAATTCAAGTAAAACAACCCAGTGGCCCATG
ACAA
>TP88980_query_64
CAGCAGTGGTGTGAAAATGAAACCCAGATCGTTAATACTGTCATCTATTTCCTCTGTAAT
TCTT
>TP88980_hit_64
CAGCAGTGGTGTGAAAATGAAACCCAGATCGTTAATACTGTCATGTATTTCCTCTGTAAT
TCTT
>TP88989_query_64
CAGCAGTGGTTCAGACTAAAAGTCTTCTATTATCTGACTTAGATGGAAAGGCCACCAAAA
CACT
>TP88989_hit_64
CAGCAGTGGTTCAGACTAAAAGTCTTGTATTATCTGACTTAGATGGAAAGGCCACCAAAA
CACT
>TP89172_query_64
CAGCAGTGTGGAGTGCGTAATGTGTTGTGATTGACTCGTTAGAGAAGCTGTTGAGCTGTT
GCCT
>TP89172_hit_64
CAGCAGTGTGGAGTGCGTAGTGTGTTGTGATTGACTCGTTAGAGAAGCTGTTGAGCTGTT
GCCT
>TP89209_query_64
CAGCAGTGTGTTGAGGTTGAAAGGGGTGATGAAGGACGTATTTCCATGCCAAATCTGGCT
AGAA
>TP89209_hit_64
CAGCAGTGTGTTGAGGTTGAAAGGGGTGATGAAGGACGTATTTCCATGCCAAATCTGGTT
AGAA
>TP89578_query_64
CAGCAGTTAGAATAGTGCCCCCGGGAGTTTCATAGACACCTCGACTTTTCATACCAACCA
ATCT
>TP89578_hit_64
CAGCAGTTAGAATAGTGCCCCCGGGAGTTTCGTAGACACCTCGACTTTTCATACCAACCA
ATCT
>TP89640_query_64
CAGCAGTTAGGGCGTATATGGGCTATGACTAGGGCACGAACAGAACTGTGGCTAGGGCTT
TTTT
>TP89640_hit_64
CAGCAGTTAGTGCGTATATGGGCTATGACTAGGGCACGAACAGAACTGTGGCTAGGGCTT
TTTT
>TP89643_query_64
CAGCAGTTAGGGGGCAAGGGAAAGGCAAGAATGTCATGGATAGAGATGCCCCTCCTCCCC
CAAT
>TP89643_hit_64
CAGCAGTTAGGGGGCAAGGGAAGGGCAAGAATGTCATGGATAGAGATGCCCCTCCTCCCC
CAAT
>TP90177_query_64
CAGCAGTTGAAGCTCCCATTGGAGGTTGACATAAACCAACAGTGGTTGAAACAGAAACTG
TGGC
>TP90177_hit_64
CAGCAGTTGAAGCTCCCATTGGAGGTTGACATAAACCAATAGTGGTTGAAACAGAAACTG
TGGC
>TP90497_query_60
CAGCAGTTGGAGCCAGTGGGGTCATTCCCAGTGTACATGTCTCGCCTGCACGCAGAGCTG
AAAA
>TP90497_hit_60
CAGCAGTTGGAGCCAGTGGGGTCATTCCCAGTGTATATGTCTCGCCTGCACGCAGAGCTG
AAAA
>TP90671_query_64
CAGCAGTTGTGAGTGGACAAGTGGCAAGAGTTGATATGAGTCATTGGTGAAGTCGCAGAG
CACG
>TP90671_hit_64
CAGCAGTTGTGAGTGGACAAGTGGCAAGAGTTCATATGAGTCATTGGTGAAGTCGCAGAG
CACG
>TP91010_query_64
CAGCAGTTTGACCTGCGTTGACTGCAAGACCTTTGATCACAGTGTTGACCGAGTTTGATC
GAAT
>TP91010_hit_64
CAGCAGTTTGACCTGCGTTGACTGCAAGACCTTTGATCACAGTGTTGACTGAGTTTGATC
GAAT
>TP91073_query_64
CAGCAGTTTGCAGAGGTTGCCGGAGTCCTTCGGTAACTTGACGAACCTTCAACACGTGCA
ACTG
>TP91073_hit_64
CAGCGGTTTGCAGAGGTTGCCGGAGTCCTTCGGTAACTTGACGAACCTTCAACACGTGCA
ACTG
>TP91907_query_64
CAGCATAAATACCCCTCATCCCTGACACCTAAACCCGAGGTAGTCCACGTTACGTCGTGA
CAAC
>TP91907_hit_64
CAGCATAAATACCCGTCATCCCTGACACCTAAACCCGAGGTAGTCCACGTTACGTCGTGA
CAAC
>TP92067_query_64
CAGCATAACAACCATCAAGATAAGCCAAGTAATAAGTGAAAGCAATTAATGATCGAAGTG
CATA
>TP92067_hit_64
CAGCATAACAAGCATCAAGATAAGCCAAGTAATAAGTGAAAGCAATTAATGATCGAAGTG
CATA
>TP92128_query_64
CAGCATAACAGCTCCTCGAAAATCGTGCCTCCTGTAGTTGCTGTCCCTAAATTTGTGCCT
CTAA
>TP92128_hit_64
CAGCATAACAGCTCCTCGAAAATTGTGCCTCCTGTAGTTGCTGTCCCTAAATTTGTGCCT
CTAA
>TP92620_query_64
CAGCATAAGGAGGCAGGAACAACGTGACAAAGGAGGATTGTTTTGGGTTTATTACAAGGT
TTGA
>TP92620_hit_64
CAGCATAAGGAGGCAGGAACAGCGTGACAAAGGAGGATTGTTTTGGGTTTATTACAAGGT
TTGA
>TP93588_query_64
CAGCATACACTTGCCGCGGAACGATAGGCTACACATAGCATGATATTGGGTGTCCTCCCT
TAAT
>TP93588_hit_64
CAGCATACACTTGCCGCGGAACGATAGGCTACACATAGCATGATATTGGTTGTCCTCCCT
TAAT
>TP93870_query_64
CAGCATACCACGATATTCCGGAGGCTTCCCATCCTCCCCCTCGGCGCACTCTCTCTCTGG
GACC
>TP93870_hit_64
CAGCATACCACGATATTCCGGAGGTTTCCCATCCTCCCCCTCGGCGCACTCTCTCTCTGG
GACC
>TP94123_query_64
CAGCATACGAAATTCAAAAACCTGTCGTCCCACGACCTCAGCCCACTGAATTCGATATAA
GGCT
>TP94123_hit_64
CAGCATACGAAATTCAAAAACCTGTGGTCCCACGACCTCAGCCCACTGAATTCGATATAA
GGCT
>TP94705_query_64
CAGCATAGAATCCCTTGAATCCCTCTGTTATATGGTTTCTATGCCGCCCATCCTTCATAG
TTTA
>TP94705_hit_64
CAGCATAGAATCCCTTGAATCCCTCTGTTATATGGTTTCTATGCGGCCCATCCTTCATAG
TTTA
>TP94782_query_64
CAGCATAGAGAAATCGGATTTCTGGCCCAAAAACCGAGGGCAACACTGGTCAAATCCCCC
TTGG
>TP94782_hit_64
CAGCATAGAGAAATCGGATTTCTGGCCCAAAAACCGAGGTCAACACTGGTCAAATCCCCC
TTGG
>TP95007_query_64
CAGCATAGATGTTAGCCAGAAGCACATGTGTCCCAGTGCAGTCAGGTTCCAACTCAAGGA
GGCA
>TP95007_hit_64
CAGCATAGATGTTAGCCAGAAGCACATGTGTTCCAGTGCAGTCAGGTTCCAACTCAAGGA
GGCA
>TP95025_query_64
CAGCATAGATTCCAGGTGTGCCATCAGGGCGACAAACACAAAAATTTCAACGCCGGAGCG
CTCG
>TP95025_hit_64
CAGCATAGATTCCAGGTGTGCCATCAGGGCGACAAACACAAAAATTTCACCGCCGGAGCG
CTCG
>TP95338_query_64
CAGCATAGGAACTGACTTGGCAGGACACTGGAGAGAGGATCAAAACGGAATCGTAAATTA
TAAA
>TP95338_hit_64
CAGCATAGGAACTGACTTGGCAGGATACTGGAGAGAGGATCAAAACGGAATCGTAAATTA
TAAA
>TP95551_query_64
CAGCATAGGTACCAACAAATACTCACTTTTGGGGTCTCTGCCAACTGAGCCAGGAGATTG
ATTA
>TP95551_hit_64
CAGCATAGGTACCAACAAATATTCACTTTTGGGGTCTCTGCCAACTGAGCCAGGAGATTG
ATTA
>TP95736_query_64
CAGCATAGTCGCCACGTGTAAAATAAAAAATGGTTTGTTTTTTTGAAATTGCCAAACAAA
CAAT
>TP95736_hit_64
CAGCATAGTCGCCACGTGTAACATAAAAAATGGTTTGTTTTTTTGAAATTGCCAAACAAA
CAAT
>TP95871_query_64
CAGCATAGTGCACAGTGATGGAATGGTGCAACATAGTCCACAATGATGGGTACAACAGTA
TGAT
>TP95871_hit_64
CAGCATAGTGCACAGTGATGGAATGGTGCAACATAGTCCACAATGATGGGTACAATAGTA
TGAT
>TP95873_query_64
CAGCATAGTGCACAGTGATGGGTATAGCAGTCATAGTGTTGATTAGTGCACAATGATGGG
TACA
>TP95873_hit_64
CAGCATAGTGCACAGTGATGGGTATAGCAGTCATAGTGTTGATTAGTGCAGAATGATGGG
TACA
>TP96343_query_64
CAGCATATAGATCTCTTTAGACAGAATCTAGGGCTAGGGCCTAGGGCTAGGGCAAACCTT
CTAG
>TP96343_hit_64
CAGCATATAGATCTCTTTAGACAGCATCTAGGGCTAGGGCCTAGGGCTAGGGCAAACCTT
CTAG
>TP96410_query_64
CAGCATATAGGTCTTCCCTTCACTGCATCCTAGTCTCCTTCAGGATTGCGGATTAGGGCA
CCTT
>TP96410_hit_64
CAGCATATAGGTCTTCCCTTGACTGCATCCTAGTCTCCTTCAGGATTGCGGATTAGGGCA
CCTT
>TP96485_query_64
CAGCATATATCCTCCTCATGATTACCCTTGAGACAGCGTGGAGGGTTGGGGTATGACTAC
ATCC
>TP96485_hit_64
CAGCGTATATCCTCCTCATGATTACCCTTGAGACAGCGTGGAGGGTTGGGGTATGACTAC
ATCC
>TP97284_query_64
CAGCATATGCTCTTTACAAAGCGTGAAAAATAGCATCTACAGCACTGTTCACTCAATCAC
CAGC
>TP97284_hit_64
CAGCATATGCTCTTTACAGAGCGTGAAAAATAGCATCTACAGCACTGTTCACTCAATCAC
CAGC
>TP97333_query_64
CAGCATATGGAGGCAGGAACAGCATGTTAAAGGACTGTTTCAGGGTCATTTTTAGGGTGA
CAGA
>TP97333_hit_64
CAGCATATGGAGGCAGGAACAGCGTGTTAAAGGACTGTTTCAGGGTCATTTTTAGGGTGA
CAGA
>TP97525_query_64
CAGCATATGTTACAGAAAGAAACCGAGAAGAACCAAGGTCTGCAAGATTACTTGTGAAGT
CAAA
>TP97525_hit_64
CAGCATATGTTGCAGAAAGAAACCGAGAAGAACCAAGGTCTGCAAGATTACTTGTGAAGT
CAAA
>TP97726_query_64
CAGCATATTCCGAAGCCAAGCGCTGGCAATGCCCACACCACGATGCATAAAATTCGTAAT
AGTT
>TP97726_hit_64
CAGCATATTCCGAAGCCAAGCGTTGGCAATGCCCACACCACGATGCATAAAATTCGTAAT
AGTT
>TP97738_query_64
CAGCATATTCGAGGCGACGGTTTCCAGAGCAGGCATTGGCGTTATTTTGCCAAATGCGGA
CAGG
>TP97738_hit_64
CAGCATATTCGAGGCGAGGGTTTCCAGAGCAGGCATTGGCGTTATTTTGCCAAATGCGGA
CAGG
>TP98015_query_64
CAGCATATTTGCCTTTGCCTTGGATTCTTGCCTTTGCATCACAACAATTAAGCTTAATCA
ACAA
>TP98015_hit_64
CAGCATATTTGCCTTTGCCTTGGATTCTTGCCTTTGCCTCACAACAATTAAGCTTAATCA
ACAA
>TP98157_query_64
CAGCATCAAAAGGGTACCACATGCCTTGATAACCAAAGGAAAAGTGAACTTGTCTGGCTG
GATA
>TP98157_hit_64
CAGCATCAATAGGGTACCACATGCCTTGATAACCAAAGGAAAAGTGAACTTGTCTGGCTG
GATA
>TP98172_query_64
CAGCATCAAAATCCTCAAGATCAGCGAAGGGCGGTTCGAAAGAAAACCCGGAGGCGGCGT
ACTG
>TP98172_hit_64
CAGCATCAAAATCCTCAAGATCAGCGAAGGGCGGTTCGAAAGAAAACCCTGAGGCGGCGT
ACTG
>TP98211_query_64
CAGCATCAAACCGCTCACGTGAACCCTCAAGAGAAAACAAGGAATAGTTACAGACCTAGA
ACAA
>TP98211_hit_64
CAGCATCAAACCGCTCACGTGAACCCTCAAGAGAAAACAAGGGATAGTTACAGACCTAGA
ACAA
>TP98213_query_64
CAGCATCAAACCGCTCATGTGAAACCTCAGGAGAAAACAAAAGAACAATTACAGACCTAA
AACA
>TP98213_hit_64
CAGCATCAAACCGCTCATGTGAAACGTCAGGAGAAAACAAAAGAACAATTACAGACCTAA
AACA
>TP98323_query_64
CAGCATCAAATGAAGGTGGCAACCCATTGTCATTTCATCCTTTTTGTGGCAGATTGAAGG
AGGG
>TP98323_hit_64
CAGCGTCAAATGAAGGTGGCAACCCATTGTCATTTCATCCTTTTTGTGGCAGATTGAAGG
AGGG
>TP98388_query_64
CAGCATCAACACTGGAATCCTTGTCAGATCTGATGGCAGGAGGGATTCTATGGTTCACAC
ATCT
>TP98388_hit_64
CAGCATCAACACTGGAATCCTTGTCAGATCTGATGGTAGGAGGGATTCTATGGTTCACAC
ATCT
>TP98483_query_64
CAGCATCAACCTCTGTACACTCCCACTGAGATTTGAGATTTGATGACCAAATCGTGGTTT
TTTT
>TP98483_hit_64
CAGCATCAATCTCTGTACACTCCCACTGAGATTTGAGATTTGATGACCAAATCGTGGTTT
TTTT
>TP99047_query_64
CAGCATCACAGGATCTAAACTCGCACCAGCTCTTTAGATAGTTTGATCAGGACCTTACGA
TTGA
>TP99047_hit_64
CAGCATCACAGGATCTAAACTCGCACCAGCTCTTTAGATAGTTTGATCAGGACCTTAGGA
TTGA
>TP99284_query_64
CAGCATCACTAATGGCGCTTTCTGTTATAGTCGCTCGAGTATTGGATCTGAGATCGATGG
TCTT
>TP99284_hit_64
CAGCATCTCTAATGGCGCTTTCTGTTATAGTCGCTCGAGTATTGGATCTGAGATCGATGG
TCTT
>TP99598_query_64
CAGCATCAGGAATGTGGTCACTATGGATTATGGGGATTGCGTGCAACTCGCAGTTCACTG
CTCA
>TP99598_hit_64
CAGCATCAGGAATGTGGTCACTATGGATTATGGGGATTGCGTGCAACTCGCGGTTCACTG
CTCA
>TP100078_query_54
CAGCATCATCTTCTGACCCTCTGGGGGCTTCCGGGGAGTGCCTGGCATCGGCTGAAAAAA
AAAA
>TP100078_hit_54
CAGCATCATCTTCTGATCCTCTGGGGGCTTCCGGGGAGTGCCTGGCATCGGCTGAAAAAA
AAAA
>TP100163_query_64
CAGCATCATGATTGCAATCATATTCGCATCTTCATCTTTTGCTCATCCATCCACAGACCA
GTCT
>TP100163_hit_64
CAGCATCATGATTGCAATCATATTTGCATCTTCATCTTTTGCTCATCCATCCACAGACCA
GTCT
>TP100299_query_64
CAGCATCATTCTGACAACCACTGGTGGTTGGTTGAGTATGAATCTGTGTAGAGGCTGGTG
ATGA
>TP100299_hit_64
CAGCATTATTCTGACAACCACTGGTGGTTGGTTGAGTATGAATCTGTGTAGAGGCTGGTG
ATGA
>TP100452_query_64
CAGCATCCAACCTTGGAGTTGCAGATCTCAGGCCTCTCACCATGCAGATCACGCGGCCTC
CTCC
>TP100452_hit_64
CAGCATCCAACCTTGGAGTTGCAGATCTCAGGCCTCTCACCATGCAGATCACGTGGCCTC
CTCC
>TP100565_query_64
CAGCATCCACCGCGTCCATTTGGAGCTCCATCACATAAATATGGCACTATTTGGCTCTCG
ACTC
>TP100565_hit_64
CAGCATCTACCGCGTCCATTTGGAGCTCCATCACATAAATATGGCACTATTTGGCTCTCG
ACTC
>TP100716_query_59
CAGCATCCAGTGCACGTGAACAGTTGTTCCGACCACTGCAATGGTGCAGTGTCATGCTGA
AAAA
>TP100716_hit_59
CAGCATCCATTGCACGTGAACAGTTGTTCCGACCACTGCAATGGTGCAGTGTCATGCTGA
AAAA
>TP100768_query_64
CAGCATCCATCGATTAAACTATCATGCTTACAGTTGGGTATAACGCAGGGCAGGAACGAA
AGCG
>TP100768_hit_64
CAGCATCCATCGATTAAACTATCATGCTTACAGTTGGGTATAACGCAGGGCAGGAACGAG
AGCG
>TP100782_query_64
CAGCATCCATGAGCAGGACTTCGTTCTTGGGGTCGGAGCAATAGTTGTCTACTCTGAAGA
TAAG
>TP100782_hit_64
CAGCATCCATGAGCATGACTTCGTTCTTGGGGTCGGAGCAATAGTTGTCTACTCTGAAGA
TAAG
>TP100792_query_64
CAGCATCCATGCTTGTCCAACCTAGTTTGTTGTTGACTGTTAGTGACAGACTGGTTAGGG
CACA
>TP100792_hit_64
CAGCATCCATGCTTGTCCAACCTAGTTTGTTGCTGACTGTTAGTGACAGACTGGTTAGGG
CACA
>TP100976_query_64
CAGCATCCCCTGTTTTGGTCGTTGAGATATTACAAGGGGAATACCGTGCGAGAAAGCCCT
TATT
>TP100976_hit_64
CAGCATCCCCTGTTTTGGTCGTTGAGATATTACCAGGGGAATACCGTGCGAGAAAGCCCT
TATT
>TP101100_query_64
CAGCATCCCTTGCAACAAGAGGCATTCACCTCAAAACACAAAATAAAAAACAAATAACAG
CAAG
>TP101100_hit_64
CAGCATCCCTTGCAACAGGAGGCATTCACCTCAAAACACAAAATAAAAAACAAATAACAG
CAAG
>TP101242_query_64
CAGCATCCGTGAGGACTGCCAGACTGTTTGCCTTAATACCACCAACCACCTCAACACCCA
TAAA
>TP101242_hit_64
CAGCATCCGTGAGGACTGCCAGACTGTTTGCCTTGATACCACCAACCACCTCAACACCCA
TAAA
>TP101249_query_64
CAGCATCCGTGTTCTTGCAGGAAAATTCCTTCATGATTAGCTAAATTAAACGCCCTCGTA
ATGG
>TP101249_hit_64
CAGCATCCGTGTTCTTGCAGGAAAATTCCTTCATGATTAGCTAAATTAAACGCTCTCGTA
ATGG
>TP101412_query_64
CAGCATCCTGAAGTAGGCTGACTGCAGGTAACCCCAGGCCTTAATTCAGCCTTAAGTTGC
AGGG
>TP101412_hit_64
CAGCATCCTGAAGTAGGCTGACTGCAGGTAACCCTAGGCCTTAATTCAGCCTTAAGTTGC
AGGG
>TP101418_query_62
CAGCATCCTGACTGCTGGTTTTCATTCTGAACACGAGCCTCAAGGAACCAAGCTCTGGGC
TGAA
>TP101418_hit_62
CAGCATCCTGACTGCTGGTTTTCATTCTGAACACGAGCCTTAAGGAACCAAGCTCTGGGC
TGAA
>TP101434_query_64
CAGCATCCTGCTGGTATGGTGCTTGCTGACAGGTCTGCAGAAAGAGCAAGAAGCAGTTCT
TGCT
>TP101434_hit_64
CAGCATCCTGCTGGTATGGTGTTTGCTGACAGGTCTGCAGAAAGAGCAAGAAGCAGTTCT
TGCT
>TP101449_query_64
CAGCATCCTGTAACCAGTCCAATACACAATCTGCCAGAGATGCTTTGTTCCACCTTGCCG
AGAC
>TP101449_hit_64
CAGCATCCTGTAACCAGTCCAATACACAATTTGCCAGAGATGCTTTGTTCCACCTTGCCG
AGAC
>TP101484_query_64
CAGCATCCTTCAATAGTCAAGTATGATCCGGGATTAAGAGGCCAGTACAGAGGATCCTGT
CTAT
>TP101484_hit_64
CAGCATCCTTCAATAGTGAAGTATGATCCGGGATTAAGAGGCCAGTACAGAGGATCCTGT
CTAT
>TP101696_query_64
CAGCATCGACGAAAAAGAAAACATCGAAATTAGTGCCCGTATTGCTAGGAAGCGTTGGGG
GAAC
>TP101696_hit_64
CAGCATCGACGAAAAAGAAAACATCGAAATTAGTGCCTGTATTGCTAGGAAGCGTTGGGG
GAAC
>TP101755_query_64
CAGCATCGAGCTCATAAATACAATTTAACCAAATTTCTTCTGGATTTTCTTTTACTGGGT
TGCC
>TP101755_hit_64
CAGCATCGAGCTCATAAATACAATTTAACCGAATTTCTTCTGGATTTTCTTTTACTGGGT
TGCC
>TP101759_query_64
CAGCATCGAGGAAGGAGAAAAATAAAGTTGATGAAAAGGTAAATAAAATGATTGGGTCGG
AAGG
>TP101759_hit_64
CAGCATCGAGGAAGGAGAAAAGTAAAGTTGATGAAAAGGTAAATAAAATGATTGGGTCGG
AAGG
>TP101784_query_64
CAGCATCGATAAACCCTCATCTCATGGTAACAAGAGGGCCTAACAATAGATCCGACCACG
CCAA
>TP101784_hit_64
CAGCATCGATCAACCCTCATCTCATGGTAACAAGAGGGCCTAACAATAGATCCGACCACG
CCAA
>TP101810_query_64
CAGCATCGATGCGCTTTCCCTTGGGTTTCTTAAACCGTGCAAAATGATCGGGAAGTTTAT
GTTA
>TP101810_hit_64
CAGCATCGATGCGGTTTCCCTTGGGTTTCTTAAACCGTGCAAAATGATCGGGAAGTTTAT
GTTA
>TP101927_query_64
CAGCATCGCCATCAATACAAGGTCCGGGTTCAGCAAACTTCACTGATTTGGTTGGTGTTT
GGAT
>TP101927_hit_64
CAGCATCGTCATCAATACAAGGTCCGGGTTCAGCAAACTTCACTGATTTGGTTGGTGTTT
GGAT
>TP102071_query_64
CAGCATCGGACTGAAACAGGCCTATGCTTTTCTTTACATTCAAGTAATAATGTGTGTCAA
ATGT
>TP102071_hit_64
CAGCATCGGACTGAAACAGGCCTATGTTTTTCTTTACATTCAAGTAATAATGTGTGTCAA
ATGT
>TP102267_query_64
CAGCATCGTGGTTTGGTGTCGTCGATTGCTGTGGGTTGTGGAGTAGCATCATGGTTTGGT
GTCG
>TP102267_hit_64
CAGCATCGTGGTTTGGTGTCGTCGATTGCTGTAGGTTGTGGAGTAGCATCATGGTTTGGT
GTCG
>TP102302_query_64
CAGCATCGTTGGCATCAAAATATGAAGTATGGAAGGGTGAGCCCGGTTCCGTTTCGGAAC
GCTG
>TP102302_hit_64
CAGCATCGTTGGCATCAAAATATGAAGTATGGAAGGGTGAGCCCGGTTCCGTTTGGGAAC
GCTG
>TP102367_query_64
CAGCATCTAAGCCAGAGATTACCGCTAACAAAACATAAATCAAAAACAAATGAGTGCAAG
GGAC
>TP102367_hit_64
CAGCATCTAAGCCAGAGATTACCGCTAACAAAACATGAATCAAAAACAAATGAGTGCAAG
GGAC
>TP102502_query_64
CAGCATCTAGGTCCTCCTGCAATGTCTTTGTTGCCATGTTGTACTGAGCAGTGAACCGCG
AGTT
>TP102502_hit_64
CAGCATCTAGGTCCTCCTGCAATGTCTTTGTTGCCATGTTGTACTGAGCAGTGAACTGCG
AGTT
>TP102547_query_50
CAGCATCTATCACACATGCGAAGGAAGAAGGAAGATTTCTGTTTGCGCTGAAAAAAAAAA
AAAA
>TP102547_hit_50
CAGCATCTCTCACACATGCGAAGGAAGAAGGAAGATTTCTGTTTGCGCTGAAAAAAAAAA
AAAA
>TP102679_query_64
CAGCATCTCACTTGCCAGATCAGGCCACAGGTCAAGAGATGAGCACTGGTGGTTTTCTGT
GCTA
>TP102679_hit_64
CAGCATCTCACTTGCCAGATCAGGCCACAGGTCAAGAGATGAGTACTGGTGGTTTTCTGT
GCTA
>TP102737_query_64
CAGCATCTCATTAATAAGGACATGGACCTCTTGATGAACGACACATGGCACTCACACACA
TCAA
>TP102737_hit_64
CAGCATCTCGTTAATAAGGACATGGACCTCTTGATGAACGACACATGGCACTCACACACA
TCAA
>TP102785_query_64
CAGCATCTCCAGAGTCAGTGCAAAAAATTATATCTTGGTTGGAGCATATGGAACCTTGAA
GCCA
>TP102785_hit_64
CAGCATCTCCAGAGTCAGTGCAAAAAATTATTTCTTGGTTGGAGCATATGGAACCTTGAA
GCCA
>TP102787_query_64
CAGCATCTCCAGCTCTTGCGATCACTTCCCGAGTCTAGAAAACCCACCTAAAAATTGGCA
TTGT
>TP102787_hit_64
CAGCATCTCCAGCTCTTGTGATCACTTCCCGAGTCTAGAAAACCCACCTAAAAATTGGCA
TTGT
>TP103134_query_64
CAGCATCTGAGGCATGCTATTTGATTGAAGTCCACATAAACTAGTAACTGGCTTGAAATG
TCAA
>TP103134_hit_64
CAGCATCTGAGGCATGCTATTTGATTGAAGTCCACATAAATTAGTAACTGGCTTGAAATG
TCAA
>TP103235_query_64
CAGCATCTGCTCAATCAGCGGAATCACAGTGTTTTTCTTTGCTGAAAGAGCTAGATACTA
AGAA
>TP103235_hit_64
CAGCATCTGCTCAATCAGCGGAATCACAGTGTTTTTCTTTGCTGAAAGAGCTAGATGCTA
AGAA
>TP103308_query_64
CAGCATCTGGTTAGCTCGAAATGTTTCAAGGAAGGCGAATCACAAAACTCATCTGAGTTT
TTAA
>TP103308_hit_64
CAGCATCTGGTTAGCTCGAAATGTTTGAAGGAAGGCGAATCACAAAACTCATCTGAGTTT
TTAA
>TP103391_query_64
CAGCATCTGTGTTGGGTTGTTGCAGTGAATTGAGACGGGGTTTTGTGGGGGTTTTAGGAT
TAGA
>TP103391_hit_64
CAGCATCTGTGTTGGGTTGTTGCAGTGAATTGAGACGGGGTTTTGTGGGGGTTTTGGGAT
TAGA
>TP103434_query_64
CAGCATCTTACATACTAATGTTTTATGGAGCCTGCCTTGGCCCAACATTCCTAAAGAATA
ACCC
>TP103434_hit_64
CAGCATCTTGCATACTAATGTTTTATGGAGCCTGCCTTGGCCCAACATTCCTAAAGAATA
ACCC
>TP103452_query_64
CAGCATCTTATCACATCAAACCTTTCTACTCTTCGCCACCCAGCGTCTTGGCACATTATC
CCAG
>TP103452_hit_64
CAGCATCTTATCACATCAAACCTTTCTACTGTTCGCCACCCAGCGTCTTGGCACATTATC
CCAG
>TP103516_query_64
CAGCATCTTCATCTGGAACTATAACTGTTAGGGACATAATTGCCTATCTGGAACGTGATC
CAAA
>TP103516_hit_64
CAGCATCTTCATCTGGAACTGTAACTGTTAGGGACATAATTGCCTATCTGGAACGTGATC
CAAA
>TP103578_query_64
CAGCATCTTCTCAAAAGGCCGTGAAAGGTTTTCACTTGTATGTCTGCTTTGAGTTGCAGA
AGCG
>TP103578_hit_64
CAGCATCTTCTTAAAAGGCCGTGAAAGGTTTTCACTTGTATGTCTGCTTTGAGTTGCAGA
AGCG
>TP103603_query_64
CAGCATCTTCTTCTTGCCTTGCCGTGGCCTTAGAGAGCTCTGCCCCTGCCTGGTTATGCC
TTCC
>TP103603_hit_64
CAGCATCTTCTTCTTGCCTTGCCGTGTCCTTAGAGAGCTCTGCCCCTGCCTGGTTATGCC
TTCC
>TP104302_query_64
CAGCATGAAGATAGAAAATGGATTGAATATTTGACTTGCAGGCACAGTTGATCACTAAAT
AAGT
>TP104302_hit_64
CAGCATGAAGATAGAAAATGGATTGAATATTTGACTTGTAGGCACAGTTGATCACTAAAT
AAGT
>TP104399_query_64
CAGCATGAAGGGTCAAAGCGACAGCGTGTACGCTGTCCTAGACAGTGTGAAGGGTTGTGT
GGAT
>TP104399_hit_64
CAGCATGAAGGGTCAAAGGGACAGCGTGTACGCTGTCCTAGACAGTGTGAAGGGTTGTGT
GGAT
>TP104610_query_64
CAGCATGAATTTCAAGGCACCCAGGCATGAAATTCGAGGGAGGTTGCTATGCTGTCCTGG
CCTG
>TP104610_hit_64
CAGCATGAATTTCAAGGCACCCAGGCATGAAATTTGAGGGAGGTTGCTATGCTGTCCTGG
CCTG
>TP104615_query_64
CAGCATGAATTTCCTCGGTGGTTATCTGCCCGAGATCGCAGGCTTCTGCAACTACCCGTT
GCTG
>TP104615_hit_64
CAGCATGAATTTCCTCGGTGGTTATCTGCCCGAGATCGCAGGCTTCTGCAACTGCCCGTT
GCTG
>TP104680_query_64
CAGCATGACAACTCCATATATATTATGCTAATGATCTGAGCACTTAAATACTCGTACAAG
ATAT
>TP104680_hit_64
CAGCATGACAACTCCATATATATTATGCTAATGATCTGAGCACTTAAATACTCGTACGAG
ATAT
>TP104739_query_59
CAGCATGACACTGCACCATTGCAGTGGTCGGAACAACTGTTCACGTGCAATGGATGCTGA
AAAA
>TP104739_hit_59
CAGCATGACACTGCACCATTGCAGTGGTCGGAACAACTGTTCACGTGCACTGGATGCTGA
AAAA
>TP104866_query_64
CAGCATGACCATTTACGTGCCAAACATAGGACACAGACACGCCCATGGTCACCAACAAAA
TTTT
>TP104866_hit_64
CAGCATGACCATTTACTTGCCAAACATAGGACACAGACACGCCCATGGTCACCAACAAAA
TTTT
>TP104871_query_64
CAGCATGACCCCAAAACGACAACCAAGATGAAAACCTGTCATTAAATTTGAACCGCATAT
ATAA
>TP104871_hit_64
CAGCATGACCCCAAAACGACAACCAAGATGAAAACCTGTCATTAAATTTGAATCGCATAT
ATAA
>TP104957_query_64
CAGCATGACGGAATTGAAGTCGAGTATTATCAACGTCAGCCAGAGCAGTCGCATGATCGC
CGCG
>TP104957_hit_64
CAGCATGACGGAATTGAAGTCGAGTATTATCAACGTCAGCCAGAGCAGTCGCATGATGGC
CGCG
>TP105043_query_64
CAGCATGACTGTCTCATGGAAAGTCCAGAACACAAACAAACAGAACTAGAGAAGATCTCA
CGCA
>TP105043_hit_64
CAGCATGACTGTCTCATGGAAAGTCCAGAACACAAACAAACGGAACTAGAGAAGATCTCA
CGCA
>TP105115_query_64
CAGCATGAGAATACGCCTAGATTCCTTCGTGCAAGATCACTCTGTTGCGTAGATATCGGC
AATG
>TP105115_hit_64
CAGCATGAGAATGCGCCTAGATTCCTTCGTGCAAGATCACTCTGTTGCGTAGATATCGGC
AATG
>TP105128_query_64
CAGCATGAGACACAGGAACAACCGCAACAATGGAACCTCCAGGGCTTGGGCGCGAAGAGT
TGGT
>TP105128_hit_64
CAGCATGAGACAGAGGAACAACCGCAACAATGGAACCTCCAGGGCTTGGGCGCGAAGAGT
TGGT
>TP105189_query_64
CAGCATGAGAGTTTGAGGATTCAAACATGCCCAGGACAGCAATGCTAACAAATCAGACAG
TTGG
>TP105189_hit_64
CAGCATGAGAGTTTGAGGATTCAAACATGCCCAGGACAGCAATGCTAACAAATCGGACAG
TTGG
>TP105701_query_64
CAGCATGATATTAACGTCAACGCCATTTACAAAATTAATGTCAACGCCTTTGACATATTA
TCCA
>TP105701_hit_64
CAGCATGATATTAATGTCAACGCCATTTACAAAATTAATGTCAACGCCTTTGACATATTA
TCCA
>TP106741_query_64
CAGCATGATTTGGGAAAAGCTGAGGAATACTATGGGAGGGCCATACTAGCAAGTCCAGGA
GATG
>TP106741_hit_64
CAGCATGATTTGGGAAAAGCTGAGGAATACTATGGGAGGGCCATACTAGCAAGTCCTGGA
GATG
>TP106890_query_64
CAGCATGCAAATTGGGGACTTGAACGAGCATGACAGCTGGAAGTTGTTTGCTCGGCATGC
TTTT
>TP106890_hit_64
CAGCATGCAAATTGGGGACTTGAACGGGCATGACAGCTGGAAGTTGTTTGCTCGGCATGC
TTTT
>TP107070_query_64
CAGCATGCACGCAAGTTCCAGGAGTCCTGGCTTTTCTACAAGCAATCAGAACCCTTGCTC
TGAG
>TP107070_hit_64
CAGCATGCACGCAAGTTCCAGGAGTCCTGGCTTTTCTACAAGGAATCAGAACCCTTGCTC
TGAG
>TP107233_query_64
CAGCATGCAGTCCTGATGACATCACAGTATGCTGAGTATTGCATACTACCTCAGTAAAAT
AACA
>TP107233_hit_64
CAGCATGCAGTCCTGATGACATCACAGTATGCTGAGTATTGCATACTACCTCGGTAAAAT
AACA
>TP107275_query_64
CAGCATGCATAGAGAGTGGAGATAGAACGCACCAAGAAGACACTACGAGTACAAGGGTGG
CTTT
>TP107275_hit_64
CAGCATGCATAGAGAGTGGAGATAGAACGCACCAAGAAGACACTATGAGTACAAGGGTGG
CTTT
>TP107293_query_64
CAGCATGCATCAACATCTAGAAGGACAATTACAATCTAGGACCCCCTGGGGAACGAGAAG
AAAT
>TP107293_hit_64
CAGCATGCATCAACATCTAGAAGGACAATTACAATCTAGGACGCCCTGGGGAACGAGAAG
AAAT
>TP107436_query_64
CAGCATGCATTCTCTTGACTCTTGAAGAACATTTCTGATTCCAAGAGTTGTAGATAAGGC
TCCA
>TP107436_hit_64
CAGCATGCATTCTCTTGACTCTTGAAGAACATTTCTGATTCTAAGAGTTGTAGATAAGGC
TCCA
>TP107539_query_64
CAGCATGCCACTTAGTTCGATAACACGAGAGCGAGCAAATATTATTTAATGCCAAATTTG
CCCG
>TP107539_hit_64
CAGCATGCCACTTAGTTCGATAACACGAGAGCCAGCAAATATTATTTAATGCCAAATTTG
CCCG
>TP107601_query_60
CAGCATGCCCACTCCATTCTGAACCTGCCTTATCATTGTGGCAAATGCTCCAACTTGCTG
AAAA
>TP107601_hit_60
CAGCATGCCCACTCGATTCTGAACCTGCCTTATCATTGTGGCAAATGCTCCAACTTGCTG
AAAA
>TP107684_query_64
CAGCATGCCTAACCTGTAGGATAGTCAACCCAGAGGGCGGTGAGATGATAGTAGTTGGTG
AAAT
>TP107684_hit_64
CAGCATGCCTAACCTGTAGGATAGTCAACGCAGAGGGCGGTGAGATGATAGTAGTTGGTG
AAAT
>TP107794_query_64
CAGCATGCGAAGACGCAATGGAATCTGTTGAATGGCTTCACCGTCTGGCGCGGGGCGACT
GGGA
>TP107794_hit_64
CAGCATGCGAAGACGCAATGGAATCTGTTGAATGGCTTCACCGTCTGGCGCGGGGGGACT
GGGA
>TP107816_query_64
CAGCATGCGAGGACGCCATGGAATCTGTTGAATGGCTTCACCGTCTGGCCCGCGGGGACT
GTGA
>TP107816_hit_64
CAGCATGCGAGGACGCCATGGAATCTGTTGAATGGCTTCACCGTCTGGCGCGCGGGGACT
GTGA
>TP107915_query_64
CAGCATGCGTGGCCAGACCTATCCCTGGTCAAAATGCAGTCAAACAGTCCTTCTAAAGCC
CAAA
>TP107915_hit_64
CAGCCTGCGTGGCCAGACCTATCCCTGGTCAAAATGCAGTCAAACAGTCCTTCTAAAGCC
CAAA
>TP108045_query_64
CAGCATGCTCACAACGAGAGGACCGCCATTTTCTTCAGCAACAACATTATAATCACGGTG
AGAG
>TP108045_hit_64
CAGCATGCTCACAACGAGAGGACCGCCATTTTCTTCAGCAACGACATTATAATCACGGTG
AGAG
>TP108250_query_64
CAGCATGCTTGAGAGTGCCACAGTAATTGAAATGGAGTGACAATGTTCCAAAGATGCAAG
GATG
>TP108250_hit_64
CAGCATGCTTGAGAGTGCCACGGTAATTGAAATGGAGTGACAATGTTCCAAAGATGCAAG
GATG
>TP108434_query_64
CAGCATGGAAATATAGGCTGTACAGTGCCATACTTGCTGGGATGAGCAGGCCACATTTCT
GGGC
>TP108434_hit_64
CAGCATGGAAATATAGGCTGTACGGTGCCATACTTGCTGGGATGAGCAGGCCACATTTCT
GGGC
>TP108461_query_64
CAGCATGGAACAAGTAGACAAGACCATGTGCAAGTCCTCTGTGGATTTGAAGAGCAAAGA
CACC
>TP108461_hit_64
CAGCATGGAACAAGTAGACAAGACCATGTGCAAGTCCTCTGTGGATTTGACGAGCAAAGA
CACC
>TP108503_query_64
CAGCATGGAAGCAACAATGCCTTGTAAATGAATACATGAAGGCATTTCAAATAGGTACAA
TACC
>TP108503_hit_64
CAGCATGGAAGCAACAATGCCTTGTCAATGAATACATGAAGGCATTTCAAATAGGTACAA
TACC
>TP108643_query_64
CAGCATGGACCTGCGTGGAGCGATGTGAACCTTGAAAGAAACATGTCGTAACATGTAGTA
GTGT
>TP108643_hit_64
CAGCATGGACCTGCGTGGAGCGATGTGAACCTTGAACGAAACATGTCGTAACATGTAGTA
GTGT
>TP108998_query_64
CAGCATGGCAAAAGAGGAGACTCTCCTAGCTGGACCGTAGCCCTAGAAGGGGTTAGTTTG
CTGA
>TP108998_hit_64
CAGCATGGCAAAAGGGGAGACTCTCCTAGCTGGACCGTAGCCCTAGAAGGGGTTAGTTTG
CTGA
>TP109029_query_64
CAGCATGGCAAGCATCGTGCAACATGGCAAGCGTGGACAACATGGATAGTTGTGGCAAGC
ATCG
>TP109029_hit_64
CAGCATGGCAAGCATCGTGCAACATGGCAAGCGTGGACAACATGGATAGTTGTGGCAAGC
ATGG
>TP109035_query_64
CAGCATGGCAAGCATGGACAACATGGATAGTTGTGGCAAGCACATGAGACATGTCGTATC
ACAA
>TP109035_hit_64
CAGCATGGCAAGCATGGACAACATGGATAGTTGTGGCAAGCACATGAGACATGTTGTATC
ACAA
>TP109090_query_64
CAGCATGGCAGAGCAAGTTGGTGTTATTATTTCTGGGCTTGTCTGTGGTTAAGTTAAAGG
AGAA
>TP109090_hit_64
CAGCATGGCAGAGGAAGTTGGTGTTATTATTTCTGGGCTTGTCTGTGGTTAAGTTAAAGG
AGAA
>TP109096_query_64
CAGCATGGCAGGCCGAGTTGGTGCAATTATTTATGGGCTCTTCTGTAGTTAAGTTAAAGG
AGAA
>TP109096_hit_64
CAGCATGGCAGGCCGAGTTGGTGCAGTTATTTATGGGCTCTTCTGTAGTTAAGTTAAAGG
AGAA
>TP109194_query_64
CAGCATGGCCATCCATCCTCCTATCAACACTCTGAGACATCCCTTCACCATGGGAGACCG
GCCA
>TP109194_hit_64
CAGCATGGCCATCCATCCTCCTATCAACACTCTTAGACATCCCTTCACCATGGGAGACCG
GCCA
>TP109221_query_64
CAGCATGGCCCTAAAAATCAGTCGTAGTAGGTTGAGGAGCCCAATTTGGGGAGACAACAG
TGGT
>TP109221_hit_64
CAGCATGGCCCTAAAAATCAGTCGTGGTAGGTTGAGGAGCCCAATTTGGGGAGACAACAG
TGGT
>TP109320_query_64
CAGCATGGCGCCCTAGCCAACATGATCAGAAATGAATGAAAAGTATATCACTTTAGGAGT
AGGT
>TP109320_hit_64
CAGCCTGGCGCCCTAGCCAACATGATCAGAAATGAATGAAAAGTATATCACTTTAGGAGT
AGGT
>TP109589_query_64
CAGCATGGGCCTGGTATCTGCACGGGTTGGGGGCACCCACTAGACCGGTCAAGGAACCGA
ACCC
>TP109589_hit_64
CAGCATGGGCCTGGTATCTGCACGGGTTGGGGGCACCCACTAGACCGGTCAAGGAATCGA
ACCC
>TP109645_query_64
CAGCATGGGGCAACATAATACAAGGTCGTAATGGGATTCAAGGTGATTCCCTTTGACGTA
AGCA
>TP109645_hit_64
CAGCATGGGGCAACATAATACAAGGTGGTAATGGGATTCAAGGTGATTCCCTTTGACGTA
AGCA
>TP109784_query_63
CAGCATGGGTGGAGGACAGCACCCATCTATGCCCCCTCCTCGTGGATTGAGGCAGTGGAG
CTGA
>TP109784_hit_63
CAGCATGGGTGGAGGACAGCACCCATCTATGCCCCTTCCTCGTGGATTGAGGCAGTGGAG
CTGA
>TP110416_query_64
CAGCATGGTTCATGTCTATGATTGCACCATGGAGGAGCTACAACCCCTCAGTTTTAATTT
CTAT
>TP110416_hit_64
CAGCATGGTTCATGTCTATGATTGGACCATGGAGGAGCTACAACCCCTCAGTTTTAATTT
CTAT
>TP110448_query_64
CAGCATGGTTTACGAAGCAAATGTGGGAGTTAGAGAACCTGTGTATGGGGAGCGTGGGGG
TCAT
>TP110448_hit_64
CAGCATGGTTTACGAAGCAAATGTGGGAGTTAGAGAACCTGTGTATGGGGGGCGTGGGGG
TCAT
>TP110539_query_64
CAGCATGTAAATCTGGAATTTCCGTGTGCGGAGAGGGTTCCTGTGTTGTCGAATTTGAGT
TCGG
>TP110539_hit_64
CAGCATGTAAATCTGGAATTTCTGTGTGCGGAGAGGGTTCCTGTGTTGTCGAATTTGAGT
TCGG
>TP110620_query_64
CAGCATGTACATGATACAATGGCAGACAAGGCCTTTTACATGGCAGACAAGTCTTTTGCA
TGGT
>TP110620_hit_64
CAGCATGTACATGATACAATGGCAGACAAGTCCTTTTACATGGCAGACAAGTCTTTTGCA
TGGT
>TP110699_query_64
CAGCATGTAGGACTCGTAGAGATGAAGATCCTCCTCAATTCTTGAAAAAGCCATCCAGTA
GAAA
>TP110699_hit_64
CAGCATGTAGGACTCGTAGAGATGAAGATCCTCCTCAATTCTTGAAAAAGCCATCCCGTA
GAAA
>TP111332_query_64
CAGCATGTGAAGGCCTAAATCCGCAGTTCTAAAGAGCCCTATTTGTTGTTCAAAAAAGCC
CTTA
>TP111332_hit_64
CAGCATGTGAAGGCCTAAATCCGCAGTTCTAAAGAGCCCTATTTGTTGTTCAAAGAAGCC
CTTA
>TP111448_query_64
CAGCATGTGATGTAAGTAATCACTGATAATGTTGATAATTATGTGGTCATGAGCAAGTTG
ATAA
>TP111448_hit_64
CAGCATGTGGTGTAAGTAATCACTGATAATGTTGATAATTATGTGGTCATGAGCAAGTTG
ATAA
>TP111477_query_64
CAGCATGTGCAGGCAATATAGTTTTCAGAGGCTTAGAAGTTCTACCAATGTGCTTCGTAG
ATCC
>TP111477_hit_64
CAGCATGTGCAGGCAATCTAGTTTTCAGAGGCTTAGAAGTTCTACCAATGTGCTTCGTAG
ATCC
>TP111518_query_64
CAGCATGTGCTACATGAGGGTTGATTCAGCAGGCCATGCATGTGGAGGAAGGGCTTCAGT
TGGG
>TP111518_hit_64
CAGCATGTGCTACATGAGGGTTGATTCGGCAGGCCATGCATGTGGAGGAAGGGCTTCAGT
TGGG
>TP111619_query_64
CAGCATGTGGCATCGAGCTTGGTGATGGCGTTCAAAAAAGGGCCACAAGCGCTAAGGGAC
GATA
>TP111619_hit_64
CAGCATGTGGCATCGGGCTTGGTGATGGCGTTCAAAAAAGGGCCACAAGCGCTAAGGGAC
GATA
>TP111802_query_64
CAGCATGTTACCTGTGGGGAGAAGTGTGATGATTAAACCATCACTGATAATGCTTCATTC
GGTG
>TP111802_hit_64
CAGCATGTTACCTGTGGGGAGAAGTGTGATGATTAAACCATCATTGATAATGCTTCATTC
GGTG
>TP111864_query_64
CAGCATGTTCAAGAGTTGACATTTATATAGGCTAAATGTTGCCGCGTTAATAATGATTGG
ACAC
>TP111864_hit_64
CAGCATGTTCAAGAGTTGACATTTCTATAGGCTAAATGTTGCCGCGTTAATAATGATTGG
ACAC
>TP112022_query_64
CAGCATGTTGCAGATTATGTGTAGTGGATTATTCACTCACCCCTTATTATGTCCATCACC
AGGA
>TP112022_hit_64
CAGCATGTTGCAGATTATGTGTAGTGGATTATTCACTCGCCCCTTATTATGTCCATCACC
AGGA
>TP112188_query_64
CAGCATGTTTGGCCTTCCCCAATTGGGGAGAGTTTACAAGCACTGTAGCCAGATTATACA
ATAT
>TP112188_hit_64
CAGCATGTTTGGCCTTCCCCAGTTGGGGAGAGTTTACAAGCACTGTAGCCAGATTATACA
ATAT
>TP112426_query_64
CAGCATTAAATACCGGGTAACATGGTGGATAATGTTCCCCAAATGCATCGCTTTCAGGCG
TCCT
>TP112426_hit_64
CAGCATTAAATACTGGGTAACATGGTGGATAATGTTCCCCAAATGCATCGCTTTCAGGCG
TCCT
>TP112519_query_64
CAGCATTAACATCAAAGCCATGTTTCAGTACATCATCCATAAGGAGAATCTGCCCCGATG
TTGC
>TP112519_hit_64
CAGCATTAACATCAAAGCCATGTTTCAGTACATCATCCATAAGGATAATCTGCCCCGATG
TTGC
>TP112764_query_64
CAGCATTAATCTATCTCCCCCTGAACCTGATATAATCTCATGAACTTAACACATCTGATC
AGAA
>TP112764_hit_64
CAGCATTAATCTATCTCCCCCTGAACCTGATATAATCTCATGAACTTGACACATCTGATC
AGAA
>TP112803_query_64
CAGCATTAATGGCGAAAAGTGCCACAGCTCCTGCGGAAATATAACCATGCATCTCCCATT
AGGG
>TP112803_hit_64
CAGCATTAATGGCGAAAAGTGCCACAGCTCCTGCGGGAATATAACCATGCATCTCCCATT
AGGG
>TP112943_query_64
CAGCATTACACCGTCGAGATCGCGCAGGGAACCCCTATTCGAGTCCTGCAATTAATGCTA
GACA
>TP112943_hit_64
CAGCATTACACCGTCGAGATCGCGCAGGGAACCCCTATTCGAGTCTTGCAATTAATGCTA
GACA
>TP113070_query_64
CAGCATTACCGGGACTTTGGCACTTGACAAGCTGAATTTGAACAAATGGACGGTTGTTAA
AGCA
>TP113070_hit_64
CAGCATTACCGGGACTTTGGCACTTGACAAGCTGAATTTGAACAAATGGACGGTTGTTAA
AGCC
>TP113483_query_64
CAGCATTAGGCCTGCCGTGCCCATTTGCAGGGGTTAGAGTAAATGAGAATGCATGCACAC
TGAC
>TP113483_hit_64
CAGCATTAGGCCTGCCGTGCCCATTTGCAGGGATTAGAGTAAATGAGAATGCATGCACAC
TGAC
>TP113494_query_64
CAGCATTAGGCTTTACTGGGATTTTGTTGATAAAGTCTAGGGCCTCATCCAGGAGTCCAA
CACG
>TP113494_hit_64
CAGCATTAGGCTTTACTGGGATTTTGTTGATAAAGTCTAGGGCCTCATCCAGGTGTCCAA
CACG
>TP113676_query_64
CAGCATTATACAAAGCTTCGTTTAGTTAACTGACTGTAGGCTAAGTTCTCATTCCTCTTG
TTGG
>TP113676_hit_64
CAGCATTATACAAAGCTTCGTTTAGTTAACTGACTGTAGGCTAATTTCTCATTCCTCTTG
TTGG
>TP113929_query_64
CAGCATTATGGACATTGCTCGCCATTTAATATTTACAACTCAAACATCCATGCGTAAAGT
GCAT
>TP113929_hit_64
CAGCATTATGGACATTGCTCGCCATTTAATATTTACATCTCAAACATCCATGCGTAAAGT
GCAT
>TP114001_query_64
CAGCATTATTAAATCAAAGGACCAAGGACGGTTTCCCAGAATATAAGGCAACAAGCATTG
TCCT
>TP114001_hit_64
CAGCATTATTAAATCAAAGGACCAAGGAGGGTTTCCCAGAATATAAGGCAACAAGCATTG
TCCT
>TP114328_query_64
CAGCATTCAAGACGACTGGAATGACTTTGAAACATGAAAAGTGCCCTCACATGAAGACTT
TCAG
>TP114328_hit_64
CAGCATTCAAGACGACTGGAATGACTTTGAAACATGAAAAGTGCCCTCACATGAAGACTT
TTAG
>TP114532_query_64
CAGCATTCACCGATGACATTGCAGTCATCATAATCATAATGAGAACGAAAATGGAAATGG
AAAT
>TP114532_hit_64
CAGCATTCACCGATGACATTGCCGTCATCATAATCATAATGAGAACGAAAATGGAAATGG
AAAT
>TP114667_query_64
CAGCATTCAGGACCTTCCGGGGCGGATGAAGGTGGCCGAGCTGATGCTGGACAATCCTCA
CCAC
>TP114667_hit_64
CAGCATTCAGGACCTTCCGGGGCGGATGAAGGTGGCCGAGCTGATGCTGGACAGTCCTCA
CCAC
>TP114816_query_64
CAGCATTCATATTTCTTGCCCAAGGCAAATTAATCGGCCTCTCACACTTGACAATATGTA
GTAT
>TP114816_hit_64
CAGCATTCATATTTCTTGTCCAAGGCAAATTAATCGGCCTCTCACACTTGACAATATGTA
GTAT
>TP114824_query_64
CAGCATTCATCACCATTGTAAGCCCAAGGTCACAAGTTAAAATCCATATAGAAAACTATG
TGAC
>TP114824_hit_64
CAGCATTCATCACCATTGTAAGCCCAAGGTCACAAGTTAAAATCCATATAGAAAACTATG
TGAG
>TP115023_query_64
CAGCATTCCACATCATGCCACACCTTATCACAATGTTGTCACATCTCATACTGTTGTACC
TTCC
>TP115023_hit_64
CAGCATTCCACATCATGCCGCACCTTATCACAATGTTGTCACATCTCATACTGTTGTACC
TTCC
>TP115203_query_64
CAGCATTCCCTGTACGACTCCAAGATTCATCTTGCTTAGTTCTGGTCCAGGCAAGGTCAA
AATG
>TP115203_hit_64
CAGCATTCCCTGTACGACTCCAAGATTCATCTTGCTTAGTTCTGGTCCAGGCAGGGTCAA
AATG
>TP115402_query_64
CAGCATTCGAGCAGTCGGTTAGGCCGGATGAAGACGGAGATTTGGAATGAGGCATGCTGT
GAGC
>TP115402_hit_64
CAGCATTCGAGCAGTCGGTTAGGCCGGATGAAGACGGAGATTTGGAATGAGGCATGCTTT
GAGC
>TP115468_query_64
CAGCATTCGGACGTGGATACAAGGACAATCCTGGAGGTAGTACCACCCATGAAGCCGATT
TTGT
>TP115468_hit_64
CAGCATTCGGACGTGGATACAAGGACAATCCTGGAGGTAGTACCACCCGTGAAGCCGATT
TTGT
>TP115516_query_64
CAGCATTCGTCGATTTTTCGGTTTCGTTTCAACCCGTGGAGAATCTGCGATATATATGTG
TCGC
>TP115516_hit_64
CAGCATTCGTCGATTTTTGGGTTTCGTTTCAACCCGTGGAGAATCTGCGATATATATGTG
TCGC
>TP115800_query_64
CAGCATTCTGAGCGCCGTCTATTGCAGTGTCGATATCAGGGGGCGATGCAACCGGGCCTG
GCTG
>TP115800_hit_64
CAGCATTCTGAGCGCCGTCTATTGCAGTGTCGATATCAGGGGGCGATGCAAGCGGGCCTG
GCTG
>TP115940_query_64
CAGCATTCTTCTCGGCCTGCTTTTTGTTTTTGGCCCTTTCACCCGTATAGCTTAACCCAG
CTAA
>TP115940_hit_64
CAGCATTCTTCTCGGCCTGCTTTTTGTTTTTGGCCCTTTCACCGGTATAGCTTAACCCAG
CTAA
>TP116279_query_64
CAGCATTGAATTGATAAAAAAGAAGATTTCATTTCTGTTTTTCTGTTTGGTGTCATGGGT
TTAT
>TP116279_hit_64
CAGCATTGAATTGATAAAAAAGAAGATTTCATTTCTTTTTTTCTGTTTGGTGTCATGGGT
TTAT
>TP116285_query_64
CAGCATTGAATTTCTTTGGGCTGGACCGTTCCTCAATAATAGCTTGTGGCTGGATAATGG
GAAT
>TP116285_hit_64
CAGCATTGAATTTCTTTGGGCTGGACCGTTCTTCAATAATAGCTTGTGGCTGGATAATGG
GAAT
>TP116484_query_64
CAGCATTGACTGGGTCCCCTTGTTGCGATAGTTATGAGAATCCTTCCATCTGTGAATCTC
CCTT
>TP116484_hit_64
CAGCATTGACTGGTTCCCCTTGTTGCGATAGTTATGAGAATCCTTCCATCTGTGAATCTC
CCTT
>TP116557_query_64
CAGCATTGAGAAGACTGGCTGGAAATCTTGGCTAACTATGTCAGCCTCCAAGATGATAAT
GAAA
>TP116557_hit_64
CAGCATTGAGAAGACTGGCTGGAAATCTTGGCTAACTATGTCAGCCTCCAGGATGATAAT
GAAA
>TP116765_query_64
CAGCATTGATAGATTGTATAATCCATGGCCCTTGTGCACAACAATTCCAGTGGAAGAAAT
CATG
>TP116765_hit_64
CAGCATTGATAGATTGTATAATCCGTGGCCCTTGTGCACAACAATTCCAGTGGAAGAAAT
CATG
>TP117060_query_64
CAGCATTGCATGAATACCAAAAAAGACCCCGAACTGGAGTGGAACGCTCGCTGACTCCTG
AGTA
>TP117060_hit_64
CAGCATTGCATGAATACCAAAAAAGACCCCGAACTGGAGTGGAACGCTTGCTGACTCCTG
AGTA
>TP117102_query_64
CAGCATTGCCACCAGACGGAGGAGACGACAATAGAAAGGGCGCTCTGATTGAATGATTAG
GATT
>TP117102_hit_64
CAGCGTTGCCACCAGACGGAGGAGACGACAATAGAAAGGGCGCTCTGATTGAATGATTAG
GATT
>TP117118_query_64
CAGCATTGCCAGTGGGCAAATTAAATAAACCACCTAATCAGTGCACAATGCTCATGGAGC
GCAT
>TP117118_hit_64
CAGCATTGCCAGTGGGCAATTTAAATAAACCACCTAATCAGTGCACAATGCTCATGGAGC
GCAT
>TP117408_query_64
CAGCATTGGAACAGCAACGTTGTAGACAGCTAGGCAATGGAGCATGGTGGAACCATGATG
CATG
>TP117408_hit_64
CAGCATTGGAACAGCAATGTTGTAGACAGCTAGGCAATGGAGCATGGTGGAACCATGATG
CATG
>TP117736_query_64
CAGCATTGGGGAAGACATTGGAGACCATTCCAGCTGATTTGGCGGGGGCAGTGACAGAGG
GGCG
>TP117736_hit_64
CAGCATTGGGGAAGACATTGGAGACCATTCCAGGTGATTTGGCGGGGGCAGTGACAGAGG
GGCG
>TP117837_query_64
CAGCATTGGTGATGTTTTGAAGACATTCTCTTCAGTGTTGCTATGTGCTAGGCCGCAGGC
CATA
>TP117837_hit_64
CAGCGTTGGTGATGTTTTGAAGACATTCTCTTCAGTGTTGCTATGTGCTAGGCCGCAGGC
CATA
>TP118047_query_64
CAGCATTGTCCTCTTAGGATCTCTCCTCCCACCAAAACCCAAGACAAGTAGAGAGGAAGA
GATC
>TP118047_hit_64
CAGCATTGTCGTCTTAGGATCTCTCCTCCCACCAAAACCCAAGACAAGTAGAGAGGAAGA
GATC
>TP118100_query_64
CAGCATTGTGAAACAGGGCCAAGAATCCCTCGTTTACTATCCCTTGGAGAAGAGAAGCAT
TTTC
>TP118100_hit_64
CAGCATTGTGAAACAGGGCCAAGAATCCCTGGTTTACTATCCCTTGGAGAAGAGAAGCAT
TTTC
>TP118116_query_64
CAGCATTGTGACTGCGTTTATGGAAGCTTCTTGACTTCATTTAGGGTAGCTTCTTGACTG
CGTT
>TP118116_hit_64
CAGCATTGTGACTGCGTTTATGGAAGCTTCTTGACTTCGTTTAGGGTAGCTTCTTGACTG
CGTT
>TP118184_query_61
CAGCATTGTGTAGCCCTCAACGAGGTACCCTCTTTGGAACCTCGCAAACCTCAACTTGCT
GAAA
>TP118184_hit_61
CAGCATTGTGTAGCCCTCAACGAGGTACCCTCTTTGGCACCTCGCAAACCTCAACTTGCT
GAAA
>TP118306_query_64
CAGCATTGTTGGGAGATTCCAAATCTGTGATACAGTATTCTCTGGCTGGTATTTTTGCGT
CGTG
>TP118306_hit_64
CAGCATTGTTGGGAGATTCCAAATCTGTGATACAGTATTCTCTGGCTGGTATTTTTGCGT
TGTG
>TP118326_query_64
CAGCATTGTTGTGCCTAGGCGCATTAGGGAATTTTTTGTAGATGTTGTTAAACCTGTGGA
AGGA
>TP118326_hit_64
CAGCATTGTTGTGCCTAGGCTCATTAGGGAATTTTTTGTAGATGTTGTTAAACCTGTGGA
AGGA
>TP118789_query_64
CAGCATTTAGCCCTTAAGGTCTTGGCCTAGTACACAACATACTTGGCCTCCATTACAGCA
ACTC
>TP118789_hit_64
CAGCATTTAGCCCTTAGGGTCTTGGCCTAGTACACAACATACTTGGCCTCCATTACAGCA
ACTC
>TP119008_query_64
CAGCATTTCAAAGGACCTCTAATGCCTAATGAATTCAAGAGGGTTTGAATGGAAATCTTA
GGTT
>TP119008_hit_64
CAGCATTTCAAAGGACCTCTAATGCCTAATGAATTCAAGAGGGTTTGAATGGGAATCTTA
GGTT
>TP119268_query_64
CAGCATTTCCGGCCAATTCCAACACTTCGGCGGCCAGATATTCAAGGACGGCGGCAACGT
AGAC
>TP119268_hit_64
CAGCGTTTCCGGCCAATTCCAACACTTCGGCGGCCAGATATTCAAGGACGGCGGCAACGT
AGAC
>TP119558_query_64
CAGCATTTCTTTCCCTGTTATACAACCATTTAACAGAGATTAGTGCCCATTTGACCTAGG
GCTT
>TP119558_hit_64
CAGCGTTTCTTTCCCTGTTATACAACCATTTAACAGAGATTAGTGCCCATTTGACCTAGG
GCTT
>TP119824_query_64
CAGCATTTGATGAACCCTGAAGCAGTAAAACGATTACACTGAAATGTATCATAAGCCTTT
CCAT
>TP119824_hit_64
CAGCATTTGATGAACCCTGAAGCAGTAAAACGATTACACTGAAATGTATTATAAGCCTTT
CCAT
>TP119868_query_64
CAGCATTTGCACCAAAAATCCCACTGCCTCCTCCTCCTGCTTATTCTGAGCATAACCTGC
AATT
>TP119868_hit_64
CAGCATTTGCACCAAAAATTCCACTGCCTCCTCCTCCTGCTTATTCTGAGCATAACCTGC
AATT
>TP120252_query_64
CAGCATTTGTAAACACTGGTCAAGTCCGCTTATTAGGAGGACCAAAATCGTGAGGCCGTT
CATA
>TP120252_hit_64
CAGCATTTGTAAATACTGGTCAAGTCCGCTTATTAGGAGGACCAAAATCGTGAGGCCGTT
CATA
>TP120452_query_64
CAGCATTTTATCACCTCATCGTTGAACTCCATTATTTATTTACCTGGGTAACGCACATTA
TTTG
>TP120452_hit_64
CAGCATTTTATCACCTCATCGTTGAACTCCATTATTTATTTACCTGGGTAATGCACATTA
TTTG
>TP120597_query_64
CAGCATTTTCTAGGCAGGCCAAATTATTGTGCAGTTGTTGGGCAACATATTTTGGTCAGG
CCGA
>TP120597_hit_64
CAGCATTTTGTAGGCAGGCCAAATTATTGTGCAGTTGTTGGGCAACATATTTTGGTCAGG
CCGA
>TP120617_query_64
CAGCATTTTCTCTTTCCTTTGACTGATTTGACCGATCTGTTTTGGGCTGACTTTGACCCT
CTAG
>TP120617_hit_64
CAGCATTTTCTCTTTCCTTTGACTGGTTTGACCGATCTGTTTTGGGCTGACTTTGACCCT
CTAG
>TP120698_query_64
CAGCATTTTGACCCTGCCTGGACCAGAACTAAGCAAGATGAATCTTGGAGTCGTACAGGG
AATG
>TP120698_hit_64
CAGCATTTTGACCTTGCCTGGACCAGAACTAAGCAAGATGAATCTTGGAGTCGTACAGGG
AATG
>TP120710_query_64
CAGCATTTTGAGATCAAAGGACATCCCTATCGACATTTCATCAGGCCTGATTACAAAACT
CTGT
>TP120710_hit_64
CAGCATTTTGAGATCAAGGGACATCCCTATCGACATTTCATCAGGCCTGATTACAAAACT
CTGT
>TP120750_query_64
CAGCATTTTGCACCGTTAAACGATCGGGATGAAGGGGGCCATTCTTCAAGAGGTGAATGA
TGTG
>TP120750_hit_64
CAGCATTTTGCATCGTTAAACGATCGGGATGAAGGGGGCCATTCTTCAAGAGGTGAATGA
TGTG
>TP120908_query_64
CAGCATTTTTACAGTGGGCAGACGAAACTACCGGAGCCCTGCCAATGGAGCAACACCATC
AACG
>TP120908_hit_64
CAGCATTTTTACAGTGGGCAGACGAAACTGCCGGAGCCCTGCCAATGGAGCAACACCATC
AACG
>TP121064_query_64
CAGCATTTTTTTAGACCTCTTGAGGGTTTGATTTGCCATTTCGTGGCTTCTTGGCACCCA
GGGA
>TP121064_hit_64
CAGCATTTTTTTAGACCTCTTGAGGGTTTGATTTGCCGTTTCGTGGCTTCTTGGCACCCA
GGGA
>TP121075_query_64
CAGCATTTTTTTGAAAACGCCTAGAAATTCAAATCCCCGACCCAACACCATTCCTCGCGA
ATTA
>TP121075_hit_64
CAGCATTTTTTTGAAAACGCCTAGAAATTCAAATCCCCGACCCAACACCATTCCTCGCTA
ATTA
>TP121087_query_64
CAGCATTTTTTTTCCTTCAATTTGAGCAACGTTGATGAGTTTTTATTGAGTTTTTTTGTT
TGTT
>TP121087_hit_64
CAGCATTTTTTTTTCTTCAATTTGAGCAACGTTGATGAGTTTTTATTGAGTTTTTTTGTT
TGTT
>TP121321_query_64
CAGCCAAAAACCCTTGTGCAACCCTACAGTGAACTGCGTCCCCTTTCCTCCATCTTTCAC
CTAC
>TP121321_hit_64
CAGCCAAAAACCCTTGTGCAACCCTACAGTGAACTGCGTCCCCTTTCCTGCATCTTTCAC
CTAC
>TP121384_query_64
CAGCCAAAAAGATTGCAAGTCATGAAAAAGGGACTTGCGTCAGAGCAGAATGACAGTTGA
GGGT
>TP121384_hit_64
CAGCCAAAAAGATTGCAAGTCATGAAAAAGGGACTTGCGTCTGAGCAGAATGACAGTTGA
GGGT
>TP122973_query_64
CAGCCAAACATTTCAGCTCCCTGAAGTTGGATTTATTCATTATGTACACTGTATAACTGT
GCAG
>TP122973_hit_64
CAGCCAAACATTTCAGCTCCCTGAAGTTGGATTTATTCATTATGTACACTGTATGACTGT
GCAG
>TP123285_query_64
CAGCCAAACTCCCTCAGACACACTTCTACGAACTCCCTAAAAAACAACTCCCTCAGACAT
ATTG
>TP123285_hit_64
CAGCCAAACTCCCTGAGACACACTTCTACGAACTCCCTAAAAAACAACTCCCTCAGACAT
ATTG
>TP123962_query_64
CAGCCAAAGCTGTTAACAATAGATTTCCCATTTCCAACATGCCTTGTTCAGCACACATGC
ACAT
>TP123962_hit_64
CAGCCAAAGCTGTTAACAATAGATTTCCCATTTCCGACATGCCTTGTTCAGCACACATGC
ACAT
>TP124087_query_64
CAGCCAAAGGGACATGTATGCCTTACTGGACTTCAAGAACAACATATCCATCTCCAAGCC
TTTA
>TP124087_hit_64
CAGCCAAAGGGACATGTATGCCTTACTGGAGTTCAAGAACAACATATCCATCTCCAAGCC
TTTA
>TP124300_query_64
CAGCCAAAGTTGTTAGGGCCTAGTCGAGGCTGGATCAGGAGGGCCAAAGGCCCTCACAAA
GCTG
>TP124300_hit_64
CAGCCAAAGTTGTTAGGGCCTATTCGAGGCTGGATCAGGAGGGCCAAAGGCCCTCACAAA
GCTG
>TP124400_query_64
CAGCCAAATACCCCTTTGGGGGCTTACTAAGCAGAAATATCAACGGTTGAATACTACTAC
GATG
>TP124400_hit_64
CAGCCAAATACCCCTTTGGGGGCTTACTAAGCAGAAATATCAACGGTTGAATACTACTAT
GATG
>TP124662_query_64
CAGCCAAATCCTTACACAAGTCTTCAAATTGCATTCGGGCAATGTGGAATGAATTATTCT
AAGA
>TP124662_hit_64
CAGCCAAATCCTTACACAAGTCTTCAAATTGGATTCGGGCAATGTGGAATGAATTATTCT
AAGA
>TP124823_query_64
CAGCCAAATGAAGCCTAAAAGATAGCAATAGCAGTCTGGAGATACCCAATTCAGACAATA
TTCC
>TP124823_hit_64
CAGCCAAATGAAGCCTGAAAGATAGCAATAGCAGTCTGGAGATACCCAATTCAGACAATA
TTCC
>TP124850_query_64
CAGCCAAATGATCAATTTGATGGGAAATATCAACATAGCCAACGCTTGAGTGCAACCAAT
AATG
>TP124850_hit_64
CAGCCAAATGATCAATTTGATGGGAAATATCAACATAGCCAACGCTTGGGTGCAACCAAT
AATG
>TP125238_query_64
CAGCCAAATTCTGGGTCAAAGCAGAAGCCATTTTGGATCGAAGTTTTATATTCTTGGGGG
CATC
>TP125238_hit_64
CAGCCAAATTCTGGGTCAAAGCAGAAGCCATTTTGGATCGAAGTTTTCTATTCTTGGGGG
CATC
>TP125293_query_64
CAGCCAAATTGGGTTGGTTAGTCAAGAGCCTACTCTCTTTGCGACCACTATTCGCGAGAA
TATA
>TP125293_hit_64
CAGCCAAATTGGGTTGGTTAGTCAAGAGCCTACTCTCTTTGCTACCACTATTCGCGAGAA
TATA
>TP125481_query_64
CAGCCAACAAAACAAGGCGGGGCAAAATCCAACAAAAACGGACAGAAAAATGCCCTCAGA
AAAA
>TP125481_hit_64
CAGCCAACAAAACAAGGCGGGGCAAAATCCAACAAAAACGGACAGAAAAATGCCCTCCGA
AAAA
>TP126047_query_64
CAGCCAACACTTTTCTACTTTAGACAGCCCTGTAGCTCTCAACACACTCACCAGCTCTCA
GCCT
>TP126047_hit_64
CAGCCAACACTTTTCTACTTTAGACAGCCCTGTAGCTCTCAACACACTCACCAGCTCTTA
GCCT
>TP126210_query_64
CAGCCAACAGGAAATTAGAAGAAAGATTGATCTCAAATTCCTGTGCTTCTGATCGTTTGT
TTGA
>TP126210_hit_64
CAGCCAACAGGAAATTAGAGGAAAGATTGATCTCAAATTCCTGTGCTTCTGATCGTTTGT
TTGA
>TP126383_query_56
CAGCCAACATGGAAAAGAGAGGCGCCATGATGAGTGAAAAAGGAGGAGCGGCGCTGAAAA
AAAA
>TP126383_hit_56
CAGCCAACATGGAAAGGAGAGGCGCCATGATGAGTGAAAAAGGAGGAGCGGCGCTGAAAA
AAAA
>TP126710_query_64
CAGCCAACCCAGGCATTTGACAGCTTGCTTCTCTTCTGGTAGTGGTCAGATAACCTATTG
TCAG
>TP126710_hit_64
CAGCCAACCCAGGCATTTGACAGCTTGCTTCTCTTCTGGTAGTGGTCAGATAACTTATTG
TCAG
>TP126740_query_64
CAGCCAACCCCTGAATTAACCCTTAATCCCTCGCTGTCTCCTGATCGTGGCCCTTTAGGC
CCCC
>TP126740_hit_64
CAGCCAACCCCTGAATTTACCCTTAATCCCTCGCTGTCTCCTGATCGTGGCCCTTTAGGC
CCCC
>TP127103_query_64
CAGCCAACGGAAGGAGAACGGGCACGGCCCCTTCCACCGCCGGTAAACTGCGTAGTACGT
ATCG
>TP127103_hit_64
CAGCCAACGGAAGGAGAACGGGCATGGCCCCTTCCACCGCCGGTAAACTGCGTAGTACGT
ATCG
>TP127865_query_64
CAGCCAACTTGCAGATACTTTGATCAACATCCATATGGCAATCAACCATACTCCTACAAA
TCGC
>TP127865_hit_64
CAGCCAACTTGCAGATACTTTGATCAACATCCATATGGCAATCAACCATACTCCTACAAA
TTGC
>TP128301_query_64
CAGCCAAGACACTGCACTGTGGAGGAATGATTTCACTGTGAAGAGAATGCGACAAGGCAG
TGCC
>TP128301_hit_64
CAGCCAAGACACTGCGCTGTGGAGGAATGATTTCACTGTGAAGAGAATGCGACAAGGCAG
TGCC
>TP128318_query_64
CAGCCAAGACATGACATGTTTGCAGGTCAAATTTCTATTCCCATTGTTTTTAGACGACCA
AATG
>TP128318_hit_64
CAGCCAAGACATGATATGTTTGCAGGTCAAATTTCTATTCCCATTGTTTTTAGACGACCA
AATG
>TP128336_query_50
CAGCCAAGACCGGAAGGAGGAGGGCCGAGGGAATGGGATTCGACCTGCTGAAAAAAAAAA
AAAA
>TP128336_hit_50
CAGCCGAGACCGGAAGGAGGAGGGCCGAGGGAATGGGATTCGACCTGCTGAAAAAAAAAA
AAAA
>TP128566_query_64
CAGCCAAGAGGGAACCATGCATTTTATTCATCAGTAGCCGCATCATTTAAATCGCAGGGG
AATT
>TP128566_hit_64
CAGCCAAGAGGGAACCATGCATTTTATTCATCAGTGGCCGCATCATTTAAATCGCAGGGG
AATT
>TP128573_query_64
CAGCCAAGAGGGCTTAGTATTCAGCCTTAGTTCACTGTGTAGAGATGGAATTCCACAGCG
AGAG
>TP128573_hit_64
CAGCCAAGAGGGCTTAGTATTCAGCCTTAGTTCACTGTGTAGAGATGGAATTCTACAGCG
AGAG
>TP128630_query_64
CAGCCAAGATAATGTTTAGCTATTTCATATGTGGCACTTAATAACATTGAATTGTTCCAG
GTAG
>TP128630_hit_64
CAGCCAAGATAATGTTTAGCTATTTCATATGTGGCACTTAATAACATTGACTTGTTCCAG
GTAG
>TP128667_query_64
CAGCCAAGATCAGGAAGGCAGGCGCGAGACTGAAGTCTCAGCGTACGAATCTCCCACGGC
CGCC
>TP128667_hit_64
CAGCCAAGATCAGGAAGGCAGGCGCGAGACTGAAGTCTCAGCGTACGAATCTCCCACGGC
GGCC
>TP128738_query_64
CAGCCAAGATGTTGGCGCCCACGATGAATCCGATGGCAATGGGAGCGATCGTGCCGAGGT
CGCC
>TP128738_hit_64
CAGCCAAGATGTTGGCGCCCACGATGAATCCGATGGCAATGGGAGCGATGGTGCCGAGGT
CGCC
>TP128794_query_64
CAGCCAAGATTGGGCAGGTGCTGGCTGAGAGTAAGGACGAAAACTGAACAAGTTTCTGTG
TTGG
>TP128794_hit_64
CAGCCAAGATTGGGCAGGTGCTGGCTGAGAGTAAGGACGAAAACTGAACGAGTTTCTGTG
TTGG
>TP129907_query_64
CAGCCAAGGCAAAACCTCTCCAACCGAAAACCCACGGTAATTCTTCTTACAGAATCTTCA
CTTG
>TP129907_hit_64
CAGCCAGGGCAAAACCTCTCCAACCGAAAACCCACGGTAATTCTTCTTACAGAATCTTCA
CTTG
>TP129963_query_51
CAGCCAAGGCCGAGTGTGCTAGTGGTAACTTGGGGTCGCGTCATCCTGCTGAAAAAAAAA
AAAA
>TP129963_hit_51
CAGCCAAGGCCGAGTGTGCTAGTGGTAACTTGGGGTCGGGTCATCCTGCTGAAAAAAAAA
AAAA
>TP130193_query_64
CAGCCAAGGGTCGTGGACTGATCGTCAGGGCGCTAATTCTTCACGAATGGAATGTAAGCT
CTAA
>TP130193_hit_64
CAGCCAAGGGTCGTGGACTGATCGTTAGGGCGCTAATTCTTCACGAATGGAATGTAAGCT
CTAA
>TP130241_query_64
CAGCCAAGGTAAAGGCTTCACCGCCCTGAGGTTGCCCTAGCTGACTCCTGTGCCGAGGGA
TTGC
>TP130241_hit_64
CAGCCAAGGTAAAGGCTTCACCGCCCTGAGGTTGCCCTAGCTGACTCCTGTGCTGAGGGA
TTGC
>TP131433_query_64
CAGCCAATACTTCGTGGAAGAAATGTGGCCAAATTTGGCCTTGGTTCTGACTCTGCCCAC
AAAA
>TP131433_hit_64
CAGCCAATACTTCGTGGAAGAAATGTGGCCAAATTTGGCCTTGGTTCTGACTTTGCCCAC
AAAA
>TP132015_query_64
CAGCCAATCGGAGGAGTCAATTCAGCAACAACTGCAACAATGAAGAAGAGCGGGGCCTGT
GTGG
>TP132015_hit_64
CAGCCAATTGGAGGAGTCAATTCAGCAACAACTGCAACAATGAAGAAGAGCGGGGCCTGT
GTGG
>TP132404_query_64
CAGCCAATGCAGGTACAGGTCTGCGGTCAACCCTTGACAGTCAACTCTTGACAGTCAACT
CTGG
>TP132404_hit_64
CAGCCAATGCAGGTACAGGTCTGCGGTCAACCCTTGACAGTCAACTCTTGACAGTCAACT
CTTG
>TP132452_query_64
CAGCCAATGCCTGTAGTCAAAACAGACCCTGCAACAGAAAGCAACATGTTCAAAATCCAA
CACT
>TP132452_hit_64
CAGCCAATGCCTGTAGTCAAAACAGACCCTGCAACAGAGAGCAACATGTTCAAAATCCAA
CACT
>TP132453_query_64
CAGCCAATGCCTTCTCCACGTTCGGTCGCACTGGAACTCTTGAAGTTCAAAAGAGGGAGC
TGGC
>TP132453_hit_64
CAGCCAATGCCTTCTCCACGTTCGGTCGCACTGGAACTCTTGAGGTTCAAAAGAGGGAGC
TGGC
>TP132547_query_64
CAGCCAATGGCCACGTCACGGACATAGGTGTCATCGAATGTCAGCGTCTCAGTGGCCATG
ATCC
>TP132547_hit_64
CAGCCGATGGCCACGTCACGGACATAGGTGTCATCGAATGTCAGCGTCTCAGTGGCCATG
ATCC
>TP132655_query_64
CAGCCAATGTCCCGTCCTCAATCCCAAATCAGCACTGGCAATCACAACAAGAAACTCTAC
AGAA
>TP132655_hit_64
CAGCCAATGTCCCGTCCTCAATCCCAAATCAGCACTGGCAATCGCAACAAGAAACTCTAC
AGAA
>TP132792_query_64
CAGCCAATTACCATAGCACGGGTTTGCAATGGAGATTAATTTGTTGTTTTCACATTTTGG
TCTT
>TP132792_hit_64
CAGCCAATTACCATAGCACGTGTTTGCAATGGAGATTAATTTGTTGTTTTCACATTTTGG
TCTT
>TP132798_query_64
CAGCCAATTAGAAGTTGAGACAACTAGCAGGCATATACACCAGAGAGCAACTATAAGCAA
AAAC
>TP132798_hit_64
CAGCCAATTAGAAGTTGAGACAACTCGCAGGCATATACACCAGAGAGCAACTATAAGCAA
AAAC
>TP133022_query_64
CAGCCAATTGAGATTACTGCCTGTGTCGAGTATTAAAGAGAAATGCTTAGGTGGCGTGCT
GATG
>TP133022_hit_64
CAGCCAATTGAGATTACTGCCTGTGTCGAGTATTAAAGAGAAATGGTTAGGTGGCGTGCT
GATG
>TP133082_query_64
CAGCCAATTGGGATCCTCCAAATCATAAACCGCGCAATCACGTCCTACGAATCCGTTACT
GCAT
>TP133082_hit_64
CAGCCAATTGGGATCCTCCAAATCATAAACCGCGTAATCACGTCCTACGAATCCGTTACT
GCAT
>TP133279_query_64
CAGCCAATTTGACAGGTGGTTTACTTGAGGAAGTCGAGTTTGAGCTAGAAACATCAGGTT
CTGG
>TP133279_hit_64
CAGCCAATTTGACAGGTGGTTTACTTGAGGAAGTTGAGTTTGAGCTAGAAACATCAGGTT
CTGG
>TP133438_query_64
CAGCCACAAAAAGCCCTAACCAGAAATTCAACGCTGGTCAAACAGGGCAGAATTCTTCCT
CCAA
>TP133438_hit_64
CAGCCACAAAAAGCCCTAACCAGAAATTCAACGCTGGTCAAACAGGGCAGAATTCTTCCT
CTAA
>TP133583_query_64
CAGCCACAAACCTTCAAACTGTTGTAACAAATTACCTTTGCTAGCCTGTGCATATCTCTA
ACTA
>TP133583_hit_64
CAGCCACAAACCTTCAAACTGTTGTAACAAATTACCTTTGCTAGCCTGTGCATATCTCTA
ACTG
>TP133737_query_64
CAGCCACAAATGTCAAACAAACCAGCAATTTGGCTCTGTCAGGGAGCAGACTGTAACCCT
CAGA
>TP133737_hit_64
CAGCCACAAATGTTAAACAAACCAGCAATTTGGCTCTGTCAGGGAGCAGACTGTAACCCT
CAGA
>TP133981_query_64
CAGCCACAACCCAGAGGTCCAGGTTAGTACAGAGAAGCCCAGGTTATTACAGAGGGATTA
GATC
>TP133981_hit_64
CAGCTACAACCCAGAGGTCCAGGTTAGTACAGAGAAGCCCAGGTTATTACAGAGGGATTA
GATC
>TP134635_query_64
CAGCCACAATCAGGGCATGGACAAGGCACAGAACCTATCACGAAGGTAAATGCATCAAAC
AAGT
>TP134635_hit_64
CAGCCGCAATCAGGGCATGGACAAGGCACAGAACCTATCACGAAGGTAAATGCATCAAAC
AAGT
>TP135061_query_64
CAGCCACACCAACTTTGAATGGATGCTTTTGTCCAATGCTGATCATTCCTGGCCTTAAAC
TTCT
>TP135061_hit_64
CAGCCACACCAACTTTGAATTGATGCTTTTGTCCAATGCTGATCATTCCTGGCCTTAAAC
TTCT
>TP135062_query_64
CAGCCACACCAACTTTTGAATTGATGCTTTGTCCAATGCTAATCATTCCTGGCCGTAAAC
TTCT
>TP135062_hit_64
CAGCCACACCAACTTTTGAATTGATGCTTTGTCCAATGCTAATCATTCCTGGCCTTAAAC
TTCT
>TP135369_query_64
CAGCCACAGAAGAAGTGAACACAACTTTCTCAATGGTCTCGGTCTGAGCGCACGCTTCCA
GTGC
>TP135369_hit_64
CAGCCACAGAAGAAGTGAACACAACTTTCTCAATGGTCTCTGTCTGAGCGCACGCTTCCA
GTGC
>TP135528_query_64
CAGCCACAGATTGGAGAAGATTGGAGGTCGAATTGTTTGGGTCTATTTATCTTCCACAGG
GCCG
>TP135528_hit_64
CAGCCACAGATTGGAGAAGGTTGGAGGTCGAATTGTTTGGGTCTATTTATCTTCCACAGG
GCCG
>TP135596_query_64
CAGCCACAGCCCTTTGTGGGCTTGTATCCCTTAGCCACAGGCCTATTTGGCCCTTTTTCC
CTAG
>TP135596_hit_64
CAGCCACAGCCCTTTGTGGGCTTGTATCCCTTAGCCACAGGCCTATTTGGCCCTTTTTCC
CTAT
>TP135969_query_64
CAGCCACAGTGACGCCAACTATTAATCCCCGGTTCAGACATTTGGAATACGTAGGAGCCA
AGGA
>TP135969_hit_64
CAGCCACAGTGACGCCAACTATTAATCCCCGGTTCAGACGTTTGGAATACGTAGGAGCCA
AGGA
>TP136077_query_64
CAGCCACATACTCCTCTCCAAATACCCACAAAAACCCAGAATTTTGGGTTTGGGTTGATC
CCGA
>TP136077_hit_64
CAGCCACATACTCCTCTCCAAATACCCACAAAAACCCAGAATTTTGGGTTTGGGTTGATT
CCGA
>TP136445_query_64
CAGCCACATGCTTCTTATTTGACCCCTTCTTCTTGCGATTTGGACACTTAGTAGCGTAGT
GCCC
>TP136445_hit_64
CAGCCGCATGCTTCTTATTTGACCCCTTCTTCTTGCGATTTGGACACTTAGTAGCGTAGT
GCCC
>TP136539_query_64
CAGCCACATGTAGTCATGCTCGATGTCTAGCATTAATTGCAAGACTCGAATAGGGGTTCC
CTGC
>TP136539_hit_64
CAGCCACATGTAGTCATGCTCGATGTCTAGCATTAATTGCAGGACTCGAATAGGGGTTCC
CTGC
>TP136757_query_64
CAGCCACATTTGCCATACCAACATTGGACTCTCTTTCCATTTCTTTCCTCTTTGATAAAG
ACAC
>TP136757_hit_64
CAGCCACATTTGCTATACCAACATTGGACTCTCTTTCCATTTCTTTCCTCTTTGATAAAG
ACAC
>TP137049_query_64
CAGCCACCACCATGCTAAGTTTGTCAATATCAAATAAAGAAGAATCAACGAGGGATTTGA
ACTC
>TP137049_hit_64
CAGCCACCACCATGCTAAGTTTGTCAATATCAAATAAAGAAGAATCAACGAGGGATTTGG
ACTC
>TP137246_query_64
CAGCCACCAGTGCCAGCTTGTGCAAGAGAATAAATGTACAGCACCCGCACACAATGGAAT
AAAT
>TP137246_hit_64
CAGCCACCAGTGCCAGCTTGTGCAAGAGAATAAATGTACGGCACCCGCACACAATGGAAT
AAAT
>TP137273_query_64
CAGCCACCATATGGTCCTCAGCCGGTCCCCTTGGCGACTTTGGCGATGAGGCATCGGGTT
GTTG
>TP137273_hit_64
CAGCCACCATATGGTCCTCAGCCGGTCCCCTTGTCGACTTTGGCGATGAGGCATCGGGTT
GTTG
>TP137344_query_51
CAGCCACCATGTGGACAGACACGCGTTCGCAACAAAGCGACCATGACGCAGAAAAAAAAA
AAAA
>TP137344_hit_51
CAGCCACCATGTGGACAGACACGCGTTCGCAACAGAGCGACCATGACGCAGAAAAAAAAA
AAAA
>TP137374_query_64
CAGCCACCATTGCACATCAACATTGGCCTCTCTTTCTAATTCTTTCCTCTTAGATGCAAT
CACT
>TP137374_hit_64
CAGCCACCCTTGCACATCAACATTGGCCTCTCTTTCTAATTCTTTCCTCTTAGATGCAAT
CACT
>TP137381_query_64
CAGCCACCATTGTAGTTATCGAGCCAGAGAGAAACCAATTGTCGACCCTCTATCAGCCTC
AACT
>TP137381_hit_64
CAGCTACCATTGTAGTTATCGAGCCAGAGAGAAACCAATTGTCGACCCTCTATCAGCCTC
AACT
>TP137384_query_64
CAGCCACCATTTATTTGACGGCGATGGAATGATACATGCCGTAACGCTGAGACACGGGAA
GGCT
>TP137384_hit_64
CAGCCACCATTTATTTGACGGCGATGGAATGATACATGCCGTGACGCTGAGACACGGGAA
GGCT
>TP137623_query_64
CAGCCACCCCTGCGGCCGCCTGTTGTCCTGCCATTAAGGGGCTAGACGCTCAAGTTAAAG
CTAC
>TP137623_hit_64
CAGCCACCCCTGCGGCCGCCTTTTGTCCTGCCATTAAGGGGCTAGACGCTCAAGTTAAAG
CTAC
>TP137627_query_64
CAGCCACCCCTGTCCTATCTAGAGAAACCCGCCACCTTCTTCAGTGTGCCACATAATCAC
TCCT
>TP137627_hit_64
CAGCCACCCCTGTCCTATCTAGAGAAACCCGCCACCTTCTTCAGTGTGCCACATGATCAC
TCCT
>TP137738_query_64
CAGCCACCCTTTATTAGTTGGAGGAACCACCAAAATGAAGGAGCCACCATACCACAAATG
ATAC
>TP137738_hit_64
CAGCCACCCTTTATTAGTTGGAGGAACCACCAAAATGAAGGAGCCACCATAGCACAAATG
ATAC
>TP137836_query_64
CAGCCACCGCATTGTATCTTAGTCTAGTTCTTGCCTTGTAAGGCATCTCACAAGGCCTGC
TAGA
>TP137836_hit_64
CAGCCACCGCATTGTATCTTAGTCTATTTCTTGCCTTGTAAGGCATCTCACAAGGCCTGC
TAGA
>TP137952_query_64
CAGCCACCGTGAGAAGATGTTGATCTGTGAGGGGAATATAGGGTACCAATGTGGGAACCT
CGTT
>TP137952_hit_64
CAGCCACCGTGAGAAGATGTTGATCTGTGAGGGGAATATAGGGTACCATTGTGGGAACCT
CGTT
>TP138116_query_64
CAGCCACCTCCACCACCACCGCCTGCTCCACATCCGCCACCACCGCCATGTCCATGACCA
TGGC
>TP138116_hit_64
CAGCCACCTCCACCACCACCGCCTGCTCCACATCCGCCACCACCGCCATGTCCATGACCA
TGGG
>TP138367_query_59
CAGCCACCTTAGTCCATCAAGGTGCTACTCTAGGCCACACTTGGTCCACTCTCACGCTGA
AAAA
>TP138367_hit_59
CAGCCATCTTAGTCCATCAAGGTGCTACTCTAGGCCACACTTGGTCCACTCTCACGCTGA
AAAA
>TP138475_query_60
CAGCCACGAAACGCTTCCACCACACCTGCTCGGCCTCCTGCGCGAACGAACCTGTCGCTG
AAAA
>TP138475_hit_60
CAGCCACGAAACGCTTCCACCACACCTGCTCGGGCTCCTGCGCGAACGAACCTGTCGCTG
AAAA
>TP138561_query_64
CAGCCACGACAATGACTCACTTGACAGCGATTGACAACATAAGGAGATTCGACCCAGATC
CGAC
>TP138561_hit_64
CAGCCACGACAATGACTCACTTGACAGCGATTGACAACATAAGGAGATTCGACCCAGATC
GGAC
>TP138741_query_64
CAGCCACGATTTTTCTCAAATGTCAGACTTTGAGGACTCTGAAGAACAGATTGATGAGTT
TGAT
>TP138741_hit_64
CAGCCACGATTTTTCTCAAATGTCAGACTTTGAGGACTCTGAAGAACATATTGATGAGTT
TGAT
>TP138746_query_64
CAGCCACGCAAACGCATGGAGACACCGACGTTACACGCATGACCAACTCCGCTGTGCCAC
GCCT
>TP138746_hit_64
CAGCCACGCAAACGCATGGAGACACCGACGTTACACGCATGACCAACTCCGGTGTGCCAC
GCCT
>TP138955_query_64
CAGCCACGGAGAAACACAGAGCTTCATGATATCAAGCAACGGCGCACAGGATTTTCCACG
TGGA
>TP138955_hit_64
CAGCCACGGAGAAACACAGAGGTTCATGATATCAAGCAACGGCGCACAGGATTTTCCACG
TGGA
>TP138966_query_64
CAGCCACGGAGTATTGCTCCGGGCTCCTTATTCCGGTTCCATTTCGAATGGTCACCAGCG
CGCT
>TP138966_hit_64
CAGCCGCGGAGTATTGCTCCGGGCTCCTTATTCCGGTTCCATTTCGAATGGTCACCAGCG
CGCT
>TP138969_query_64
CAGCCACGGATCCGCTAATAATGTCGTCGTCGTTCTCTCAGCTAATCTCGTTGTCGTTCG
TTGC
>TP138969_hit_64
CAGCCACGGATCCGCTAATAATGTCGTCGTCGTTCTCTCAGCTAATCTCTTTGTCGTTCG
TTGC
>TP138971_query_64
CAGCCACGGATCTTCCCAGTCCCCCCGCGCCAGACGGTGAAGCCATTCAACAGATTCCAT
TGCG
>TP138971_hit_64
CAGCCACGGATCTTCCCAGTCGCCCCGCGCCAGACGGTGAAGCCATTCAACAGATTCCAT
TGCG
>TP139019_query_64
CAGCCACGGCGTTAATCTGCAAATGTGCACAGAAATTCGGACCGACTTCTTGGTGATTCC
GTTG
>TP139019_hit_64
CAGCCACGGCGTTAATCTGCAACTGTGCACAGAAATTCGGACCGACTTCTTGGTGATTCC
GTTG
>TP139064_query_64
CAGCCACGGGTTTTAGCCCATATTGCATCCTTGCTTCTTTGGGGATCCATGGAGGCCAGA
GTGA
>TP139064_hit_64
CAGCCATGGGTTTTAGCCCATATTGCATCCTTGCTTCTTTGGGGATCCATGGAGGCCAGA
GTGA
>TP139393_query_64
CAGCCACGTTGCATATGCTCTCCACGTCCACTGAGTCAAGACCTCCGTCTTTTGTCATAA
ACTT
>TP139393_hit_64
CAGCCACGTTGCATATGCTCTCCACGTCCACTGAGTCGAGACCTCCGTCTTTTGTCATAA
ACTT
>TP139664_query_64
CAGCCACTAGTACCTGCATTTCCACTTTACTGACCGCATACTTCAGCCACTGCTAGGCCG
CCAA
>TP139664_hit_64
CAGCCACTAGTACCTGCATTTCCACTTTAGTGACCGCATACTTCAGCCACTGCTAGGCCG
CCAA
>TP140027_query_64
CAGCCACTCGTCGAAGTGCCCTTGCATGATGGATAGTGAATTATTTTCCTCTAACCCCAC
ATGT
>TP140027_hit_64
CAGCCACTCGTCGAAGTGCCCTTGCATGATGGATAGTGAATTATTTTCTTCTAACCCCAC
ATGT
>TP140150_query_64
CAGCCACTGAAAATTTATGCCGTATGATCACACAGCTGTATACCTCACGGAAGCCACTAT
CACC
>TP140150_hit_64
CAGCCGCTGAAAATTTATGCCGTATGATCACACAGCTGTATACCTCACGGAAGCCACTAT
CACC
>TP140188_query_64
CAGCCACTGAATCGCGAAACCGGCTTCCTTCGACTGCCATGTTAATATGATGTGCTGACG
CGTG
>TP140188_hit_64
CAGCCACTGAATCGCGAAACCGGTTTCCTTCGACTGCCATGTTAATATGATGTGCTGACG
CGTG
>TP140338_query_64
CAGCCACTGCCCACTGTCTTCCGGGGAACGCCGAGGAAAATTTGTGCCCGGAGGGCATAT
TTCG
>TP140338_hit_64
CAGCCACTGCCCACTGTCTTCCGGGGAACGCCGAGGAAAATTTGTGCCCGGATGGCATAT
TTCG
>TP140634_query_64
CAGCCACTGTTTCATCAACTCATCTCAGGCAACAATGTAGTACAATGTATCAAGGTGGGA
TACC
>TP140634_hit_64
CAGCCACTGTTTCATCAACTCATCTCAGGCAACAATGTAGTACAATGTATGAAGGTGGGA
TACC
>TP140787_query_64
CAGCCACTTCTCCCCATATTCTTCTTCCTTGTGCAAGTAATTGACGGCGCCCGGCCGCCT
TATT
>TP140787_hit_64
CAGCCACTTCTCCCCATATTCTTCTTCCTTGTGTAAGTAATTGACGGCGCCCGGCCGCCT
TATT
>TP141019_query_64
CAGCCACTTTGTGCCAACGGTCAGCAGTGTCTTTGTCATAGATAGCCAACGCATTCTCAA
ACAC
>TP141019_hit_64
CAGCCACTTTGTGCCAACGGTCAGGAGTGTCTTTGTCATAGATAGCCAACGCATTCTCAA
ACAC
>TP141051_query_64
CAGCCACTTTTCTCGCTTCCCACCCTCAAGAAAATGATGACAATAACATCATTGTGATTG
GCAT
>TP141051_hit_64
CAGCCACTTTTCTCGCTTCCCACCCTCAAGACAATGATGACAATAACATCATTGTGATTG
GCAT
>TP141053_query_64
CAGCCACTTTTCTGGCTTTCCACCCTCAGAACAAATAACATCATTGCAATTGGCATGGAG
GATT
>TP141053_hit_64
CAGCCACTTTTCTGGCTTTCCACCCTCAGAACAAATAACATCATTGCAATTGGCATGGGG
GATT
>TP141202_query_64
CAGCCAGAAACACGCAAGAGGAATTAGAGCCAGCAGGGAGGTGCATTGCTTGTTGGGAGT
TCCA
>TP141202_hit_64
CAGCCAGAAACACGCAAGAGGAATTAGAGCCAGCGGGGAGGTGCATTGCTTGTTGGGAGT
TCCA
>TP141651_query_64
CAGCCAGAAGGAGAAGGAGAATATACCAGAGGGGCCCAAATCTCTGTATACGGCTATGTC
AATT
>TP141651_hit_64
CAGCCAGAAGGAGAAGGAGAATATACCAGTGGGGCCCAAATCTCTGTATACGGCTATGTC
AATT
>TP141690_query_64
CAGCCAGAAGTCTGCAAATGTGCTACTTGGTCAACTGAACTATTTTTAATTTAACGACAT
ATTA
>TP141690_hit_64
CAGCCAGAAGTCTGCTAATGTGCTACTTGGTCAACTGAACTATTTTTAATTTAACGACAT
ATTA
>TP141742_query_64
CAGCCAGAATCCCTGGATGGTTCAATAAAATCACCTCTACCTGGAACAAGTCAATGTTAT
TAAG
>TP141742_hit_64
CAGCCAGAATCCCTGGATGGTTCAATAAAATCACCTCTACCTGGAACAATTCAATGTTAT
TAAG
>TP141774_query_64
CAGCCAGAATGCTTGGATTACAAACCCTAGGTGGTCTCGGACCCTGCTTCAGATGTGGGA
GTTT
>TP141774_hit_64
CAGCCAGAATGCTTGGATTACAAGCCCTAGGTGGTCTCGGACCCTGCTTCAGATGTGGGA
GTTT
>TP141818_query_64
CAGCCAGAATTCGATGCACTTGCATTAATGTGGAGCTATCCATGTTTCTATTAAAAAACC
GTCA
>TP141818_hit_64
CAGCCAGAATTCGATGCACTTGCATTAATGTGGAGTTATCCATGTTTCTATTAAAAAACC
GTCA
>TP142166_query_64
CAGCCAGAGAAGGAGAGACCCTACCCGCAGTCAAGGGGACCCTAGCCGCAGTCAAGGGGA
CCCT
>TP142166_hit_64
CAGCCAGAGAAGGAGAGACCCTAGCCGCAGTCAAGGGGACCCTAGCCGCAGTCAAGGGGA
CCCT
>TP142198_query_64
CAGCCAGAGACCGTTAAAACAGTCTTGCTGATGGAGATTGGCTTCATAGATTCTTGATTT
TGAA
>TP142198_hit_64
CAGCCAGAGACCGTTAAAACAGTCTTGCTGATGGAGATTGGCTTCATAGATTTTTGATTT
TGAA
>TP142334_query_64
CAGCCAGAGCACGACAAGTTCTACTCAAGATTCTGCTGTACCGTGGAAGCTTTGAATCAT
CGGT
>TP142334_hit_64
CAGCCAGAGCACGACAAGTTCTACTCATGATTCTGCTGTACCGTGGAAGCTTTGAATCAT
CGGT
>TP142494_query_64
CAGCCAGAGGATAATGGTAGAGGGCGCAAGCCATACGTTTACAAGAGGCCCGGCCTCCAC
TTAT
>TP142494_hit_64
CAGCCAGAGGATAATGGTAGAGGGCGCAAGCCATACGTTTACAAGAGGCCTGGCCTCCAC
TTAT
>TP142502_query_64
CAGCCAGAGGATTCGAACACTGTACCTGCGTTCCCTGTTCAACAGGGGAAGGAGACGTGC
CACC
>TP142502_hit_64
CAGCCGGAGGATTCGAACACTGTACCTGCGTTCCCTGTTCAACAGGGGAAGGAGACGTGC
CACC
>TP142609_query_53
CAGCCAGAGTCAGATTCCGGGTGCTTCCAACTTCCAGGTCATGGCGGCCGCTGAAAAAAA
AAAA
>TP142609_hit_53
CAGCCAGAGTCAGATTCCGGGTGCTTCCAACTTCCAGGTCATGGCGGGCGCTGAAAAAAA
AAAA
>TP142646_query_64
CAGCCAGAGTTACGTGCTCACCAAGGGCTGGAGCCGCTACGTCAAAGAAAAATGCCTCCA
AGCC
>TP142646_hit_64
CAGCCAGAGTTACGTGCTCACCAAGGGCTGGAGCCGCTACGTCAAAGAAAAATGCCTTCA
AGCC
>TP142702_query_64
CAGCCAGATACAATTGTTGACAAGGAAATACAAAGCTCAGAGCACCAAATGGATACTTCT
GGAC
>TP142702_hit_64
CAGCCAGATACAATTGTTGACAAGGAAATACAAAGCTCAGAGTACCAAATGGATACTTCT
GGAC
>TP142775_query_64
CAGCCAGATCAGTGAGGGCATTTAAATCCAGCCCCAATTGGAACTTTTTTAATGCCCACT
CAAG
>TP142775_hit_64
CAGCCAGATCAGTGAGGGCATTTAAATCCAGCCCCAATTGGAACTTTTTTAGTGCCCACT
CAAG
>TP142817_query_64
CAGCCAGATCTAGGGCAGTCAACGCTGGTCAAATGGGAGGTCAAATCACATCAATTTCAG
TGCC
>TP142817_hit_64
CAGCCAGGTCTAGGGCAGTCAACGCTGGTCAAATGGGAGGTCAAATCACATCAATTTCAG
TGCC
>TP142853_query_64
CAGCCAGATCTGCGTCTGTGTGTGAGAGAGACAAAGAATTAAAGAAGGAGTACCAAAACA
ATAA
>TP142853_hit_64
CAGCCAGATCTGCGTCTGTGTGTGAGAGAGACAAAGAATTAAAGCAGGAGTACCAAAACA
ATAA
>TP143110_query_64
CAGCCAGCAAACAGGGACAGCGTTGACCAACAAAGAGCCTCCTTTGACTGCAACCATGTG
TGGG
>TP143110_hit_64
CAGCCAGCAAACAGGGACAGCGTTGACCAACAAAGAGCCTCCTTTGACTGCAACCTTGTG
TGGG
>TP143211_query_64
CAGCCAGCAACTAGGGTAGTCAACGCTGGTCTAACCAGAGCTCAGATCACCTTGGTCTCC
GTGC
>TP143211_hit_64
CAGCCAGCAACTAGGGTAGTCAATGCTGGTCTAACCAGAGCTCAGATCACCTTGGTCTCC
GTGC
>TP143248_query_64
CAGCCAGCAAGGGTCATGGGGTGATTCAAGAAATTTCAGAGAGCCATCCAGGCCATACAG
GTGC
>TP143248_hit_64
CAGCCAGCAAGGGTCATGGGGTGATTCAAGAAATTTCAGAGAGCCATCCAGGCCTTACAG
GTGC
>TP143511_query_64
CAGCCAGCAGGGCCATTGATCCAACCCCTGAAACGGCACGGTGTCTTCACATCCAACAAG
CCTG
>TP143511_hit_64
CAGCCAGCAGGGCCGTTGATCCAACCCCTGAAACGGCACGGTGTCTTCACATCCAACAAG
CCTG
>TP143564_query_64
CAGCCAGCATACTCGGCCTCCAACAGCAATCTTTGGACCCTGTTCTACCCTTGAAACAGT
CCTC
>TP143564_hit_64
CAGCCAGCATACTCGGCCTCCAACAGCAATCTTTGGACCCTGTTCTGCCCTTGAAACAGT
CCTC
>TP143637_query_64
CAGCCAGCATGGCCATTTAAGTAAACTCCATTGTTGTATATTACAGAGTAGGATTCAGAG
AATC
>TP143637_hit_64
CAGCCAGCATGGCCATTTAAGTAAACTCCATTGTTGTATATTAGAGAGTAGGATTCAGAG
AATC
>TP143824_query_59
CAGCCAGCCCAAACAGAGACAATCCCACAAAAACCACAATCAAACAAGGTCAAACGCTGA
AAAA
>TP143824_hit_59
CAGCCAGCCCAAACAGAGACAATCCCACAAAAACCGCAATCAAACAAGGTCAAACGCTGA
AAAA
>TP144004_query_64
CAGCCAGCCCTAACCAGTCAATGATCTCCCAAATTAGCGCTCCAAAAGCCAACGCAAGCT
GTCT
>TP144004_hit_64
CAGCCAGCCCTAATCAGTCAATGATCTCCCAAATTAGCGCTCCAAAAGCCAACGCAAGCT
GTCT
>TP144011_query_64
CAGCCAGCCCTAACCAGTCAGCGTTGTCCCAAATGAGCTCTCCAACAAGTCAACTCAGGC
TGTC
>TP144011_hit_64
CAGCCAGCCCTAACCAGTCAGTGTTGTCCCAAATGAGCTCTCCAACAAGTCAACTCAGGC
TGTC
>TP144291_query_64
CAGCCAGCGGGGCCCTTCTTCATCAATACAACCGGCGGAAAGTGATGGCGCGGACTTTAG
CTCC
>TP144291_hit_64
CAGCCAGCGGGGCCCTTCTTCATCAATACAACCGGCGGAAAGTGATGTCGCGGACTTTAG
CTCC
>TP144469_query_64
CAGCCAGCTCCCTCTTTTGAACCTCAAGAGTTCCAGTGCGACCGAACGTGGAGAAGGCAT
TGGC
>TP144469_hit_64
CAGCCAGCTCCCTCTTTTGAACTTCAAGAGTTCCAGTGCGACCGAACGTGGAGAAGGCAT
TGGC
>TP144537_query_64
CAGCCAGCTGGATTCCGATGTGCGAGAAATTATTGTTGGTTGCATGTCATCCAAGTTAGA
ATTT
>TP144537_hit_64
CAGCCAGCTGGATTCCGATGTGCGAGAAATTATTGTTGGTTGCATTTCATCCAAGTTAGA
ATTT
>TP144628_query_64
CAGCCAGCTTGATGATGTTCTTGGTTTCTGAAAAAACAACCTCATCCTCGGCTTTAAACG
AGAC
>TP144628_hit_64
CAGCCAGCTTGATGATGTTTTTGGTTTCTGAAAAAACAACCTCATCCTCGGCTTTAAACG
AGAC
>TP144761_query_57
CAGCCAGGAACGGGGAGAGCAGGAAGTTGGTAGTCTCGGAAGCACAAGAAACAGCTGAAA
AAAA
>TP144761_hit_57
CAGCCAGGAAGGGGGAGAGCAGGAAGTTGGTAGTCTCGGAAGCACAAGAAACAGCTGAAA
AAAA
>TP144793_query_64
CAGCCAGGAAGGCCACACCTGCAAGTTACGGAGCGAGAGGGCCACTTGTGTGAAGGGCCA
AGAA
>TP144793_hit_64
CAGCCAGGAAGGCCACACCTGCAAGTTATGGAGCGAGAGGGCCACTTGTGTGAAGGGCCA
AGAA
>TP145062_query_63
CAGCCAGGATGAGCGGATCTAGATTGGAATAGATTAGACGAGCGAATCTGGTTTCTCTCG
CTGA
>TP145062_hit_63
CAGCCAGGATGAGCGGATCTAGATTGGAATAGATTAGACGAGCGGATCTGGTTTCTCTCG
CTGA
>TP145210_query_64
CAGCCAGGCCTATGACCACGGTCTTCTCAGGCCCAACAGTGCATACGACCAGCGCTCTCC
TGGG
>TP145210_hit_64
CAGCCAGGCCTATGACCACGGTCTTCTCGGGCCCAACAGTGCATACGACCAGCGCTCTCC
TGGG
>TP145614_query_64
CAGCCAGGGTTGGCGGTGTTCTAACCTCCGTGCCATAGACAGTAAATACTGCGAACATCA
TCGC
>TP145614_hit_64
CAGCCAGGGTTGGCGGTGTTCTAACCTCCGTGCCATAGACAGTAGATACTGCGAACATCA
TCGC
>TP145636_query_64
CAGCCAGGTAAAATGGATGAATTATTTGTGGAGGAGCACTACCCACAATGGGATTAGCGG
TAGT
>TP145636_hit_64
CAGCCAGGTAAAATGGATGAATTATTTGTGGAGGAGCACTACCTACAATGGGATTAGCGG
TAGT
>TP145712_query_64
CAGCCAGGTCTCTAGGGATGTTGAATTACAAAAAGAGGGACTTACAGCGACAACGAAGCT
AAAG
>TP145712_hit_64
CAGCCAGGTCTCTAGGGATGTTGAATTATAAAAAGAGGGACTTACAGCGACAACGAAGCT
AAAG
>TP145778_query_64
CAGCCAGGTTAGACATATGACTATCCGAAACAACCTAGTCGCAAATGGGCATGCCCACAA
ATGT
>TP145778_hit_64
CAGCCAGGTTAGGCATATGACTATCCGAAACAACCTAGTCGCAAATGGGCATGCCCACAA
ATGT
>TP146286_query_64
CAGCCAGTCCTATGGCGGCTTCCTGATGCGCGCCCCGTTTCTCTATTGAAGACTTCACAA
CCTG
>TP146286_hit_64
CAGCCAGTCCTATGGCGGCTTCCTGATGCGCTCCCCGTTTCTCTATTGAAGACTTCACAA
CCTG
>TP146768_query_64
CAGCCAGTGTCCCATTTTTCTAAAACTGGTGTTTGAAAAAGGAGTTGGTCGTTATGCAGA
CAAA
>TP146768_hit_64
CAGCCTGTGTCCCATTTTTCTAAAACTGGTGTTTGAAAAAGGAGTTGGTCGTTATGCAGA
CAAA
>TP146769_query_64
CAGCCAGTGTCCCTACGGGTTCTCCTGGAGATGACTGATCCAAGCTACTCTCAGACGCCC
TCTT
>TP146769_hit_64
CAGCCAGTGTCCCTACGGGTTCTCCTGGAGATGACTGATCCAAGCTACTCTCAGATGCCC
TCTT
>TP146972_query_64
CAGCCAGTTGCACTTTTCTGCTCTCTGAAAAACTTAGGAGTTTGTTGTTGACATTGTTAA
TCTG
>TP146972_hit_64
CAGCCAGTTGCACTTTTCTGCTCTCTGAAAAACTTAGGAGTTTGTTGTTGACATTGTTCA
TCTG
>TP147482_query_64
CAGCCATAACAAGTGTTGTGACCACACTTAGACTTGCAACAAACTTGTGGCAAATATACT
TCGG
>TP147482_hit_64
CAGCCATAACAAGTGTTGTGACCACACTTAGACTTGCAACAGACTTGTGGCAAATATACT
TCGG
>TP147519_query_64
CAGCCATAACCAAGCCGTGGGCCCTATAGCAGTATGCCCCAGTCTAGGAGTGAGAAAAGG
TATG
>TP147519_hit_64
CAGCCCTAACCAAGCCGTGGGCCCTATAGCAGTATGCCCCAGTCTAGGAGTGAGAAAAGG
TATG
>TP147874_query_64
CAGCCATAATTGGTAGAGCCAAGATTGGCCCGTCCAATTGCCCTTATACTCCCCCTGTTC
AAGA
>TP147874_hit_64
CAGCCATAATTGGTAGAGCCAAGATTGGCCCGTCCAATTGCCCTTATCCTCCCCCTGTTC
AAGA
>TP147912_query_64
CAGCCATACAAAGACTGAACTGACAATTGAGGTTTTTCTTTTCAGTGATGACTTGCAAAC
AGAT
>TP147912_hit_64
CAGCCATACAAATACTGAACTGACAATTGAGGTTTTTCTTTTCAGTGATGACTTGCAAAC
AGAT
>TP147964_query_64
CAGCCATACAATTGATTTTCCTCAACTTCTCGACATTGGACAAAATGTCCTAGCCACCGT
TTGC
>TP147964_hit_64
CAGCCATACGATTGATTTTCCTCAACTTCTCGACATTGGACAAAATGTCCTAGCCACCGT
TTGC
>TP147985_query_64
CAGCCATACAGCCCAGCAGAGCAGGCCATACTGCCATCTATACGGATTTCATACTGTCGT
ACGG
>TP147985_hit_64
CAGCCATACAGCCCAGCAGAGCAGGCCATACTGCCATCTATACGGATTTCATACTGTCGT
ATGG
>TP148123_query_64
CAGCCATACCCATGCCCTAGTGGTAGCCACCATCTGACGTTCTCCAGTGGACACCATTGA
CCCG
>TP148123_hit_64
CAGCCATACCCATGCCCTAGTGGTAGCCACCATCTGACGTTCTCCAGTGGACACCATTGA
GCCG
>TP148342_query_64
CAGCCATACTAACCAACACGTCACACGATGTTGGCCGCTCTCAATGACACGTCCCGATTT
TTAT
>TP148342_hit_64
CAGCCATACTAACCAACACGTCACACGATGTTGGCCGCTCTCGATGACACGTCCCGATTT
TTAT
>TP148538_query_64
CAGCCATAGACGTATTGATCTCGCTCAAAATCCTTTCAAAAAAACAGAGATGGGTAGAAA
AACA
>TP148538_hit_64
CAGCCATAGACGTATTGATCTCGCTCAAAATCCTTTTAAAAAAACAGAGATGGGTAGAAA
AACA
>TP148748_query_64
CAGCCATAGCTTGAAACCCAAGACATCTAGACCTTGTGTTGTTCCTTTCCATTCTCTGTA
AAGG
>TP148748_hit_64
CAGCCATAGCTTGAAACCCAAGACTTCTAGACCTTGTGTTGTTCCTTTCCATTCTCTGTA
AAGG
>TP148817_query_64
CAGCCATAGGCCTCGTCGTCGGCGGCGACATTCGTCCTGACGACGTGCAGGAGCTTCATC
TTTG
>TP148817_hit_64
CAGCCGTAGGCCTCGTCGTCGGCGGCGACATTCGTCCTGACGACGTGCAGGAGCTTCATC
TTTG
>TP149269_query_64
CAGCCATATCTACAAGCCAAAACAAGCAACGCCAGACTGATCCAGTCTTTGCCTCAGTCT
TTGT
>TP149269_hit_64
CAGCCATATCTACAAGCCAAAACAAGCAATGCCAGACTGATCCAGTCTTTGCCTCAGTCT
TTGT
>TP149329_query_64
CAGCCATATGACTCTGGCATGACCTCCAAATGTAACCCCACGGAATGACTGAAGCTAGCC
CAAC
>TP149329_hit_64
CAGCCATATGACTCTGGCATGACCTCCAAATGTAACCCCACGGAATGACTTAAGCTAGCC
CAAC
>TP149648_query_64
CAGCCATATTTCTCCATCGATTCACCATTCAAGCCTCTGCAACGAAACCAACGTTTCTTT
CAGT
>TP149648_hit_64
CAGCCATATTTCTCCATCGATTCACCATTCAAGCCTCTGCAACGAAACCAGCGTTTCTTT
CAGT
>TP149698_query_64
CAGCCATATTTTTGTGTCTAAACGCTCTACCCTTTCTCGTCGTCGGGATTGTTATCTGCT
AAAC
>TP149698_hit_64
CAGCCATATTTTTGTGTCTAAACGCTCTACCCTTTCTGGTCGTCGGGATTGTTATCTGCT
AAAC
>TP149812_query_64
CAGCCATCAACCACCAATGTTAAAGCCCTCAAACTCGTGTGGAAATAATACCTCTCCTTG
CCAC
>TP149812_hit_64
CAGCCATCAACCACCAGTGTTAAAGCCCTCAAACTCGTGTGGAAATAATACCTCTCCTTG
CCAC
>TP150115_query_64
CAGCCATCAGAACGTGTACGCCTGTTCTTGGCTCTTCATTCATCACCAGGGCTTTACCAA
ATAT
>TP150115_hit_64
CAGCCATCAGAACGTGTACGCCTGTTCTTGGCTCTTCATTCATCACCAGGGCTTTACCAC
ATAT
>TP150279_query_64
CAGCCATCATCCATCTGTATAATCTCACTTGCTGAGTGCCTTACGATTCAATTCCTGACA
GTAC
>TP150279_hit_64
CAGCCATCATCCATCTGTATAATCTCACTTGCTGAGTGCCTTATGATTCAATTCCTGACA
GTAC
>TP151077_query_64
CAGCCATCCTTAGTTGTGGCCCTAGCAGGACAAACTATGATTTTCAATCTTATTCATGAT
AGAA
>TP151077_hit_64
CAGCCATCCTTAGTTGTGGCCCTAGCAGGACAAACTATGCTTTTCAATCTTATTCATGAT
AGAA
>TP151337_query_55
CAGCCATCGTGTTGTTGAACTGATTCACACCGCCGGCGACCAGCGCATTCTGCTGAAAAA
AAAA
>TP151337_hit_55
CAGCCATCGTGTTGTTGAACTGATTCACACCTCCGGCGACCAGCGCATTCTGCTGAAAAA
AAAA
>TP151588_query_64
CAGCCATCTCTGGCGTATCGAAGGAGCCGAGCCAGATTCTTCTTTTCTTTTTGGGTTCCC
GAAT
>TP151588_hit_64
CAGCCATCTCTGGCGTATCGACGGAGCCGAGCCAGATTCTTCTTTTCTTTTTGGGTTCCC
GAAT
>TP151969_query_64
CAGCCATGAAAGCAGGCATAAGACAAATCTCTACATTCACGCCGCCTCCTCCTTCCCTCT
CGGG
>TP151969_hit_64
CAGCCATGAGAGCAGGCATAAGACAAATCTCTACATTCACGCCGCCTCCTCCTTCCCTCT
CGGG
>TP152197_query_64
CAGCCATGAATTCCCCAGCATTGCTTACAAGCTCTCTCCTTGCGGCTTTACCTTCCGCTT
CCGG
>TP152197_hit_64
CAGCCATGAATTCCCCAGCATTGCTTACAAGCTCTTTCCTTGCGGCTTTACCTTCCGCTT
CCGG
>TP152200_query_64
CAGCCATGAATTCTTCCCCAAGCTCACAGAGTCTTAAAGCCCAGAAAAAAACAAAGAAGA
AAAA
>TP152200_hit_64
CAGCCATGAATTCTTCCCCAAGCTCACAGAGTCTTAAAGCCCAGAAGAAAACAAAGAAGA
AAAA
>TP152210_query_64
CAGCCATGACAAAAACTCAAAACCTTTTGCTCAGACAACAGTTTTGAGGGGCTTGCCCAT
TGAA
>TP152210_hit_64
CAGCCATGACAAGAACTCAAAACCTTTTGCTCAGACAACAGTTTTGAGGGGCTTGCCCAT
TGAA
>TP152654_query_64
CAGCCATGATGGCCGGGTTCGAATCCGATTCCGCACTGTTGTCAACGTGGGCATCCTCGC
ATTC
>TP152654_hit_64
CAGCCATGATGGCCGGGTTCGAATCCGATTCCGCACTTTTGTCAACGTGGGCATCCTCGC
ATTC
>TP152744_query_64
CAGCCATGCAACGTCTTTTCTGTAAAGGGAAATAAATTTAGGATTTGTCATAGTTGCATA
CCTA
>TP152744_hit_64
CAGCCATGCAACGTCTTTTCTGTAAAGGGAAACAAATTTAGGATTTGTCATAGTTGCATA
CCTA
>TP152766_query_64
CAGCCATGCAAGTTTCTTGAATATATACACAGTCTACTCATTAAGTCCATTTCAACAAAT
ACTA
>TP152766_hit_64
CAGCCATGCAAGTTTCTTGAATATATACACAGTTTACTCATTAAGTCCATTTCAACAAAT
ACTA
>TP152844_query_64
CAGCCATGCAGGTCTTTTGAATGAGTGTTGGTTGCATTTCAAATGCAGAATACCCCTGGT
AGAT
>TP152844_hit_64
CAGCCATGCAGGTCTTTTGAATGAGTGTTGGTTGCATTTCAAATGCAGAATACCCCTGGT
GGAT
>TP153086_query_64
CAGCCATGCCTTGGAGGGGATTCAAAAACACTTATGTTTGTTAACATTTCCCCAGATAAT
AAAT
>TP153086_hit_64
CAGCCATGCCTTGGAGGGGATTCAAAAACACTTATGTTTGTTAACATTTCCCCGGATAAT
AAAT
>TP153229_query_64
CAGCCATGCTTATCGATGTCGTAGGAAGTGAGCTAGATGGGCCCGCACCCTTGAGGGGTC
ACAT
>TP153229_hit_64
CAGCCATGCTTATCGATGTCGTAGGAAGTGAGCTAGATGGGCTCGCACCCTTGAGGGGTC
ACAT
>TP153235_query_64
CAGCCATGCTTCCGAATATGCCGGAGCCAACTGCCGGCACCTTTCCCGAGAGAGGTAAGT
TGTT
>TP153235_hit_64
CAGCCCTGCTTCCGAATATGCCGGAGCCAACTGCCGGCACCTTTCCCGAGAGAGGTAAGT
TGTT
>TP153434_query_64
CAGCCATGGAGATATGGAGAATATGAACTCACTTATAACAATGTCGAATCACCACGCTAA
TTCG
>TP153434_hit_64
CAGCCATGGAGATATGGAGAATATGAACTCACTTATAACAATGTCGAATCACCACGCTAA
TTTG
>TP153481_query_64
CAGCCATGGAGTTCGAACACGGTCACTGCGTTTCCAGTTGTTGAGCAGGGGAAGGAGACG
TGTC
>TP153481_hit_64
CAGCCATGGGGTTCGAACACGGTCACTGCGTTTCCAGTTGTTGAGCAGGGGAAGGAGACG
TGTC
>TP153524_query_64
CAGCCATGGATGCCGAGGCCTCTATGCACCTGCTCACTATGTTCAGCTCTTCTGCAATGG
GGAG
>TP153524_hit_64
CAGCCATGGATGCCGAGGCCTCTATGCACCTGCTCACTATGTTTAGCTCTTCTGCAATGG
GGAG
>TP153567_query_64
CAGCCATGGATTTTGTTTTGTGGGCTTTAACAACCGTCCATTTGTTCAAATTCAGCTTGT
CAAG
>TP153567_hit_64
CAGCCATGGATTTTGTTTTGTGTGCTTTAACAACCGTCCATTTGTTCAAATTCAGCTTGT
CAAG
>TP153580_query_64
CAGCCATGGCAACGTAATTGTTGGTGCCACTATGCGCCAGCGAGTCTCCGAACACAAACA
AAGC
>TP153580_hit_64
CAGCCATGGCAACGTAATTGTTGGTGCTACTATGCGCCAGCGAGTCTCCGAACACAAACA
AAGC
>TP153626_query_64
CAGCCATGGCATGTCGCCCATCGTTTGTCTGTCTGGTTTTGTAACCATAACAATATTTTA
AAGG
>TP153626_hit_64
CAGCCATGGCATGTCGCCCATCGTTTGTCTGTCTGGTTTTGTACCCATAACAATATTTTA
AAGG
>TP153718_query_64
CAGCCATGGCGGACAAGGAAAAATGGCGACAATCTGGCGGTATTTGTGTCGAAGAAGCGA
GGGC
>TP153718_hit_64
CAGCCATGGCGGACAAGGAAAAATGTCGACAATCTGGCGGTATTTGTGTCGAAGAAGCGA
GGGC
>TP153732_query_64
CAGCCATGGCGGGCGTCACTGCCCCGTCTGAGTGGCGGGTGGCGTTAGAAAAACTCCGAA
ATGC
>TP153732_hit_64
CAGCCATGGCGGGCGTCACTGCCCCGTCTGAGTGGCGGGTGGCGTTAGAAAAACTGCGAA
ATGC
>TP153765_query_64
CAGCCATGGCTCCTCTGCTACCAAAGCCTACAGAATCCCCAGATTTAAATGAATGCATAC
ATGG
>TP153765_hit_64
CAGCCATGGCTCCTCTGCTACGAAAGCCTACAGAATCCCCAGATTTAAATGAATGCATAC
ATGG
>TP154037_query_64
CAGCCATGGTCAATAGCCATGGTCAGTAGCCATGGTCATATTGTGACAAATATTGTCTCT
TAGT
>TP154037_hit_64
CAGCCATGGTCAATAGCCATGTTCAGTAGCCATGGTCATATTGTGACAAATATTGTCTCT
TAGT
>TP154694_query_64
CAGCCATGTGAATTAATGACACTGACAAAGCAGGTAGTGGAGGAGATGATACTGGCATTG
GAAT
>TP154694_hit_64
CAGCCATGTGAATTAATGACACTGACGAAGCAGGTAGTGGAGGAGATGATACTGGCATTG
GAAT
>TP155260_query_64
CAGCCATTAAGGTTGATTGAATGACATTTCTCCTCTTCACATTCATCACCAGTTGAAGCA
ACCA
>TP155260_hit_64
CAGCCATTAAGGTTGATTGAATGACATTTCTCCTCTTCACATTCATTACCAGTTGAAGCA
ACCA
>TP155412_query_64
CAGCCATTACCCGGGCGGTCATGGATATTCTGAAGAGATAAGTCAGACGAGAAGGCCCGA
GGGG
>TP155412_hit_64
CAGCCATTACCCGGTCGGTCATGGATATTCTGAAGAGATAAGTCAGACGAGAAGGCCCGA
GGGG
>TP155829_query_64
CAGCCATTCACGGCTATGCAAAGTAAATTTGCAGGTATCCAATGAAAGTTGGGGTCTGCA
ATAG
>TP155829_hit_64
CAGCCATTCACGGCTATGCAAAGTAAATTTGCAGGTGTCCAATGAAAGTTGGGGTCTGCA
ATAG
>TP155976_query_64
CAGCCATTCCCCATATCCTTCCTCCCCGTCCGAGTACTGCACGGCGCCCATCTTGCTAAT
TTGT
>TP155976_hit_64
CAGCCATTCCCCATATCCTTCCTCCCCTTCCGAGTACTGCACGGCGCCCATCTTGCTAAT
TTGT
>TP156194_query_64
CAGCCATTCTTTGGCGGAGAAACGAGGACGCCGTCGGAGTTGAGGCTGGTTGGGGCTCCC
ATCG
>TP156194_hit_64
CAGCCATTCTTTGGCGGAGAGACGAGGACGCCGTCGGAGTTGAGGCTGGTTGGGGCTCCC
ATCG
>TP156237_query_64
CAGCCATTGAACAGAGGAAGGCCAATATTGGGTTTCCAGTGGCAGTCGATGAGAGTGCTT
GTAA
>TP156237_hit_64
CAGCCATTGAACAGAGGAAGGCCAATATTGGGTTTCCAGTGGCAGTTGATGAGAGTGCTT
GTAA
>TP156299_query_64
CAGCCATTGAGAAACACAATTTTCAAGGAGGCAAGCACAAAAATCAAGGGGACAGTCAGC
ACGT
>TP156299_hit_64
CAGCCATTGAGAAACACAATTTTCAAGGAGGCAAGCACAAAAATCGAGGGGACAGTCAGC
ACGT
>TP156451_query_64
CAGCCATTGCATATGTAGCGGGAACGATACACGAAGAGCAAGGGGTGTTCGATATGGCTC
AAAT
>TP156451_hit_64
CAGCCATTGCATATGTAGCGGGAACGATACACGAAGAGCAAGGGGTGTTCGCTATGGCTC
AAAT
>TP156520_query_64
CAGCCATTGCCTCTTCCCTTGCCCACTCCATCAAGTGTTTTTTCACATCACATACCTTCT
CCAC
>TP156520_hit_64
CAGCCATTGCCTCTTCCCTTGCCCACTCCATCAAGTGTTTTTTCACATCACATACCTTCT
CCAG
>TP156535_query_64
CAGCCATTGCGCAGGCCAGTCCAGAGGCCAGAAAAATTGACGCTGGGCAAGACAGGGAGA
CGCA
>TP156535_hit_64
CAGCCATTGCGCAGGCCAGTCCAGAGGCCAGAAAAATTGACGCTGGGCAAGACAGGGAGA
TGCA
>TP156794_query_64
CAGCCATTGGTTTTAGTCGTTCACCACTTTGAAAAGTCTAAGGAGTATAACACAAGGATT
GATT
>TP156794_hit_64
CAGCCATTGGTTTTAGTCGTTCACCACTTTGAAAAGTCTAAGGATTATAACACAAGGATT
GATT
>TP156840_query_64
CAGCCATTGTAGTGGTCTGCAATGGCAACATACTGTATAAGATGTGCAAAAGATCTTCTG
TTTG
>TP156840_hit_64
CAGCCATTGTAGTGGTCTGCAATGGCAACATACTGTATAAGATGTGCAAAAGATCTTTTG
TTTG
>TP156897_query_64
CAGCCATTGTCTCACAACTGTTGTTTGCTGTATAAGTCTTTCCATGGATGTATAGCTAGG
CAGG
>TP156897_hit_64
CAGCCATTGTCTCACAACTGTTGTTTGCTGTATAAGTCTTTCCATGGATGTATAGCTAGG
TAGG
>TP156973_query_64
CAGCCATTGTTGAGATCAAGAGACTCGACATGGTCAAGGAGAATAACTACTATGAAAGAA
CAAC
>TP156973_hit_64
CAGCCATTGTTGAGGTCAAGAGACTCGACATGGTCAAGGAGAATAACTACTATGAAAGAA
CAAC
>TP157038_query_64
CAGCCATTTAAACCAAACAAAGTTGTCAATAGCCATCAATATCCGCTCAACGCCATCAAT
TAGG
>TP157038_hit_64
CAGCCATTTAAACCAAACAAAGTTGTCCATAGCCATCAATATCCGCTCAACGCCATCAAT
TAGG
>TP157657_query_64
CAGCCATTTTAAATGGGAGAGCGGGAGGTGGAGTGGGGGGGTGAGTGAGGAATACTGTGT
GAAT
>TP157657_hit_64
CAGCCATTTTAAATGGGAGAGTGGGAGGTGGAGTGGGGGGGTGAGTGAGGAATACTGTGT
GAAT
>TP157813_query_64
CAGCCATTTTTCAAGGAAGAGTGCACACACTTTGATACACTTTGATTCGATACTCAGGGT
CATT
>TP157813_hit_64
CAGCCATTTTTCAAGGAAGAGTGCACATACTTTGATACACTTTGATTCGATACTCAGGGT
CATT
>TP158090_query_64
CAGCCCAAAAATGCATTGTACGGCCCAGAAATGTGGCCTGCTCATCCCAGCAAGTATGGC
ACCG
>TP158090_hit_64
CAGCCCAAAAATGCATTGTACGGCCCAGAAATGTGGCCTGCTCATCCCAGCAAGTATGGC
ACTG
>TP158130_query_64
CAGCCCAAAACAAATGCCTCATTTTGTCCCCAATTCTCCCAGTCCCTCTAATTCTCTTTG
ATAG
>TP158130_hit_64
CAGCCCAAAACAAATGCCTCGTTTTGTCCCCAATTCTCCCAGTCCCTCTAATTCTCTTTG
ATAG
>TP158173_query_64
CAGCCCAAAACAATCCGAAATCTCTAGTCAAACTGCAGTCAACGCTGGGAAAGATCTCCG
GTCA
>TP158173_hit_64
CAGCCCAAAACAATCTGAAATCTCTAGTCAAACTGCAGTCAACGCTGGGAAAGATCTCCG
GTCA
>TP158209_query_47
CAGCCCAAAACAGCAACTCTGAAATTCGGTCAAACTGGTCAACGCAGAAAAAAAAAAAAA
AAAA
>TP158209_hit_47
CAGCCCAAAACAGCAACTCTGAAATTTGGTCAAACTGGTCAACGCAGAAAAAAAAAAAAA
AAAA
>TP158248_query_64
CAGCCCAAAACAGTCAACCAAAGGTGGTCAAACAACAATCAACATATAAACAATCCCGCA
GTCA
>TP158248_hit_64
CAGCCCAAAACAGTCAACGAAAGGTGGTCAAACAACAATCAACATATAAACAATCCCGCA
GTCA
>TP158344_query_64
CAGCCCAAAACAGTCCGAAATATTCAGTCAAACTGTAGTCAACACCGGGACAGATCTGCG
GCCA
>TP158344_hit_64
CAGCCCAAAACAGTCCGAAATATTCAGTCAAACTGTAGTCAACACTGGGACAGATCTGCG
GCCA
>TP158409_query_64
CAGCCCAAAACAGTTCGAAATGCCCAGTCAAAATGAAGTCAACGCTGGGACAGATCTGTG
GTCA
>TP158409_hit_64
CAGCCCAAAACAGTTCGAAATGCCCAGTCAAAATGAAGTCAATGCTGGGACAGATCTGTG
GTCA
>TP158489_query_64
CAGCCCAAAAGAATTCAGTCAACTCTGTTCCACTTGGACGAAATTCGGCCCTGTTCTGCC
TCAG
>TP158489_hit_64
CAGCCCAAAAGAATTCGGTCAACTCTGTTCCACTTGGACGAAATTCGGCCCTGTTCTGCC
TCAG
>TP158566_query_64
CAGCCCAAAATACAGCCTCTGCAATTCGGTCAATGCTGGTCAACACAGTCAAACAGAAAA
ACGT
>TP158566_hit_64
CAGCCCAAAATACAGCCTCTGCAATTCGGTTAATGCTGGTCAACACAGTCAAACAGAAAA
ACGT
>TP159058_query_64
CAGCCCAAATACGGTGGGTGTGACCCACTATTGGAGGAGTTGGTAAGGTCAAACCAGCAA
ATGA
>TP159058_hit_64
CAGCCCAAATAGGGTGGGTGTGACCCACTATTGGAGGAGTTGGTAAGGTCAAACCAGCAA
ATGA
>TP159073_query_64
CAGCCCAAATAGGGACTGTGTTAGACTAAACAGAAGTGGCGGAGACTTGATCTAGGAGAG
AACT
>TP159073_hit_64
CAGCCCAAATAGGGACTGTGTTAGACTAAACAGAAGTGGCGGAGACTTGATCTAGGAGGG
AACT
>TP159120_query_63
CAGCCCAAATCCGAGACCCCTAGAAGAAAAGAAGAGTCTGGCTCGCCACTTTTGACACCG
CAGA
>TP159120_hit_64
CAGCCCAAATCCGAGACCCCTAGAAGAAAAGAAGAGTCTGGCTTGCCACTTTTGACACCG
CAGA
>TP159201_query_64
CAGCCCAAATTGCGGATTGATATGCTCAAACAAGGCAGGGAGACGGTTCTGGGAGGAATC
AAAG
>TP159201_hit_64
CAGCCCAAATTGGGGATTGATATGCTCAAACAAGGCAGGGAGACGGTTCTGGGAGGAATC
AAAG
>TP160135_query_64
CAGCCCAAGCCAACGAGGGGGCTGGAAATAGTTTTCAACCAGCGATTGACGCTCCTCGGC
TTTA
>TP160135_hit_64
CAGCCCAAGTCAACGAGGGGGCTGGAAATAGTTTTCAACCAGCGATTGACGCTCCTCGGC
TTTA
>TP160726_query_63
CAGCCCAATCTACCTCTGGTGGCTCGCTAGCTCCCTTCCCAATAAACACAATCTGTCTGG
CTGA
>TP160726_hit_63
CAGCCCAATCTACCTCTGGTGGCTCGCTAGCTCCCTTCCCAATAAATACAATCTGTCTGG
CTGA
>TP160775_query_64
CAGCCCAATGAAGCATACCGTTCCAAAATGTTTCTCGCCCTGGTCCGGTTCGAAGCTGGT
TGAC
>TP160775_hit_64
CAGCCCAATGAAGCATACGGTTCCAAAATGTTTCTCGCCCTGGTCCGGTTCGAAGCTGGT
TGAC
>TP160801_query_64
CAGCCCAATGACATGATCTGAATCTGGATAAAGGAGTCAGTAACGGTGTAATTGTTAGTG
GGGA
>TP160801_hit_64
CAGCCCAATGACATGATCTGAATCTGGATAAAAGAGTCAGTAACGGTGTAATTGTTAGTG
GGGA
>TP161268_query_64
CAGCCCACAAACTGACCCAAGCAATGGTCAACGTTTTGACCCAATGCACAACAATCTTCG
GCTG
>TP161268_hit_64
CAGCCCACAAACTGACCCAAGCAATGGTCAACATTTTGACCCAATGCACAACAATCTTCG
GCTG
>TP161327_query_64
CAGCCCACAACACTCTGAAATATCCAGTCAAACTGCAGTCAACACTGGGACAAATCTGCA
GTCA
>TP161327_hit_64
CAGCCCACAACACTCTGAAATATCCAGTCAAACTGCAGTCAACACTGGGACAAATCTGCG
GTCA
>TP161429_query_64
CAGCCCACAATGCACTGGAAGCGTGCGCTCAGACAGAGACCATTGAGAAAGTTGTGTTCA
CTTC
>TP161429_hit_64
CAGCCCACAATGCACTGGAAGCGTGCGCTCAGACCGAGACCATTGAGAAAGTTGTGTTCA
CTTC
>TP161615_query_64
CAGCCCACAGGAATGGATGTGACAAACTTTTAACGAGAAACCCTAGCGACCTTTTACATT
TGTC
>TP161615_hit_64
CAGCCCACAGGAATGGATGTGACAAACTTTTAATGAGAAACCCTAGCGACCTTTTACATT
TGTC
>TP161667_query_64
CAGCCCACAGTTGGAGCTTTTGGCAACTCATCTTGTGACAAGTCTTGAGGAGAATTTCTG
GAAA
>TP161667_hit_64
CAGCCCATAGTTGGAGCTTTTGGCAACTCATCTTGTGACAAGTCTTGAGGAGAATTTCTG
GAAA
>TP162042_query_64
CAGCCCACCCCTCCTATTTGCCTCCCACCTCTCATTTTGAGTTTTTGTGAGCATATGTGA
GCTT
>TP162042_hit_64
CAGCCCATCCCTCCTATTTGCCTCCCACCTCTCATTTTGAGTTTTTGTGAGCATATGTGA
GCTT
>TP162239_query_64
CAGCCCACCTTCATCCAAGTAATAATGACGGATGGGTGAAAGGCACATCGCTGATGCAAA
TGGT
>TP162239_hit_64
CAGCCCACCTTCATCCAAGTAATAATGCCGGATGGGTGAAAGGCACATCGCTGATGCAAA
TGGT
>TP162248_query_64
CAGCCCACCTTCATCCAAGTGTAAACGCTGGATGGTGAGAGGCACGTCGCTGATGCAAAT
GGTG
>TP162248_hit_64
CAGCCCACCTTCATCCAAGTGTAAACGCTGGATGGTGAGAGGCATGTCGCTGATGCAAAT
GGTG
>TP162252_query_64
CAGCCCACCTTCATCTAAGCATAAATGCTGGATGGTGAGAGGCACGTGGTGGAGGCACAT
GGCA
>TP162252_hit_64
CAGCCCACCTTCATCTAAGCATAAATGCTGGATGGTTAGAGGCACGTGGTGGAGGCACAT
GGCA
>TP162284_query_64
CAGCCCACCTTTGACCAAGTGTTACTGCCAGATGGGTGAGAAGCACATTGCTGATGCAAG
TGGC
>TP162284_hit_64
CAGCCCACCTTTGTCCAAGTGTTACTGCCAGATGGGTGAGAAGCACATTGCTGATGCAAG
TGGC
>TP162345_query_64
CAGCCCACGAGGTCTTGACATTCTATCTAGCTGATCCTGGGGAAGCCTTTCTAGTACCAA
CGCC
>TP162345_hit_64
CAGCCCACGAGGTCTTGACATTCTGTCTAGCTGATCCTGGGGAAGCCTTTCTAGTACCAA
CGCC
>TP162375_query_64
CAGCCCACGCAGGAAAGAACAACTCGCCAGATTCGGAGACTCTGTCCAAGATTCTTCGCC
CTGC
>TP162375_hit_64
CAGCCCACGCAGGAAAGAACAACTCGCTAGATTCGGAGACTCTGTCCAAGATTCTTCGCC
CTGC
>TP162907_query_64
CAGCCCACTTTTTAGATAAAAGTATGCCCCATGCATCAGGCACATCTATGACCACAATGT
CCAT
>TP162907_hit_64
CAGCCCACTTTTTAGATAAAAGTATGCCCCATGCATCAGGCACATCTATGACCACAATGT
CCGT
>TP162954_query_64
CAGCCCAGAAAATGAGTCCAAGGGACTGCTCACACGCCAGCAATAGATAACTCTGTTCTG
GGTT
>TP162954_hit_64
CAGCCCAGAAAATGAGTCCGAGGGACTGCTCACACGCCAGCAATAGATAACTCTGTTCTG
GGTT
>TP162988_query_64
CAGCCCAGAAAGGGGACTGCGTCAGGCTAAAAAGAGGCAACGGAGGTTTTGGAGAGGGTA
TTGG
>TP162988_hit_64
CAGCCCAGAAAGGGGACTGCGTCAGGCTAAAAAGAGGCAACGGAGGTTTTGGAGGGGGTA
TTGG
>TP163236_query_64
CAGCCCAGACTTCATACTTGCTCACAGGTCGCGCGACAAATTCCTCTCCGCTTCAATCCT
GTGA
>TP163236_hit_64
CAGCCCAGACTTCATACTTGCTCATAGGTCGCGCGACAAATTCCTCTCCGCTTCAATCCT
GTGA
>TP163289_query_62
CAGCCCAGAGCTTGGTTCCTTAAGGCTCGTGTTCAGAATGAAAACCAGCAGTCAGGATGC
TGAA
>TP163289_hit_62
CAGCCCAGAGCTTGGTTCCTTGAGGCTCGTGTTCAGAATGAAAACCAGCAGTCAGGATGC
TGAA
>TP163591_query_55
CAGCCCAGCAGTTCTTACGGATCTCTCCCTCGCTTCCTGTGAGCACATCCAGCTGAAAAA
AAAA
>TP163591_hit_55
CAGCCCAGCAGTTCTTACGGATCTCTCCCTCGCTTCCTGTGAGCACCTCCAGCTGAAAAA
AAAA
>TP163637_query_64
CAGCCCAGCCCACTTTACATGCTATGTATGAACCTCCATATCTTGTTCATATACGCTGGG
AGGC
>TP163637_hit_64
CAGCCCAGCCCACTTTACATGGTATGTATGAACCTCCATATCTTGTTCATATACGCTGGG
AGGC
>TP163835_query_64
CAGCCCAGGAGGAAGGGAAACTCGACCAAAGTGAAAGACACTCCTAACCGTGACTAAATA
TTAG
>TP163835_hit_64
CAGCCCAGGAGGAAGGGAAACTCGACCAAAGTGAAAGACACTCCTAACCGTGACTAAATC
TTAG
>TP163842_query_64
CAGCCCAGGAGGGATGATGCGTGGTCAAATGCAAAAAGGACCCACCTCGGTTTAACCAGC
AGTG
>TP163842_hit_64
CAGCCCAGGAGGGATGATGCGTGGTCAAATGCAAAAGGGACCCACCTCGGTTTAACCAGC
AGTG
>TP164006_query_64
CAGCCCAGGTACAAATGCACCACTTGCAATAAGGTTTTTCATTCCCATCAGGCTCTGGGA
GGCC
>TP164006_hit_64
CAGCTCAGGTACAAATGCACCACTTGCAATAAGGTTTTTCATTCCCATCAGGCTCTGGGA
GGCC
>TP164023_query_64
CAGCCCAGGTCCCAATATATAAATTCTTCAAATTGCATATGCGTTGCAACAATTGGTAGA
AAAA
>TP164023_hit_64
CAGCCCAGGTCCCAATATATAAATTCTTCAAATTGCATATGGGTTGCAACAATTGGTAGA
AAAA
>TP164186_query_64
CAGCCCAGTCTTCCAGATCCCAAAGCACCAGCATAGATCTCTCGTCCAATGTAGCCTATA
GGGA
>TP164186_hit_64
CAGCCCAGTCTTCCAGATCCCAATGCACCAGCATAGATCTCTCGTCCAATGTAGCCTATA
GGGA
>TP164256_query_64
CAGCCCAGTGGGTGGCATCGCCGGTGGAGTGGTATTTTTTTATGGCCTTTGTGTTGAAGT
TTCT
>TP164256_hit_64
CAGCCCAGTGGGTGGCATCGCCGGTGGAGTGGTATTTTTTTATGGCCTTTGTGTTGATGT
TTCT
>TP164378_query_60
CAGCCCATAAAAAGCCCCCAAAACACAGTCAAACTGCTGTTGACTGAAGTCAACCTGCTG
AAAA
>TP164378_hit_60
CAGCCCATAAACAGCCCCCAAAACACAGTCAAACTGCTGTTGACTGAAGTCAACCTGCTG
AAAA
>TP164657_query_64
CAGCCCATAGATGCTTGTCTCCACTTTACATTTGGTCTAGATGTCTCAAGTCAAACCCAG
AAAT
>TP164657_hit_64
CAGCCCATAGATGCTTGTCTCCACTTTACTTTTGGTCTAGATGTCTCAAGTCAAACCCAG
AAAT
>TP164816_query_64
CAGCCCATCAAAATGCATAAAAAAGGTGCCCCCCTTCTATTTGCCTCACTCTCTTCTCAT
TGCT
>TP164816_hit_64
CAGCCCATCAAAATGCATAAGAAAGGTGCCCCCCTTCTATTTGCCTCACTCTCTTCTCAT
TGCT
>TP165033_query_54
CAGCCCATCCTGCGCCACCTTGGGGCCCGCCCTGGGTGACTGGCACCGCCGCTGAAAAAA
AAAA
>TP165033_hit_54
CAGCCCATCCTGTGCCACCTTGGGGCCCGCCCTGGGTGACTGGCACCGCCGCTGAAAAAA
AAAA
>TP165058_query_64
CAGCCCATCGACCCGACCATTCCCGAAGGCGTCCATTTGGTGGAATGGGCGCGAGACGCA
GTGC
>TP165058_hit_64
CAGCCCATCGACCCGACCATTCCCGAAGGCGTCCATTTGGTGGAGTGGGCGCGAGACGCA
GTGC
>TP165270_query_64
CAGCCCATGAGGCCGTTTCTCATGATATAGTTAGTGAGTTTCTTATCTTCTTCGGGTGAC
CAAA
>TP165270_hit_64
CAGCCCATGAGGCCGTTTCTCATGATATAGTTCGTGAGTTTCTTATCTTCTTCGGGTGAC
CAAA
>TP165597_query_64
CAGCCCATGCCAGCCACCAACTGACAATGATATGCCATACGCCTCTGCCATTTGCGTCAG
CCAC
>TP165597_hit_64
CAGCCCATGCCAGCCACCAACTGACAATGATATGCCATACGCCTCTGCCATTTGCGTTAG
CCAC
>TP165724_query_64
CAGCCCATGGGCCGGGTACTTTAGAAAAGACCCCACAGTCCCAAATCGCAAGCCTTCCCT
GAAA
>TP165724_hit_64
CAGCCCATGGGCCGGGTACTTTAGAAAAGACCCCACAGTCCCAAATCGCAAGCCTTTCCT
GAAA
>TP165730_query_64
CAGCCCATGGGTTTCGGAGATAAAAATAGCAAATACCCAAGTGAACTCATGTCAAGAAAG
ACTC
>TP165730_hit_64
CAGCCCATGGGTTTCGGAGATAAAAATAGCGAATACCCAAGTGAACTCATGTCAAGAAAG
ACTC
>TP165975_query_64
CAGCCCATTATTATATAGACGGGCATCAGATTTATGCAACCCAATCACATTCTTATACTA
TACT
>TP165975_hit_64
CAGCCCATTATTATATAGACGGGCATCAGATTTATGCGACCCAATCACATTCTTATACTA
TACT
>TP166036_query_64
CAGCCCATTCGCAAGGCCATTCCAACACCACCAGAGCAACGGAAGACACAGTGGAGAAGA
GGTC
>TP166036_hit_64
CAGCCCATTTGCAAGGCCATTCCAACACCACCAGAGCAACGGAAGACACAGTGGAGAAGA
GGTC
>TP166199_query_64
CAGCCCATTTATGTCTTTTGCCTTCCCTTGTGCTAAGCGTTGGGTTCTCACGATGACATC
ATGT
>TP166199_hit_64
CAGCCCATTTATGTCTTTTGCCTTCCCTTGTGCTAAGTGTTGGGTTCTCACGATGACATC
ATGT
>TP166620_query_64
CAGCCCCAAACAGCCTTCATTGTCCAAACCATACCTCAGGAGGGTCTGCTGTCACAAACT
CAGG
>TP166620_hit_64
CAGCCCCAAACAGCCTTCGTTGTCCAAACCATACCTCAGGAGGGTCTGCTGTCACAAACT
CAGG
>TP166925_query_64
CAGCCCCAACTGCCTTGAGAATTGCATTGATGCTCAGGCAAATAACCAAGAAGATCCCTT
GGGA
>TP166925_hit_64
CAGCCTCAACTGCCTTGAGAATTGCATTGATGCTCAGGCAAATAACCAAGAAGATCCCTT
GGGA
>TP167070_query_64
CAGCCCCAAGTGTGTGAGTAATGCGAATCAAGGAAGAAGCCACTGCCTCCAGCCCCTTGT
GCAG
>TP167070_hit_64
CAGCCCCAAGTGTGTGAGTAATGCGAGTCAAGGAAGAAGCCACTGCCTCCAGCCCCTTGT
GCAG
>TP167087_query_64
CAGCCCCAATAATGGAACTCAATCTTGCCAAAGAGAGTCTCAAATGTCCACGACCAAGAG
AGAA
>TP167087_hit_64
CAGCCCCAATAATGGAACTCAATCTTGCCAAAGGGAGTCTCAAATGTCCACGACCAAGAG
AGAA
>TP167333_query_64
CAGCCCCACCAACCTACCCCTGAGGTCGAAAGAGCGCCATCCATATTACGTGTCATGGCT
TGAC
>TP167333_hit_64
CAGCCCCACCAACCTACCCCTGAGGTCGAAAGAGCGCCATGCATATTACGTGTCATGGCT
TGAC
>TP167494_query_64
CAGCCCCACTAACTTTTGTTTCAAAGACCTTTGACACATATTTGGGGCTGAAAATCAAGG
AGGC
>TP167494_hit_64
CAGCCCCACTAACTTTTGTTTCAAAGACCTTTGACACATATTTGGGGCTGAAAATCAAGG
AGGT
>TP167632_query_64
CAGCCCCACTTGCAATAGAGGGAACACTTGCAGTAGAACCTGATGAAATTGGAACAGGAG
GAGC
>TP167632_hit_64
CAGCCCCACTTGCAATAGAGGGAACACTTGCAGTAGAACCTGATGAAATTGGAACAGGAG
GGGC
>TP167641_query_64
CAGCCCCACTTTCAACAGATGGAACACTGACAAACCCTGAGGAAATTGAAAGATGGGCGG
GGGG
>TP167641_hit_64
CAGCCCCACTTTCAACAGATGGAACACTGACAAACCCTGAGGAAATTGAAAGATGGGGGG
GGGG
>TP167753_query_64
CAGCCCCAGAGGCACTTAGGAAAGTTGCCCACTGTCACCAGATCAACTCTCTCTCACTTC
AGTT
>TP167753_hit_64
CAGCCCCAGAGGCACTTAGGAAAGTTGCCCACTGTCACCAGATCAATTCTCTCTCACTTC
AGTT
>TP168378_query_64
CAGCCCCATTCAAGGCAGAAATTACCGATGCCATAGGCACAACAGCAAGTGCTACCAGCA
GGAC
>TP168378_hit_64
CAGCCCCATTCAAGGCAGAAATTACCGATGCCATTGGCACAACAGCAAGTGCTACCAGCA
GGAC
>TP169497_query_64
CAGCCCCCCTCCTTCTCATCTCCCTCCTCCACAACTCGCTTCTCCCTTACGACCATCTCT
CCAT
>TP169497_hit_64
CAGCCCCCCTCTTTCTCATCTCCCTCCTCCACAACTCGCTTCTCCCTTACGACCATCTCT
CCAT
>TP169884_query_64
CAGCCCCCTGCTCTGAGTACCAGTCCAAGCCTAAGTCTTGCAAAATCTGAAGATTCTGTC
ACTC
>TP169884_hit_64
CAGCCCCCTGCTCTGAGTACCAGTCCAAGCCTAAGTCTTGCAAAATCTGAAGATTGTGTC
ACTC
>TP170119_query_64
CAGCCCCGAGTACTCACGCCCCTGTCAATGATTGCACTCTGATCAGAGTCTTGGCCCCCA
TTTG
>TP170119_hit_64
CAGCCCTGAGTACTCACGCCCCTGTCAATGATTGCACTCTGATCAGAGTCTTGGCCCCCA
TTTG
>TP171956_query_64
CAGCCCCTAAGTCTTCGGCCCTCGACTTGGTGCGGGCCTGAGTGCCATGTGAGGGTCAGT
CGAG
>TP171956_hit_64
CAGCCCCTAAGTCTTCGGCCCTCGACTTGGTGCGGGCCTGGGTGCCATGTGAGGGTCAGT
CGAG
>TP172201_query_64
CAGCCCCTATTTTTTGTGAATGTCAGCACAGAGGTTTGGTAATAACCCTCTAATTGTTTT
CCCC
>TP172201_hit_64
CAGCCCCTATTTTTTGTGAATGTCAGCACAGAAGTTTGGTAATAACCCTCTAATTGTTTT
CCCC
>TP172294_query_64
CAGCCCCTCCAAGCACACTGTCAAAAACAGATTAGACGTGAAAGAAATCATATATGCAAC
CCAC
>TP172294_hit_64
CAGCCCCTCCAAGCACACTGTCAAAAACAGATTAGACGTGAAAGAAATCATATCTGCAAC
CCAC
>TP172442_query_64
CAGCCCCTCGGAACTCTTCCACGATCTCCATCTCCGCCCCCTTTCCCAGCACTACCACCA
GGCG
>TP172442_hit_64
CAGCCCCTCGGAACTCTTCCACGATCTCCATCTCCGCCCCCTTTCCCAGCACTACCACCA
TGCG
>TP172596_query_64
CAGCCCCTGACAGCCACCATTGGATGATAATATGCCATGTGCCTCCACCACGTGCCTCTA
ACCA
>TP172596_hit_64
CAGCCCCTGACAGCCACCATTGGATGATAATATGCCATGTGCCTCCACCACGTGCCTCTC
ACCA
>TP172602_query_64
CAGCCCCTGACAGCCTCTATTTGACGATGATATGCCCTGTACCTCTGCCATTTGTGTCAG
CCAT
>TP172602_hit_64
CAGCCCCTGACAGGCTCTATTTGACGATGATATGCCCTGTACCTCTGCCATTTGTGTCAG
CCAT
>TP172678_query_64
CAGCCCCTGCCAGTCACCATTAGTGGATGATATGCCATTATCTTCGCCACTTGCATTAGC
CATG
>TP172678_hit_64
CAGCCCCTGCCAGTCACCATTAGTGGATGATATGCTATTATCTTCGCCACTTGCATTAGC
CATG
>TP172735_query_64
CAGCCCCTGGAAGAATGGAACCGGGGACGTAGTGCAGGACGTGGCCAAGGCCACCAGAGA
AGTC
>TP172735_hit_64
CAGCCCCTGGAAGAATGGAACCGGGGACGTAGTGCAGGACGTGGCCAAGGCCGCCAGAGA
AGTC
>TP172737_query_64
CAGCCCCTGGAAGTGTATTATGAGGTAGCCCGTGGAAGTGTATATGAGGTGGCCGGGCTT
CCAG
>TP172737_hit_64
CAGCCCCTGGAAGTGTATTATGAGGTAGCCCGTGGAAGTGTATATGAGGTGGCTGGGCTT
CCAG
>TP172887_query_64
CAGCCCCTTAAGGCCTTGAGCCTTCATCACAGTGGGCCTTTCTTTGCCTTAAGTTCTCCT
CTAA
>TP172887_hit_64
CAGCCCCTTAAGGCCTTGAGCCTTCATCACTGTGGGCCTTTCTTTGCCTTAAGTTCTCCT
CTAA
>TP172920_query_64
CAGCCCCTTATCTTCCTTGTTGTGGCATCCTCAACCCCTAAACCCTCACGCTACCCTCCA
CTTC
>TP172920_hit_64
CAGCCCCTTATCTTCCTTGTTGTGGCATCCTCAACCCGTAAACCCTCACGCTACCCTCCA
CTTC
>TP172934_query_64
CAGCCCCTTATGGGGCCTCTCTGCTCTCTCAGCCCTCCTAAGTCTTGACGCCAAGCCTTG
AGGC
>TP172934_hit_64
CAGCCCCTTATGGGGCCTCTCTGTTCTCTCAGCCCTCCTAAGTCTTGACGCCAAGCCTTG
AGGC
>TP173004_query_64
CAGCCCCTTCCAGCCACCATTAGCTGAAGATGTGTCATATATCTCCACCACTTGTATCAG
CCAT
>TP173004_hit_64
CAGCCCCTTCCAGCCACCATTAGCTGAAGATGTGTCATATATCTCCGCCACTTGTATCAG
CCAT
>TP174324_query_64
CAGCCCGCAGGTTGTGTTCGAATTCAAATTCCATGGTGAATTAACAAGACGCGCGAATGT
ATGT
>TP174324_hit_64
CAGCCCGCAGGTTGTGTTCGAATTCAAATTCCATGGTGAATTAACAAGAGGCGCGAATGT
ATGT
>TP174345_query_64
CAGCCCGCATCTTGTGGTATAACTTCCATCATCGACATTTTTGCAAAAGGTGTCGTCGTC
GTAG
>TP174345_hit_64
CAGCCCGCATCTTGTGGTATAACTTCCATCATCGACATTTTTGCAAGAGGTGTCGTCGTC
GTAG
>TP174544_query_64
CAGCCCGCCTGGTCTGGTTGGCCGATTCTGAGAATCGGCCAGCCACGCCAGGTGGGCCAG
CGGG
>TP174544_hit_64
CAGCCCGCCTGGTCTGGTTGGCCGATTCTGAGAATCTGCCAGCCACGCCAGGTGGGCCAG
CGGG
>TP174574_query_64
CAGCCCGCGAATAAAATAACCTCACCCAATCTCTACCCATCTTACCCGCATCCTTGACCC
TTAG
>TP174574_hit_64
CAGCCCGCGAATAAAATAACCTCACCCAATCTCTACCCATGTTACCCGCATCCTTGACCC
TTAG
>TP174599_query_64
CAGCCCGCGCAAAATTAACGTGCCGAAATAAACAACGTGATAATAATAATTGTTGTCCAT
GTAG
>TP174599_hit_64
CAGCCCGCGCAAAATTAACGTGTCGAAATAAACAACGTGATAATAATAATTGTTGTCCAT
GTAG
>TP174663_query_64
CAGCCCGCGGCCGGCCATAAGCTGGTGGCCACCATGCCGACCCTCAAGGATTATGTAATC
AACG
>TP174663_hit_64
CAGCCCGGGGCCGGCCATAAGCTGGTGGCCACCATGCCGACCCTCAAGGATTATGTAATC
AACG
>TP174853_query_64
CAGCCCGCTTTTCATACAATTCGAGTCAAAAGATATATCTGTCCAGCACATGGAAGCTAT
GCAA
>TP174853_hit_64
CAGCCCGCTTTTCATACAATTCGAGTCAAAGGATATATCTGTCCAGCACATGGAAGCTAT
GCAA
>TP174861_query_64
CAGCCCGGAAAACGAACCAGAAGGTGGCTAGGCACGTTTGCTACAGCCGAGCAGGCCGCG
CAGG
>TP174861_hit_64
CAGCCCGGAAAACGAACCAGAAGGTGGCTAGGCACGTTTGCTACCGCCGAGCAGGCCGCG
CAGG
>TP174913_query_64
CAGCCCGGAATTTGATGGATTCATCTCTAAGAGAGTGAGATTTGAGACCAGAGCCTTTTA
AGCA
>TP174913_hit_64
CAGCCCGGAATTTGATGGATTCATCTCTAAGAGAGTGAGATTTGAGACCAGATCCTTTTA
AGCA
>TP174931_query_64
CAGCCCGGACGCTTTACGGATCCTACGCTCGGCTCAACCTACCGGACTCTTCCTCCCCCT
CCAC
>TP174931_hit_64
CAGCCCGGACGCTTTACGGATCCTACGCTCGGCTCAACCTACCGGACTCTTCCTCCTCCT
CCAC
>TP174944_query_64
CAGCCCGGAGAAGACGACAGCGTGGACGTGTGCCTGGAGTCTTGCTCCGACAAGGTCCGG
GGTT
>TP174944_hit_64
CAGCCCGGAGAAGACGACTGCGTGGACGTGTGCCTGGAGTCTTGCTCCGACAAGGTCCGG
GGTT
>TP174987_query_64
CAGCCCGGATGCTTTTGGAGAACGGGGCAATCTGTGCCGAGCACACCTTCGATGGGGATC
GTTG
>TP174987_hit_64
CAGCCCGGATGCTTTTGGAGAGCGGGGCAATCTGTGCCGAGCACACCTTCGATGGGGATC
GTTG
>TP175120_query_64
CAGCCCGGCTTAGAACCTTACGAAAAAGAGACCACGGAAGCGAAAGTCAGAATCCTGCCC
ATTT
>TP175120_hit_64
CAGCCCGGCTTAGAACCTTACGAAAAAGAGACCACGGAAGCGGAAGTCAGAATCCTGCCC
ATTT
>TP175247_query_64
CAGCCCGGGGCCTGCCCCGCTTCCTACCCTGGCCTCTAGTGCTCCCAGTGACCTTGGGCC
GCTG
>TP175247_hit_64
CAGCCCGGGGCCTGCCCCGCTTCCTACCCTGGCCTCTAGTGCTCCCAGTGACCTTGGGCC
TCTG
>TP175376_query_64
CAGCCCGGTGGAACTGCTCACTTCTCGGAAATCCCATTCACATCCCCGACCCGGCCTGGA
GTTT
>TP175376_hit_64
CAGCCCGGTGGAACTGCTCACTTCTCGGAGATCCCATTCACATCCCCGACCCGGCCTGGA
GTTT
>TP175458_query_64
CAGCCCGTAGGAACCACATTTATTAAACCACAACACCCATTGACGACTGTGGTACATCTA
AAAC
>TP175458_hit_64
CAGCTCGTAGGAACCACATTTATTAAACCACAACACCCATTGACGACTGTGGTACATCTA
AAAC
>TP175622_query_64
CAGCCCGTGACAACAAGAAGACCAGAATTATCCCCCGACACATTCAGCTGGCAGTGAGGA
ACGA
>TP175622_hit_64
CAGCCCGTGACAACAAGAAGACCAGAATTATCCCCCGCCACATTCAGCTGGCAGTGAGGA
ACGA
>TP175668_query_64
CAGCCCGTGCCACAACTTCCTTAGAGGGAGGCAACTAGGGGAAGAGTCGGAAGACAACTC
ACTT
>TP175668_hit_64
CAGCCCGTGCCACAACTTCCTTAGAGGGAGGCAACTAGGGGAAGAGTTGGAAGACAACTC
ACTT
>TP175685_query_64
CAGCCCGTGCGGCAAGCGGAGGTCGGGATGCTGGTGAAGTCGATTCTCGAACACGAGCGA
CAAG
>TP175685_hit_64
CAGCCGGTGCGGCAAGCGGAGGTCGGGATGCTGGTGAAGTCGATTCTCGAACACGAGCGA
CAAG
>TP175788_query_64
CAGCCCGTGTCTTACGGATAGTCGTCCTGTTTCGAATACAATAATATCACGCTTATGGAT
AGCC
>TP175788_hit_64
CAGCCCGTGTCTTACGGATAGTCGTCCTGTTTCGAATACATTAATATCACGCTTATGGAT
AGCC
>TP175971_query_64
CAGCCCGTTTGCTGAGGCATTCCAGGGGCATGAGAGCCGTGGTGAATACGGCTCGCAAGA
AATC
>TP175971_hit_64
CAGCCCGTTTGCTGAGGCATTCCAGGGGCATGAGAGCCGTGGTGAATACGGCTCGTAAGA
AATC
>TP176083_query_60
CAGCCCTAAAAGGTGATCTAAGCCGCAGTTGGAGAGGCCTTATGTGAAGGCCTAAAGCTG
AAAA
>TP176083_hit_60
CAGCCCTAAAAGGTGATCTAAGCCGCAGTTGGAGAGGCCTTATGTGAAGGCCTAAGGCTG
AAAA
>TP176096_query_64
CAGCCCTAAAATCCTCACACAGTCCTTGAACAACCCTCAGGAAAACTGCATCACACCCTC
ATGA
>TP176096_hit_64
CAGCCCTAAAATCCTCACACAGTCCTTGAACAACCCTGAGGAAAACTGCATCACACCCTC
ATGA
>TP176148_query_64
CAGCCCTAAACATACTCCACAGTTAACAAACCAATCTCATAAGGACTGCGGCCCATCTTG
GAAG
>TP176148_hit_64
CAGCCCTAAACATACTTCACAGTTAACAAACCAATCTCATAAGGACTGCGGCCCATCTTG
GAAG
>TP176164_query_64
CAGCCCTAAACCCTTATGAAAGTCCACAAACCAACCCTCAAAGGTTTGCAACATTCCCAG
TGAA
>TP176164_hit_64
CAGCCCTAAACCCTTGTGAAAGTCCACAAACCAACCCTCAAAGGTTTGCAACATTCCCAG
TGAA
>TP176169_query_64
CAGCCCTAAACCTCGCACGTGTGGGAGGTTTCGTGGTGTGTTTGGTTCCCTTCTCCTTCG
TATG
>TP176169_hit_64
CAGCCCTAAACCTCGCATGTGTGGGAGGTTTCGTGGTGTGTTTGGTTCCCTTCTCCTTCG
TATG
>TP176262_query_64
CAGCCCTAAACTAAGGCAGTCAACACAGTCAAACCAGAGGTCAGATCACCTCGGTTTTCG
TGCC
>TP176262_hit_64
CAGCCCTAAACTAGGGCAGTCAACACAGTCAAACCAGAGGTCAGATCACCTCGGTTTTCG
TGCC
>TP176283_query_64
CAGCCCTAAACTAGGGCAATCAACACCGGTCAAACCAAATGTCAGATCACCTCGATTTTC
ATGC
>TP176283_hit_64
CAGCCCTAAACTAGGGCAGTCAACACCGGTCAAACCAAATGTCAGATCACCTCGATTTTC
ATGC
>TP176477_query_64
CAGCCCTAAAGGGGCCTCAGGAACCTTACTACCACTTTGACAGCCACACAAAACCTTGTG
CTGA
>TP176477_hit_63
CAGCCCTAAAGGGGCCTCAGGAACCTTACTACCACTTTGACAGCCACACAAGACCTTGTG
CTGA
>TP176615_query_64
CAGCCCTAAATTCTTGCACGTGTGGGATGATTCGTGGTGTATTTGGTTCCTTTCTCCTTC
ACAT
>TP176615_hit_64
CAGCCCTAAATTCTTGCACGTGTGGGATGATTCGTGGTGTATTTGGTTCCTTTCTCCTTC
GCAT
>TP176658_query_64
CAGCCCTAACACCAGCAGTGTTAACCTCACAGTGGCTGGAGATAGGACCTTGGAACCTAG
TCTC
>TP176658_hit_64
CAGCCCTAACACCATCAGTGTTAACCTCACAGTGGCTGGAGATAGGACCTTGGAACCTAG
TCTC
>TP176895_query_64
CAGCCCTAACGCAGTCTAAAAGGAGCCCTAACGCTAACCTACGATGCCCTAGATGCAAGC
TTAA
>TP176895_hit_64
CAGCCCTAACGCAGTCTAAAAGGAGCCCTAACGCTAACCTATGATGCCCTAGATGCAAGC
TTAA
>TP177188_query_64
CAGCCCTAATCTTGGCCTCAGGAATCCCGCACTGCCACAGACTAGCTCTTACAGAGCTCC
GTTT
>TP177188_hit_64
CAGCCCTAATCTTGGCCTCAGGAATCCCGCACCGCCACAGACTAGCTCTTACAGAGCTCC
GTTT
>TP177190_query_64
CAGCCCTAATCTTTGCTTTCCAGACCAAACTCGGTTCCTTGACAGAACTCTTCAACTCAG
CTAC
>TP177190_hit_64
CAGCCCTAATCTTTGCTTTCCAGACCAAACTTGGTTCCTTGACAGAACTCTTCAACTCAG
CTAC
>TP177402_query_64
CAGCCCTACACATTAGTTTGATGATGATGATATGCCAGCTCCTTCACCATCTGCACTTAT
CACT
>TP177402_hit_64
CAGCTCTACACATTAGTTTGATGATGATGATATGCCAGCTCCTTCACCATCTGCACTTAT
CACT
>TP177866_query_64
CAGCCCTAGAATGAGCCTGCAGGAAACAAGCGGGAGGCATCAAAACAGAATTGAAGTTCG
GTCA
>TP177866_hit_64
CAGCCCTAGAATGAGCTTGCAGGAAACAAGCGGGAGGCATCAAAACAGAATTGAAGTTCG
GTCA
>TP177922_query_64
CAGCCCTAGACGTTCGCACGTGTGGAAGGTATCCTTGTGAATTAGAGCCTTTTCAGCTTC
ACTT
>TP177922_hit_64
CAGCCCTAGACGTTCGCACGTGTGGAAGGTATCCTTGTGAATTAGGGCCTTTTCAGCTTC
ACTT
>TP178194_query_64
CAGCCCTAGGAACAGGGCTGAGGCTGGTTATAGCCTGGAGGAGGTCTGTTCAGGGCTGGA
TTGT
>TP178194_hit_64
CAGCCCTAGGAACAGGGCTGAGGCTGGTTATAGCCTGGAGGAGGTCTGTTTAGGGCTGGA
TTGT
>TP178217_query_64
CAGCCCTAGGCATGGAGATATGTGGTAAAGCCCTGGTGATGAATGAAGAGCCAAGAACAG
GCGT
>TP178217_hit_64
CAGCCCTAGGCATGGAGATATTTGGTAAAGCCCTGGTGATGAATGAAGAGCCAAGAACAG
GCGT
>TP178425_query_64
CAGCCCTATAACAGCTCCCTCGGCGACGGGTGGTTCGACACGGATTTTTACATGCTGGAG
ATCA
>TP178425_hit_64
CAGCCGTATAACAGCTCCCTCGGCGACGGGTGGTTCGACACGGATTTTTACATGCTGGAG
ATCA
>TP178467_query_64
CAGCCCTATACGCTGTAATAAGGAGGCCCTAATACGCTAATAAAAAAGGAGACCAGATCT
GCTG
>TP178467_hit_64
CAGCCCTATACGCTGTAATAAGGAGGCCCTAATACGCTGATAAAAAAGGAGACCAGATCT
GCTG
>TP178641_query_64
CAGCCCTATCTTCTGCCTTCCTACAAACTTTTGCCCCCCTTTGAAATTCTGTGATACCAC
AGGT
>TP178641_hit_64
CAGCCCTATCTTCTGCCTTCCTACAAACTTTTGCCCCGCTTTGAAATTCTGTGATACCAC
AGGT
>TP178767_query_64
CAGCCCTATTACCTTCGCTCTTCTTCCTTGCTTCTTCGCTTGTGTGGGAGGCCATTTTAG
GCCC
>TP178767_hit_64
CAGCCCTATTACCTTCGCTCTTCTTCCTTGCTTCTTCGCTTGTGTGGGAGGCCATTTTAG
GCCT
>TP178841_query_64
CAGCCCTATTGGGCCTCATACTGCTCATTACAAGTCTTTGGAGTGCGAGGGTTTGAACAT
AAGT
>TP178841_hit_64
CAGCCCTATTGGGCCTCATACTGCTCATTACAAGTCTTTGGAGTGCGAGGGTTTGATCAT
AAGT
>TP178877_query_64
CAGCCCTATTTCTGATAGCCTGAAACACAGTTGAGCTACACGAAACCACAGAGAGATGTC
TCGC
>TP178877_hit_64
CAGCCCTATTTCTGATAGCCTGAAACACAGTTGAGCTACACGAAACCAGAGAGAGATGTC
TCGC
>TP179200_query_64
CAGCCCTCAATTGGCTTTTCGCTCTCCTTCCTTCCCTGCGTTATACCGAACTGTAAGCAT
GTTG
>TP179200_hit_64
CAGCCCTCAATTGGGTTTTCGCTCTCCTTCCTTCCCTGCGTTATACCGAACTGTAAGCAT
GTTG
>TP179210_query_64
CAGCCCTCACAACAACCCACGACCTTCCTTGAAAACTAGTCTTGAAGTGAGAGCCCAAGG
TCCT
>TP179210_hit_64
CAGCCCTCACAACAACCCACGACCTTTCTTGAAAACTAGTCTTGAAGTGAGAGCCCAAGG
TCCT
>TP179418_query_53
CAGCCCTCATCCTCTGCCGCAACCCCTTGTCTCTCCTCCTTTCCCCTCCGCTGAAAAAAA
AAAA
>TP179418_hit_53
CAGCCCTCATCCTCTGCCGCAACCCGTTGTCTCTCCTCCTTTCCCCTCCGCTGAAAAAAA
AAAA
>TP179508_query_64
CAGCCCTCCAAATTAAACCCTTCAAAATAATTTCGAACTACCCGGATTCCATCAAAACCC
TGTC
>TP179508_hit_64
CAGCCCTCCAAATTAAACCCTTCAAAATAATTTGGAACTACCCGGATTCCATCAAAACCC
TGTC
>TP179527_query_64
CAGCCCTCCAAGACAGATTCCTGCAAATGTTGAAAGGCCTCCAGGTAGACGTTGTTTGCT
ATCA
>TP179527_hit_64
CAGCCCTCCAAGACAGATTCCTGCAAATGTTGAAGGGCCTCCAGGTAGACGTTGTTTGCT
ATCA
>TP179633_query_64
CAGCCCTCCACCCGTGCACACAACCGACCGATGGCGGGCGCCTTCATGCAACCCTCCACC
CGTG
>TP179633_hit_64
CAGCCCTCCACTCGTGCACACAACCGACCGATGGCGGGCGCCTTCATGCAACCCTCCACC
CGTG
>TP179747_query_64
CAGCCCTCCCATTTCCCTCCAAAAACTGAAAAATCCCAATATGGGCCACGCACGCTAAAG
GGCA
>TP179747_hit_64
CAGCCCTCCCATTTCCCTCCAAAAACTGAAAAATCCCAATATGGGCCGCGCACGCTAAAG
GGCA
>TP179754_query_64
CAGCCCTCCCCATCCGCCCCAACCTCAAACTCCCACCTTGCTCTCAACACAACTCCATCA
ACAA
>TP179754_hit_64
CAGCCCTCCCCATCCGCCCTAACCTCAAACTCCCACCTTGCTCTCAACACAACTCCATCA
ACAA
>TP179777_query_64
CAGCCCTCCCTACATTGTGACCAAATCCTGACTCGTTCAATATGCTATTGTATGTAGCTC
ATTT
>TP179777_hit_64
CAGCCCTCCCTACATTGTGGCCAAATCCTGACTCGTTCAATATGCTATTGTATGTAGCTC
ATTT
>TP179950_query_64
CAGCCCTCCTCCAGTAATTCAGCCCTTCTCTTCAACTGACTCAGCCTGTCTCTTTCCTAG
CTTC
>TP179950_hit_64
CAGCCCTCCTCCAGTAATTCAGCCCTTCTCTTCAACTGCCTCAGCCTGTCTCTTTCCTAG
CTTC
>TP180193_query_64
CAGCCCTCGCCTCCGCTTACAACGTTGGTTCTCTAGTGTGCTTACCTCGGCCTCTCCACA
CATA
>TP180193_hit_64
CAGCCCTCGCCTCCGCTTACAACGTTGGTTCTCTCGTGTGCTTACCTCGGCCTCTCCACA
CATA
>TP180262_query_64
CAGCCCTCGTGAACGAGATGAACCACAATTCATTATTTTTCGAACCCAAGGAGATGGAGT
CGCT
>TP180262_hit_64
CAGCCCTCGTGAACGAGATGAACCACAATTCATTCTTTTTCGAACCCAAGGAGATGGAGT
CGCT
>TP180289_query_64
CAGCCCTCTAAAGAACTCGGCCTAGCCAAGGATGGGTCTCCAAAGGGCTCACGGCTTTGT
TGCA
>TP180289_hit_64
CAGCCCTCTAAAGAACTCGGCCTAGCCAAGGATGGGTCTCCAAAGGGTTCACGGCTTTGT
TGCA
>TP180329_query_64
CAGCCCTCTAATGGCTCCAGCAGTATGACAACGCCATGTATTATGCTAACGATCTGAGCC
CTCA
>TP180329_hit_64
CAGCCCTCTAATGGCTTCAGCAGTATGACAACGCCATGTATTATGCTAACGATCTGAGCC
CTCA
>TP180353_query_64
CAGCCCTCTACCACAGTCCCATAAACTTCATCATTTGAGCCAAGTGCATACATCTGGAGT
GCCT
>TP180353_hit_64
CAGCCCTCTACCACAGTCCTATAAACTTCATCATTTGAGCCAAGTGCATACATCTGGAGT
GCCT
>TP180414_query_64
CAGCCCTCTATATGTGTTCAACAACATCCTTCACAGAAACTGGCATATCATTGTCGATGT
CAGG
>TP180414_hit_64
CAGCCCTCTATATGTGTTCGACAACATCCTTCACAGAAACTGGCATATCATTGTCGATGT
CAGG
>TP180439_query_64
CAGCCCTCTCAACCACACAATTCTCAAAATTGTCTCCTATCAGTTTTGGTACTTCATATA
TTTA
>TP180439_hit_64
CAGCCCTCTCAACCACACAATTCTCAAAATTGCCTCCTATCAGTTTTGGTACTTCATATA
TTTA
>TP180517_query_64
CAGCCCTCTCTGCGGCCCTTGTGAACAAAGGTATACGACACAAAATCATGCACAAAAAAA
CCTA
>TP180517_hit_64
CAGCCCTCTCTGCGGCCCTTGTGAATAAAGGTATACGACACAAAATCATGCACAAAAAAA
CCTA
>TP180712_query_64
CAGCCCTCTTCCCGCAACAGACTAGGCCTTACAGCCTTCTAGTACACACCTTACAGGGGT
GTTG
>TP180712_hit_64
CAGCCCTCTTCCTGCAACAGACTAGGCCTTACAGCCTTCTAGTACACACCTTACAGGGGT
GTTG
>TP180777_query_64
CAGCCCTCTTGTCAAGTCAATCTTCTGCCCAACAAACTCGGCCTTCCCTGATCTGCCTAG
GATG
>TP180777_hit_64
CAGCCCTCTTGTCAAGTCAATCTTCTGCCCGACAAACTCGGCCTTCCCTGATCTGCCTAG
GATG
>TP180853_query_64
CAGCCCTGAAAATCGAGAATTGGGGCGTAGAGGAAAAAGCCGAGCGACAAAGCAGAAGCC
GTGT
>TP180853_hit_64
CAGCCCTGAGAATCGAGAATTGGGGCGTAGAGGAAAAAGCCGAGCGACAAAGCAGAAGCC
GTGT
>TP180865_query_63
CAGCCCTGAAACAGTCTGCCCTACCTCGGCCTCTTTTACAGCAACTTGGCCCCCCATTTG
CTGA
>TP180865_hit_63
CAGCCCTGAAACAGTTTGCCCTACCTCGGCCTCTTTTACAGCAACTTGGCCCCCCATTTG
CTGA
>TP181003_query_64
CAGCCCTGAATTCTTATGACAGTCTTCATACAATCACTAAGAGTGTTGTAGCATACCCTT
TTAG
>TP181003_hit_64
CAGCCCTGAATTCTTATGACAGTCTTCATACAATCACTAAGTGTGTTGTAGCATACCCTT
TTAG
>TP181153_query_64
CAGCCCTGATAAGGCCAAACCCACCACTCTTCTGTACATTTTTAGCCCGCCCTGGCCACT
ACTT
>TP181153_hit_64
CAGCCCTGATAAGGCCAAACCCACCACTCTTCTGTACATTTTTAGCCCGCCCTGGCTACT
ACTT
>TP181324_query_64
CAGCCCTGCAGGTGGCGGAGCAGGAGGAGCAGGAAGCTCTCCCTCATCATGTCCTTTAGA
TGCA
>TP181324_hit_64
CAGCCCTGCAGGTGGCGGAGCAGGAGGAGCAGGAAGCTCTTCCTCATCATGTCCTTTAGA
TGCA
>TP181354_query_64
CAGCCCTGCATGTTCTGGTGATCTAGTGTTTCCAACAAAATGGGATCCAGTGTGACCTCC
ATGC
>TP181354_hit_64
CAGCCCTGCATGTTCTGGTGATCTAGTGTTTCCAACAAAATGGGATCCAGTGTGACCTCC
ATGT
>TP181451_query_64
CAGCCCTGCCTGTGGCCCTTGGACCCTAGACGAGGGTTTCTCAGGAGTAGGCCTCTGCTG
ACCC
>TP181451_hit_64
CAGCCCTGCCTGTGGCCCTTGGACCCTAGATGAGGGTTTCTCAGGAGTAGGCCTCTGCTG
ACCC
>TP181470_query_64
CAGCCCTGCGACGTAGACCACTTTACCACTGTTGTCTCCCCAAATTGGGCTCCTCAACCT
ACCA
>TP181470_hit_64
CAGCCCTGCGACGTAGACCACTTTACCACTGTTGTCTCCCCAAATTGGGCTCCTCAACCT
ACTA
>TP181516_query_64
CAGCCCTGCGGTCAGCCTTAACCAAATTTGCACTGGTCACTTTCTGGTCAAATCAGCCCT
ACAA
>TP181516_hit_64
CAGCCCTGCGGTCAGCCTTAACCAAATTTGCACTGGTCACTTTCTGGTCAAATCAGCCCT
CCAA
>TP181960_query_64
CAGCCCTGGGAACGACACCCTCTCTAAGAATAAATCATGTATGCAATCTAAAATGAACTG
ACTA
>TP181960_hit_64
CAGCCCTGGGAACGACACCCTCTCTAAGAATAAATCATGTATGCAATCTAAAATGAACTG
GCTA
>TP182034_query_64
CAGCCCTGGTCAAAGTCAACACAGTCAAACAGATCTGCGTCCTCTTTCCTGCATCCTTCT
GCGT
>TP182034_hit_64
CAGCCCTGGTCAAAGTCAACACAGTCAAACAGATCTGCGTCCTCTTTCCTGCGTCCTTCT
GCGT
>TP182035_query_64
CAGCCCTGGTCAACGCAGTCAAACAGTTCTTTGTCCTCAAATCTGCGTCCTCCAACTTCA
TCCT
>TP182035_hit_64
CAGCCCTGGTCAACGCAGTCAAACAGTTCTTTGTCCTCAAATCTGCGTCCTCCAACTTCG
TCCT
>TP182036_query_64
CAGCCCTGGTCAATGCAGTCAAACAGTTCTGCGTCCTCTTACTTCGTCCTCCTCTTTCCC
ACGT
>TP182036_hit_64
CAGCCCTGGTCAATGCAGTCAAACATTTCTGCGTCCTCTTACTTCGTCCTCCTCTTTCCC
ACGT
>TP182099_query_64
CAGCCCTGGTTCAATATAGGGCGGAAAACATTCATCACAATCGAATGGTTGCAATCAATA
TGGG
>TP182099_hit_64
CAGCCCTGGTTCAATATAGGGCGGAAAACATTCATTACAATCGAATGGTTGCAATCAATA
TGGG
>TP182201_query_64
CAGCCCTGTCAAAGAGGGCCAAACAGGACCAAACCTTTGAGATCGTTGCGTGATAATATC
TGTA
>TP182201_hit_64
CAGCCCTGTCAAAGAGGGCCAAACAGGACCAAACCTTTGAGATCGTTGCGTGATAATATC
TGTC
>TP182351_query_64
CAGCCCTGTGGTCAGCTCTAACCAGATTTGTGCTGGTCACCTTGTGGTCAAATCAGCCCT
CCAA
>TP182351_hit_64
CAGCCCTGTGGTCAGCTCTAACCAGATTTGTGCTGGTCACTTTGTGGTCAAATCAGCCCT
CCAA
>TP182354_query_64
CAGCCCTGTGGTTTGCCGTAAACAGTCAGCGCTGGTCACTTTGTTGGTCAAATCAGGTCC
TCAG
>TP182354_hit_64
CAGCCCTGTGGTTTGCCGTAAACAGTCAGCGCTGGTCACTTTGTTGGTCAAATTAGGTCC
TCAG
>TP182403_query_64
CAGCCCTGTTCAGGCGTCAACCCTTTGGCCCTCCATTTTTCTTGCTACAACCTCTAAACA
GGCC
>TP182403_hit_64
CAGCCCTGTTCAGGCGTCAACCCTTTGGCCCTCCATTTTTCTTGCTACAACCTCTAACCA
GGCC
>TP182516_query_64
CAGCCCTGTTTGTGGGTTGAACCAACCGGTCGGGGATATTTAGTTAGAGTTTTGGGTCAA
ACAA
>TP182516_hit_64
CAGCCCTGTTTGTGGGTTGAACCAACCGGTCGGGGATATTTAGTTAGAGTTTTGGGTCGA
ACAA
>TP182543_query_64
CAGCCCTTAAAAATGGCTCATGTGGTTGTGGGTTTATTCTCTACATGAATCAACACCATG
TTTT
>TP182543_hit_64
CAGCCCTTGAAAATGGCTCATGTGGTTGTGGGTTTATTCTCTACATGAATCAACACCATG
TTTT
>TP182618_query_64
CAGCCCTTAACCCTCTACGCTGTCAGCAAACTAAATTTCTATGCTGTCCTAAGGACTCCT
ACAA
>TP182618_hit_64
CAGCCCTTAACCCTCTACGCTGTCAGCGAACTAAATTTCTATGCTGTCCTAAGGACTCCT
ACAA
>TP182678_query_64
CAGCCCTTAATCAACAAACTAAGTCTTCTAGGGTTGTGGTCCACCTAGGAGAGACTCCCC
TTTA
>TP182678_hit_64
CAGCCCTTAATCAACAAACTAAGTCTTCTAGGATTGTGGTCCACCTAGGAGAGACTCCCC
TTTA
>TP182800_query_64
CAGCCCTTACTTAGCACACTATCACCTATAGCAAACCCTCACTGCGGCCCATAAACTTGA
CTGT
>TP182800_hit_64
CAGCCCTTACTTAGCACACTATCACCTATAGCAAACCCTCACTGTGGCCCATAAACTTGA
CTGT
>TP183104_query_63
CAGCCCTTCATAAGCGCCCCAGCCAGGATAACTGGCTTTGATCAGATTTCAACGATTACG
CTGA
>TP183104_hit_63
CAGCCCTTCATAAGCGCCCCAGCCAGGATAACTGGCTTTGATCATATTTCAACGATTACG
CTGA
>TP183232_query_64
CAGCCCTTCCCAGTTGGTGGCTCCATGGATTTCCTTCCAGATGTCTGCCAATATCCTATT
GGGT
>TP183232_hit_64
CAGCCCTTCCCAGTTGTTGGCTCCATGGATTTCCTTCCAGATGTCTGCCAATATCCTATT
GGGT
>TP183475_query_64
CAGCCCTTCTTCCACGGGATCATCACCCGGGTCGCGTGCTTAATGCCCAACATCACTCCT
CTCA
>TP183475_hit_64
CAGCCCTTCTTCCACGGGATCATCACCCGGGTCGCGTGCTTCATGCCCAACATCACTCCT
CTCA
>TP183488_query_64
CAGCCCTTCTTCCTCGGGATCATTACGCGGGCCGCATGCTTAATGCCCAGCATTACCCCT
CTTA
>TP183488_hit_64
CAGCCCTTCTTCCTCGGGATCATTACGCGGGCCGCATGCTTAATGCCCAGCATTACTCCT
CTTA
>TP183510_query_64
CAGCCCTTCTTTAACGCAGGCCCAGTCATGAAAGTGGTTTCAGAGTCGAACAAAACCTGC
AACT
>TP183510_hit_64
CAGCCCTTCTTTAACGCAGGCCCGGTCATGAAAGTGGTTTCAGAGTCGAACAAAACCTGC
AACT
>TP183600_query_64
CAGCCCTTGACATCTTTGTTCTCTGGTATACGTTCAGGGCAATCGTCGGGGCAGGAAAGA
ATAT
>TP183600_hit_64
CAGCCCTTGACGTCTTTGTTCTCTGGTATACGTTCAGGGCAATCGTCGGGGCAGGAAAGA
ATAT
>TP183650_query_64
CAGCCCTTGAGGGTTACCACAGCACCTTCCTCCCTTGTGACTTCACCTATTTGCCTAACG
CTTC
>TP183650_hit_64
CAGCCCTTGAGGGTTACCACAGCACCTTCCTCCCTTGTGACTTCACCTATTTGCCTAATG
CTTC
>TP183774_query_64
CAGCCCTTGCCTTGATCACAAAATCCTCTGCCTCCTCTAGGACAGTCTATTCGGCCTTCA
AACA
>TP183774_hit_64
CAGCCCTTGCCTTGATCACAAAATCCTCTGCCTCCTCTAGGAGAGTCTATTCGGCCTTCA
AACA
>TP183833_query_64
CAGCCCTTGGAAGGTATGCAAACTTTTCTATTATCACAATCCATGTTGACATGTGAACAA
GGAG
>TP183833_hit_64
CAGCCCTTGGGAGGTATGCAAACTTTTCTATTATCACAATCCATGTTGACATGTGAACAA
GGAG
>TP183853_query_64
CAGCCCTTGGAGGGCTTGCGGCAAGCCCTAGAGGCCTCTTTCCCTTAGCCACTAGGCCCT
TGGG
>TP183853_hit_64
CAGCCCTTGGAGGGCTTGCGGCAGGCCCTAGAGGCCTCTTTCCCTTAGCCACTAGGCCCT
TGGG
>TP184004_query_64
CAGCCCTTGTGAATTGTGATATCCCGTCGGATTTGGAAACAACTTGCAGGAGTCGATCTG
TTCT
>TP184004_hit_64
CAGCCCTTGTGAATTGTGATATCCCGTCGGATTTGGAAACAACTTGCAGGAGTCGGTCTG
TTCT
>TP184133_query_64
CAGCCCTTTAGATTTCTCAACAAATCTGACCACAAGAAGGCTTATGGCCTCCCTCTGCAA
CCTG
>TP184133_hit_64
CAGCCCTTTAGATTTCTCAACAAATCTGACTACAAGAAGGCTTATGGCCTCCCTCTGCAA
CCTG
>TP184151_query_64
CAGCCCTTTATAACCGGAGGATTATCAAGAGAATGCTTGCAAACCCTCCCCCAGGAACCC
CTCG
>TP184151_hit_64
CAGCCCTTTATAACCGGAGGATTGTCAAGAGAATGCTTGCAAACCCTCCCCCAGGAACCC
CTCG
>TP184512_query_64
CAGCCCTTTTAAAAGGGTTTTGCAAGGTGCAAATGGAAGTTTTAAGTCAGTTGTTCAAAG
CTAA
>TP184512_hit_64
CAGCCCTTTTAAAGGGGTTTTGCAAGGTGCAAATGGAAGTTTTAAGTCAGTTGTTCAAAG
CTAA
>TP184570_query_64
CAGCCCTTTTCCTTGAAGTCACAGGCCTATTGGCCTCTTTCCTAGCCACCGTAGGCCATC
TAGG
>TP184570_hit_64
CAGCCCTTTTCCTTGAAGTCGCAGGCCTATTGGCCTCTTTCCTAGCCACCGTAGGCCATC
TAGG
>TP184632_query_61
CAGCCCTTTTTCCTGGTGCGCTTGAGGATGCGTTGCAGGGTACTTTTGGACTCTCCAGCT
GAAA
>TP184632_hit_61
CAGCCCTTTTTCCTGGTGCGCTTGAGGATGCGTTGCATGGTACTTTTGGACTCTCCAGCT
GAAA
>TP184973_query_64
CAGCCGAACACAATCAGTCCATAGCTTATAAAACGTAGGCAAATTTTCTCATGCACAGAT
TCCC
>TP184973_hit_64
CAGCCGAACACAATCAGTCCATAGCTTATCAAACGTAGGCAAATTTTCTCATGCACAGAT
TCCC
>TP185037_query_64
CAGCCGAACGACAAGAAAAAATTGCTGATGTGAATTACTCTCAACATGGCACAGGTAGTG
GGAG
>TP185037_hit_64
CAGCGGAACGACAAGAAAAAATTGCTGATGTGAATTACTCTCAACATGGCACAGGTAGTG
GGAG
>TP185068_query_64
CAGCCGAACTCTCCATTGGTGCCCAAGACCAATCTCGCGTCTCAGAAAGAGGGGGTTAGG
CCTC
>TP185068_hit_64
CAGCCGAACTCTCCATTGGTGCCCAAGACCAATCTCGCGTCTGAGAAAGAGGGGGTTAGG
CCTC
>TP185092_query_64
CAGCCGAAGAAATCTGGCTTCCTTCGGAAGATAACGCGGTGGATATTCCCTACGCCTCTC
CTCC
>TP185092_hit_64
CAGCCGAAGAAATCTGGCTTCCTTCGGAAGATAACGCGGTGGATATTCCCTACGCCTCTT
CTCC
>TP185153_query_64
CAGCCGAAGATTGTTGTGCATTGGGTCAAAACGTTGACCATTGCTTGGGTCAGTTTGTGG
GCTG
>TP185153_hit_64
CAGCCGAAGATTGTTGTGCATTGGGTCAAAATGTTGACCATTGCTTGGGTCAGTTTGTGG
GCTG
>TP185285_query_64
CAGCCGAAGTCGTATTGGAAAAGATGGTCAGTGCTGATTGTGCTCCCCAGATGTTCACAT
TTCG
>TP185285_hit_64
CAGCCGAAGTCGTATTGGAAAAGATGGTCAGTGCTGGTTGTGCTCCCCAGATGTTCACAT
TTCG
>TP185769_query_64
CAGCCGACCTCGCTTTGTAGCGCCGCCACGCCAGTTGGATGGCGACGGCCGCCCATGTCC
TCCA
>TP185769_hit_64
CAGCCGACCTCGCTTTGTAGCGGCGCCACGCCAGTTGGATGGCGACGGCCGCCCATGTCC
TCCA
>TP185845_query_64
CAGCCGACGGTACACGAAATAATATGAAACATCAGATTGAACAGCATGGCCAACCTGTGA
TACA
>TP185845_hit_64
CAGCCGACGGTACACGAAATAATATGAAACCTCAGATTGAACAGCATGGCCAACCTGTGA
TACA
>TP186555_query_64
CAGCCGAGGAGGAACCGCAACTGTGAAAGCCAAGTTATGGAGGGATGAAGTGGGGTCTGT
GGAA
>TP186555_hit_64
CAGCCGAGGAGGAACCGCAACTGTGAAAGCCAAGTTGTGGAGGGATGAAGTGGGGTCTGT
GGAA
>TP186558_query_64
CAGCCGAGGAGGATCCTGGCGGAGGTAGTGTTCGAGGTTTAGGCCAAAAGATACGGAGAC
ACTG
>TP186558_hit_64
CAGCCGAGGAGGATCCTGGCGGAGGTAGTGTTCGAGGTTTGGGCCAAAAGATACGGAGAC
ACTG
>TP186588_query_64
CAGCCGAGGCAAAAGAAGATGCAGAGAAGATCAAAAACACCAACGAGCTCCGGTGGGTAA
TGAT
>TP186588_hit_64
CAGCCGAGGCAAAAGAAGATGCAGAGAAGATCAGAAACACCAACGAGCTCCGGTGGGTAA
TGAT
>TP187038_query_64
CAGCCGATATGGACATTACCACGTATGTCACTAGAAATTATCCCACGTGGAAAAGTCTAG
GGCG
>TP187038_hit_64
CAGCCGATATGGACATTACCACGTATGTCACTAGAAATTGTCCCACGTGGAAAAGTCTAG
GGCG
>TP187083_query_64
CAGCCGATCATTCTCGAAAATGCATGGGAAACTGAGGACATTTTATGTGCCTAAAATGTG
GAAC
>TP187083_hit_64
CAGCCGATCATTTTCGAAAATGCATGGGAAACTGAGGACATTTTATGTGCCTAAAATGTG
GAAC
>TP187233_query_54
CAGCCGATGCCAGGCACTCCCCGGAAGCCCCCAGAGGATCAGAAGATGATGCTGAAAAAA
AAAA
>TP187233_hit_54
CAGCCGATGCCAGGCACTCCCCGGAAGCCCCCAGAGGGTCAGAAGATGATGCTGAAAAAA
AAAA
>TP187616_query_64
CAGCCGCAACAAGTTGAGGATCCCCCAGCTTATGATACCCATCATTCCTCCATGTGCAAT
ATCG
>TP187616_hit_64
CAGCCGCAACAAGTTGAGGATCCCCCAGCTTATGATACCCATCATTCCTCCATGTGCAAT
CTCG
>TP187687_query_64
CAGCCGCAAGATGCCTGCTGGATGACAACTGCAAACAATCACCCACAAATAGCAGAGTCC
AGGC
>TP187687_hit_64
CAGCCGCAAGATGCCTGCTGGATGACAACTGCAAACAATCACCCACGAATAGCAGAGTCC
AGGC
>TP187931_query_64
CAGCCGCAGACCTAAGGAGTCTAGATGAGTTGGAGAAGAGGACAAGTTGTTTCTTTCATG
TGAT
>TP187931_hit_64
CAGCCGCAGACCTAAGGAGTCTAGATGAGTTGGAGAAGAGGACAAGTTGTTTCTTTCTTG
TGAT
>TP188126_query_64
CAGCCGCAGTTAATGAGGAAGTTTGTTCCCTCATCCGAAACCCTCATCAAGTTTGTTCCC
ATGC
>TP188126_hit_64
CAGCCGCAGTTAATGAGGAAGTTTGTTCCCTCATCCGAAACCCTCATCAAGTTTGTTCCC
ATGT
>TP188152_query_64
CAGCCGCATACAGGCAGATTGTGTGTGAGCCAACAGACTAGCCAAAGCACCGCAGAGGAT
ACAT
>TP188152_hit_64
CAGCCGCATACAGGCAGATTGTGTGTGAGCCAACAGACTAGCCAAAGCACCGCAGAGGAT
GCAT
>TP188219_query_64
CAGCCGCATGAGGAGGAAGCCTAGAGGATTTTATAGCAGGTTTGAAAGTTGTTTTAAGAA
GAAA
>TP188219_hit_64
CAGCCGCATGAGGAGGAAGCCTAGAGGATTTTATAGCAGGTTTGAAAGTTGTTTTAAGAA
GGAA
>TP188337_query_64
CAGCCGCCAAAGTTTTTGTTGTGTGGCTGAGAGACGTGAGCACAGAGGCGGGAGTGAATA
GATT
>TP188337_hit_64
CAGCCGCCAAAGTTTTTGTTGTGTGGCTGAGAGACGTGAGCGCAGAGGCGGGAGTGAATA
GATT
>TP188483_query_64
CAGCCGCCATGTTGTTATCCTATAAAGCAATCCTTTGGTTTTAGATGGGGACAGCCTTTT
GATT
>TP188483_hit_64
CAGCCGCCATGTTGTTATCCTATAAAGCAATCCTTTGGTTTTAGATGGGGATAGCCTTTT
GATT
>TP188524_query_64
CAGCCGCCCAGAACTGTCATCCTTGACTTCTGTGAGATCGTCAACCATGACACACCCCTT
GCCA
>TP188524_hit_64
CAGCCGCCCAGAACTGTCATCGTTGACTTCTGTGAGATCGTCAACCATGACACACCCCTT
GCCA
>TP188619_query_64
CAGCCGCCCTTAAAGAGCCTTGGTGTTCTTTTTTGCCATATTTACTACGGCCCTTTGGCT
ATTG
>TP188619_hit_64
CAGCCGCCCTTAAAGAGCCTTGGTGTTCTTTTTTGCCATATTTACTATGGCCCTTTGGCT
ATTG
>TP188696_query_64
CAGCCGCCGGATGACAATATCCAGGTCAATATTTACAGTAAACGTAATTAGAATCTCACA
AAAA
>TP188696_hit_64
CAGCCGCCGGATGACAATATCCAGGTCAATATTTACAGTAAACGTAATTAGAATCTCAGA
AAAA
>TP188765_query_64
CAGCCGCCTCCGGGATAGTTCCGGAGGGGCCATGCAGACAGGAAAACGGGAGCAAGCGGA
GGCT
>TP188765_hit_64
CAGCCGCCTCCGGGATAGTTCCGGAGGGGCCATGCAGACAGGAAAACGGGAGCAGGCGGA
GGCT
>TP188812_query_64
CAGCCGCCTGGAGAGGTATATTTGTTTCATTCCCCGGAACTGAATCCTCTGTGGTTTCTG
TTTT
>TP188812_hit_64
CAGCCGCCTGGAGAGGTATATTTGTTTCATTCCCCGGAACTGAATCTTCTGTGGTTTCTG
TTTT
>TP188817_query_64
CAGCCGCCTGGTCCGCCGAGAGGGGCTGAATATAGAACCGTTCCTTCAACGGCAGTTCCA
GGTC
>TP188817_hit_64
CAGCCGCCTGGTCCGCCGAGAGGGGCTGAATATAGAAGCGTTCCTTCAACGGCAGTTCCA
GGTC
>TP188844_query_64
CAGCCGCCTTCTATCTGGGTTATTTTCTGGGCTTCTCTCTTTTGTCGATCTTTTCGGTTA
TGTA
>TP188844_hit_64
CAGCCGTCTTCTATCTGGGTTATTTTCTGGGCTTCTCTCTTTTGTCGATCTTTTCGGTTA
TGTA
>TP189088_query_64
CAGCCGCGGTTCCTCACGACTTCAGAGGAAAAGGTTGTGGAGTCATTTAAACAGGTCGAG
GGTT
>TP189088_hit_64
CAGCCGCGGTTCCTCACGACTTCGGAGGAAAAGGTTGTGGAGTCATTTAAACAGGTCGAG
GGTT
>TP189100_query_64
CAGCCGCGTCACGGGGCACTCGTACAGGTCCAAAGACACAAGGTTAAACTGTGACAACGG
AACA
>TP189100_hit_64
CAGCCGCGTCACGGGGCACTCGTACAGGTCCAAGGACACAAGGTTAAACTGTGACAACGG
AACA
>TP189152_query_64
CAGCCGCTAAAAAGGTTAATTCTGCTCAACCTCCGCCGGCTACTCCGCCACCTGAGCCAA
CCAC
>TP189152_hit_64
CAGCCGCTAAAAAGGTTAATTCTGCTCAACCTCCGCCGGCTACTGCGCCACCTGAGCCAA
CCAC
>TP189175_query_64
CAGCCGCTAATTTGAGTTTGGCGCACAGATTTCCACAGCCACCTAGCTCCTGTACGACAT
ACAT
>TP189175_hit_64
CAGCCGCTAATTTGAGTTTTGCGCACAGATTTCCACAGCCACCTAGCTCCTGTACGACAT
ACAT
>TP189321_query_64
CAGCCGCTCGGAGAACCTCTTGGATCGCCTGGAGTTCCTCCCATATTATGCGAGTGATTT
AAAG
>TP189321_hit_64
CAGCCGCTCGGAGAACCTCTTGGATCGCCTGGAGTTCCTCCCATATTATGCGAGTGATTT
AATG
>TP189341_query_64
CAGCCGCTCTCTGCAGAATGAAATCATATCCGCCTCTGTTACCCTTACCCTCGAAACATT
AGGA
>TP189341_hit_64
CAGCCGCTCTCTGCAGAATGAAATCATATCTGCCTCTGTTACCCTTACCCTCGAAACATT
AGGA
>TP189402_query_64
CAGCCGCTGGATCCATCATAGGGAAGAGGTTTTATAAGAACGTGACCACAAGGCAAGCGG
ACGA
>TP189402_hit_64
CAGCCGCTGGATCCATCATAGGGAAGAGGTTTTATAAGAATGTGACCACAAGGCAAGCGG
ACGA
>TP189458_query_64
CAGCCGCTGTTTCTGGGTTGTTTTGTGTAAGGTTTCCTTCGTGCAAGTAGCCCGCACCAC
TCAA
>TP189458_hit_64
CAGCCGCTGTTTCTGGGTTGTTTTGTGTAAGGTTTCCTTTGTGCAAGTAGCCCGCACCAC
TCAA
>TP189533_query_64
CAGCCGCTTGGCTATAGTAGAGCCGACGTAGCCGTAGCGGAAAACCTCTTGAAAGGTGTG
GAGT
>TP189533_hit_64
CAGCCGCTTGGCTATAGTAGAGCCGACGTAGCCGTAGCGGAAAAGCTCTTGAAAGGTGTG
GAGT
>TP189594_query_64
CAGCCGGAAAAGACGACCAGCCAATCGCATACGGAACCGACCTGGATAGTCCTCAGAAGC
TTCT
>TP189594_hit_64
CAGCCGGAAAAGACGACCAGCCAATCGCATACGGAACTGACCTGGATAGTCCTCAGAAGC
TTCT
>TP189611_query_64
CAGCCGGAAACTCCTGAAGCTACAAAATTTTGAGACTTGCTGACTAGCCTATGCGAGAAG
CCCA
>TP189611_hit_64
CAGCTGGAAACTCCTGAAGCTACAAAATTTTGAGACTTGCTGACTAGCCTATGCGAGAAG
CCCA
>TP189695_query_64
CAGCCGGAAGGTCGTTGCATTCCCTATACGCATCTACCTGGCAGAAATCAACAGTTATGG
TAAG
>TP189695_hit_64
CAGCGGGAAGGTCGTTGCATTCCCTATACGCATCTACCTGGCAGAAATCAACAGTTATGG
TAAG
>TP189741_query_64
CAGCCGGACAAATCAATTGGAGGTTTGTGAAGTTGCAAGGGAGTCTCGGAACCTCTGCAA
ATCG
>TP189741_hit_64
CAGCCGGACAAATCAATTGGAGGTTTGTGAAGTTGCAAGGGAGTCTGGGAACCTCTGCAA
ATCG
>TP189745_query_64
CAGCCGGACAAGTAGTTCATGCAATTCACAAGACAACAAATTGAAAAAACATAATGAACC
AGAT
>TP189745_hit_64
CAGCCGGACAGGTAGTTCATGCAATTCACAAGACAACAAATTGAAAAAACATAATGAACC
AGAT
>TP189776_query_64
CAGCCGGACATTACTGCTCCCGGAGTCAACATATTGGCCGGGTGGACCCCGGAGATCCCG
AGTG
>TP189776_hit_64
CAGCCGGACATTACTGCTCCCGGAGTCAACATATTGGCCGGGTGGACCCCGGAGATCCCT
AGTG
>TP189812_query_64
CAGCCGGACTGGGACATGTTCCAGACCACGCACCCGTGCGCGGAGTTCCACGCGGCTTCC
CGCG
>TP189812_hit_64
CAGCCGGACTGGGACATGTTCCAGACCACGCACCCGTGCGCGGAGTTCCACGCGGCTTCC
CGTG
>TP189937_query_64
CAGCCGGAGGTGATAGGGAAATCAATAAATCTCGCCATTTTATGTTGCAATGCAATCAGG
CACG
>TP189937_hit_64
CAGCCGGAGGTGATAGGGAAATCAATAAATCTCGCCATTTTATGTTGCAATGCAATTAGG
CACG
>TP189939_query_64
CAGCCGGAGGTTTCTGTGGAGCATAAACTAGCACCAGACCTCTTTCTGAGCCAGCAGAAC
CTTT
>TP189939_hit_64
CAGCCGGAGGTTTCTGTGGAGCGTAAACTAGCACCAGACCTCTTTCTGAGCCAGCAGAAC
CTTT
>TP190256_query_64
CAGCCGGCCTCTTCCGCCTCAGCCACGTCTCTGCATGACTCCATTGAATCAAGGTGCCTT
GCTT
>TP190256_hit_64
CAGCCGGCCTCTTCCGCCTCAGCCACGTCTCTGCGTGACTCCATTGAATCAAGGTGCCTT
GCTT
>TP190357_query_64
CAGCCGGCGTTGAACCAGATCAACCGCATGAGGGGTGCGGGCCTGGTTGCGTTCGCCGGA
CTCG
>TP190357_hit_64
CAGCCGGCGTTGAACCAGATCAACCGCATGAGGGGTGCGGGCCTGGTTGCGTTCGCCGGA
CTGG
>TP190409_query_64
CAGCCGGCTTTAGCGTCGATTTGGAAAATGAGTACCAGATTTTGCGGTGCCTCGATTGTC
CATA
>TP190409_hit_64
CAGCCGGCTTTAGCGTCGATTTGGAAAATGAGTACCAGATTTTGCGGTGGCTCGATTGTC
CATA
>TP190428_query_64
CAGCCGGGAAAGGAACAAATTCATTGTTAACCGCGACCGTTCAACCGCTGACCATTTCAT
GTGA
>TP190428_hit_64
CAGCCGGGAAAGGAACAAATTCATTGTTAACCGCGACCGTTCAACCGCTGACCATTTCAT
GTGC
>TP190453_query_64
CAGCCGGGAAGGGGCAAAGGAAGGGGAGGAATGTCCTCATTGGAGATGCCCCTCCTGTTC
CAAT
>TP190453_hit_64
CAGCCGGGAAGGGGCAAAGGAAGGGGAGGAATGTCCTCATTGGAGATGCTCCTCCTGTTC
CAAT
>TP190461_query_64
CAGCCGGGAATGGAAGGAGGAGGTGAGAGGACCGATTTGGGGGCTTGATGATGCGTCATA
TGAC
>TP190461_hit_64
CAGCCGGGAATGGAAGGAGGAGGTGAGCGGACCGATTTGGGGGCTTGATGATGCGTCATA
TGAC
>TP190511_query_64
CAGCCGGGATTCTGAGGAGATTTCAGCTTCGAGTGGTAAAAAATCATTTGGTTGTGCCGA
AGAT
>TP190511_hit_64
CAGCCGGGATTCTGAGGAGATTTCAGGTTCGAGTGGTAAAAAATCATTTGGTTGTGCCGA
AGAT
>TP190542_query_64
CAGCCGGGCCCTTGGCTTCTCACACGGTGCACCACTCTAGGCTTGATAGTGCCTAGATCA
TATT
>TP190542_hit_64
CAGCCGGGCCCTTGGCTTCTCACACGGTGCACCACTCTAGGCTTGATAGTGCCTAGATCG
TATT
>TP190749_query_64
CAGCCGGTAACACCAAGGGACCAAACCATATTTGAACCTATGACCTAAGACCTCCACGTC
AGCA
>TP190749_hit_64
CAGCCGGTAACGCCAAGGGACCAAACCATATTTGAACCTATGACCTAAGACCTCCACGTC
AGCA
>TP190773_query_64
CAGCCGGTAGCCGGAGTTCAATGTCATCTTCAACGCAGGCATGGTCTCTGTTACAAAGGC
AACT
>TP190773_hit_64
CAGCCGGTAGCCGGAGTTCAATGTCATCTTCAACGCAGGCATGGTCTCTGTTACCAAGGC
AACT
>TP190891_query_64
CAGCCGGTGACTCAAAAAATAACAAAAACTGATAGTTTTGAATTCAATTCTGGCTTCACC
TGCA
>TP190891_hit_64
CAGCCGGTGACTCAAACAATAACAAAAACTGATAGTTTTGAATTCAATTCTGGCTTCACC
TGCA
>TP191011_query_64
CAGCCGGTGTGTTCAGCAATTAGGGCACTCAGACTAGCGCAGAGAGGGCAAGGAAAAGAG
GCCA
>TP191011_hit_64
CAGCCGGTGTGTTCAGCAATTAGGGCACTCAGACTATCGCAGAGAGGGCAAGGAAAAGAG
GCCA
>TP191025_query_64
CAGCCGGTTCAAGGCCACGTTGAAGCACAGCTCCAGCGCACGGCATTGCAGAGACGAGGC
CGAG
>TP191025_hit_64
CAGCCGGTTCAAGGCCACGTTGAAGCACAGCTCCAGCGCCCGGCATTGCAGAGACGAGGC
CGAG
>TP191045_query_64
CAGCCGGTTGCAAACTCCCAAACTAGGTAAGAGCATCCCTCGGTATATCATCAGGGAGGC
ATAC
>TP191045_hit_64
CAGCCGGTTGCAAACTCCCAAACTAGGTAAGAGCATCCCTCGGTATATCATCAGGGAGGG
ATAC
>TP191047_query_64
CAGCCGGTTGCTCTGTGCCTCTGCGCTTCTTCTATGATGCCAAGCTTGGCTCGGCCCCGC
GAAT
>TP191047_hit_64
CAGCCGGTTGCTCTGTGCCTCTGCGTTTCTTCTATGATGCCAAGCTTGGCTCGGCCCCGC
GAAT
>TP191225_query_64
CAGCCGTACAATCTGTTCATCCAAGGGATTCTCAGAACAAATCCTAGCTATTCCACAATC
AGCA
>TP191225_hit_64
CAGCCGTACAATCTGTTCATCCAAGGGATTCTCAGAGCAAATCCTAGCTATTCCACAATC
AGCA
>TP191241_query_64
CAGCCGTACAGTCTGTACAATCATACAGGCATGCTGTACAGACTGTCTAGCTAATAGCAG
GTTG
>TP191241_hit_64
CAGCCGTACAGTCTGTACAATCATACAGGCATGCTGTACAGACTGTCTAGCTACTAGCAG
GTTG
>TP191583_query_64
CAGCCGTCAGAAGCCCTTGTTTGCAATGCCCATCAATCAAGGCATTGTAAGAAACAACAC
TAGG
>TP191583_hit_64
CAGCTGTCAGAAGCCCTTGTTTGCAATGCCCATCAATCAAGGCATTGTAAGAAACAACAC
TAGG
>TP191714_query_64
CAGCCGTCCTCGGCTTAGCTGTTGTTCATAATCCTTCCGATTGGGCGTTGGGATGGGACA
TCAA
>TP191714_hit_64
CAGCGGTCCTCGGCTTAGCTGTTGTTCATAATCCTTCCGATTGGGCGTTGGGATGGGACA
TCAA
>TP191808_query_55
CAGCCGTCTACCGAGGCATTTCACGGAGGAATCCTCTACCGAGGCAGAGAAGCTGAAAAA
AAAA
>TP191808_hit_55
CAGCCGTCTACCGAGGCATTTCACGGAGGAATCCTCTACCGAGGCAGAGGAGCTGAAAAA
AAAA
>TP191818_query_64
CAGCCGTCTAGTAGAACAAATCCAGAAGTACTGTTTGGACATTTCTCAACAAGCGCTACT
TGTA
>TP191818_hit_64
CAGCCGTCTAGTAGAACAAATCCAGAAGTACTGTTTGGACATTTCTCAAGAAGCGCTACT
TGTA
>TP191829_query_64
CAGCCGTCTCAGATGTGAACATTTCACTGATTGAGTATGACAGGCACCTTCTGCAATCCT
GAGA
>TP191829_hit_64
CAGCCGTCTCAGATGTGAACATTTCACTGATTGAGTATGAGAGGCACCTTCTGCAATCCT
GAGA
>TP192117_query_64
CAGCCGTGCTTATCCTTTTTTGATTTTTATTTTTCTTCTGTGATATCACAAACTCTCTGC
AGGA
>TP192117_hit_64
CAGCCGTGTTTATCCTTTTTTGATTTTTATTTTTCTTCTGTGATATCACAAACTCTCTGC
AGGA
>TP192169_query_64
CAGCCGTGGATGCAATGCCCACGATTAAGATCAATTCTCGGCATCTGGTTAACAATTCGC
ACTG
>TP192169_hit_64
CAGCCGTGGATGCAATGCCCACGATTAGGATCAATTCTCGGCATCTGGTTAACAATTCGC
ACTG
>TP192240_query_64
CAGCCGTGGGTATGGTTGAGTTTACGAACGTCGCCTTGTAGTTCTATGCCAAAATTCGAC
ATTA
>TP192240_hit_64
CAGCCGTGGGTATGGTTGAGTTTACGAACGTCGCCTTGTAGTTGTATGCCAAAATTCGAC
ATTA
>TP192339_query_64
CAGCCGTGTCTGATAAAGCCAGGGAGACCCATTTCAATGTGAAGATTGTGTCCTCTAAGT
TTGA
>TP192339_hit_64
CAGCTGTGTCTGATAAAGCCAGGGAGACCCATTTCAATGTGAAGATTGTGTCCTCTAAGT
TTGA
>TP192398_query_64
CAGCCGTGTTGCTAAACATTCCTGGCATTATCGCCACACAAGGCAACGGAGGTGCCCTTT
CTGT
>TP192398_hit_64
CAGCCGTGTTGCTCAACATTCCTGGCATTATCGCCACACAAGGCAACGGAGGTGCCCTTT
CTGT
>TP192650_query_64
CAGCCGTTGCATACATCGTTCTCTATCTCTTTCACTCTTTTCGCCGAAGACTCGTATGCT
TTCA
>TP192650_hit_64
CAGCCGTTGCATACATCGTTCTCTATCTCTTTCACTCTTTTCGCGGAAGACTCGTATGCT
TTCA
>TP192712_query_64
CAGCCGTTGTTAACTAGAGCAATGTAATGCCCATAATTCACCCTGGCCCCACAGGCACCA
CAAC
>TP192712_hit_64
CAGCCGTTGTTAACTAGAGCAATGTAATGCCCATAATTCACCCTGGCCCCACATGCACCA
CAAC
>TP192845_query_64
CAGCCGTTTTCAAACCAATATCCATGTTAGGTAATTTAGGGGTATATATCTTCCTCAAAG
CCCT
>TP192845_hit_64
CAGCCGTTTTCAAACCAATATCGATGTTAGGTAATTTAGGGGTATATATCTTCCTCAAAG
CCCT
>TP192851_query_64
CAGCCGTTTTCCTAGTATTTTAGGCTTGTTATTTTCTCGGCCGTTATGGAAGAGCGTTAC
GGAG
>TP192851_hit_64
CAGCCGTTTTCCTAGTATTTTAGGCTTGTTATTTTCTCGGCCGTTATGGAAGAGCTTTAC
GGAG
>TP192859_query_64
CAGCCGTTTTGACTACGATGCAGTGGAGAAGACGTAGCAGTCGCCATGGATTTGCCATCG
GAAG
>TP192859_hit_64
CAGCCGTTTTGACTAGGATGCAGTGGAGAAGACGTAGCAGTCGCCATGGATTTGCCATCG
GAAG
>TP192886_query_64
CAGCCTAAAAAAATCGAATCTTTGGGGGGGAAATTGCAGTCAAAACATGCCTAGAATGCC
CAAG
>TP192886_hit_64
CAGCCTACAAAAATCGAATCTTTGGGGGGGAAATTGCAGTCAAAACATGCCTAGAATGCC
CAAG
>TP192911_query_64
CAGCCTAAAAAGATCGAAGTATTGGCCCAAAAAAGAAGTCAACATTGCAGTCAAAATACC
CAAG
>TP192911_hit_64
CAGCCTAAAAAGATCGAAGTATTGGCCCAAAAAAGAAGTCAACATTGCAGTCAAAGTACC
CAAG
>TP192917_query_64
CAGCCTAAAAAGGACCAGCTAGATTCGTTCCTCGCTAGTACAGATGATTCCAGTGACTGG
TGAG
>TP192917_hit_64
CAGCCTAAAAAGGACCAGCTAGATTCGTTCCTCGCTAGTACAGATGATTCCGGTGACTGG
TGAG
>TP193004_query_64
CAGCCTAAAATAGTTGGGCTTCCCTTGCATCTCAATCCTATGGTTCATATTTTTGTCAAG
GCAA
>TP193004_hit_64
CAGCCTAAAATAGTTGGGCTTCCCTTGCATCTCAATCCTATGGTTCATATTTTTGTCAAT
GCAA
>TP193084_query_64
CAGCCTAAACCAATCCGCACTCAAGGAGAGATATTGTTGTCCAAAACACAGTCCAAAAAC
CCTT
>TP193084_hit_64
CAGCCTAAACCAATCTGCACTCAAGGAGAGATATTGTTGTCCAAAACACAGTCCAAAAAC
CCTT
>TP193111_query_64
CAGCCTAAACGCAGACCTGTAACACAGACCTGTTCACGCAGTCAATGGAGGAAGAAAAAG
CCAC
>TP193111_hit_64
CAGCCTAAACGCAGACCTGTAACACAGACCTGTTCACGCAGTCAATGGAGGAAGAAAAAG
CCGC
>TP193130_query_64
CAGCCTAAACTCCTGCTAACTCGGCCTGAATCTTCCTTCAGTTTAGACCTGAACTCAGCC
TGGA
>TP193130_hit_64
CAGCCTAAACTCCTGCTAACTCGGCCTGAATCTTCCTTCAGTTTAGACCTGAGCTCAGCC
TGGA
>TP193339_query_64
CAGCCTAAATGTTAACCTAGCCAGAACCGTGCCTACAGCAAGAAAGAGCTAAGTATTTTG
AGGA
>TP193339_hit_64
CAGCCTAAATGTTAGCCTAGCCAGAACCGTGCCTACAGCAAGAAAGAGCTAAGTATTTTG
AGGA
>TP193545_query_64
CAGCCTAACGTCATCCGGTGTGTCGATGAGGCAGTCCATCAACCCAACGTAGCGCGTCAC
GGAG
>TP193545_hit_64
CAGCCTAACGTCATCCGGTGTGTCGATGAGGCAGTCCATCAACCCAACGTAGCGTGTCAC
GGAG
>TP193569_query_64
CAGCCTAACTCACTGACCTGTATTACGTCCACAACTGCTGGGAACCTGCTGTCCCAGAAT
TGAA
>TP193569_hit_64
CAGCCTAACTCACTGACCTGTATTACGTCCACAACTGCTGGGAACTTGCTGTCCCAGAAT
TGAA
>TP193996_query_64
CAGCCTAATCACCCTAGTCTGTGGCTCAGTTACAGAGGTACAGACAGACCTAAGAATATC
CCCA
>TP193996_hit_64
CAGCCTAATCACCCTAGTCTGTGGCTCAGTTACAGAGGTACAGACAGACCTAAGAATATG
CCCA
>TP194035_query_64
CAGCCTAATCTAGGAGCCCTAATCCGCAGTTTGATGAGGCTCCTATCTGCCCTAGCCACA
GTCC
>TP194035_hit_64
CAGCCTAATCTAGGAGCCCTAATCCGCAGTTTGATGAGGCTCCTATCTGCCCTAGTCACA
GTCC
>TP194036_query_64
CAGCCTAATCTAGGAGCCCTAATTCGCAATTTGATGAGGCTCCTATCTGCCCTAGCCGCA
GTCC
>TP194036_hit_64
CAGCCTAATCTAGGAGCCCTAATTCGCAGTTTGATGAGGCTCCTATCTGCCCTAGCCGCA
GTCC
>TP194486_query_64
CAGCCTACACCTGGAGAGATGCTCACCTGATTTGATGCTGTTCTGGGCATGAACAGCCCT
CAAT
>TP194486_hit_64
CAGCCTACACTTGGAGAGATGCTCACCTGATTTGATGCTGTTCTGGGCATGAACAGCCCT
CAAT
>TP195000_query_64
CAGCCTACGACATCCCTTTTTAAAGCAAAAAATTCTTACCAGATGAAGCTCCCTGAACAG
GGAA
>TP195000_hit_64
CAGCCTACGACATCCCTTTTTAAAGCAAAAAATTCTTACCAGGTGAAGCTCCCTGAACAG
GGAA
>TP195254_query_64
CAGCCTACTAGGAGCATGAATTCTCCATCATGCTGGTCACTCAATGTTTACAGACAAAAA
ATCC
>TP195254_hit_64
CAGCCTACTAGGAGCATGACTTCTCCATCATGCTGGTCACTCAATGTTTACAGACAAAAA
ATCC
>TP195403_query_64
CAGCCTACTCTTGATAGCTAATCTCTGATTAAGCAACAACCAACCCCAAAATTACTTATT
AAAG
>TP195403_hit_64
CAGCCTACTCTTGATAGCTAGTCTCTGATTAAGCAACAACCAACCCCAAAATTACTTATT
AAAG
>TP195917_query_64
CAGCCTAGAGGAGTCTTGACAAGAGAAGAAAGGACGAAAACTGAAGTATCTTTTCTGTGT
TTGG
>TP195917_hit_64
CAGCCTAGAGGAGTCTTGACAAGAGAAGAAAGGACGAAAACTGAAGTATCTTTTGTGTGT
TTGG
>TP196055_query_64
CAGCCTAGCAAAGCAGTTAGGCTATAGTTCTAGAATCCTCCACGCAGTCCCATTATTTGC
TACG
>TP196055_hit_64
CAGCCTAGCAAAGCAGTTAGGCTATAGTTGTAGAATCCTCCACGCAGTCCCATTATTTGC
TACG
>TP196126_query_64
CAGCCTAGCACTAGGGTGCTAGATCTTGTGGTAATAGGAACTTAGGTTGGAAACACATTG
TCAC
>TP196126_hit_64
CAGCCTAGCACTAGGGTGCTAGATCTTGTGGTAATAGGAACTTAGGTTGGAAACACGTTG
TCAC
>TP196562_query_64
CAGCCTAGTAAAAGCTCTTCTGCGCTCAAGGAACTCAGCCTACATGACCCAAGAGTAAAT
CGAC
>TP196562_hit_64
CAGCCTAGTAAAAGCTCTTCTGCGCTCAAGGAACTCAGCCTACATGGCCCAAGAGTAAAT
CGAC
>TP197037_query_64
CAGCCTATAGGGCCATAAGTGGACGATACGTAGCTATTGTTGTAGCATCTTACCCACGTG
TAAT
>TP197037_hit_64
CAGCCTATAGGGCCATAAGTGGATGATACGTAGCTATTGTTGTAGCATCTTACCCACGTG
TAAT
>TP198113_query_64
CAGCCTATGTGTCTGTCTATAACCTGCTATTATGGTCCCCCCTGCCCTGCTCCCTTGAGA
TCCC
>TP198113_hit_64
CAGCCTATGTGTCTGTCTATAACCTGCTATTATGGTCCCCCCTGCCCTGCTCCCTTGAGA
TGCC
>TP198299_query_64
CAGCCTATTCTTCTTCACATGTGCGAATTCTTGGACTGTTTTCACCACAGGTTGACTTCA
TCAT
>TP198299_hit_64
CAGCCTATTCTTCTTCACATGTGCGAATTCTTGGACTGTTTTCACCACAGGTTGATTTCA
TCAT
>TP198481_query_64
CAGCCTATTTCGGCTAATCAGTCTGCGTTGAGTCACAGGATTGAAGCGGAGAGGAATTTG
TCGC
>TP198481_hit_64
CAGCTTATTTCGGCTAATCAGTCTGCGTTGAGTCACAGGATTGAAGCGGAGAGGAATTTG
TCGC
>TP198482_query_64
CAGCCTATTTCTCAAAAATGCGGATTTCAGGAGGCATCTTTGACTGGGCGTTGACTTTAT
GTTT
>TP198482_hit_64
CAGCCTATTTCTCACAAATGCGGATTTCAGGAGGCATCTTTGACTGGGCGTTGACTTTAT
GTTT
>TP198581_query_64
CAGCCTCAAAAACATATATATAACCGAATCAAAGGCAATAGGTGATGCAGAAGACCAAGT
GAAT
>TP198581_hit_64
CAGCCTCAAAAATATATATATAACCGAATCAAAGGCAATAGGTGATGCAGAAGACCAAGT
GAAT
>TP198582_query_64
CAGCCTCAAAAACATGTATATAACCAAATCAAAGGCCCCTTGTGATGTTTAGAGGTCAAT
GATA
>TP198582_hit_64
CAGCCTCAAAAACATGTATATAACCAAATCAAAGGCCCCTTGTGATGTTTAGAGGTCAAT
GATG
>TP198690_query_64
CAGCCTCAAAATCTGTGCAAATGAATGCTCAGTGCTGGAATATTCTCCTTGGTTTGCATG
CCAA
>TP198690_hit_64
CAGCCTCAAAATCTGTGCAAATGAATGCTCAGTGCTGGAATATTCTCCTTGGTTTGCATG
CCAG
>TP198730_query_64
CAGCCTCAAACATGATGTAAACACTTTCAGAGTAACCCAAAAGTTAACAGATGATGGGCA
TGCT
>TP198730_hit_64
CAGCCTCAAACATGATGTAAACGCTTTCAGAGTAACCCAAAAGTTAACAGATGATGGGCA
TGCT
>TP198808_query_59
CAGCCTCAAAGGCATAAAGCGGGTTCTACTGGAACACAGGAAGTGCTTTGCGAGAGCTGA
AAAA
>TP198808_hit_59
CAGCCTCAAAGGCATAGAGCGGGTTCTACTGGAACACAGGAAGTGCTTTGCGAGAGCTGA
AAAA
>TP198951_query_64
CAGCCTCAACAGATTTGTATTTTCTATCCCTTGCCATTGCAGGATATGTCGGCCCTCAAT
TATC
>TP198951_hit_64
CAGCCTCAACAGATTTGTATTTTCTATCCCTTGCCATTGCAGGATATGTCGGCTCTCAAT
TATC
>TP199045_query_63
CAGCCTCAACGCATACCCTTTAGTCCCAGCTTGTTTCTCCTTCTCCCTTACAGTCTAGCG
CTGA
>TP199045_hit_63
CAGCCTCAATGCATACCCTTTAGTCCCAGCTTGTTTCTCCTTCTCCCTTACAGTCTAGCG
CTGA
>TP199113_query_64
CAGCCTCAAGAAGGTACCAGGACTTCTGCAACCTGAACAATCCTTTACTTGCTCATTTAG
TTAT
>TP199113_hit_64
CAGCCTCAAGAAGGTACCAGGACTTCTGCAACCTGAACAATCCTTTACTTGCTCTTTTAG
TTAT
>TP199562_query_64
CAGCCTCACAACACGTCCACAATTCTTTAAGATCTCACAACGCCGTCTACAGGGATTCAG
CTCC
>TP199562_hit_64
CAGCCTCACAACACGTGCACAATTCTTTAAGATCTCACAACGCCGTCTACAGGGATTCAG
CTCC
>TP199692_query_64
CAGCCTCACCAACAAAAAACGTATCATAGCAAATTGAACATACCAATCCCTCACCCTCAC
CATC
>TP199692_hit_64
CAGCCTCACCAACAAAAAACGTATCATAGCAAATTGAACATACCAATTCCTCACCCTCAC
CATC
>TP199769_query_64
CAGCCTCACCTATATCTTCACAGGACTTGGGCGCGGATTGGTGATCCGGAAATCAAATAT
TTAC
>TP199769_hit_64
CAGCCTCACCTATATCTTCACAGGACTTGGGCGCGGATTGGTGATCCGGAGATCAAATAT
TTAC
>TP199915_query_64
CAGCCTCACTTCCAACAGATGGAACACTAGCATACCCTGATGAAATTGAAAGAAGGGGGG
CATC
>TP199915_hit_64
CAGCCTCACTTCCAACAGATGGAACACTAGCACACCCTGATGAAATTGAAAGAAGGGGGG
CATC
>TP200557_query_64
CAGCCTCATCACCAGCCTCTACACAGATTCATACTCAACCAACCACCAGTGGTTGTCAGA
ATAA
>TP200557_hit_64
CAGCCTCATCACCAGCCTCTACACAGATTCATACTCAACCAACCACCAGTGGTTGTCAGA
ATGA
>TP200734_query_64
CAGCCTCATGATGAGGACACCTGGAGACACAGTTGGTTATTGAAAGGCACAGACCTCTGT
GGCT
>TP200734_hit_64
CAGCCTCATGATGAGGACACCTGGAGACACAGTTGGTTATTGAAAGGCACAGACCTCTGT
TGCT
>TP201117_query_64
CAGCCTCCAAAAATCGAAATTCTGCCCACAAGAATGAAGTCAACGCTGGTCAATGGTATC
CTGA
>TP201117_hit_64
CAGCCTCCAAAAATTGAAATTCTGCCCACAAGAATGAAGTCAACGCTGGTCAATGGTATC
CTGA
>TP201563_query_52
CAGCCTCCAGGGTACGATCCCGAGACATCCCGTCATGCGATGTTCATTGCTGAAAAAAAA
AAAA
>TP201563_hit_52
CAGCCTCCAGGGTACGATCCCGAGACGTCCCGTCATGCGATGTTCATTGCTGAAAAAAAA
AAAA
>TP201969_query_64
CAGCCTCCCCTTCCGCTATATCAAACCGGAGAACCCACAAGAAAGATTGTTCGCTGTCTT
CTAG
>TP201969_hit_64
CAGCCTCCCCTTCTGCTATATCAAACCGGAGAACCCACAAGAAAGATTGTTCGCTGTCTT
CTAG
>TP202060_query_64
CAGCCTCCCTTAAACTCTCCACTCTGTTCCTTCCTGCTCTCGGCACCCATGCCTTTCTTC
CGCA
>TP202060_hit_64
CAGCCTCCCTTAAACTCTCCACTCTGTTCCTTCCTGCTCTCGGCACCCATGCCTTTCTTG
CGCA
>TP202423_query_64
CAGCCTCCTCAGCCGTAGTGAAGGTGCCAAGCCAAACTCTAGCGCCCTTACGCGCACGGT
CCCT
>TP202423_hit_64
CAGCCTCCTCAGCCGTAGTGAAGGTGCCAAGCCAAACTCTAGCGCCCTTACGCGCAGGGT
CCCT
>TP202847_query_64
CAGCCTCCTTGTTCTGGTAGGGGGAACATAAATTTCTTGTTGGAAGATGTGAAATCTAGG
GGCA
>TP202847_hit_64
CAGCCTCCTTGTTCTGGTAGGGGGAACATAAATTTCTTGTTGGAAGATGTGAAATCTAGG
GGTA
>TP202865_query_64
CAGCCTCCTTTCCTACAGCAGACTAGGCTTGTGGCCCTCCTAGATCTCTGCTAATGGGAT
ATCG
>TP202865_hit_64
CAGCCTCCTTTCCTATAGCAGACTAGGCTTGTGGCCCTCCTAGATCTCTGCTAATGGGAT
ATCG
>TP202975_query_64
CAGCCTCGAAATCTGTGCACTGATGCCTTGATTTTTGTGCAATGAATGCTGGAATATTCT
CCTT
>TP202975_hit_64
CAGCCTCGAAATCTGTGCACTGATGCCTTGATTTTTGTGTAATGAATGCTGGAATATTCT
CCTT
>TP203016_query_64
CAGCCTCGAATGCCGCTCTCAACAGATTTTAATGGATGAATGAATGGAAGCGTTTTCATA
GAGT
>TP203016_hit_64
CAGCCTCGAATGCCGCTCTCAACAGATTTTAATGGATGAATGAATGGAAGCGTTTTCATA
GGGT
>TP203173_query_64
CAGCCTCGATGCGGTTGCCCGTTCGAGGAGAGTGAGCGTTGCCAGGGCCAAGAACGCCAC
TTGC
>TP203173_hit_64
CAGCCTCGATGCGGTTGCCCGTTCGAGGAGAGTGAGCGTTGCGAGGGCCAAGAACGCCAC
TTGC
>TP203319_query_64
CAGCCTCGCCCTGGTCCCACGCGATGCTCTCCTTTTCAAACTCGAAAAGGAACCCACGCA
TCTC
>TP203319_hit_64
CAGCCTCGCCCTGGTCCCACGCGATGCTCTCCTTTTCAAACTCGAAAAGGAGCCCACGCA
TCTC
>TP203334_query_64
CAGCCTCGCCTTGATATCTGTGCTACATCAACGGTGTGTGCCTGCACGATCAACGATGGA
TTTG
>TP203334_hit_64
CAGCCTCGCCTTGATATCTGTGCTTCATCAACGGTGTGTGCCTGCACGATCAACGATGGA
TTTG
>TP203485_query_61
CAGCCTCGGCCCCCGCCGCCTTTGTCCCCAAGATCGCGAGTTCGAATCCTGCCCAGAGCT
GAAA
>TP203485_hit_61
CAGCCTCGGCCCCCGCGGCCTTTGTCCCCAAGATCGCGAGTTCGAATCCTGCCCAGAGCT
GAAA
>TP203762_query_64
CAGCCTCTAAAAACAAGTCAAACAGTTCGGTCAACTTTGGGAAAATGTGCCTTCTTTCTC
ACAG
>TP203762_hit_64
CAGCCTCTAAAAACAAGTCAAACAGTTCGGTCAACTTTGGGCAAATGTGCCTTCTTTCTC
ACAG
>TP203989_query_64
CAGCCTCTAGAACATCTGCAACCCTCGCACACGTTGCCTATAACAGTTCCTGCGCACTCA
CACT
>TP203989_hit_64
CAGCCTCTAGAACATCTGCAACCCTCGTACACGTTGCCTATAACAGTTCCTGCGCACTCA
CACT
>TP204119_query_64
CAGCCTCTATCACGGTAACTCATCTCATGTTTGATATTTCCCATTTTTGTACAAAAGATT
CCGA
>TP204119_hit_64
CAGCCTCTATCACGGTAACTCATGTCATGTTTGATATTTCCCATTTTTGTACAAAAGATT
CCGA
>TP204243_query_64
CAGCCTCTCAAGTCTACACACAACCCTGTTTTGGAGTGGCTAGGCCTGTGGCCTACCACA
GATC
>TP204243_hit_64
CAGCCTCTCAAGTCTACACGCAACCCTGTTTTGGAGTGGCTAGGCCTGTGGCCTACCACA
GATC
>TP204319_query_64
CAGCCTCTCATTTGCCCAAAACATTATCCTCTATTTTACAGGAACAAGGAATAATTAGCA
GGTT
>TP204319_hit_64
CAGCCTCTCATTTGCCCAAAACATTATCCTCTATTTTACAGGAACAAGGAATAATTAGCG
GGTT
>TP204500_query_64
CAGCCTCTCCAGATCCATTGGCATTAACTTTCCGCCTACACCTTCATCCTTGACGTCCCC
TGGC
>TP204500_hit_64
CAGCCTCTCCAGATCCATTGGCATTAACTTTCCGCCTACACCTTCATCCTTGATGTCCCC
TGGC
>TP204546_query_64
CAGCCTCTCCGACGAATGTTTAAATGTTTAATGCCACTAAGTGGCATCGGGGTCTAACAC
TCGC
>TP204546_hit_64
CAGCTTCTCCGACGAATGTTTAAATGTTTAATGCCACTAAGTGGCATCGGGGTCTAACAC
TCGC
>TP204562_query_64
CAGCCTCTCCTAGGATAGCCGCATTGTTGGACAGTCAAATGTTAACCTGTTTGTCCACAG
ATTT
>TP204562_hit_64
CAGCCTCTCCTAGGCTAGCCGCATTGTTGGACAGTCAAATGTTAACCTGTTTGTCCACAG
ATTT
>TP204581_query_64
CAGCCTCTCCTAGGCTAGCCAAAGTGATGGACAAGTCTGCGTTGACTTTTTGAGGGCACA
TTTA
>TP204581_hit_64
CAGCCTCTCCTAGGCTAGCCAAAGTGATGGACAAGTCTGTGTTGACTTTTTGAGGGCACA
TTTA
>TP204605_query_64
CAGCCTCTCCTAGGCTAGGGACAGCCTGAGTTGACTTGTTGGAGAGCTCATTTGGGACAA
CACT
>TP204605_hit_64
CAGCCTCTCCTAGGCTAGGGACAGCCTGAGTTGACTTGTTGGAGAGCTCATTTGGGACAA
CGCT
>TP204758_query_64
CAGCCTCTCTCAAGAACGTGCAGAAGACCTGCCTGGACGCGTTGTTGATCCACTGAAATC
TATG
>TP204758_hit_64
CAGCCTCTCTCAAGAACGTGCAGAAGACCTGCCTGGAGGCGTTGTTGATCCACTGAAATC
TATG
>TP204841_query_64
CAGCCTCTCTGGCATACGCTCCCTCTATCGTCGCGGCACTTTTAGGATGCATCATCTCTT
TTTT
>TP204841_hit_64
CAGCCTCTCTGGCATACGCTTCCTCTATCGTCGCGGCACTTTTAGGATGCATCATCTCTT
TTTT
>TP204868_query_64
CAGCCTCTCTTAGGCTAGCCGCATTTCTGTTCAGCATTTTGGACCCGTGTTTGACCACCC
TTTG
>TP204868_hit_64
CAGCCTCTCTTAGGCTAGCCGCATTTCTGTTCAGCATTTTGGACCTGTGTTTGACCACCC
TTTG
>TP205078_query_64
CAGCCTCTGCAACACCGGGCCACTCAATCCTATCTTCTGTTACACAAACCGTGCTAACGT
ACCC
>TP205078_hit_64
CAGCCTCTGCAACACCGGGCCACTCAATCCTATCTTCTGTTACACAAACCGTGCTAACGT
GCCC
>TP205452_query_64
CAGCCTCTGTCTAGAGACAGACTTGTACAATTGCTAGCTCGATATGGCGTTCAGGGTTGT
GCTG
>TP205452_hit_64
CAGCCTCTGTCTAGAGACAGACTTGTACAATTGCTAGCTCGATATGGCGTTGAGGGTTGT
GCTG
>TP205995_query_64
CAGCCTCTTTACTCCGTCTCCATTTCCATGACTGTTTCGTTCAGGTATTATATCTGTACA
TATA
>TP205995_hit_64
CAGCTTCTTTACTCCGTCTCCATTTCCATGACTGTTTCGTTCAGGTATTATATCTGTACA
TATA
>TP206132_query_61
CAGCCTGAAAACCCCCAAAATCACCATCCAGCTCCGGTGTAAGTTGACGGTAAACCAGCT
GAAA
>TP206132_hit_61
CAGCCTGAAAACCCCCAAAGTCACCATCCAGCTCCGGTGTAAGTTGACGGTAAACCAGCT
GAAA
>TP206525_query_64
CAGCCTGAAGGAGGCCGCCTCTAGAGAAGCAAAAGACAGGTCAATGAAGTCTGCAACAAG
GAAA
>TP206525_hit_64
CAGCCTGAAGGAGGCCGCCTCTAGAGTAGCAAAAGACAGGTCAATGAAGTCTGCAACAAG
GAAA
>TP206746_query_64
CAGCCTGACATCCATTGGAACTTGACCTGTCTGCCTCAAAAAACTCGACCTGACCACCTG
CAAT
>TP206746_hit_64
CAGCCTGACATCCCTTGGAACTTGACCTGTCTGCCTCAAAAAACTCGACCTGACCACCTG
CAAT
>TP206797_query_64
CAGCCTGACCGTGATGCACACCTTTTAGCAAATATTTTATTAGGCAGAGCCGGCGAAGGC
GATG
>TP206797_hit_64
CAGCCTGCCCGTGATGCACACCTTTTAGCAAATATTTTATTAGGCAGAGCCGGCGAAGGC
GATG
>TP206837_query_64
CAGCCTGACGCACAGCATTGTAGATGGGCCTTTCCAATCTTTCCTGGTTGCGCTTCTCCT
CCGA
>TP206837_hit_64
CAGCCTGACGCACAGCATTGTAGATGGGCTTTTCCAATCTTTCCTGGTTGCGCTTCTCCT
CCGA
>TP206924_query_64
CAGCCTGACTTCTTTCCAACTAGGACAAAACGGCAGTCTCTGAAAAGAACAAAAAATGGT
GCCT
>TP206924_hit_64
CAGCCTGACTTCTTTCCAACTGGGACAAAACGGCAGTCTCTGAAAAGAACAAAAAATGGT
GCCT
>TP206948_query_64
CAGCCTGAGAAAATCAAACTTTTGACCCAAAAACCAAAGTCAAACTCAGTCAAAAACACC
TCAG
>TP206948_hit_64
CAGCCTGAGAAAATCGAACTTTTGACCCAAAAACCAAAGTCAAACTCAGTCAAAAACACC
TCAG
>TP207592_query_64
CAGCCTGCAAAATAATGGAAAACATGTAGTGTCAGATCAATTCAACCATAGAATGCTCTT
CTCA
>TP207592_hit_64
CAGCCTGCAAAATAATGGAAAACATGTAGTGTCAGATCTATTCAACCATAGAATGCTCTT
CTCA
>TP207819_query_64
CAGCCTGCAATTAGCTCCCTGTTGGTCTCCCTCCTTCATCTATCCCTGTCTGTCTTCTTA
TCCC
>TP207819_hit_64
CAGCCTGCAATTAGCTCCCTGTTGGTCTCCCTCCTTCATCTATCCCTGTCTGTCTTCTTT
TCCC
>TP207869_query_64
CAGCCTGCACACTCATTGGCCTTCCCCATCCGTGGTCTATCTCGTAAATACGAAATTTGG
GAGA
>TP207869_hit_64
CAGCCTGCACACTCATTGGCCTTCCCCATCCGTGGTCTATCTCGTAAGTACGAAATTTGG
GAGA
>TP207881_query_64
CAGCCTGCACAGGCCTATCAATTTTGTTGGTTTGGGGAAGAAGGCACTAACAGCATAGGT
GTTA
>TP207881_hit_64
CAGCCTGCACAGGCCTATCAATTTTGTTGGTTCGGGGAAGAAGGCACTAACAGCATAGGT
GTTA
>TP207893_query_64
CAGCCTGCACATTCAAAACACAGTGAATTAAAGTTGTAATTTCAAGATGATTGATCATGC
ATAT
>TP207893_hit_64
CAGCCTGCACATTCAAAATACAGTGAATTAAAGTTGTAATTTCAAGATGATTGATCATGC
ATAT
>TP208070_query_64
CAGCCTGCAGGTTGGCAGACATTTCATTCTCACTGTCCGTGCCATCTTGAGAAAGTTTCT
TTGG
>TP208070_hit_64
CAGCCTGCAGGTTGGCAGACATTTCATTCTCACTGTCTGTGCCATCTTGAGAAAGTTTCT
TTGG
>TP208368_query_64
CAGCCTGCCACTGGAGAAACCAGGACTACAGTTGTTCAAAAAATAACCATGCGGTTCTTA
ATAC
>TP208368_hit_64
CAGCCTGCCACTGGAGAAACCAGGACTACAGTTGTTCAAAAAATAACCATGTGGTTCTTA
ATAC
>TP208446_query_64
CAGCCTGCCCAAACAGAAATATTCCCACAAAAATTACAGTCAAACAAGGTCAAACGCTTC
CTGG
>TP208446_hit_64
CAGCCTGCCCAAACAGAAATATTCCCACAAAAATTACAGTCAAACAAGGTCAAATGCTTC
CTGG
>TP208463_query_64
CAGCCTGCCCAACTCGGGAGGTATAGATCCCGTGATCGAATTCCCAGCCAAGTGGAGAAA
CCTG
>TP208463_hit_64
CAGCCTGCCCAACTCTGGAGGTATAGATCCCGTGATCGAATTCCCAGCCAAGTGGAGAAA
CCTG
>TP208523_query_64
CAGCCTGCCCTAGTGTTCTGAAAGGAACTGTTTTTCAGGTATGCCTACTGGCACCACGAT
TAAT
>TP208523_hit_64
CAGCCTGCCCTAGTGTTGTGAAAGGAACTGTTTTTCAGGTATGCCTACTGGCACCACGAT
TAAT
>TP208648_query_64
CAGCCTGCCTGACACGTAGCTGTTAGTAAACCTCTGGGTCTAAGGCCTGTCCTCCTCTCC
ATAT
>TP208648_hit_64
CAGCCTGCCTGACACGTAGCTGTTAGTAAACCTCTGGGTCTACGGCCTGTCCTCCTCTCC
ATAT
>TP208815_query_64
CAGCCTGCGGCAGTCAGGAGCTATGGAACACGGTGGAGCCTCCCGGAGTTGGAGTGACGG
AGCT
>TP208815_hit_64
CAGCCTGCGGCAGTCAGGGGCTATGGAACACGGTGGAGCCTCCCGGAGTTGGAGTGACGG
AGCT
>TP208995_query_64
CAGCCTGCTACAGCCCTCTTTCTCCACACCCTCAATTACAGCGGTTTTCCATTTGTAGGC
ACCC
>TP208995_hit_64
CAGCCTGCTACAGCCCTCTTTCTCCACACCCTCAATTACAGCGGTTTTCCATTTTTAGGC
ACCC
>TP209469_query_64
CAGCCTGCTCTCCAAACAAAGGCTCTCTTATTCACTGCTGTTCTGGCGGCTTTTTAGGTC
TCCA
>TP209469_hit_64
CAGCCTGCTCTCCAAACAAAGGCTCTCTTATTCACTGCTGTTCTGGCGGCTTTTTAGTTC
TCCA
>TP209539_query_64
CAGCCTGCTGGACGTCAAGCCTCTGACTGGTCTCTGATGAATTCGTTCTGCCTTCTGCTA
GCTG
>TP209539_hit_64
CAGCCTGCTGGACGTCAAGCCTCTGACTGGTCTTTGATGAATTCGTTCTGCCTTCTGCTA
GCTG
>TP209734_query_64
CAGCCTGCTGGTGCTGATGCTGGAGCTGGAGCTGGTGCTGATGCTGGAGCTGGTTCTGAT
GCTG
>TP209734_hit_64
CAGCCTGCTGGTGCTGATGCTGGAGCTGGAGTTGGTGCTGATGCTGGAGCTGGTTCTGAT
GCTG
>TP209952_query_64
CAGCCTGGAACATATTTCTACCATTCGTATTACGCAATGCAAAGGTCAGCTGGCTTGCAT
GGAT
>TP209952_hit_64
CAGCCTGGAACATATTTCTACCATTCTTATTACGCAATGCAAAGGTCAGCTGGCTTGCAT
GGAT
>TP210105_query_64
CAGCCTGGACTCTTTGTCACCTGATTGGCTTTCATAACTTTTCGCACCTTTTCTACATCA
TCCC
>TP210105_hit_64
CAGCCTGGACTCTTTGTCACCTGATTGGCTTTCATAACTTTTCGCACCTTTTCTACATCA
TTCC
>TP210161_query_64
CAGCCTGGAGGAACGCACCTCCTCCTCTGGGGTAATCAGGGAGGGTACCCAAATTGAATA
CTCC
>TP210161_hit_64
CAGCCTGGAGGTACGCACCTCCTCCTCTGGGGTAATCAGGGAGGGTACCCAAATTGAATA
CTCC
>TP210170_query_64
CAGCCTGGAGGGGTTATTGGAAAAATGGAGCCGGTGGAATTGGTTTTTGGGAAGGAGTAT
GCAG
>TP210170_hit_64
CAGCCTGGAGGGTTTATTGGAAAAATGGAGCCGGTGGAATTGGTTTTTGGGAAGGAGTAT
GCAG
>TP210191_query_64
CAGCCTGGATAAACTCATATTCGGAAACCCGACAACGGTCCTCCCGTGGCCCCGGAGATA
CGCG
>TP210191_hit_64
CAGCCTGGATAAACTCATATTCGGAAACCCGACAACGGTCCTGCCGTGGCCCCGGAGATA
CGCG
>TP210368_query_64
CAGCCTGGCCAAACAGAATTTCTCCAAGGAAAAACACAGTTAAACAATGTCAACGCTGGT
ACAA
>TP210368_hit_64
CAGCTTGGCCAAACAGAATTTCTCCAAGGAAAAACACAGTTAAACAATGTCAACGCTGGT
ACAA
>TP210533_query_64
CAGCCTGGGATGCATTAGCAGGTTTGTCTCCCTGCTATGATTTCATCACCAATGGAGAAA
TCAG
>TP210533_hit_64
CAGCCTGGGATGCATTAGCGGGTTTGTCTCCCTGCTATGATTTCATCACCAATGGAGAAA
TCAG
>TP210596_query_64
CAGCCTGGGCTCAGACAACGAGTCGGGCGGCGGAGGAGGAGGCGGCGGAGGAGAAGGGCA
GTCG
>TP210596_hit_64
CAGCCTGGGCTCAGACAACGAGTCGGGCGGTGGAGGAGGAGGCGGCGGAGGAGAAGGGCA
GTCG
>TP210703_query_64
CAGCCTGGTACCCAGAGCCAGGCACTGCTCCTTCCTCGCCAGCTTCAGAAGGTTCGGCCC
CTCC
>TP210703_hit_64
CAGCCTGGTGCCCAGAGCCAGGCACTGCTCCTTCCTCGCCAGCTTCAGAAGGTTCGGCCC
CTCC
>TP210732_query_64
CAGCCTGGTATTAGAAGCAGGACGGCTATCCATAAGCGTGATATTAATGTATTCGAAACA
GGAC
>TP210732_hit_64
CAGCCTGGTATTAGAAGCAGGACGGCTATCCATAAGCGTGATATTATTGTATTCGAAACA
GGAC
>TP210775_query_64
CAGCCTGGTCCTATGTGGTGCAATATTTTAGCGCAACTTCTCCATCTTCAATGAGTTGCC
AGAT
>TP210775_hit_64
CAGCCTGGTCCTATGTGGTGCAATATTTTAGCTCAACTTCTCCATCTTCAATGAGTTGCC
AGAT
>TP210807_query_64
CAGCCTGGTGCATACATATGGTTGGTCGACTGACAAGAGGTGCGTTTGCGGTTTGATAAA
AGCC
>TP210807_hit_64
CAGCCTGGTGCATATATATGGTTGGTCGACTGACAAGAGGTGCGTTTGCGGTTTGATAAA
AGCC
>TP211022_query_64
CAGCCTGTAATCATTATGTTCCATGAGATCACATCCTGTCTTCGTATGTTGTCAAACACT
TTAC
>TP211022_hit_64
CAGCCTGTAATCATTATGTTCCATGAGATCACATCCTGTCTTCGTATGTTTTCAAACACT
TTAC
>TP211057_query_64
CAGCCTGTACACTCAGTGGCCTTCCCCATCCGTAGTCTATCTAGTAAACACGAAATTTCG
GAGA
>TP211057_hit_64
CAGCCTGTACACTCAGTGGCCTTCCCCATCCGTAGTCTATCTAGTAAACACGAAATTTCG
TAGA
>TP211314_query_64
CAGCCTGTCAAATGACTGTTCTTGCTCTCAAGTAACCTTTTGAGTTCTAAGAAGATTGGG
ATAG
>TP211314_hit_64
CAGCCTGTCAAATGACTGTTCTTGCTCTCAAGTAACCTTTTGAGTTCTACGAAGATTGGG
ATAG
>TP211480_query_64
CAGCCTGTCCTCCTGAAGCCGCCTCTGCGTTTCTGCGCTCGTGCTCGCTTCTTCCAGCTC
CAGA
>TP211480_hit_64
CAGCCTGTCCTCCTGAAGCCGCCTCTGCGTTTCTGCGCTGGTGCTCGCTTCTTCCAGCTC
CAGA
>TP211913_query_64
CAGCCTGTGCGGTGTGGGCAATGATGGAAAACCCCCAAAGAAACTTTCTCAAGATGGCAC
AGAC
>TP211913_hit_64
CAGCCTGTGCGGTGTGGGCAATGATGGAAAACCCCCAAAGAAACTTTCTCAAGATGGCAC
GGAC
>TP212214_query_64
CAGCCTGTTACTAATTTCCAATTGATACTAGGGGATGATTTCAAGGAGGTTGCCCATGCT
GTCC
>TP212214_hit_64
CAGCCTGTTACTAATTTCCAATTGATACTTGGGGATGATTTCAAGGAGGTTGCCCATGCT
GTCC
>TP212300_query_64
CAGCCTGTTCCCAGGCCTTCCAGATTCAAGATGGAATCCCTGGCCCTCTCTGATTCTCCG
TCTC
>TP212300_hit_64
CAGCCTGTTCCCAGGCCTTCCAGATTCAAGATCGAATCCCTGGCCCTCTCTGATTCTCCG
TCTC
>TP212314_query_64
CAGCCTGTTCGCAGTACTGTGTTCTGGAAATTTTCTCTGTTGATTTCCGCTTGTACGCCC
AATC
>TP212314_hit_64
CAGCCTGTTCGCAGTACTGTGTTCTGGAAATTTTCTCTGTTGATTTCCTCTTGTACGCCC
AATC
>TP212371_query_64
CAGCCTGTTGACTCGTCCTTATCAGCAACAATCGTAGAAACGCGTGATAATTTTAACAAA
ATAA
>TP212371_hit_64
CAGCCTGTTGACTCGTCCTTATCAGCAACAATCGTAGAAACGCGTGATGATTTTAACAAA
ATAA
>TP213040_query_64
CAGCCTTAACTCCATTGTAACGGACGTCAAATCCACAATCATTCTATTTTGCCTATATAT
CAAA
>TP213040_hit_64
CAGCCTTAACTCCATTGTAATGGACGTCAAATCCACAATCATTCTATTTTGCCTATATAT
CAAA
>TP213125_query_64
CAGCCTTAAGGAAGGGTTTCAGGAGTTGCATATTCTGAACATGAAAATTTTGAGTCCTAG
ATTT
>TP213125_hit_64
CAGCCTTAAGGAAGGGTTTCAGGAGTTGCATATTCTGAACATGAAAGTTTTGAGTCCTAG
ATTT
>TP213132_query_64
CAGCCTTAAGGCCTGCGGCCAAGGTTGGGAAGGCAACCAAGGGCAGACAAAGAGGGAAAA
AGGC
>TP213132_hit_64
CAGCCTTAAGGCCTGTGGCCAAGGTTGGGAAGGCAACCAAGGGCAGACAAAGAGGGAAAA
AGGC
>TP213691_query_64
CAGCCTTAGATTCACCTCTGTCAGCCTGCGTCAATCATCTTTGGATTCTGATCTCTAGGC
CGCA
>TP213691_hit_64
CAGCCTTAGATTCACCTCTGTCAGCCTGCGTCAATCCTCTTTGGATTCTGATCTCTAGGC
CGCA
>TP213863_query_60
CAGCCTTAGGCCTTCACATAAGGCCTCTCCAACTGCGGCTTAGATCACCTTTTAGGGCTG
AAAA
>TP213863_hit_60
CAGCTTTAGGCCTTCACATAAGGCCTCTCCAACTGCGGCTTAGATCACCTTTTAGGGCTG
AAAA
>TP214136_query_64
CAGCCTTATATCGAATTCAGTGGGCTGAGGTCGTGGGACCACAGGTTTTTGAATTTCGTA
TGCT
>TP214136_hit_64
CAGCCTTATATCGAATTCAGTGGGCTGAGGTCGTGGGACGACAGGTTTTTGAATTTCGTA
TGCT
>TP214219_query_64
CAGCCTTATCCCTTTCAGAAATTGAGGAGGCGTCCCTTGTTTGAAGTACTGGACTGCAAG
AGCC
>TP214219_hit_64
CAGCCTTATCCCTTTCAGAAATTGAGGAGGCGTCCCTTGTTTGAAGTATTGGACTGCAAG
AGCC
>TP214248_query_64
CAGCCTTATCTCCCCTGGCAACAAGCCCTATAGGGTTGTTCTGCACTTGCCGTGGTCTCT
ATAG
>TP214248_hit_64
CAGCCTTATCTCCCCTGGCAACAAGCCCTATAGGGTTGTTCTGCACTTGTCGTGGTCTCT
ATAG
>TP214551_query_64
CAGCCTTCAAAAGAGGTTGTCAATTATGGCCTGTTCTTATCAGCATCCGGGCTCTCAATG
CACC
>TP214551_hit_64
CAGCCTTCAAAAGAGGTTGTCAATTATGGCCTGTTCTTATCAGCGTCCGGGCTCTCAATG
CACC
>TP215050_query_64
CAGCCTTCACATTGACGAACTCGATACAAAAGATGAATATAGACTTGGCCCTTCATGAAA
TAGC
>TP215050_hit_64
CAGCCTTCACATTGACGAACTCGATACAAAAGATGAATATAGCCTTGGCCCTTCATGAAA
TAGC
>TP215153_query_64
CAGCCTTCACTTAGTGCACACACAGACCCAAAATCAGTGGCATCCTACAACAGTTAACAC
ACAT
>TP215153_hit_64
CAGCCTTCACTTAGTGCACACACAGGCCCAAAATCAGTGGCATCCTACAACAGTTAACAC
ACAT
>TP215408_query_64
CAGCCTTCATAGTAACTTTCTGACTTCGAGGTGGCCTGAAAAACACCTTATTCCTACGGA
ACAA
>TP215408_hit_64
CAGCCTTCATAGTAACTTTCTGACTTCGAGGTGGCCTGAAAAACACCTTATTCCTACGGA
ACAG
>TP215414_query_64
CAGCCTTCATATTCCTGCCTTAGATCTGTTTAAGACGTACGGCCAAGAAGTAGAAAATGA
AATT
>TP215414_hit_64
CAGCCTTCATGTTCCTGCCTTAGATCTGTTTAAGACGTACGGCCAAGAAGTAGAAAATGA
AATT
>TP215636_query_64
CAGCCTTCCACTCATGGATTTCTTACGAGCCGTATTCACCACGGCTCTCATGCCCCTGGA
ATGC
>TP215636_hit_64
CAGCCTTCCACTCATGGATTTCTTGCGAGCCGTATTCACCACGGCTCTCATGCCCCTGGA
ATGC
>TP215755_query_64
CAGCCTTCCATGCCTGTAGAGCAATGTAGGCATTCCTGAGACTCGGATTCGGAAAATTCA
AACT
>TP215755_hit_64
CAGCCTTCCATGCCTGTAGAGCAATGTAGGCATTCCTGAGACTTGGATTCGGAAAATTCA
AACT
>TP215770_query_64
CAGCCTTCCATTGCTGGGCAACGTGCCCCATCACTCGCTGTTTCAGCTCTCGAAGCAATA
CGGT
>TP215770_hit_64
CAGCCTTCCATTGCTGGGCAACGTGCCCCATCACTCGCTGTTTCAGCTCTCGAAGCAGTA
CGGT
>TP215853_query_64
CAGCCTTCCCTCCAATCCGTATGGTTGTATGGTATCTGTACAAATCGCTGTATGACCTGC
TTTT
>TP215853_hit_64
CAGCCTTCCCTCCAATCCGTATGGTTGTATGGCATCTGTACAAATCGCTGTATGACCTGC
TTTT
>TP215862_query_64
CAGCCTTCCCTCGGGATCTCTATGTTCCAGTGGATTTTTTTTCTTTCTAACAGGGCTACT
GGCA
>TP215862_hit_64
CAGCCTTCCCTCGGGATCTCTATGTTCCAGTGGATTTTTTTTCTTTCTAACGGGGCTACT
GGCA
>TP215925_query_64
CAGCCTTCCGATCTGAATGGTGCAGTAATGTGTACTCATTAACGATGGGGCCAGAAGTAT
TTAG
>TP215925_hit_64
CAGCCTTCGGATCTGAATGGTGCAGTAATGTGTACTCATTAACGATGGGGCCAGAAGTAT
TTAG
>TP215979_query_64
CAGCCTTCCTCCTAGGGCCACGACTGCCTGTGGCCAGCTCTAATCATCCCCCCAACAGAC
TTTG
>TP215979_hit_64
CAGCCTTGCTCCTAGGGCCACGACTGCCTGTGGCCAGCTCTAATCATCCCCCCAACAGAC
TTTG
>TP216065_query_64
CAGCCTTCCTTTCTCCTCCTCGGCACCCATGTCCAGGCCTCCTCTGCCTTCTTTCCTGCT
ACCA
>TP216065_hit_64
CAGCCTTCCTTTCTCTTCCTCGGCACCCATGTCCAGGCCTCCTCTGCCTTCTTTCCTGCT
ACCA
>TP216080_query_64
CAGCCTTCGAAAATGCTCAAGGCCTTGAAAAAATGCTTGCTTTAAAGCCCACTGCCTCTT
TGAT
>TP216080_hit_64
CAGCCTTCGAAAATGCTTAAGGCCTTGAAAAAATGCTTGCTTTAAAGCCCACTGCCTCTT
TGAT
>TP216223_query_64
CAGCCTTCGGCGTGATATGAGTATGCCCTTTGCAGAATAGATCTGCATGTGACCAACACC
AGGT
>TP216223_hit_64
CAGCCTTCGGCGTGATATGAGTATGCCCTTTGCAGAATAGATCTGCATGTGACCAACACC
TGGT
>TP216259_query_64
CAGCCTTCGTCCAAGATCATCATGACAAAGAGATCCTGGAGCTGGTGAAGACGTGGTTGC
AATT
>TP216259_hit_64
CAGCCTTCGTCCAAGATCATCATGACAAAGCGATCCTGGAGCTGGTGAAGACGTGGTTGC
AATT
>TP216312_query_64
CAGCCTTCTAACGCAACACGCTGACCAAATAACTTTGTCATCAGTCGGACGTCCTTGACC
AATC
>TP216312_hit_64
CAGCCTTCTAACGCAACACGCTGACCAAATAACTTTGTCATCAGTCGGACGTCCTTGACC
AATT
>TP216321_query_64
CAGCCTTCTAAGGAACTCGGCCTAGCCAAAAATGGGTCTCAAAAAGGCTCACGGCCTTGT
TGTA
>TP216321_hit_64
CAGCCTTCTAAGGAACTCGGCCTAGCCAAAAATGGGTCTCAAAAAGGCTCATGGCCTTGT
TGTA
>TP216404_query_64
CAGCCTTCTAGCCTAGCTCCTCGACCCTCCTAACAACAGCTCTGTCACCCTAAAAATGAC
CCTG
>TP216404_hit_64
CAGCCTTCTAGCCTAGCTCCTCGACCGTCCTAACAACAGCTCTGTCACCCTAAAAATGAC
CCTG
>TP216596_query_64
CAGCCTTCTCTCGTCCAAGTTGCGTAAGGTTCCTTTTATTTATGCTATTGGTTTCCCCTT
CTCC
>TP216596_hit_64
CAGCCTTCTCTCGTCCAAGTTGCGTAAGGTTCCTTTTCTTTATGCTATTGGTTTCCCCTT
CTCC
>TP216649_query_64
CAGCCTTCTGAGCGCATTCGCCGTCTTCAAAACGATCAGGTATGCTTAATATCGGTAACC
TCAT
>TP216649_hit_64
CAGCCTTCTGAGCGCATTCGCCGTCTTCAAAACGATCAGGTATGCTTAATATCGGTAGCC
TCAT
>TP216799_query_64
CAGCCTTCTTAGGTGTAGCCACTTTCTTGGCTGGAGTAGGAGCCGGCTTCGGAGTGGGGG
ATGC
>TP216799_hit_64
CAGCCTTCTTAGGTGTAGCCACTTTCTTGGCTGGAGTAGGAGCCGGCTTCGGAGTGGGGG
GTGC
>TP216877_query_64
CAGCCTTCTTCTCTTCCTTCTTCTTCTTTTCCTCCTCTGTTTCCTCAAGCTTCAGCCCTT
CTTT
>TP216877_hit_64
CAGCTTTCTTCTCTTCCTTCTTCTTCTTTTCCTCCTCTGTTTCCTCAAGCTTCAGCCCTT
CTTT
>TP217127_query_64
CAGCCTTGAAATTTTCCAACAAGGAACTGAAAGGATCACTTAAGACAATGAAGATTGAAG
ACAT
>TP217127_hit_64
CAGCCTTGAAGTTTTCCAACAAGGAACTGAAAGGATCACTTAAGACAATGAAGATTGAAG
ACAT
>TP217278_query_64
CAGCCTTGACAATTCTGAATAAACCATTCGTTTTAAGGCTTTTGTCAATCCACTCTATGT
ATTT
>TP217278_hit_64
CAGCCTTGTCAATTCTGAATAAACCATTCGTTTTAAGGCTTTTGTCAATCCACTCTATGT
ATTT
>TP217530_query_64
CAGCCTTGATCAACTCATATTCCGAAACCCTACTGCTGTCTTGCCGTGGCCTCGGCGATA
CGCG
>TP217530_hit_64
CAGCCTTGATCAACTCATATTCGGAAACCCTACTGCTGTCTTGCCGTGGCCTCGGCGATA
CGCG
>TP217621_query_64
CAGCCTTGATTGTGACTCTAAGGTCTTGTCGTGGGCGTTTAGCCTCTTTCGCAAGCCCTT
TAGG
>TP217621_hit_64
CAGCCTTGGTTGTGACTCTAAGGTCTTGTCGTGGGCGTTTAGCCTCTTTCGCAAGCCCTT
TAGG
>TP217647_query_64
CAGCCTTGCAACAGTTGCCAACATGCCACCATAGCGTCCGTGGAGACCTGGAACTTGAAT
TGGG
>TP217647_hit_64
CAGCCTTGCAACAGTTGCCAACATGCCACCATAGCGTCCGTGGATACCTGGAACTTGAAT
TGGG
>TP217692_query_64
CAGCCTTGCACAGTGGGATGACCTTTGAGGGGTGAACCATTGAGACGAGCGCATTCTTCA
GCTA
>TP217692_hit_64
CAGCCTTGCACAGTGGGATGACCTTTGAGGGGTGAACCATTGAGACGATCGCATTCTTCA
GCTA
>TP217885_query_64
CAGCCTTGCCTGGGTGGAGATTCAAAGACATTGATGTTTGTTAACATATCTCCTGATGCA
AAGT
>TP217885_hit_64
CAGCCTTGCCTGGGTGGAGATTCAAAGACATTGATGTTTGTTAATATATCTCCTGATGCA
AAGT
>TP218087_query_64
CAGCCTTGCTGTCTTTCTGTCCATGCATCATGGTTTCACCATGCTCCACTGCCAGCCAGT
CCAC
>TP218087_hit_64
CAGCCTTTCTGTCTTTCTGTCCATGCATCATGGTTTCACCATGCTCCACTGCCAGCCAGT
CCAC
>TP218440_query_64
CAGCCTTGGCTTCTTCTTCATCAACAAGGTAAACTTTGAGGCCAAGCTCTCCCTTAACCC
GCCA
>TP218440_hit_64
CAGCCTTGGCTTCTTCTTCATCAACAAGGTAAATTTTGAGGCCAAGCTCTCCCTTAACCC
GCCA
>TP218688_query_64
CAGCCTTGGTGGTATCGACAAGAAAAACCCATGGCTTTTTATTGAAAGAAACTTGTGAGG
GGGC
>TP218688_hit_64
CAGCCTTGGTGGTATTGACAAGAAAAACCCATGGCTTTTTATTGAAAGAAACTTGTGAGG
GGGC
>TP219066_query_64
CAGCCTTGTGTATATAGTACTGGCTCGCCCCCATCACGCATAGAGCGCCTGCAATGATGC
CCAA
>TP219066_hit_64
CAGCCTTGTGTATATAGTACTGGCTCGCCCCCATCACGCATAGAGCGCCTGCAATGATGC
CCAG
>TP219080_query_64
CAGCCTTGTGTGGGGAGTCTCCCTCAAACAAGCCGCAAATGAGATCTGCTGTTTGGAGGG
CTGA
>TP219080_hit_64
CAGCCTTGTGTGGGGAGTCTCCCTCAAACCAGCCGCAAATGAGATCTGCTGTTTGGAGGG
CTGA
>TP219081_query_64
CAGCCTTGTGTGGGGAGTCTCCCTCAAGCAAGCCGCAAATCAGATCTGCTATTTGGAGGG
CTGA
>TP219081_hit_64
CAGCCTTGTGTGGGGAGTCTCCCTCAAGCAAGCCGCAAATCAGATCTGCTATTTGTAGGG
CTGA
>TP219543_query_64
CAGCCTTTACAGTGGCTCTTCTTTTGATAATTTGAGTCTGGAAATTTTGTGACTTACCCT
GTAA
>TP219543_hit_64
CAGCCTTTACAGTGGCTCTTCTTTTGATAGTTTGAGTCTGGAAATTTTGTGACTTACCCT
GTAA
>TP219567_query_64
CAGCCTTTACCACTCAAATTAGGATCCTCTTTCTCTGCTCAACCAGGCGCAGGCAGAGGT
TTCC
>TP219567_hit_64
CAGCCTTTACCACTCAAATTAGGATCCTCTTTCTCTGTTCAACCAGGCGCAGGCAGAGGT
TTCC
>TP219597_query_64
CAGCCTTTACTAGGTCATTTGGCACTTTGTTTTTTCTTTCATAAGTCTTGGTTATTTAAG
CCAC
>TP219597_hit_64
CAGCCTTTACTTGGTCATTTGGCACTTTGTTTTTTCTTTCATAAGTCTTGGTTATTTAAG
CCAC
>TP219945_query_64
CAGCCTTTCACTACCGCTAATCCCATTGTAGGTAGTGCTCCTCCACAAATAATTCATCCA
TTTT
>TP219945_hit_64
CAGCCTTTCACTACCGCTAATCCCATTGTGGGTAGTGCTCCTCCACAAATAATTCATCCA
TTTT
>TP220107_query_64
CAGCCTTTCCTGGTCTATGTTATGTGCATTTCACATTTCGTTTTTTGTTAGCTCCTTTGT
GGAA
>TP220107_hit_64
CAGCCTTTCCTGGTCTATGTTATGTGCATTTCACATTTCGTTTTTTGTTTGCTCCTTTGT
GGAA
>TP220340_query_64
CAGCCTTTGAAAAGGCTCAAGGCCTTGATAGAATGTTGCTCTAAAAGCCCACTACCTCCT
TGAT
>TP220340_hit_64
CAGCCTTTGAAAAGGCTCAAGGCCTTGATAGAATGTTGCTCTAAAAGCCCACTGCCTCCT
TGAT
>TP220614_query_64
CAGCCTTTGCAATTTGGTCAAACTGGTCAACACAGTCAAACAGATCCTACTTCCTTCGCA
CGTG
>TP220614_hit_64
CAGCCTTTGCAATTTGGTCAAACTGGTCAACACAGTCAAACAGATCCTCCTTCCTTCGCA
CGTG
>TP220622_query_64
CAGCCTTTGCACTAGAATGGTTTTGGCTTGGTTACCCAGAAGTATTCCTGTTTGTTTCAC
AGTA
>TP220622_hit_64
CAGCCTTTGCACTAGAATGGTTTTGGCTTGGTTACCCAGAAGTATTCCTGTTTGTTTTAC
AGTA
>TP220690_query_63
CAGCCTTTGCTCTAACTTGATGCTCGCACTCACCATTTGCGTGTCGGCCTCCACTGCGTG
CTGA
>TP220690_hit_63
CAGCCTTTGCTCTAACTTGATGCTCGCACTCACCATTTGCGTGTCGGTCTCCACTGCGTG
CTGA
>TP220820_query_64
CAGCCTTTGGGCAGAGCCCAACTACGGCTCCAAAGTGGTGATCGATTTCTTGAACTTGAA
CATT
>TP220820_hit_64
CAGCCTTTGGGCAGAGCCCAACTACGGCTCCAAAGTGGTGATCGGTTTCTTGAACTTGAA
CATT
>TP222022_query_64
CAGCGAAACAAACATTCTTCACAACAAGGCTCTTCTAGCCTCTAGTCTCACAAACCAAGT
CTGC
>TP222022_hit_64
CAGCGAAACAAACATTCTTCACAACAAGGCTCTTCTAGCCTTTAGTCTCACAAACCAAGT
CTGC
>TP222110_query_64
CAGCGAAACCATACACGCAGATCCACGGCGATATGGCAACGAAACCACGCTCACACAACA
ACTA
>TP222110_hit_64
CAGCGAAACCATACACGCAGATCCACGGCGATATGGCAACGAAACCACGCTCACGCAACA
ACTA
>TP222130_query_64
CAGCGAAACCCTAGAAACATAATATTTGTAGCTGGTTATTCCAGGGTTAGGGAAGCGGAG
AGGC
>TP222130_hit_64
CAGCGAAACCCTAGAAACTTAATATTTGTAGCTGGTTATTCCAGGGTTAGGGAAGCGGAG
AGGC
>TP222494_query_64
CAGCGAAAGTAGAAGGCAGGTCCGCTCAATGTTTGGGCTTCGGATAAATCCATGGTAAAG
AACA
>TP222494_hit_64
CAGCGAAAGTAGGAGGCAGGTCCGCTCAATGTTTGGGCTTCGGATAAATCCATGGTAAAG
AACA
>TP223080_query_64
CAGCGAACCAGCAAGACGCACTGTAGCTTCTCGTTTACAGACCCTCAGGGAGCTTGTGCC
CGGA
>TP223080_hit_64
CAGCGAACCAGCAAGACGCACTGTAGCTTCTCGTTTGCAGACCCTCAGGGAGCTTGTGCC
CGGA
>TP223212_query_64
CAGCGAACGATGTATGGACAATCGAGCCACCGCAAAATCTGGTACTCATTTTCCAAATCG
ACGC
>TP223212_hit_64
CAGCGAACGATGTATGGACAATCGAGGCACCGCAAAATCTGGTACTCATTTTCCAAATCG
ACGC
>TP223324_query_64
CAGCGAACTCCTTTCCTGCAGAAGAGGACACCCGCATTTTGGGTGAGCGGTCCGACAAGG
TTGG
>TP223324_hit_64
CAGCGAACTCCTTTCCTGCAGAAGAGTACACCCGCATTTTGGGTGAGCGGTCCGACAAGG
TTGG
>TP223338_query_64
CAGCGAACTCTTCTTCTTCTATAAGATTCGATGTAGGATCCACAGTGACCTTGGCCTGCG
GTTT
>TP223338_hit_64
CAGCGCACTCTTCTTCTTCTATAAGATTCGATGTAGGATCCACAGTGACCTTGGCCTGCG
GTTT
>TP223391_query_64
CAGCGAACTTGAAACTTGAAAGTAAGTGGTCAGGGATGGTGAGATTCAGTTGCATAGCTA
TGAT
>TP223391_hit_64
CAGCGAACTTGAAACTTGAAAGTAAGTGGTCAGGGATGGTGAGATTCAGTTGCGTAGCTA
TGAT
>TP223419_query_63
CAGCGAAGAAAAACCCAAAAAACAAAACAACACAGCATTCCCCCGACCGTGGGCTCCCCG
CTGA
>TP223419_hit_63
CAGCGAAGGAAAACCCAAAAAACAAAACAACACAGCATTCCCCCGACCGTGGGCTCCCCG
CTGA
>TP223437_query_64
CAGCGAAGAAACACCATGATATCTTGAAAAATCAGACATGTCGTCTCCATGGGCCACCTT
TAGA
>TP223437_hit_64
CAGCGAAGCAACACCATGATATCTTGAAAAATCAGACATGTCGTCTCCATGGGCCACCTT
TAGA
>TP223441_query_64
CAGCGAAGAAACGATTCTGACGTCGTCTTTGAGAATTTTCTTGAAATGCTTGACGTCAAA
GATA
>TP223441_hit_64
CAGCGAAGAAACGATTCTGACGTCTTCTTTGAGAATTTTCTTGAAATGCTTGACGTCAAA
GATA
>TP223474_query_64
CAGCGAAGAAAGGCTGGCCAGGGAATCTAAACGGACCCACTGGAGGTGCTGGAGCTTAAA
TTTG
>TP223474_hit_64
CAGCGAAGAAAGGCTGGCCGGGGAATCTAAACGGACCCACTGGAGGTGCTGGAGCTTAAA
TTTG
>TP223722_query_64
CAGCGAAGAGAATAAAGACCAACACACGCTGAGTGCAAGCATCTAAGGAGAAGACCTCCG
TGTT
>TP223722_hit_64
CAGCGAAGAGAATAAAGACCAACACACGCTGAGTGCAAGCATCTAAGGAGAAGACCTCTG
TGTT
>TP223863_query_64
CAGCGAAGCAAAAGAGAATGTGGGAGTTATTGTTGCATAAGCGTTCCCAGAGTAGACGTT
GCAG
>TP223863_hit_64
CAGCGAAGCAAAAGAGAATGTGGGAGTTATTGTTGCATAAGCGTTCCCAGAGTAGACGTT
GTAG
>TP223873_query_64
CAGCGAAGCAAGGATTGAATTAGGATAAAGTACCCCCATCGAAACCACTATAAAATGGAT
TCTG
>TP223873_hit_64
CAGCGAAGCAAGGATTGAATTAGGATGAAGTACCCCCATCGAAACCACTATAAAATGGAT
TCTG
>TP224146_query_64
CAGCGAAGGACCAAAGTAGGTCGTGTCGAACATGACGACGGTATTAAGATAAGTCGCAGT
CATG
>TP224146_hit_64
CAGCGAAGGACCAAAGTTGGTCGTGTCGAACATGACGACGGTATTAAGATAAGTCGCAGT
CATG
>TP224315_query_64
CAGCGAAGGGAGGAAAAGGGCCAACGGAGGGGGCTAAAATTCACGGAAGGCCTGCGACCT
AGGG
>TP224315_hit_64
CAGCGAAGGGAGGAAAAGGGCCAATGGAGGGGGCTAAAATTCACGGAAGGCCTGCGACCT
AGGG
>TP224389_query_64
CAGCGAAGGTACCCGAGGAGCTCTTTGTCCAAACCGTGGGCATTTTCCGATTTCGAGAGA
CGAC
>TP224389_hit_64
CAGCGAAGGTACCCGAGGAGCTCTTTGTCCAAACCGTGGGCATTTTCCGATTTCGAGAGA
CGAT
>TP224623_query_64
CAGCGAAGTTCTTTGAAGCAGGAAACTTCATCCTACGAACAGAAATGCAGAAATGCAGTG
AAAA
>TP224623_hit_64
CAGCGAAGTTCTTTGAAGCAGGAAACTTCATCCTACGAACAGAAATGCAGAAATGTAGTG
AAAA
>TP224954_query_64
CAGCGAATCCGTTGACGAGAGCGAGGGCGTTACTGATCAACTTACGCACATTCTGCACGC
GCGC
>TP224954_hit_64
CAGCGAATCCGTTGACGAGAGCGAGGGCGTTACTGATCAATTTACGCACATTCTGCACGC
GCGC
>TP225231_query_64
CAGCGAATGGTAAAGTTCTCCTTGTACGAGAACCCATCGGGGGCTTTGCCGCCGGGCCTC
AGCC
>TP225231_hit_64
CAGCGAATGGTAAAGTTCTCCTTGTACGAGAGCCCATCGGGGGCTTTGCCGCCGGGCCTC
AGCC
>TP225377_query_64
CAGCGAATTCGTCATGGCAAACCAGCTTGCATTCAGATGAGAATGCGTAGAGGAATTGAA
ATTA
>TP225377_hit_64
CAGCGAATTCGTCATGTCAAACCAGCTTGCATTCAGATGAGAATGCGTAGAGGAATTGAA
ATTA
>TP225531_query_64
CAGCGAATTTGTTGAGGAGAGCGAGCGCATTGCTGATCAATTTGCACACATTCTGCACGC
GGCC
>TP225531_hit_64
CAGCGAATTTGTTGAGGAGAGCGAGGGCATTGCTGATCAATTTGCACACATTCTGCACGC
GGCC
>TP225557_query_64
CAGCGACAAAACACTGGCGAGTCGGCGACCGTCCAACGCCCCTTTGATACTCTTAAGAGC
CAGT
>TP225557_hit_64
CAGCGACAAAACACTGGCGGGTCGGCGACCGTCCAACGCCCCTTTGATACTCTTAAGAGC
CAGT
>TP225773_query_64
CAGCGACAAGTCTTGCCGGGCCATATAACCTCCTTTTTCCAGGATCACTACCTTGAATCC
GGCC
>TP225773_hit_64
CAGCGACAAGTCTTGCCGGGCCATATAACCTCCTTTTTCCAGGATTACTACCTTGAATCC
GGCC
>TP225809_query_64
CAGCGACAATCCTTGCTAACCTACTTGCTAAGCAGGGCAAGAGCTATAACAACATAGGAA
AATA
>TP225809_hit_64
CAGCTACAATCCTTGCTAACCTACTTGCTAAGCAGGGCAAGAGCTATAACAACATAGGAA
AATA
>TP225883_query_64
CAGCGACACATATATATCGCAGATTCTCCACGGGTTGAAACGAAACCCAAAAATCGACGA
ATGC
>TP225883_hit_64
CAGCGACACATATATATCGCAGATTCTCCACGGGTTGAAACGAAACCGAAAAATCGACGA
ATGC
>TP225886_query_64
CAGCGACACATGTAGCCGAACTCAAATTCGACAACACAGGAACCCTCTCCGCACACAGAA
ATTC
>TP225886_hit_64
CAGCGACACATGTAGCCGAACTCAAATTCGACAACACAGGAACCCTCTCCGCACACGGAA
ATTC
>TP225970_query_64
CAGCGACACTTCACGAGTGCGTGCGTGCGGGCGGAAACTCGCTTTCTTTCTTCTGGCATC
TCCA
>TP225970_hit_64
CAGCGACACTTCACGAGTGCGTGCGTGCGGGCTGAAACTCGCTTTCTTTCTTCTGGCATC
TCCA
>TP226186_query_64
CAGCGACAGGTGGTTCTGTCTCGGGCTTCGTAGGGTGACTTTGACGTGTTTGCTACTCCT
GAAA
>TP226186_hit_64
CAGCGACAGTTGGTTCTGTCTCGGGCTTCGTAGGGTGACTTTGACGTGTTTGCTACTCCT
GAAA
>TP226187_query_60
CAGCGACAGGTTCGTTCGCGCAGGAGCCCGAGCAGGTGTGGTGGAAGCGTTTCGTGGCTG
AAAA
>TP226187_hit_60
CAGCGACAGGTTCGTTCGCGCAGGAGGCCGAGCAGGTGTGGTGGAAGCGTTTCGTGGCTG
AAAA
>TP226329_query_64
CAGCGACATCTAGTATTGGCTTAGGGTATTATTCAGAGTCGTACTAAAAATTAGAGGAAT
TTTT
>TP226329_hit_64
CAGCGACATCTAGTATTGGCTTAGGGTATTATTCAGAGTCGTACTAACAATTAGAGGAAT
TTTT
>TP226372_query_64
CAGCGACATGGCCACGACATTGGGGCAGTCCTTAAATCTTGAGGCCATGGTTTTAAGCCC
CTGA
>TP226372_hit_64
CAGCGACATGGCCACGACATTGGGGCAGTCCTTAAATCTTGAGGCCATGGTTTTAAGCGC
CTGA
>TP226577_query_64
CAGCGACCATGGCGTGTTCATGACATCAACATTTATCTGCATTCATACAGTACTGACACC
CATT
>TP226577_hit_64
CAGCGACCATGGCGTGTTCATGACATCAACATTTATTTGCATTCATACAGTACTGACACC
CATT
>TP226665_query_64
CAGCGACCCGGACCTATAAAAAAGTATGAATTTATTGTAGGTTCGCGTCGTGCTTGGATG
TCAT
>TP226665_hit_64
CAGCGACCCGGACCTATAAAAAATTATGAATTTATTGTAGGTTCGCGTCGTGCTTGGATG
TCAT
>TP226752_query_64
CAGCGACCGGTAATTAAAACGCGTGAGCCGGCGGGGACTCCTGAGTCTTGCGATTATGTA
GGAC
>TP226752_hit_64
CAGCGACCGGTAATTAAAACGCGTGAGCCGGCGGGGACTCGTGAGTCTTGCGATTATGTA
GGAC
>TP226939_query_64
CAGCGACGAATAGATGTCTGGGTTTTGAGAGAAGTATGTTGAACTGAAAACAGTGGAGTG
GCGG
>TP226939_hit_64
CAGCGAGGAATAGATGTCTGGGTTTTGAGAGAAGTATGTTGAACTGAAAACAGTGGAGTG
GCGG
>TP226987_query_55
CAGCGACGAGCCGGGGGCGTCGGTATTTGATACCAGTGCCAAAATGTTGGTGCTGAAAAA
AAAA
>TP226987_hit_55
CAGCGACGATCCGGGGGCGTCGGTATTTGATACCAGTGCCAAAATGTTGGTGCTGAAAAA
AAAA
>TP227028_query_64
CAGCGACGATGTGGGCAACAAAACTCCAGGCCGGGTCGGGGATGTGAATGGGATCTCCGA
GAAG
>TP227028_hit_64
CAGCGACGATGTGGGCAACAAAACTCCAGGCCGGGTCGGGGATGTGAATGGGATTTCCGA
GAAG
>TP227086_query_64
CAGCGACGCGCTTTAAGCAACTCCTGCAATAATGTGATTTCCCAAAAATCACACACTGTT
GGCT
>TP227086_hit_64
CAGCGACGCGCTTTAAGCAACTCCTGCAATAATGTGATTTCCTAAAAATCACACACTGTT
GGCT
>TP227248_query_64
CAGCGACGTCCTTCTTTCATTCTCTGTAGCTCGCTCCGTTTGCCCCGCGTTACTTGCTCT
GAGA
>TP227248_hit_64
CAGCGACGTCCTTCTTTCATTCTCTGTAGCTCTCTCCGTTTGCCCCGCGTTACTTGCTCT
GAGA
>TP227431_query_57
CAGCGACTCCACAGCAATTCGACCACGATCCGCTGATCCACCATAGATCGAACGCTGAAA
AAAA
>TP227431_hit_57
CAGCGACTCCACAGCAGTTCGACCACGATCCGCTGATCCACCATAGATCGAACGCTGAAA
AAAA
>TP227539_query_64
CAGCGACTGAGGCAAGCGAAGAAGAGAGTCAAGGAGCACAAGTTTTGGGTCTGTTTAGGG
TGTG
>TP227539_hit_64
CAGCGACTGAGGCAAGCGAAGAAGAGAGTGAAGGAGCACAAGTTTTGGGTCTGTTTAGGG
TGTG
>TP227615_query_64
CAGCGACTGGTTCTCTATTCCAAGCAGACTCCAACAGATTTTCCTCTACACAGGCTACAC
GACT
>TP227615_hit_64
CAGCGACTGGTTCTCTCTTCCAAGCAGACTCCAACAGATTTTCCTCTACACAGGCTACAC
GACT
>TP227622_query_64
CAGCGACTGTAGGGATGGCAATTTGAAAAGTTAAACAGAGAAAGGCAGTGGTGTGATGGA
CAGG
>TP227622_hit_64
CAGCGACTTTAGGGATGGCAATTTGAAAAGTTAAACAGAGAAAGGCAGTGGTGTGATGGA
CAGG
>TP227683_query_64
CAGCGACTTCAATTTGCTTAGCTCGGCCGGAATACTTCCCGTGAAGGAATTTAAAAAGAG
ATTG
>TP227683_hit_64
CAGCGACTTCAATTTGCTTAGCTCGGCCGGAATACTTCCCGTGAAGGAATTTACAAAGAG
ATTG
>TP227704_query_64
CAGCGACTTCTGGCCTTAGACTGCAGTTTCGCTCTGTGCTTATCACGGCACTGGCACTAA
TGCT
>TP227704_hit_64
CAGCGACTTCTGGCCTTAGACTGCAGTTTCGCTCTGTGCTTATCACGGCACTGGCACTGA
TGCT
>TP227973_query_64
CAGCGAGAAGTGAGTTCTCGCCTCCTCCAAAAGTTTGGCCCCATCACGACTAAGATTTGA
AGGA
>TP227973_hit_64
CAGCGAGAAGTGAGTTCTCGCCTCCTCTAAAAGTTTGGCCCCATCACGACTAAGATTTGA
AGGA
>TP228012_query_64
CAGCGAGAATGATCAACACAGAATACACGGCGGAGGTTAAATCTTGATAATCGAGTTCAA
GACG
>TP228012_hit_64
CAGCGAGAATGATCAACACAGAGTACACGGCGGAGGTTAAATCTTGATAATCGAGTTCAA
GACG
>TP228148_query_54
CAGCGAGACTGTTTCAGGGTACTTTGGAGGGTGGGCAGTCCTCCCAAGAGGCTGAAAAAA
AAAA
>TP228148_hit_54
CAGCGAGACTGTTTCAGGGTACTTTGGAGGGTGGGCAGTCCTCCCGAGAGGCTGAAAAAA
AAAA
>TP228154_query_63
CAGCGAGAGAAACCAGATCCGCTCGTCTAATCTATTCCAATCTAGATCCGCTCATCCTGG
CTGA
>TP228154_hit_63
CAGCGAGAGAAACCAGATTCGCTCGTCTAATCTATTCCAATCTAGATCCGCTCATCCTGG
CTGA
>TP228205_query_64
CAGCGAGAGAGAGAGAGAGTACAAATATCAGAAATACATGCCCAAAACAAATCTGCCAAA
TCAG
>TP228205_hit_64
CAGCGCGAGAGAGAGAGAGTACAAATATCAGAAATACATGCCCAAAACAAATCTGCCAAA
TCAG
>TP228239_query_64
CAGCGAGAGATGACAATGTTCTTTCATTTCGGCATGAACACATTTAGTGACAGAGAATGG
GGGG
>TP228239_hit_64
CAGCGAGAGATGACAATTTTCTTTCATTTCGGCATGAACACATTTAGTGACAGAGAATGG
GGGG
>TP228271_query_64
CAGCGAGAGCGAGAAAAGTCTAGATCGAGCCAGCTAAAGCGAGATCAGGGCAAGCGATAT
CAAT
>TP228271_hit_64
CAGCGAGAGCGAGAAAAGTCTAGATCGAGCCAGCTAAAGCGAGGTCAGGGCAAGCGATAT
CAAT
>TP228286_query_64
CAGCGAGAGCTAGGCGTACGTTGTCCATGGCGACTCCGACAGGCGTCCCCTGGAAATTAC
CGCC
>TP228286_hit_64
CAGCGAGAGCTAGGCGTACGTTGTCCATGGCGACTCCGACAGGTGTCCCCTGGAAATTAC
CGCC
>TP228349_query_64
CAGCGAGAGGTACCGAGATGCCATGGATGAGGTCTGCAAGCGATTGGGCGTACAAGAGGA
AATC
>TP228349_hit_64
CAGCGAGAGGTACCGAGATGCCATGGATGAGGTCTGCAAGCGATTGGGCGTACAAGCGGA
AATC
>TP228497_query_64
CAGCGAGATGAGCGTTGAGAATAAAGGACAGAGAAACAACTTTTTAACGTCCTTGTTGAA
ACTA
>TP228497_hit_64
CAGCGAGATGGGCGTTGAGAATAAAGGACAGAGAAACAACTTTTTAACGTCCTTGTTGAA
ACTA
>TP228651_query_64
CAGCGAGCAATGGAAATTTACAAACAGGCAAGACAACGGTCTAGGAATGTTGCCACTCTT
GATA
>TP228651_hit_64
CAGCGAGCAATGGAAATTTACAAACAGGCAAGACAACGGTCTAGGGATGTTGCCACTCTT
GATA
>TP228886_query_64
CAGCGAGCCGTTCTTAGTGAATGGTTAAGTAAGAAATGGGCCTTTTATCTGTGATTGGAC
CTAC
>TP228886_hit_64
CAGCGAGCCGTTCTTAGTGAATGGTTAAGTGAGAAATGGGCCTTTTATCTGTGATTGGAC
CTAC
>TP229068_query_58
CAGCGAGCTCTGCCCTGTTTTTGTCTGTGACGAGATGTTCAGACTCTTGGCAACGCTGAA
AAAA
>TP229068_hit_58
CAGCGAGCTCTGCCCTGTTTTTGTCTGTGACGAGATGTTCAGATTCTTGGCAACGCTGAA
AAAA
>TP229212_query_64
CAGCGAGGAAGGTAGCGCAGACTGAAACAGTAATCCAACGAACAATATGTGATCCGTATC
CTTA
>TP229212_hit_64
CAGCGAGGAAGGTAGCGCAGACTGAAACAGTAATCGAACGAACAATATGTGATCCGTATC
CTTA
>TP229259_query_64
CAGCGAGGACATTCACAAGTGGATACCTAGAAGATCTCATGTATAGTGTTTGTTGAAGGT
GTCA
>TP229259_hit_64
CAGCGAGGACATTCACAAGTGGATACCTAGAAGATCTCATGTATAGTGTTTGTTGAAGTT
GTCA
>TP229306_query_51
CAGCGAGGAGACCAGGGACTGTTTTGAGGGCTAAAACAAGGCACCGAGCTGAAAAAAAAA
AAAA
>TP229306_hit_51
CAGCGAGGAGACCAGGGACTGTTTTGAGGGCTAAAACGAGGCACCGAGCTGAAAAAAAAA
AAAA
>TP229310_query_64
CAGCGAGGAGAGGACCGATGATTCAAAGCTTCCACGGTACAGCAGAATCATGAGTAGAAC
TTGT
>TP229310_hit_64
CAGCGAGGAGAGGACCGATGATTCAAAGCTTCCACGGTACAGCAGAATCTTGAGTAGAAC
TTGT
>TP229599_query_64
CAGCGAGGCTTTTGCGGCCCCTCGACCATCTTCTTTGTGTTTGTTGCTGTGGGTGTGAAT
CACA
>TP229599_hit_64
CAGCGAGGCTTTTGCGGTCCCTCGACCATCTTCTTTGTGTTTGTTGCTGTGGGTGTGAAT
CACA
>TP229863_query_64
CAGCGAGGGTAGAGGAGAGATGGCCGAGGGTTAGGAGGGTAGAAAAGGGGCTTCCGCAGT
GAGG
>TP229863_hit_64
CAGCGAGGGTAGAGGAGAGATGGCCGAGGGTTAGGAGGGTAGAAAAGGGGCTTCTGCAGT
GAGG
>TP229873_query_64
CAGCGAGGGTCCATTTAGGGCTCAACAGAAGTTTTGTTTCATAAGATAAGAGTCTTGAGG
TTAC
>TP229873_hit_64
CAGCGAGGGTCCATTTAGGGTTCAACAGAAGTTTTGTTTCATAAGATAAGAGTCTTGAGG
TTAC
>TP229961_query_64
CAGCGAGGTCGACGACGACGAGCTCGTAATCAACTTGCTTCTCCTCCAAACAGCAAAGAA
CCAA
>TP229961_hit_64
CAGCGAGGTCGACGACGACGAGCTCGTAATCAACTTGCTTTTCCTCCAAACAGCAAAGAA
CCAA
>TP230076_query_64
CAGCGAGGTTTGGAAAGCACCGAAGTACTCATCCATTATGTCTGGTTTGAACTCCATTGA
TATC
>TP230076_hit_64
CAGCGAGGTTTGGAAAGCACCGAAGTACTCATCCATTATGTCTTGTTTGAACTCCATTGA
TATC
>TP230127_query_64
CAGCGAGTACGGACCATATGCAGATACCTATGTATTAGAGCATATCATGTAATATCGGGG
ATTC
>TP230127_hit_64
CAGCGAGTACGGACCATATGCAGATTCCTATGTATTAGAGCATATCATGTAATATCGGGG
ATTC
>TP230388_query_64
CAGCGAGTGCATAACCGCGCATTAACCACGGTGAAGGGCTTGTTTTAAGGTTGGATGCAT
ATAT
>TP230388_hit_64
CAGCGGGTGCATAACCGCGCATTAACCACGGTGAAGGGCTTGTTTTAAGGTTGGATGCAT
ATAT
>TP230398_query_64
CAGCGAGTGCGACCCCACATTCGGCTTGTCAATCCAACGTCCCTTTTTGTGCTTCCTCTA
TCCC
>TP230398_hit_64
CAGCGAGTGCGACCCCTCATTCGGCTTGTCAATCCAACGTCCCTTTTTGTGCTTCCTCTA
TCCC
>TP230403_query_64
CAGCGAGTGCTACTCACAGGTGGATCCCATATTCAACCCCGCTTTCTCCGCTTCCTTTTC
CACC
>TP230403_hit_64
CAGCGAGTGCTACTCGCAGGTGGATCCCATATTCAACCCCGCTTTCTCCGCTTCCTTTTC
CACC
>TP230489_query_64
CAGCGAGTTAGCTCAGTGCATAAACAGTGAAGTATATATCCATTGTACTGTTGTATCTGA
CATG
>TP230489_hit_64
CAGCGAGTTAGCTCAGTGCATAAACAGTGAAGTATATATCCATTGTACTGTTGTGTCTGA
CATG
>TP230599_query_64
CAGCGAGTTGTAACTTGTAGAATCTCTGCTCCATCCATGATTGCATTAGTCACCTAGATC
CTAT
>TP230599_hit_64
CAGCTAGTTGTAACTTGTAGAATCTCTGCTCCATCCATGATTGCATTAGTCACCTAGATC
CTAT
>TP230864_query_64
CAGCGATAAAGATCCTTTCCCTTGGGGTCGAATCAGAGCCACCAGACCGGGACTGAGCTT
CTTG
>TP230864_hit_64
CAGCGGTAAAGATCCTTTCCCTTGGGGTCGAATCAGAGCCACCAGACCGGGACTGAGCTT
CTTG
>TP230893_query_64
CAGCGATAAATTGCCTGATAAATTGCTTCTAAGCTGGCCGTGGCCGTGAGGGTTATTTCG
AAGC
>TP230893_hit_64
CAGCGATAAATTGCCTGATATATTGCTTCTAAGCTGGCCGTGGCCGTGAGGGTTATTTCG
AAGC
>TP230913_query_64
CAGCGATAACACCCAGCGACAGACACATGGACAACGGTTTTGTCAGAGTAGCTTTCCCCA
GAGC
>TP230913_hit_64
CAGCGATAACACCCAGCGACAGACACGTGGACAACGGTTTTGTCAGAGTAGCTTTCCCCA
GAGC
>TP230944_query_64
CAGCGATAAGAACTCAGTCACCACTCCCATCATCTCACTTGTCAACGAATCATGAACACC
TTGT
>TP230944_hit_64
CAGCGATAAGAACTCAGTCACCACTCTCATCATCTCACTTGTCAACGAATCATGAACACC
TTGT
>TP230961_query_64
CAGCGATAAGGAGCCCTTTCATTGCATCCCTTGGAGCCTCAAGGAACAGATTCATGGCGA
TCTC
>TP230961_hit_64
CAGCGATAAGGAGTCCTTTCATTGCATCCCTTGGAGCCTCAAGGAACAGATTCATGGCGA
TCTC
>TP231114_query_64
CAGCGATACGCAGTAAATAGCGTCTCCTTCTTGCCTCTCGATACGCCCCTGAAACTAGCG
GACT
>TP231114_hit_64
CAGCGATACGCAGTAAATGGCGTCTCCTTCTTGCCTCTCGATACGCCCCTGAAACTAGCG
GACT
>TP231262_query_64
CAGCGATAGCGCATCCCCTGAGGAGGAAAACCTCGTCCACATACATTACATGAATATCGA
GTAC
>TP231262_hit_64
CAGCGATAGCGCATCCCCTGAGGAGGAAAACCTCGTCCACATACATTACATGAATATCGA
TTAC
>TP231462_query_64
CAGCGATATGCCAACCGATCAGTGTTGTCTAAAAACAAAACTCCGACTGCGGGAACACCA
CAGG
>TP231462_hit_64
CAGCGATATGCCAACCGATCAGTGTTGTCTAAAAACAAAACTCCGACTGCGGGAACACCA
TAGG
>TP231559_query_64
CAGCGATCAAACATAAGTCTTGAAATGCATTCATGTTGCGTTGTTATATACACAATCCAA
CCTA
>TP231559_hit_64
CAGCGATCAAACATAAGTCTTGAAATGCATTCATGTTGCGTTGTTATGTACACAATCCAA
CCTA
>TP232092_query_53
CAGCGATCTCCGGTAAAAGCCATCGCTCTCGGGCCCCTCGGCCCAGATTGCTGAAAAAAA
AAAA
>TP232092_hit_53
CAGCGATCTCCGGTAAAATCCATCGCTCTCGGGCCCCTCGGCCCAGATTGCTGAAAAAAA
AAAA
>TP232129_query_64
CAGCGATCTGATCCTCATAGAGAATCAGCTATTGAAGCTCGTGTTTCTTTTCACTCTCGA
AGTC
>TP232129_hit_64
CAGCGATCTGATCCTCATAGAGAGTCAGCTATTGAAGCTCGTGTTTCTTTTCACTCTCGA
AGTC
>TP232293_query_64
CAGCGATGAATGTATGTTATAATAACTTTGTGATGATGTCTCTAACAGTCAATGTTTCGT
TTTT
>TP232293_hit_64
CAGCGATGAATGTATGTTATAATAACTTTGTGATGATGTCTCTAACCGTCAATGTTTCGT
TTTT
>TP232454_query_64
CAGCGATGATTGGAGGATATGCCATGCACGGGTATGCCAAGGAAGCCCTTCAACTCTTTG
AGCA
>TP232454_hit_64
CAGCGATGATTGGAGGATATGCCATGCACGGGTATGCCAGGGAAGCCCTTCAACTCTTTG
AGCA
>TP232468_query_64
CAGCGATGCAAGAGTAATGTACAGACCGGCTATGCCCGTTCCCCTTGGGCACACAGACCC
ATAC
>TP232468_hit_64
CAGCGATGGAAGAGTAATGTACAGACCGGCTATGCCCGTTCCCCTTGGGCACACAGACCC
ATAC
>TP232549_query_64
CAGCGATGCGGGACTCTAATACGATGGCTCGAGGCGGCTCTGCAAACCGGCGTGCAGACT
GCTG
>TP232549_hit_64
CAGCGATGCGGGACTCTGATACGATGGCTCGAGGCGGCTCTGCAAACCGGCGTGCAGACT
GCTG
>TP232622_query_64
CAGCGATGGACAGCCATCTGAGAAAAGTTGCGTCTGCAACATAAGCCTCACACATAGGCA
CTGC
>TP232622_hit_64
CAGCGATGGAGAGCCATCTGAGAAAAGTTGCGTCTGCAACATAAGCCTCACACATAGGCA
CTGC
>TP232806_query_64
CAGCGATGGGAGGCTCAGCTTCTCGGCGCTTCGTCCAGAGGCACTCATGGAGGTCTCGGC
TGAA
>TP232806_hit_64
CAGCGATGGGAGGCTCAGCTTCTCGGCGGTTCGTCCAGAGGCACTCATGGAGGTCTCGGC
TGAA
>TP232990_query_64
CAGCGATGTGACATGGATACAATGCAACCCTTGTTCAGATTGTTATTCACAGGTAGATCC
CGTA
>TP232990_hit_64
CAGCGATGTGACATGGATACAATGCAACCCTTGTTCAGATTGTTATTCACAGGTAGATTC
CGTA
>TP233306_query_64
CAGCGATTCCCTCCCATGCCCCTGAGAAATGAAGTGGTTCTAGCCATGGCCTTGTTACGT
GAAC
>TP233306_hit_64
CAGCGATTTCCTCCCATGCCCCTGAGAAATGAAGTGGTTCTAGCCATGGCCTTGTTACGT
GAAC
>TP233375_query_64
CAGCGATTCTTAAATTCTTTCCTCGTGAACTCGGGCAAGCTGACAACACTTACCTGCACT
CAAA
>TP233375_hit_64
CAGCGATTCTTAAATTCTTTCCTCGTGAACTTGGGCAAGCTGACAACACTTACCTGCACT
CAAA
>TP233520_query_64
CAGCGATTGGTTTCGTCGGGAATATGAGCCAAGGTCGCGCCGTTTTCCACCAAGACGTTG
GTGT
>TP233520_hit_64
CAGCGATTGGTTTCGTCGGGAATATGAGCCAAGGTCGCGCCGTTTTCCACGAAGACGTTG
GTGT
>TP233992_query_64
CAGCGCAAAACTGGACTGTATAATAGAGTCTTGAGCATGCTCCCGAGGGATCACTGCAAG
CGCT
>TP233992_hit_64
CAGCGCAAAACTGGACTGTATAATAGAGTTTTGAGCATGCTCCCGAGGGATCACTGCAAG
CGCT
>TP234171_query_64
CAGCGCAAATACTCTGTCATCTTCTTCAGATTTCAAGTTGACCCTAGATCTCTCGTACTC
TTCA
>TP234171_hit_64
CAGCGCAAATACTCTGTCATCTTTTTCAGATTTCAAGTTGACCCTAGATCTCTCGTACTC
TTCA
>TP234467_query_64
CAGCGCAACTTGTCAAAAGAGAAGGTTTCATCAGTAAGGCCGCTAGTGCTCAAATCTCAC
TGGG
>TP234467_hit_64
CAGCGCAACTTGTGAAAAGAGAAGGTTTCATCAGTAAGGCCGCTAGTGCTCAAATCTCAC
TGGG
>TP234635_query_64
CAGCGCAAGGTAACAAAGTTCTTGGCCTCCGAGGCGCCTTAAACACCAACAACACCGCAT
TCCT
>TP234635_hit_64
CAGCGCCAGGTAACAAAGTTCTTGGCCTCCGAGGCGCCTTAAACACCAACAACACCGCAT
TCCT
>TP234937_query_64
CAGCGCAATTTTCATTCGATAACGAAATTTCATTTTATTTTTTCCTCCCGAGTCATCGCC
CTGT
>TP234937_hit_64
CAGCGCAATTTTCATTCGATAACGAAATTTCATTTTATTTTTTCCTCCCGAGTCATCGCC
TTGT
>TP235242_query_64
CAGCGCACCTATTTAAGTATTCAAAAACCTTTGTGTTCGACTTTGGCCCTAATGCCATCA
AATG
>TP235242_hit_64
CAGCGCACCTATTTAAGTATTCAAAAACCTTTGTGTTCGACTTTGGCCCTAGTGCCATCA
AATG
>TP235438_query_64
CAGCGCACTGTTTAATGACCAATCCCGCATTGCTCAGAATCGCTCTGAGTAATGGCCGAT
ATGC
>TP235438_hit_64
CAGCGCACTTTTTAATGACCAATCCCGCATTGCTCAGAATCGCTCTGAGTAATGGCCGAT
ATGC
>TP235470_query_64
CAGCGCAGAAAAAGTCATTTTTTTGGGAGAAAGAAATTTTGCACAACAGAGAATTTAAAA
ATTA
>TP235470_hit_64
CAGCGCAGAAAAAGTCATTTTTTTGGGAGAAAGAAATTTTGCACAACAGAGAATTTAAAA
TTTA
>TP235678_query_64
CAGCGCAGAGGATTAATGGTTCATCGCAACCCCGGGCGCGCTCGGCTGGCTTCTTCCGGC
GGAA
>TP235678_hit_64
CAGCGCAGAGGATTAATGGTTCATCGCAACCCCGGGCGCGCTCGGCTGGCTTCTTCCGGG
GGAA
>TP235694_query_64
CAGCGCAGAGGCTGATGCAGTGCTCCAGGAGGCCGAGTTTTTGATAGGGGAAGTCCAGCT
AGAG
>TP235694_hit_64
CAGCGCAGAGGCTGATGCAGTGCTCCAGGGGGCCGAGTTTTTGATAGGGGAAGTCCAGCT
AGAG
>TP235894_query_64
CAGCGCAGGATGACTTGGAGCGGGAGGAGGAAGGAACGTGCGAATAATTCACGGCCCATC
TCTC
>TP235894_hit_64
CAGCGCATGATGACTTGGAGCGGGAGGAGGAAGGAACGTGCGAATAATTCACGGCCCATC
TCTC
>TP236056_query_64
CAGCGCAGGTTCTTCTCTGGCGGAAGTGTCGATTACCAACATCACTCATTGTGTGGACGA
GGGA
>TP236056_hit_64
CAGCGCAGGTTCTTCTCTGGCGGAAGTGTCGATTACCAACATTACTCATTGTGTGGACGA
GGGA
>TP236207_query_64
CAGCGCAGTGCGTTCTCCTCAATCAATTTCTTATCCAGCCATTCACCTTTGGACAAGTAA
AATG
>TP236207_hit_64
CAGCGCAGTGCGTTCTCCTCAATCAATTTCTTATCCAGCCATTTACCTTTGGACAAGTAA
AATG
>TP236525_query_64
CAGCGCATCCCTTTCACCCAGTTCGTAGAAGTTCCGATACCTCTCAAGCTCCTCCATCGC
GGAC
>TP236525_hit_64
CAGCGCATCTCTTTCACCCAGTTCGTAGAAGTTCCGATACCTCTCAAGCTCCTCCATCGC
GGAC
>TP236644_query_64
CAGCGCATGATCACATGAATACTAGTTCGCTTATTGTATGAAAAAATGAGCTCCAACAAG
CTTA
>TP236644_hit_64
CAGCGCATGATCACATGAATACTAGTTCGCTTATTGTATGAAAAAATGAGCTCCAACTAG
CTTA
>TP236659_query_64
CAGCGCATGCACAAGCGTGGAGTAACATAAGCTTCAGATTTTGCAGAAATCAGGCTTGGA
CTGC
>TP236659_hit_64
CAGCGCATGCACACGCGTGGAGTAACATAAGCTTCAGATTTTGCAGAAATCAGGCTTGGA
CTGC
>TP236662_query_64
CAGCGCATGCACACGCGTGGAGTGACACAATCTTCAGATTTTGCAAGACTTAGGCTTGGA
CTGG
>TP236662_hit_64
CAGCGCATGCACACGCGTGGAGTGACAGAATCTTCAGATTTTGCAAGACTTAGGCTTGGA
CTGG
>TP236876_query_64
CAGCGCATTCTTCTTCTAGAATCAAATAATCACGCCTCAAAGCTCGATATTCCTCCTCTA
TTTA
>TP236876_hit_64
CAGCGCATTCTTCTTCTAGAATCAAATAATCACGCCTCAAAGCTCGATATTCCTCCTCTA
TTTT
>TP237072_query_64
CAGCGCCAAACGCTTTCCGCCAATACTCACTCCTTCCAGGACAAGGTAATAGTAATCACT
GTAC
>TP237072_hit_64
CAGCGCCAAACGCTTTCCGCCAATACTCACTCCTTCGAGGACAAGGTAATAGTAATCACT
GTAC
>TP237157_query_64
CAGCGCCAACGTGTACATGGATGCCACGTGTTGCATACATTTAAACCCTAATACCGTTCG
ACTC
>TP237157_hit_64
CAGCGCCAACGTGTACATGGATGCCACGTGTTGCATACGTTTAAACCCTAATACCGTTCG
ACTC
>TP237201_query_64
CAGCGCCAAGGCAAGTGCAAGAGTTGGAGCTTTGGAGCACTTTTTCCAGGATATGATTGA
CCTG
>TP237201_hit_64
CAGCGCCAAGGCAAGTGCAAGAGTTGGAGCTTTGGAGCACTTTTTTCAGGATATGATTGA
CCTG
>TP237468_query_64
CAGCGCCACTCTCACACATTGCGCCATCGAGATAGATACCACCATGATCTCTCACCAACC
AATC
>TP237468_hit_64
CAGCGCCACTCTCACACATTGCGCCATCGAGATAGATACCACCATGATCTCTCACGAACC
AATC
>TP237975_query_64
CAGCGCCCAACCTAACACAGACTTTGACTTCTCGATAGGCAAACTCTAACTCGTTGGAGC
TTGA
>TP237975_hit_64
CAGCGCCCAACCTAACAGAGACTTTGACTTCTCGATAGGCAAACTCTAACTCGTTGGAGC
TTGA
>TP238098_query_64
CAGCGCCCCAAATCTGTCTGCCATCGGACTTATTCCACCGGATATTGCCGGAAAATAATC
TCCT
>TP238098_hit_64
CAGCGCCCCAAATCTGTCTGCCATCGGACTTATTCCACCTGATATTGCCGGAAAATAATC
TCCT
>TP238165_query_64
CAGCGCCCCGTGCGCCCTCGCCCCTCCATGGCTCAGCCCTTGCCACCCGGATTCAATCCT
CAGT
>TP238165_hit_64
CAGCGCCCCGTGCGCCCTCGCCCCTCCATGGCTCAGCCCTTGCCGCCCGGATTCAATCCT
CAGT
>TP238223_query_53
CAGCGCCCGCCATGACCTGGAAGTTGGAAGCACCCGGAATCTGACTCTGGCTGAAAAAAA
AAAA
>TP238223_hit_53
CAGCGGCCGCCATGACCTGGAAGTTGGAAGCACCCGGAATCTGACTCTGGCTGAAAAAAA
AAAA
>TP238317_query_64
CAGCGCCCTGTGATGTTGGATTCTCATCCACATGAAGAGGATCAAGTACCCATGATCGAT
CTCG
>TP238317_hit_64
CAGCGCCCTGTGTTGTTGGATTCTCATCCACATGAAGAGGATCAAGTACCCATGATCGAT
CTCG
>TP238397_query_64
CAGCGCCGAACAAAGCCCTTTCGTTCGCAAAAGCCTTGAGGACCTTTCGTATTCAATATG
ACCG
>TP238397_hit_64
CAGCGCCGAACAAAGCCCTTTCGTTCGCAAAAGCCTTGAGGACCTTTCGTATTCCATATG
ACCG
>TP238492_query_64
CAGCGCCGCAAATTTGAACACGGGGAGCGCGTCTATTACAGAGCGCTCGACACCCAAGTC
CCTT
>TP238492_hit_64
CAGCGCCGCAAATTTGAACACGGGGAGCGCGTCTATTACAGAGCGCTCGACGCCCAAGTC
CCTT
>TP238570_query_56
CAGCGCCGCTCCTCCTTTTTCACTCATCATGGCGCCTCTCCTTTCCATGTTGGCTGAAAA
AAAA
>TP238570_hit_56
CAGCGCCGCTCCTCCTTTTTCACTCATCATGGCGCCTCTCTTTTCCATGTTGGCTGAAAA
AAAA
>TP238631_query_64
CAGCGCCGGCCTCAAGAGAGCCCCTGTCGCGCTCCAAACGAGAGAGGCGATGTCCGCCAT
GAAG
>TP238631_hit_64
CAGCGCCGGCCTGAAGAGAGCCCCTGTCGCGCTCCAAACGAGAGAGGCGATGTCCGCCAT
GAAG
>TP238759_query_55
CAGCGCCTAAACCGTTGGACGCTAGGGGAGGTGGGAGATACGAACTCCATTGCTGAAAAA
AAAA
>TP238759_hit_55
CAGCGCCTAAACCGTTGGACGGTAGGGGAGGTGGGAGATACGAACTCCATTGCTGAAAAA
AAAA
>TP238792_query_64
CAGCGCCTAACCAGCGTACCATACGGTATTCAATGCCCCGGAAGATGCAGGGGAGATAGC
CCGC
>TP238792_hit_64
CAGCGCCTAACCAGCGTACCATACGGTATTCAATGCCTCGGAAGATGCAGGGGAGATAGC
CCGC
>TP238926_query_64
CAGCGCCTCCAAACCATAAATTCAGGTGAGTGAATTAAATGGAAAGACGGCCTAATTCAT
GTTA
>TP238926_hit_64
CAGCGCCTCCAAACCATAAATTCAGGTGAGTGAATTAAATGGAAAGACGGCCTAATTCGT
GTTA
>TP238946_query_64
CAGCGCCTCCCCAGGACGCTCCAGCACGGCCTCTGCTATGTGTCCCTGGACAGTGCTTCC
CACA
>TP238946_hit_64
CAGCGCCTCCCCTGGACGCTCCAGCACGGCCTCTGCTATGTGTCCCTGGACAGTGCTTCC
CACA
>TP239119_query_64
CAGCGCCTGCTTTGTTTGTGTTCGGAGACTCGCTGGCGCATAGTAGCACCAACAATTACG
TTGC
>TP239119_hit_64
CAGCGCCTGCTTTGTTTGTGTTCGGAGACTCGCTGGCGCATAGTGGCACCAACAATTACG
TTGC
>TP239137_query_64
CAGCGCCTGGTCATATGCACTTGTGAGCGTGTTGACAAGGGCGGCGGAGGCATGGAGGTC
TTCA
>TP239137_hit_64
CAGCGCCTGGTCATATGCACTTGTGAGCGTGTCGACAAGGGCGGCGGAGGCATGGAGGTC
TTCA
>TP239152_query_64
CAGCGCCTGTCAGTGGCACTAGAGGGCCCCAAGAAAGAATGGTGAGGCTCCCGCCAAAAA
GGGG
>TP239152_hit_64
CAGCGCCTGTCAGTGGCACTAGCGGGCCCCAAGAAAGAATGGTGAGGCTCCCGCCAAAAA
GGGG
>TP239280_query_64
CAGCGCCTTGGCGTCCAAGAGGGAACACTCTGTTGGTATCTCGTTGCTGTTGGCATGGTT
GAGG
>TP239280_hit_64
CAGCGCCTTGGTGTCCAAGAGGGAACACTCTGTTGGTATCTCGTTGCTGTTGGCATGGTT
GAGG
>TP239300_query_64
CAGCGCCTTTCTAACCAAACAAAGCAAATGGGTAGGCTCCAAATACTCCTGGGATGGTGA
GGAA
>TP239300_hit_64
CAGCGCCTTTCTGACCAAACAAAGCAAATGGGTAGGCTCCAAATACTCCTGGGATGGTGA
GGAA
>TP239354_query_64
CAGCGCGAAAGGAGGCATACAATTAAAAACGACAATTGTTGGCTTACCTAACTACCAACG
ACCT
>TP239354_hit_64
CAGCGCGAAAGGAGGCATACAATTAAAAACGACCATTGTTGGCTTACCTAACTACCAACG
ACCT
>TP239389_query_64
CAGCGCGAAGAAATCTACCCACGTTGGCCGATCACAATTGATGTCTCCGCCATTGAATTT
TGCG
>TP239389_hit_64
CAGCGCGAAGAAATCTACCCACGTTGGCGGATCACAATTGATGTCTCCGCCATTGAATTT
TGCG
>TP239602_query_64
CAGCGCGAGATGAACGGTCGACTAGCAACAGCGGCGCACGAGAAAGATTACAGAACTACC
GCTT
>TP239602_hit_64
CAGCGCGTGATGAACGGTCGACTAGCAACAGCGGCGCACGAGAAAGATTACAGAACTACC
GCTT
>TP239809_query_64
CAGCGCGATTTGTTAAACCTAAAATGGTATTTGCCGAGAATGGCCCGGCGCCACGCGGTT
CGAC
>TP239809_hit_64
CAGCGTGATTTGTTAAACCTAAAATGGTATTTGCCGAGAATGGCCCGGCGCCACGCGGTT
CGAC
>TP240079_query_64
CAGCGCGCGGGCATTCCAAACAATCGTTCATTTAGCGATTTGGTTGTAGTCCTCACGATT
CGAT
>TP240079_hit_64
CAGCGCGCGGGCATTCCAAACACTCGTTCATTTAGCGATTTGGTTGTAGTCCTCACGATT
CGAT
>TP240135_query_56
CAGCGCGCTCCCGGGGAAGAACTTGAACGAACGGATGCCGAACTTGGCCGCCGCTGAAAA
AAAA
>TP240135_hit_56
CAGCGCGCTCGCGGGGAAGAACTTGAACGAACGGATGCCGAACTTGGCCGCCGCTGAAAA
AAAA
>TP240154_query_64
CAGCGCGCTGAGGCCGAAGTCAGAGACCTTCAGATTTTCGTTCTCATCCAACAACAGGTT
CTCC
>TP240154_hit_64
CAGCGCGCTGAGGCCGAAGTCAGAGACCTTCAGATTTTCGTTCTCATCTAACAACAGGTT
CTCC
>TP240155_query_64
CAGCGCGCTGAGGCCGAAGTCGGTGACCTTCATATCACCATTTTCGTCTAATAACAGATT
CTCC
>TP240155_hit_64
CAGCGCGCTGAGGCCGAAGTCGGTGACCTTCATATCGCCATTTTCGTCTAATAACAGATT
CTCC
>TP240163_query_64
CAGCGCGCTGGTGACCATTCGAAATGGAACCGGAATAAGGAGCCCGGAGCAATACTCCGC
GGCT
>TP240163_hit_64
CAGCGCGCTGGTGACCATTCGAAATGGAACCGGAATAAGGAGCCCGGAGCAATACTCCGT
GGCT
>TP240228_query_64
CAGCGCGGAAGAGAAAAGAGTTATTTCCGTCGAAACGGAAAGTCTCAAAGAAACCCCAGG
ATCT
>TP240228_hit_64
CAGCGCGGAAGAGAAAAGAGTTATTTCCGTCGAAACTGAAAGTCTCAAAGAAACCCCAGG
ATCT
>TP240751_query_64
CAGCGCGTGGAACTCTAGCAGGGATTCTTTGTCATCGCTGGACATCTTGCTCAGCAACTT
GCTG
>TP240751_hit_64
CAGCGCGTGGAACTCTAGCATGGATTCTTTGTCATCGCTGGACATCTTGCTCAGCAACTT
GCTG
>TP240822_query_64
CAGCGCGTTCGAGCCGGCGTCCATGATGGCGAAATGCGATCCGCGCCACGGGAAATACAT
GGCG
>TP240822_hit_64
CAGCGCGTTCGAGCCGGCGTCCATGATGGCGAAGTGCGATCCGCGCCACGGGAAATACAT
GGCG
>TP240829_query_64
CAGCGCGTTCTCTGCTATTCATTTTCTTTGTTCGCAGACTCAATGCCATGTCGTGTGCTC
TCCA
>TP240829_hit_64
CAGCGCGTTCTCTGTTATTCATTTTCTTTGTTCGCAGACTCAATGCCATGTCGTGTGCTC
TCCA
>TP241017_query_64
CAGCGCTAAGGTCTGATTGAAATAGCATTGGCATCATAAAGGCATTTATTTCTTGGCATC
TTGC
>TP241017_hit_64
CAGCGCTAAGGTCTGATTTAAATAGCATTGGCATCATAAAGGCATTTATTTCTTGGCATC
TTGC
>TP241080_query_64
CAGCGCTACACCTATACTTTCCACAATTTGACAGCAGGGGATTGACTACGTTGGTTCTCC
GCAT
>TP241080_hit_64
CAGCGCTACACCTATACTTTCCACAATTTGACAGCAGGGGATTGATTACGTTGGTTCTCC
GCAT
>TP241148_query_64
CAGCGCTACTACTATGAATCAGTTTGTTTGCAGGCAAATTAGCGTGGTGATTCGACATTG
TTAT
>TP241148_hit_64
CAGCGCTACTACTATGAATCAGTTTGTTTGCAGGCGAATTAGCGTGGTGATTCGACATTG
TTAT
>TP241181_query_64
CAGCGCTAGAAAAACGAGAATTCATGGGGGAAGAAACAAACGAAGACACTGAATTATTAT
TACC
>TP241181_hit_64
CAGCGCTAGAAAAACGAGAATTCATGGGGGAAGAAACAAACGAAGGCACTGAATTATTAT
TACC
>TP241225_query_64
CAGCGCTAGCAAGGAACGTGAGGCGAGGCTTGAATGAAGAGGGATAAGAAGAACCAGTGC
CTAG
>TP241225_hit_64
CAGCGCTAGCAAGGAACGTGAGGCGAGGCTTGAATGAAGAGGGATAAGGAGAACCAGTGC
CTAG
>TP241333_query_64
CAGCGCTATCTTCCTCTTCTGCAATGGCCTTTTCTATCGGTTGGCTTCTTTCCGACCTGC
TATA
>TP241333_hit_64
CAGCGCTATCTTCCTCTTCTGCAATGGCCTTTTCTATCGGTTGGCTTCTTTCCGATCTGC
TATA
>TP241378_query_64
CAGCGCTATTATTGTGATTCACTGGTGCTAGATTGTTTATTGAGAGAGCAAGGCAACTGA
AACC
>TP241378_hit_64
CAGCGCTATTATTGTGATTCCCTGGTGCTAGATTGTTTATTGAGAGAGCAAGGCAACTGA
AACC
>TP241451_query_64
CAGCGCTCAAGGCAACAGCTCAACAGCTTCTCTAACGAGTCAATCACAACACACTACGCA
CTCC
>TP241451_hit_64
CAGCGCTCAAGGCAACAGCTCAACAGCTTCTCTAACGAGTCAATCACAACACATTACGCA
CTCC
>TP241588_query_64
CAGCGCTCCAGGAATCGAACCTGGGTATGCAGGAGGTTCATGTGCGAGGCCTGGAAAGAG
GAAG
>TP241588_hit_64
CAGCGCTCCAGGAATCGAACCTGGGTATGCAGGAGGTTCATGTGCGAGGCCTGGAAGGAG
GAAG
>TP241632_query_64
CAGCGCTCCCTTGGCTGGCTGTAGCCTCCTTTCCCTTCCGCTCAACCTTCCCTGTTCTCT
TCCT
>TP241632_hit_64
CAGCGCTCCCTTGGCTGGCTGTAGCCTCCTTTCCCTTCTGCTCAACCTTCCCTGTTCTCT
TCCT
>TP241691_query_64
CAGCGCTCGCCCTAGACTTTTCCACGTGGGACAATTTCTAGTGACATACGTGGTAATGTC
CATA
>TP241691_hit_64
CAGCGCTCGCCCTAGACTTTTCCACGTGGGATAATTTCTAGTGACATACGTGGTAATGTC
CATA
>TP241776_query_64
CAGCGCTCTCTATGAAATACGGGCCTCTCCTGTCTCTCCGCCTCGGCTCTACTCTCGCCT
TAGT
>TP241776_hit_64
CAGCGCTCTCTATGAAATACGGGCCTCTCCTGTCTCTCCGCCTCGGCTCTACTGTCGCCT
TAGT
>TP241852_query_64
CAGCGCTCTTGCTTCAGGTATAAATGAAGTTTTGCCCAGGTGCATAAATATCATACACAC
ATCC
>TP241852_hit_64
CAGCGCTCTTGCTTCAGGTATAAATGAAGTTTTGCCCAGGTGCATAAATATCATACAGAC
ATCC
>TP242017_query_64
CAGCGCTGATCTGATGGGTTCATATAAGCAAGGCGAATTAACTGCAAACGGATCAAACTC
TGAA
>TP242017_hit_64
CAGCGCTGATCTGATGGGTTCATATAAGCAAGGCGAATTAACTGCAAACGGATCAAATTC
TGAA
>TP242097_query_64
CAGCGCTGGCAGAAAATGGGTCAAGAAGATTCGAACTCTGGACATGTCCCTGCACTTCCC
TTCC
>TP242097_hit_64
CAGCGCTGGGAGAAAATGGGTCAAGAAGATTCGAACTCTGGACATGTCCCTGCACTTCCC
TTCC
>TP242104_query_64
CAGCGCTGGCATGGAAGCAGGCACTTGGAGTGACGCAGTTCCTTAAGTGTTCCAGGCATC
TGTT
>TP242104_hit_64
CAGCGCTGGCATGGAAGCAGGCACTTGGAGTGAGGCAGTTCCTTAAGTGTTCCAGGCATC
TGTT
>TP242111_query_64
CAGCGCTGGCCGCCACGGCCAACAAGACCATGTCAGTGGCGGGACAGAGGATGGCGCAAT
CTGG
>TP242111_hit_64
CAGCGCTGGCCTCCACGGCCAACAAGACCATGTCAGTGGCGGGACAGAGGATGGCGCAAT
CTGG
>TP242281_query_64
CAGCGCTGTCGTTGCCCATGAGATTTATGGCAACGCCACTGAATTGCCTCTGACTGGGGC
TTCC
>TP242281_hit_64
CAGCGTTGTCGTTGCCCATGAGATTTATGGCAACGCCACTGAATTGCCTCTGACTGGGGC
TTCC
>TP242429_query_64
CAGCGCTTAGACCTAGCTCCAGACAAAGATGGCGCCGAAGATGTAACCATCGGCGGGACA
CAGG
>TP242429_hit_64
CAGCGCTTAGACCTAGCTCCAGACAAAGATGGCGCCGAAGGTGTAACCATCGGCGGGACA
CAGG
>TP242509_query_64
CAGCGCTTCAGAGTAATCCTGAAACCCACTTTCGATTTTCATCCAGGAACCCTACTTTCT
CTAT
>TP242509_hit_64
CAGCGCTTCAGAGTAATCCTGAAACCCACTTTCGATTTTCATCCATGAACCCTACTTTCT
CTAT
>TP242625_query_64
CAGCGCTTCTCTCTTCTCTCTTCTCACGCTGACTTGGGTTGACCGAAAATTTCAGACAGA
AATT
>TP242625_hit_64
CAGCGCTTCTCTCTTCTCTCTTCTCACGCTGACTTGGGTTGACCGAAAATTTCAGGCAGA
AATT
>TP242667_query_64
CAGCGCTTGAACACTTGGTATACATGCTCACAAGCGTGGTTCCCACATAGATATCGTGTA
TAAT
>TP242667_hit_64
CAGCGCTTGAACACTTGGTATACATGCTCACAAGCGTGGTTCCCACATAGATGTCGTGTA
TAAT
>TP242688_query_64
CAGCGCTTGAGCGACCATTAGTCACAAATTTGAATTTGAATATAAATAATAAAGAGTTCT
ACTC
>TP242688_hit_64
CAGCGCTTGAGCGACCATTAGTCACAAATTTGAATTTGAATTTAAATAATAAAGAGTTCT
ACTC
>TP242717_query_64
CAGCGCTTGCAGTGATCCCTCGGGAGCATGCTCAAAACTCTATTATACAGTCCAGTTTTG
CGCT
>TP242717_hit_64
CAGCGCTTGCAGTGATCCCTCGGGAGCATGCTCAAGACTCTATTATACAGTCCAGTTTTG
CGCT
>TP242873_query_64
CAGCGCTTTGAAAAGGTTACCAGATTCCTTGGGTAATTTAACCAACCTCCACCACATCAA
CCTT
>TP242873_hit_64
CAGCGCTTTGAAAAGGTTACCAGATTCCTTGGGTAATTTAACCAACCTGCACCACATCAA
CCTT
>TP243085_query_64
CAGCGGAAACATAGACCCAATTATTGGAAATTTATGTAATGATTACGTTGTAATGACATT
CGTG
>TP243085_hit_64
CAGCTGAAACATAGACCCAATTATTGGAAATTTATGTAATGATTACGTTGTAATGACATT
CGTG
>TP243241_query_64
CAGCGGAAATTACGACACAAAAACAGAAGATACCTTGCAAATTCACCTATTTACCTTTTC
CATT
>TP243241_hit_64
CAGCGGAAATTACGACACAAAAACAGAAGATACCTTGCAAATTCACCTATTTTCCTTTTC
CATT
>TP243352_query_64
CAGCGGAACCTACCTTAAGCCTTAAATGTCACATGGGATGTGTACACTTTGTTGTTTCTG
AAGA
>TP243352_hit_64
CAGCGGAACGTACCTTAAGCCTTAAATGTCACATGGGATGTGTACACTTTGTTGTTTCTG
AAGA
>TP243488_query_64
CAGCGGAAGATTGCCTCTTGGGAAATCGAGTAAAAGTAGTACAAGGACCAAATGTCAGTA
GGCT
>TP243488_hit_64
CAGCGGAAGATTGCCTCTTGGTAAATCGAGTAAAAGTAGTACAAGGACCAAATGTCAGTA
GGCT
>TP243489_query_64
CAGCGGAAGATTGCCTTTTCGGAAATCAAATAAAGGTAGTGAAAGGCAAAATGTCAGTTG
GTTT
>TP243489_hit_64
CAGCGGAAGATTGCCTTTTCGGAAATCAAATAAAGTTAGTGAAAGGCAAAATGTCAGTTG
GTTT
>TP243534_query_64
CAGCGGAAGCGTAATAACAAATGCGAGTTCCAGTTTGGAACCGAAACAATATATATTGTG
CATA
>TP243534_hit_64
CAGCGGAAGCGTAATAACAAATGCGAGTTCCAATTTGGAACCGAAACAATATATATTGTG
CATA
>TP243724_query_64
CAGCGGAATACTAGCAGGCACAATGACCCCCGTTCGGGCTCTGTCCAACACCATGGTAAA
CGAG
>TP243724_hit_64
CAGCGGAATACTAGCAGGCACAATGACCCCCGTTCGGGCTCTGTCCAACGCCATGGTAAA
CGAG
>TP243857_query_64
CAGCGGAATGGAACAGTTGTCCAATACTGCGTACTGCGGCCAGTAGCGTATCGGAATGAA
ACAG
>TP243857_hit_64
CAGCGGAATGGAACAGTTGTCCAATACTGCGTACTGCGGCCAGTGGCGTATCGGAATGAA
ACAG
>TP243951_query_56
CAGCGGACAACCTTTCTTGTGGGTTCTCCGGTTGGATATCGCAGATGGCCAAGCTGAAAA
AAAA
>TP243951_hit_56
CAGCGGACAACCTTTCTTGTGGGTTCTCCGGTTGGATATCGTAGATGGCCAAGCTGAAAA
AAAA
>TP244010_query_64
CAGCGGACAGGGAAAAGAAGACAGACAGGGATAGATGAAGGAGGGAGACCAACAGGGAGC
TAAT
>TP244010_hit_64
CAGCGGACAGGGATAAGAAGACAGACAGGGATAGATGAAGGAGGGAGACCAACAGGGAGC
TAAT
>TP244248_query_64
CAGCGGAGAACCCGCAAGTGCAATCGAAGATATTGAGCTTGGCGTCGGAGGAAGCGGTGG
AAGG
>TP244248_hit_64
CAGCGGAGAACCCGCAAGTGCAATCGAAGATATTGAGCTTGGTGTCGGAGGAAGCGGTGG
AAGG
>TP244335_query_64
CAGCGGAGAGACGGCCATATTTTCGGCAATCCAGAAAAGTTTTGCACCCAGGACTTGGTC
GTCC
>TP244335_hit_64
CAGCGGAGAGACGGCCATATTTTCGTCAATCCAGAAAAGTTTTGCACCCAGGACTTGGTC
GTCC
>TP244342_query_64
CAGCGGAGAGCAACCTCGCCGCCAAGGCCACTAAATTCTCGGTCGACAGGTCGGTCTCAA
GGAC
>TP244342_hit_64
CAGCGGAGAGCAACCTCGCCGCCAAGGCCATTAAATTCTCGGTCGACAGGTCGGTCTCAA
GGAC
>TP244357_query_64
CAGCGGAGAGGGACGGAGAAGTGGGAGGAAGACTTCGGCAATTGCGTCACGATGGGAGCG
GGGA
>TP244357_hit_64
CAGCGGAGAGGGACGGAGAAGTGGGAGGAAGACTTCGGCAATTGCGTCATGATGGGAGCG
GGGA
>TP244754_query_64
CAGCGGAGGTCTTTCCTATGAAAGTCTGGTCTCTAAAGTTTGATTGAAGAAAGGCAGTGA
ATTA
>TP244754_hit_64
CAGCGGAGGTCTTTCCTATGGAAGTCTGGTCTCTAAAGTTTGATTGAAGAAAGGCAGTGA
ATTA
>TP244903_query_64
CAGCGGAGTTTTTGAATACGTGGTGGCGATGAGCTTGGTGGTTCCCGCGCCGAGATCGGA
AGAG
>TP244903_hit_64
CAGCGGAGTTTTTGAATATGTGGTGGCGATGAGCTTGGTGGTTCCCGCGCCGAGATCGGA
AGAG
>TP244943_query_64
CAGCGGATACTGTGCTCTCCATTTCAACAGACTACTGAACGGATATTGGTCTCCAGATTC
GCAA
>TP244943_hit_64
CAGCGGATACTGTGCTCTCCATTTCAACAGACTACTGAACGGATATTGGTCTCCAGATTC
GCTA
>TP244961_query_64
CAGCGGATAGGGCCGCCAGCTCTACCTCTACTTCCCTTATCGCCATTAACAGTGGTGATG
GGAA
>TP244961_hit_64
CAGCGGATAGGGCCGCCAGCTCTACCTCTACTTCCCTTGTCGCCATTAACAGTGGTGATG
GGAA
>TP244996_query_64
CAGCGGATATTTAACGGCAAAAATTACAGTCCGGCGGAGAGCCTCGTCGCCAGTTATTTA
TTTA
>TP244996_hit_64
CAGCGGATATTTAACGGCAAAAATTACAGTCCGGCGGAGAGCCTCGTCGCCATTTATTTA
TTTA
>TP245115_query_64
CAGCGGATCTGTCACTTGCGATGACAGCGAAAGGCCGAAGCACGTGGAGCAGGGATATTC
TGGG
>TP245115_hit_64
CAGCGGATCTGTCACTTGCGATGACAGCGAAAGGTCGAAGCACGTGGAGCAGGGATATTC
TGGG
>TP245180_query_64
CAGCGGATGCAGATGAGGTGGAATATTAACAATAAGAACAATAATGGCTATTGCGACGGG
CGAT
>TP245180_hit_64
CAGCGGATGCAGATGAGGTGGAATATTAACAATAAGAACAATAATGGCTATTGTGACGGG
CGAT
>TP245184_query_64
CAGCGGATGCCAAGGGCTCCTTTTGCATGTCATTTCAGCCGATGCCAGGGGCTCTTTTTA
GGCC
>TP245184_hit_64
CAGCGGATGCCAAGGGCTCCTTTTGCATGTCATTTCAGCGGATGCCAGGGGCTCTTTTTA
GGCC
>TP245188_query_64
CAGCGGATGCCATCAACAAGCTTTTTGTTTCTCTAGTCAATGAAAATATATATGTTTTAT
AACC
>TP245188_hit_64
CAGCGGATGCCATCAACAAGCTTTTTGTTTCTCTAGTCAATGAAACTATATATGTTTTAT
AACC
>TP245262_query_64
CAGCGGATGTCTCAATGGCGATGACGGCAAGCGGCCGAAACGCGTGGCGCCGGGCCATCC
TCAG
>TP245262_hit_64
CTGCGGATGTCTCAATGGCGATGACGGCAAGCGGCCGAAACGCGTGGCGCCGGGCCATCC
TCAG
>TP245407_query_64
CAGCGGATTTCTCACCTATGGTGTTCCCGCAGTCGGAGTTTTGTTTTTAGACAACACTGA
TCGG
>TP245407_hit_64
CAGCGGATTTCTCACCTGTGGTGTTCCCGCAGTCGGAGTTTTGTTTTTAGACAACACTGA
TCGG
>TP245421_query_64
CAGCGGATTTTGGGTCTAAAGTCCCTCTTCTCAGTGATTTCCTTCCAGCATGCCTTCAGG
GAAC
>TP245421_hit_64
CAGCTGATTTTGGGTCTAAAGTCCCTCTTCTCAGTGATTTCCTTCCAGCATGCCTTCAGG
GAAC
>TP245429_query_64
CAGCGGCAAAAATAAAGGCCCAGGCAAACACGAATCCTCCCAAAGCCGGAGGTATGAGTA
ATTG
>TP245429_hit_64
CAGCGGCAAAAATAAAGGCCCAGGCAAATACGAATCCTCCCAAAGCCGGAGGTATGAGTA
ATTG
>TP245435_query_64
CAGCGGCAAAAGGAGTTCCGGTCCTTGGGAGGGCGTGAGTAGTATCTGGGACTCTGCTCA
AGGG
>TP245435_hit_64
CAGCGGCAAAAGGAGTTCCGGTCCTTGGGAGGGCGTGAGTAGTATCTGGGACTCTGCTCG
AGGG
>TP245553_query_64
CAGCGGCAACAGCGAATTAAAGAAACGAAAGCGCGACGGCAACAACAACGACAACAGCGA
TGCC
>TP245553_hit_64
CAGCGGCAACAGCGAATTGAAGAAACGAAAGCGCGACGGCAACAACAACGACAACAGCGA
TGCC
>TP245579_query_64
CAGCGGCAACCTCCATTGTCAGACTCGGTGTTTGTGCCTTCACCTCTGCGACTTCTGCTA
TGCC
>TP245579_hit_64
CAGCGGCAACCTCCATTGTCAGACTCGGTGTTTGTGCTTTCACCTCTGCGACTTCTGCTA
TGCC
>TP245607_query_64
CAGCGGCAACTTGCAGAGTTGGAGGATGAGTTATAAAACATGGTAGACAGGAAAAAGTCA
AGAA
>TP245607_hit_64
CAGCGGCAACTTGCAGAGTTGGAGGATGAGTTATAAAACGTGGTAGACAGGAAAAAGTCA
AGAA
>TP245626_query_64
CAGCGGCAAGCCCCTTGGGATCTTATCTTCTGTCTGTGAGAGTTGTGGGAAATTTGTACG
ACCG
>TP245626_hit_64
CAGCGGCAAGCCCCTTGGGATCTTATCTTCTGTCTGTGAGAGTTGTGGGAAATTTGTATG
ACCG
>TP245649_query_64
CAGCGGCAAGTCCCTTGGGATCGTATCTCCTGTCTGTGAGAGTTACAGGATACTTGTACG
ACCG
>TP245649_hit_64
CAGCGGCAAGTCCCTTGGGATCGTATCTCCTGTCTGTGAGAGTTGCAGGATACTTGTACG
ACCG
>TP245819_query_64
CAGCGGCACGCCTCTTCCTTGGCCTCGATGGTCGGCACGATTATTCGATGTGAACTTGCG
TCGT
>TP245819_hit_64
CAGCGGCACGCCTCTTCCTTGGCTTCGATGGTCGGCACGATTATTCGATGTGAACTTGCG
TCGT
>TP245906_query_64
CAGCGGCAGAGTTCGGGTGTTTGTCACAGATTTGCATTTGTTCCAGTGCGGTTGGGCTTA
GGGT
>TP245906_hit_64
CAGCGGCAGATTTCGGGTGTTTGTCACAGATTTGCATTTGTTCCAGTGCGGTTGGGCTTA
GGGT
>TP245957_query_64
CAGCGGCAGGGATAAGGATGGCTCAGTTAGGGTAGCGAAGAGGAAGGAGGGTGCGCAAGA
AAGG
>TP245957_hit_64
CAGCGGCAGGGATAAGGATGGCTCAGTTAGGGTAGCGAAGAGGAAGGAGGGTGCGGAAGA
AAGG
>TP245987_query_64
CAGCGGCAGTAGCCGATCCGCACATGTTTCGACTGCCCTTCAACGAAAACTTGAACACCG
AAAC
>TP245987_hit_64
CAGCGGCAGTAGCCGATCCGCACATGTTTCGACTGCCCTTCAACGAAAACTTGAACACTG
AAAC
>TP245988_query_64
CAGCGGCAGTAGCTCCCCAGGTGGTGGATCCGGCGGAGGAAGTTCATCATGTCCTTTGGA
TGCA
>TP245988_hit_64
CAGCGGCAGTAGGTCCCCAGGTGGTGGATCCGGCGGAGGAAGTTCATCATGTCCTTTGGA
TGCA
>TP246005_query_64
CAGCGGCAGTGCAGTGGTTCGATAGGGGAGTGCTTTGAAAAGGAGGAAGAGATGGTGTCC
GGCT
>TP246005_hit_64
CAGCGGCAGTGCAGTGGTTCGATAGGGGAGTGCTTTGAAAAGGAGTAAGAGATGGTGTCC
GGCT
>TP246065_query_64
CAGCGGCATCAGAAGTGTGGAACGAGTGTTGACAAATGGTATGGAGAAATGAATGCTTCT
CCAA
>TP246065_hit_64
CAGCGGCATCAGAAGTGTGGAACGAGTGTTGACAAATGGTATGGAGAAATGAATTCTTCT
CCAA
>TP246067_query_64
CAGCGGCATCAGTAATTCGACCGACAACTCCGAAATCGCCTGTTTCAAGTGTATTTGAAA
GTGT
>TP246067_hit_64
CAGCGGCATCAGTAATTCGACCGACAACTCCGAAGTCGCCTGTTTCAAGTGTATTTGAAA
GTGT
>TP246128_query_64
CAGCGGCATGACACCAGGGTTTTCACCTGAGGAAACGGAGCTCTGTAAGAGCTAGTCTGT
GGCA
>TP246128_hit_64
CAGCGGCATGACACCAGGGTTTTCACCTGAGGAAACGGAGCTCTGTAAGAGCTAGTCTGT
GGCG
>TP246308_query_64
CAGCGGCCATAAGGGGGTTACAATGATAGTAATGATGGATCATGAAAAATAGCGACACTC
CAAA
>TP246308_hit_64
CAGCGGCCATATGGGGGTTACAATGATAGTAATGATGGATCATGAAAAATAGCGACACTC
CAAA
>TP246405_query_64
CAGCGGCCCCAAAATAAGTTAACTTATGTTGGAAAGCCCCCTCACAAGTTTCTTTCAATA
AAAA
>TP246405_hit_64
CAGCGGCCCCAAAATAAGTTAACTTATGTTGGAAGGCCCCCTCACAAGTTTCTTTCAATA
AAAA
>TP246474_query_64
CAGCGGCCGCATCACAGACACATCACCCAACGTTATACTAACACATCCAGACTCTCGAAC
AAAC
>TP246474_hit_64
CAGCGGCGGCATCACAGACACATCACCCAACGTTATACTAACACATCCAGACTCTCGAAC
AAAC
>TP246511_query_64
CAGCGGCCGTGGGGAAAATTTGCGGCGGAGATAAGGGACCCTGCGCGTAAGGGCGCTAGA
GTTT
>TP246511_hit_64
CAGCGGCCGTGGGGAAAATTTGCGGCGGAGATAAGGGACCGTGCGCGTAAGGGCGCTAGA
GTTT
>TP246541_query_64
CAGCGGCCTAGTCTCCAAGGCCTAATTAGGCCTGCGGATTTCTTGTGGACACTAAAATGA
GGTT
>TP246541_hit_64
CAGCGGCCTAGTCTCCAAGGCCTAATTAGGCCTGCGGATTTCTTGTGGACGCTAAAATGA
GGTT
>TP246582_query_64
CAGCGGCCTCGATTACAGAATTCGTATTAACACCTGTGCGCGTTCATGGCATGATACCGT
TCCT
>TP246582_hit_64
CAGCGGCCTCGATTACAGAATTCGTATTAACACCTGTGCGCGTTTATGGCATGATACCGT
TCCT
>TP246652_query_64
CAGCGGCCTTCACTCCACAATGACTGTATGAGCAAGCCCGTCTTTCCCTATTCACCATCG
ATGG
>TP246652_hit_64
CAGCGGCCTTCACTCCACAATGACTGTATGAGCAAGCTCGTCTTTCCCTATTCACCATCG
ATGG
>TP246884_query_64
CAGCGGCGGAAGCGGGAAGGGATTTATCTCGCGGCACAGGTACAGTCAAAGTAAAGAAGA
AGCG
>TP246884_hit_64
CAGCGGCGGAAGCGGGAGGGGATTTATCTCGCGGCACAGGTACAGTCAAAGTAAAGAAGA
AGCG
>TP246933_query_64
CAGCGGCGGCACCAATATCAGTTTTCCTAGTGAAATATTTTAGGTTTTAAGTTGTCTCCC
GATA
>TP246933_hit_64
CAGCGGCGGTACCAATATCAGTTTTCCTAGTGAAATATTTTAGGTTTTAAGTTGTCTCCC
GATA
>TP246934_query_64
CAGCGGCGGCACCTGTAATGCCACTGTTTCGTCAAAAACGCGCAGGCCCAAGTTGTAGGC
GATA
>TP246934_hit_64
CAGCGGCGGCACCTGTAATGCCACTGTTTCGTCAAAAACGCGCAGGGCCAAGTTGTAGGC
GATA
>TP246938_query_56
CAGCGGCGGCCAAGTTCGGCATCCGTTCGTTCAAGTTCTTCCCCGCGAGCGCGCTGAAAA
AAAA
>TP246938_hit_56
CAGCGGCGGCCAAGTTCGGCATCCGTTCGTTCAAGTTCTTCCCCGGGAGCGCGCTGAAAA
AAAA
>TP246998_query_64
CAGCGGCGGGCTTGACAAGCTTCCTCGTCCCTTATCGTAACAGAAGTGGGGTGGAAGGCA
TAGT
>TP246998_hit_64
CAGCGGCGGGCTTGACAAGCTTCCTCGTCCCTTATCGTAACAGAAGTGGGGTGGAGGGCA
TAGT
>TP247033_query_64
CAGCGGCGGTCATGATCGCAGACTCCCTTGCCCACTTCCCTGTTTCATTCAATATATTTC
GACA
>TP247033_hit_64
CAGCGGCGGTCATGATCGCAGACTCCCTTGCCCACTTCCCTGTTTCATTCAATATATTTC
TACA
>TP247214_query_64
CAGCGGCTACAAGGGAAAAAGCTTGCCAAGGTGGGCCGTAGTCCTTAAGGGGCTGTTTGG
CTGG
>TP247214_hit_64
CAGCGGCTACAAGGGAAGAAGCTTGCCAAGGTGGGCCGTAGTCCTTAAGGGGCTGTTTGG
CTGG
>TP247236_query_64
CAGCGGCTACCGAGGAGGCAAAGTTAACTCCGTGCTTAAAGTTAGAGCCTAAAGACTTCA
GATA
>TP247236_hit_64
CAGCGGCTACCGAGGAGGCAAAGTTAACTCCGTGCTTGAAGTTAGAGCCTAAAGACTTCA
GATA
>TP247339_query_64
CAGCGGCTCCTCAGGTACTTCGCTCTGCAAAATCAACTCTAGGAAAACACCGAGTAGTGA
CATC
>TP247339_hit_64
CAGCGGCTCCTCAGGTACTTCGCTCTGCAAAATCAACTCTAGGAAAACACCGAGTAGTGA
CGTC
>TP247382_query_64
CAGCGGCTCTTTTCTCGATCCTGGAGAAAAATTCATCAATCAGATATTCATTCCATCCAA
AGTG
>TP247382_hit_64
CAGCGGCTCTTTTCTCGATCCTGGAGAAAAATTCATCAATCAGATATTCATTCCATTCAA
AGTG
>TP247521_query_64
CAGCGGCTTAGCTGAAGAATGCGATCGTCTCAATGGTTCACCCCTCAAAGGTCATCCCAC
TGTG
>TP247521_hit_64
CAGCGGCTTAGCTGAAGAATGCGCTCGTCTCAATGGTTCACCCCTCAAAGGTCATCCCAC
TGTG
>TP247525_query_64
CAGCGGCTTAGGGTACAAGGCCTAGATGGCCTACGGTGGCTAGGAAAGAGGCCAATAGGC
CTGC
>TP247525_hit_64
CAGCGGCTTAGGGTACAAGGCCTAGATGGCCTACGGTGGCTAGGAAAGAGGCCAATAGGC
CTGT
>TP247531_query_64
CAGCGGCTTATCTGAAGTGGGAAGGATCCAAACAAACAGTCCCAATACATTCTCTGAACG
ACCA
>TP247531_hit_64
CAGCGGCTTATCTGAAGTGGGAAGGATCCAAACAAACAGTCCCAATACATTCTCTGAACG
ACTA
>TP247558_query_64
CAGCGGCTTCGATTCTTCCGCTTCGGATGCTTATTTTTACATTCGCGGATTTCTAATTTT
CCAT
>TP247558_hit_64
CAGCGGCTTCGATTCTTCCGCTTCGGATGCTTATTTTTACGTTCGCGGATTTCTAATTTT
CCAT
>TP247596_query_64
CAGCGGCTTGAGGAAGAAGCCTTGTATGCCTGCGCTAGGGCAGAAAAGGGACAATGATAC
CCAA
>TP247596_hit_64
CAGCGGCTTGAGGAAGAAGCCTTGTATGCCTGCGCTAGGGCAGAGAAGGGACAATGATAC
CCAA
>TP247655_query_60
CAGCGGCTTTTTGTCACTTGCCAGGAAAAAAAGACAATGCCCTTTCGCGGGATAGTGCTG
AAAA
>TP247655_hit_60
CAGCGGCTTTTTGTCACTTGCCAGGAAAACAAGACAATGCCCTTTCGCGGGATAGTGCTG
AAAA
>TP247728_query_64
CAGCGGGAACGTTGCTGTCAGACGAGGCGAGGGACCTGGAACTGCCGTTGAAGGAACGCT
TCTA
>TP247728_hit_64
CAGCGGGAACGTTGCTGTCAGACGAGGCGAGGGACCTGGAACTGCCGTTGAAGGAACGGT
TCTA
>TP247800_query_64
CAGCGGGAATTTGCAGAAAATGAGATCAGTGTCTGTCAAAGCAAAGCCCTTGAAAACGAC
CGCT
>TP247800_hit_64
CAGCGGGAATTTGCAGAAAATGAGATCAGTGTCTGTCAAAGCAAAGCCCTTGAAAATGAC
CGCT
>TP247915_query_64
CAGCGGGAGAGAAGGAGCAGAGCCAAAACATTAAGGCGAAGGGGAGACATTGCATTGAAC
TGGG
>TP247915_hit_64
CAGCGGGAGAGAAGGAGCAGAGTCAAAACATTAAGGCGAAGGGGAGACATTGCATTGAAC
TGGG
>TP248115_query_64
CAGCGGGATGCAACCACTTCCGTGGTGGAGAGGGAGACAATCGTTGGGGAGGATGCGGCC
CTGG
>TP248115_hit_64
CAGCGGGATGCAACCACTTCCGTGGTGGAGAGGGAGACAATCGTTGGGTAGGATGCGGCC
CTGG
>TP248145_query_64
CAGCGGGATTCAGATTTGCAGGACCAATACCATTAGAGCTTCGACATCCACCAACTTATT
CAAG
>TP248145_hit_64
CAGCGGGATTCAGATTTGCAGGACCAGTACCATTAGAGCTTCGACATCCACCAACTTATT
CAAG
>TP248147_query_64
CAGCGGGATTCCCGTTCGCGGACCAGCGTTCAACGCACTCAACAGTCGTTGGATCTTAGA
CAAG
>TP248147_hit_64
CAGCGGGATTCCCGTTCGCGGACCAGCGTTCAATGCACTCAACAGTCGTTGGATCTTAGA
CAAG
>TP248150_query_64
CAGCGGGATTCGTATTTGTGTTCGCCGTGGTGAAATTTGCTGTGAAAATATGGTGGGTGC
CCTT
>TP248150_hit_64
CAGCGGGATTCGTATTTGTGTTCGCCGTTGTGAAATTTGCTGTGAAAATATGGTGGGTGC
CCTT
>TP248220_query_64
CAGCGGGCACAAATGCAATTTCTATTTGTATGGCGGTGAGGAGTGAAATAGGCCGGCGGT
GAAA
>TP248220_hit_64
CAGCGGGCACAAATGCAATTTCTATTTGTCTGGCGGTGAGGAGTGAAATAGGCCGGCGGT
GAAA
>TP248229_query_64
CAGCGGGCACCATCGGGGTCGGAGTTCGAACGCCGACGAGATTTGTGAAATCGACATGAT
GCCG
>TP248229_hit_64
CAGCGGGCACCGTCGGGGTCGGAGTTCGAACGCCGACGAGATTTGTGAAATCGACATGAT
GCCG
>TP248322_query_64
CAGCGGGCCCATCTATATATGTCAGCAACCCATACTTGACCTCATGTTATACATACCATC
GGGA
>TP248322_hit_64
CAGCGGGCCCATCTATGTATGTCAGCAACCCATACTTGACCTCATGTTATACATACCATC
GGGA
>TP248325_query_64
CAGCGGGCCCCGGGTTGTGGTAGGCCAGCAACCCCGTCTTACACAGCGGAACCTTGCGGT
TCTC
>TP248325_hit_64
CAGCGGGCCCCGGGTTGTGGTAGGCCAGCAACCCCGTCTTACACAGCGGCACCTTGCGGT
TCTC
>TP248349_query_64
CAGCGGGCCGGCAAACAACCGGATGAAATTACATTTCCCTGTGTCCTTAAGGCCTGTGCC
GGCC
>TP248349_hit_64
CAGCGGGCCTGCAAACAACCGGATGAAATTACATTTCCCTGTGTCCTTAAGGCCTGTGCC
GGCC
>TP248351_query_64
CAGCGGGCCGGTTGGCAGTAATGTGTCTGGGCCGTCCTCTCTTGACTTTTTCTGCCCCTG
CATG
>TP248351_hit_64
CAGCGGGCCGGTTGGCAGTAATGTGTCTGGGCCGTCCTCTCTTGACTTTTTCTGCCCTTG
CATG
>TP248384_query_64
CAGCGGGCGAGATTCATGATTGACTAAATCATATAACATTTCCCTCGTCCACACAATGAG
TAAT
>TP248384_hit_64
CAGCGGGCGAGATTCATGATTGACTAAATCATATAACATTTCCCTCGTCCACACAATGAG
TGAT
>TP248414_query_64
CAGCGGGCGGCAAGCATACTGGAACCACTATGCCTTCCACCCCACTTCTGTTACGATAAG
GAAC
>TP248414_hit_64
CAGCGGGCGGCAAGCATACTGGAACCACTATGCCTTCCACCCCACTTCTGTTACGATAAG
GGAC
>TP248432_query_64
CAGCGGGCGTGAAGGACAGGCAAGTGGCGTTCTTGGCCCTCGCAACGCTCACTCTCCTCG
AACG
>TP248432_hit_64
CAGCGGGCGTGAAGGACAGGCAAGTGGCGTTCTTGGCCCTGGCAACGCTCACTCTCCTCG
AACG
>TP248475_query_64
CAGCGGGCTCCGGCACGGCCCGCCACCAAATAACTTCTGGTCGTACGCCACCTCCGACAC
CTGG
>TP248475_hit_64
CAGCGGGCTCCGGCACGGTCCGCCACCAAATAACTTCTGGTCGTACGCCACCTCCGACAC
CTGG
>TP248725_query_64
CAGCGGGGCCAATACCCGTCACTCCAATAATCTCACCGTTTCCTGGACTCCTTTTGTAGA
TATT
>TP248725_hit_64
CAGCGGGGCCAATACCCGTCACTCCAATAATGTCACCGTTTCCTGGACTCCTTTTGTAGA
TATT
>TP248996_query_64
CAGCGGGTAAAGGGCACAGGATGGAAATCGCTCCTTTCCAGAAGGATTGCGTGGTGAAAC
GGCC
>TP248996_hit_64
CAGCGGGTAAAGGGCACAGGATGGAAATCGCTCCTTTCCGGAAGGATTGCGTGGTGAAAC
GGCC
>TP249052_query_64
CAGCGGGTAGTGTGGTGGCGGAACCCGACTACTACGGACTTGCCAGCGGATCTGCAAGAG
GAGT
>TP249052_hit_64
CAGCGGGTAGTGTGGTGGCGGAACCCGACTACTACGGGCTTGCCAGCGGATCTGCAAGAG
GAGT
>TP249110_query_48
CAGCGGGTCCAGCTCGTCAAAGAACGGGAAGTCCTGCCTGTCACGCTGAAAAAAAAAAAA
AAAA
>TP249110_hit_48
CAGCGGGTCCAGCTCGTCAAAGAACGGGAAGTCCTGCCTGTCGCGCTGAAAAAAAAAAAA
AAAA
>TP249341_query_64
CAGCGGGTTGTTTCGATTGGCTCGAGGGTACGCTCTCGCTCACACTCATTCCTTGGATCT
AAAG
>TP249341_hit_64
CAGCGGGTTGTTTCGATTGGCTCGAGGGTACGCTCTCGCTCGCACTCATTCCTTGGATCT
AAAG
>TP249362_query_64
CAGCGGGTTTCTTCTTCAGAAGCGCACCAGCCCTTGGAACCGTGGGCTGAGCCTGGCCAT
GGGC
>TP249362_hit_64
CAGCGGGTTTCTTCTTCAGAAGCGCACCAGCCCTTGGAACCGTGGGCTGAGCCTGGCCGT
GGGC
>TP249553_query_64
CAGCGGTACCTGAAATGATGAATCAGAGATGCGGCCTCATGAGGAGAGAATTTCTCCTTT
AACT
>TP249553_hit_64
CAGCGGTACCTGAGATGATGAATCAGAGATGCGGCCTCATGAGGAGAGAATTTCTCCTTT
AACT
>TP249571_query_64
CAGCGGTACTGCTTCATCCTGGCGTGGAATATGATCTCCAGCATGTAAAAATCCGTGTCG
AACC
>TP249571_hit_64
CAGCGGTACTGCTTCATCTTGGCGTGGAATATGATCTCCAGCATGTAAAAATCCGTGTCG
AACC
>TP249809_query_59
CAGCGGTATTGCCCGGACAACGGCCAAACAGTTATTGGGGGAGGATATCGTGTTTGCTGA
AAAA
>TP249809_hit_59
CAGCGGTATTGCCCGGACAACGGCCAAACAGTTATTGGTGGAGGATATCGTGTTTGCTGA
AAAA
>TP249841_query_53
CAGCGGTCAAGGAGGAGGCAACCGACTGACCGGAAATCCCACGAGAGAAGCTGAAAAAAA
AAAA
>TP249841_hit_53
CAGCGGTCAAGGCGGAGGCAACCGACTGACCGGAAATCCCACGAGAGAAGCTGAAAAAAA
AAAA
>TP249941_query_64
CAGCGGTCATTTTCAAGGGCTTTGCTTTGACAGACACTGATCTCATTTTCTGCAAATTCC
CGCT
>TP249941_hit_64
CAGCGGTCGTTTTCAAGGGCTTTGCTTTGACAGACACTGATCTCATTTTCTGCAAATTCC
CGCT
>TP249973_query_64
CAGCGGTCCCTGCTTCTCTTAAAGACATCGAGGGGGTTGTTCAACATGTGCGAAGAGCAT
TGAT
>TP249973_hit_64
CAGCGGTCCCTGCTTCTCTTAAAGACATTGAGGGGGTTGTTCAACATGTGCGAAGAGCAT
TGAT
>TP249987_query_64
CAGCGGTCCTCGCGCATAGATCCACGAGAGCAGTAGGTCAACAACGCTCTCCAACAACTC
TTCC
>TP249987_hit_64
CAGCGGTCCTCGCGCATAGATCCACGAGAGCAGTAGGTCAACAGCGCTCTCCAACAACTC
TTCC
>TP250195_query_64
CAGCGGTGAATGGCGCATTCATAACTATAGTGGTCCTGTAAGATGCATAAAAGGCACCCA
GCCC
>TP250195_hit_64
CAGCGGTGAATGGCGCATTCATGACTATAGTGGTCCTGTAAGATGCATAAAAGGCACCCA
GCCC
>TP250245_query_64
CAGCGGTGAGCATGGCAACAACAAAAATCGATGACATGATAATTGAGAGCCGACATATCC
TGCA
>TP250245_hit_64
CAGCGGTGAGCATGGCAACAACAAAAATCGATGACATGATAATTGAGGGCCGACATATCC
TGCA
>TP250314_query_64
CAGCGGTGCATTTAGCCGGATCGACTGGTCCTATGGGTTTATTGGACTCCTCCTCCTCTA
CTTC
>TP250314_hit_64
CAGCGGTGCATTTAGCCGGATCGACTGGTCCTATGGGTTTATTGGACTCCTCCTCCTCTG
CTTC
>TP250432_query_64
CAGCGGTGGAGGTGGGGGCATGAAGAGGTCCAGTACAGGAGCAGGGGGAGCAGGAGGAGT
AGGA
>TP250432_hit_64
CAGCGGTGGAGGTGGGGGCATGAAGAGGTCCAGTACAGGAGCAGGGGGAGGAGGAGGAGT
AGGA
>TP250474_query_64
CAGCGGTGGCCATTTACCCCTCCCTCGCTTGCTCGGTCAATGAGTAGCCTTCTCTCTGTC
TTGC
>TP250474_hit_64
CAGCGGTGGCCATTTACCCCTCCCTCGCTTGCTCGGTCAATGAGTGGCCTTCTCTCTGTC
TTGC
>TP250476_query_64
CAGCGGTGGCCGCGTGCTCGGCTCGCGCTATAATGTCGGCGCGAGCAATCACGTCACCGC
TTCC
>TP250476_hit_64
CAGCGGTGGCCGCGTGCTCGGCTCGCGCTATAATGTCGGCGCGAGCAATCAGGTCACCGC
TTCC
>TP250483_query_64
CAGCGGTGGCGCGGCTTGTTCGGTTCCGGTGGAAAGGCTGAACCCCATTTCTTTCAACGA
GTTG
>TP250483_hit_64
CAGCGGTGGCGCGGCTTGTTCGGTTCCGGTTGAAAGGCTGAACCCCATTTCTTTCAACGA
GTTG
>TP250610_query_64
CAGCGGTGTATTTGGCCGTAGAGAAACACGGTCAACTGGATATAATGTTTAACAACGCAG
GAAT
>TP250610_hit_64
CAGCGGTGTATTTGGCTGTAGAGAAACACGGTCAACTGGATATAATGTTTAACAACGCAG
GAAT
>TP250729_query_64
CAGCGGTTAACCAGCTTCTCATAGGGCATTTCGAAACTAAGCATTAAATAAAAAATAAGA
ATTT
>TP250729_hit_64
CAGCGGTTAACCAGCTTGTCATAGGGCATTTCGAAACTAAGCATTAAATAAAAAATAAGA
ATTT
>TP250772_query_64
CAGCGGTTAGAATTACTTGAGGGAAAGTGGTGGCTCTATTAATGGGACCGTCAAAATGAA
TGCC
>TP250772_hit_64
CAGCGGTTAGAATTACTTGAGGGAAAGTGGTGGCTCTATTAATGGGACCGTCGAAATGAA
TGCC
>TP250884_query_64
CAGCGGTTCTATTGTGTTTATGAACTGTCACTTCGGAGGGTTTCAAGGAACGGCAATAGC
TCCG
>TP250884_hit_64
CAGCGGTTCTCTTGTGTTTATGAACTGTCACTTCGGAGGGTTTCAAGGAACGGCAATAGC
TCCG
>TP251323_query_64
CAGCGTAAAGCTGTTTAAATCAGTCATATTCTGTTTTTTCTTTTTGGCTTCAGGTGTTCA
TTAT
>TP251323_hit_64
CAGCGTAAAGCTGTTTAAATCAGTCATCTTCTGTTTTTTCTTTTTGGCTTCAGGTGTTCA
TTAT
>TP251443_query_64
CAGCGTAACCACAAACAAGAGACAATAAAATGAAATATGTAAAGATGCAGTTGTACATAT
ATAA
>TP251443_hit_64
CAGCGTAACCACAAACAAGGGACAATAAAATGAAATATGTAAAGATGCAGTTGTACATAT
ATAA
>TP251593_query_64
CAGCGTAAGGGAATATGAACCGTTCGATCAATAAATATTTAAAAATGAATTGAAGATAAA
TTGG
>TP251593_hit_64
CAGCGTAAGGGAATATGAACCGTTCGATCAATAAATATTTAAAAATGAATTGAAGTTAAA
TTGG
>TP251683_query_63
CAGCGTAATCGTTGAAATATGATCAAAGCCAGTTATCCTGGCTGGGGCGCTTATGAAGGG
CTGA
>TP251683_hit_63
CAGCGTAATCGTTGAAATCTGATCAAAGCCAGTTATCCTGGCTGGGGCGCTTATGAAGGG
CTGA
>TP251754_query_64
CAGCGTAATTGCCCATCCCGGCGCACTTGTTAATGCTACCCACGTAACAATTTGTAACTC
TGGC
>TP251754_hit_64
CAGCGTAATTGCCCATCCCGGCGCACTTGTTCATGCTACCCACGTAACAATTTGTAACTC
TGGC
>TP251889_query_64
CAGCGTACAGTCGGCCCTGCTCCTTTTAATGAGATGGCTTCTTCTGCCTCCACCTCTTAT
CGCT
>TP251889_hit_64
CAGCGTACAGTCGGCCCTGCTCCTTTTAATGGGATGGCTTCTTCTGCCTCCACCTCTTAT
CGCT
>TP252314_query_64
CAGCGTAGAGGGCTGTTTTCTTCACAATATGACAGCGTCCTAGATCTTGGTCATGCGTAG
AGCT
>TP252314_hit_64
CAGCGTAGAGGGCTGTTTTCTTCACAATATGACAGCGTCCTAGATCTTGGTCATGTGTAG
AGCT
>TP252344_query_64
CAGCGTAGATAAACCCTCCTTCCAGCACTCTATCACTTGTAGCTGATCTCCAACGTCCCT
TCAA
>TP252344_hit_64
CAGCGTAGATAAACCCTCCTTCCAGCACTCTATCACTTGTAGCTGATCTCCAATGTCCCT
TCAA
>TP252641_query_64
CAGCGTAGGGTATATTGAGGGTTGTTCATGCTCAGAACAACATCAAGTCAAGTGAGCATC
TCTC
>TP252641_hit_64
CAGCGTAGGGTATATTGAGGGTTGTTCATGCTCAGAACAACATCAAGTCAGGTGAGCATC
TCTC
>TP252680_query_64
CAGCGTAGGTGATTGGTATAGTGGATCAGATGAGAAAATCCATGTTTCATAGTTAAAGCA
CAGT
>TP252680_hit_64
CAGCGTAGGTGATTGGTATAGTGGATCAGATGAGAAAATCCATGTTTCATAGTTTAAGCA
CAGT
>TP252697_query_64
CAGCGTAGGTGTGGAGGACTCTCTCTGAAGTAAACCGCAGTCTTTTGGAGGGCTGGTCGT
TGAG
>TP252697_hit_64
CAGCGTAGGTGTGGAGGACTCTCTCTGAAGTAAACCGCAGTCTTTTGGAGGGCTGGTTGT
TGAG
>TP253063_query_64
CAGCGTATCAAACATAAAGCTACGACGACGACACCTCTTGCAAAAATGTCGATGATGGAA
GTTA
>TP253063_hit_64
CAGCGTATCAAACATAAAGCTACGACGACGACACCTTTTGCAAAAATGTCGATGATGGAA
GTTA
>TP253218_query_64
CAGCGTATGAAGGCTTCTTGTACAGCGTAACAATGCCTCCCTTGACTACGTTCATATCTC
TGCG
>TP253218_hit_64
CAGCGTATGAAGGCTTCTTGTACAGCGTAACAATGCCTCCCTTGACTACGTTCATATCTC
TGTG
>TP253252_query_64
CAGCGTATGAGTTCACTGTAGTAGCTCCATTACCAAATCTGCCAAGTGTGGCATTTGAGT
GGGT
>TP253252_hit_64
CAGCGTATGAGTTCACTGTAGTAGCTCCATTGCCAAATCTGCCAAGTGTGGCATTTGAGT
GGGT
>TP253274_query_64
CAGCGTATGCAAGGCATGGTCCTGCTGACGAGGCATTGGCATTGTTTCGCAGAATGCAAC
GAAC
>TP253274_hit_64
CAGCGTATGCAAGGCATGGTTCTGCTGACGAGGCATTGGCATTGTTTCGCAGAATGCAAC
GAAC
>TP253539_query_64
CAGCGTATTGGCACGAGATTAGGGAAATGGAAAAACTTGTGCCGTGAAAACATTTCACAT
CATC
>TP253539_hit_64
CAGCGTATTGGCACGAGATTAGGGAAATGGAAAAACTTGTGCGGTGAAAACATTTCACAT
CATC
>TP253579_query_64
CAGCGTATTTCATCAAAGGACGAGTTTGCCAGACAGGTTCAGACCAGAACCAAGTATTAC
CTTT
>TP253579_hit_64
CAGCGTATTTCATCAAAGGACGAGTTTGCCGGACAGGTTCAGACCAGAACCAAGTATTAC
CTTT
>TP253584_query_64
CAGCGTATTTCCCTGTGATCCATTGTGCATAAAGGCTGAAAGTAATTGTTGCGTACAAGT
GGAT
>TP253584_hit_64
CAGCGTATTTCCCTGTGATCCATTGTGCATAAAGGCTGAAAGTAATTGTTGTGTACAAGT
GGAT
>TP253627_query_64
CAGCGTCAAAAAATTTCGGCCAATACTTACTACTTGTAGACCAATGTAATATAATTCGTT
GTAT
>TP253627_hit_64
CAGCGTCAAAAATTTTCGGCCAATACTTACTACTTGTAGACCAATGTAATATAATTCGTT
GTAT
>TP253633_query_64
CAGCGTCAAAACCTTCTTTCAAAAGGAACCATCAATGGGTTGACGCCACACCAACTTAAC
TTTT
>TP253633_hit_64
CAGCGTCAAAACCTTCTTTCAAAAGGAACTATCAATGGGTTGACGCCACACCAACTTAAC
TTTT
>TP253647_query_64
CAGCGTCAAACACACCCCAGACGATAATTCACGCGAAAGTATGGAAACCGCCCCAAATTC
GAAC
>TP253647_hit_64
CAGCGTCAAACACACCCCAGACGATAATTCACGCGAAAGTATGGAAACCGCCCCAAATTC
GAAT
>TP253765_query_64
CAGCGTCAAGCGGTTTCCACCCATACTCACCGCCTCGAGGCCAAGGTAATAATGAGGGAA
AGCG
>TP253765_hit_64
CAGCGTCAAGCGGTTTCCACCCATACTCACCGCCTCGAGGCTAAGGTAATAATGAGGGAA
AGCG
>TP253792_query_64
CAGCGTCAATAAGGATATGGAGAGTTTGGGACCTCAGGAAGGGCTTCATACAGAATTATC
AAAC
>TP253792_hit_64
CAGCGTCAATAAGGATATGGAGAGTTTGGGACCTCAGGAAGGGCTTCATACAGAGTTATC
AAAC
>TP253946_query_64
CAGCGTCAGAACGACATAATTGTCATTTGCAGTAGCATCATTTCCCAGTTGCACAGATAA
GGTT
>TP253946_hit_64
CAGCGTCAGAACGACATAATTGTCATTTGCAGTAGCATCATTTCCCAGTTGCACAGGTAA
GGTT
>TP254031_query_64
CAGCGTCAGGGCACCTCTAGGATTTGCCATCTCTAGCTAGGTAGCCTCTTCTTTTTGTTG
CGCT
>TP254031_hit_64
CAGCGTCAGGGCACCTCTAGGATTTGCCATCTCTAGCTAGGTAGCCTCTTCTTTTTGTTG
TGCT
>TP254056_query_64
CAGCGTCAGTCCTGCTGTCGATACAGTGTGTGCGGAATTCCTGGAGTCAACCATTCCTTA
CCGG
>TP254056_hit_64
CAGCGTGAGTCCTGCTGTCGATACAGTGTGTGCGGAATTCCTGGAGTCAACCATTCCTTA
CCGG
>TP254223_query_64
CAGCGTCATTGAGACTGTGACTTGAGCGAGGTTAGCACTGGATCCTTGATTCAAAACAAA
ACTT
>TP254223_hit_64
CAGCGTCATTGAGACTGTGACTTGAGTGAGGTTAGCACTGGATCCTTGATTCAAAACAAA
ACTT
>TP254233_query_64
CAGCGTCATTGTCGGCGTCCTGGTCGTTGGCCGTATCAGAGGGCTTCAAGCGCCAGGGAG
CCAA
>TP254233_hit_64
CAGCGTCATTGTCGGCGTCCTGGTCGTTGGCCGTATCAGAGGGCTTGAAGCGCCAGGGAG
CCAA
>TP254248_query_64
CAGCGTCATTTCTCGGCCAAATTTCACCAATGCGAATCATCGCCATGGCGCAGGGTAGGG
ATTA
>TP254248_hit_64
CAGCGTCATTTCTCGGCCAAATTTCACCAATGCGAATCATCGCCATGGCGGAGGGTAGGG
ATTA
>TP254319_query_64
CAGCGTCCACCATTGCATCAATCTGCAGGGCCTCGTCCCAATAGCCAACAAGCAGGTTTG
CCTG
>TP254319_hit_64
CAGCGTCCGCCATTGCATCAATCTGCAGGGCCTCGTCCCAATAGCCAACAAGCAGGTTTG
CCTG
>TP254386_query_64
CAGCGTCCATATCAGCTTAGACAGGCGATAAAGAACAGAGGTTGCAGGCAGGGTCTATAG
GCTG
>TP254386_hit_64
CAGCGTCCATATCAGCTTAGACAGGTGATAAAGAACAGAGGTTGCAGGCAGGGTCTATAG
GCTG
>TP254648_query_64
CAGCGTCCTTAAGCGCTCCTAGTGTTTTTGACCACCGGGATTCCATATCCGGTCCTTTCA
ATTT
>TP254648_hit_64
CAGCGTCCTTCAGCGCTCCTAGTGTTTTTGACCACCGGGATTCCATATCCGGTCCTTTCA
ATTT
>TP254774_query_60
CAGCGTCGAGTTGATGTTTAGCTGTTTTCCGAGCGGAAAATTGGTGACGGCCTTTGGCTG
AAAA
>TP254774_hit_60
CAGCGTTGAGTTGATGTTTAGCTGTTTTCCGAGCGGAAAATTGGTGACGGCCTTTGGCTG
AAAA
>TP254813_query_64
CAGCGTCGCATTGTCTTCCATTTTGATTTGCCTTTTTTCCTTCAAATCTTCGCTAGGCGG
GTCG
>TP254813_hit_64
CAGCGTCGCATTGTCTTCCATTTTGATTTGCTTTTTTTCCTTCAAATCTTCGCTAGGCGG
GTCG
>TP254838_query_64
CAGCGTCGCCTATCGGCAAAGAACTGTGAATATTATCAAATTTTCATTATAACCTAAGTT
TTCT
>TP254838_hit_64
CAGCGTCGCCTATCGGCAAAGAACTGTGAATGTTATCAAATTTTCATTATAACCTAAGTT
TTCT
>TP254960_query_64
CAGCGTCGTCGCAGGCCGTGGGAAGTCCCGGTTCCGGTTCCAGGGCTAATTGGAACCTGG
TCGT
>TP254960_hit_64
CAGCGTCGTCGCAGGCCGTGGGAAGTCCCGGTTCCGGTTCTAGGGCTAATTGGAACCTGG
TCGT
>TP254995_query_64
CAGCGTCGTTAAAAATAGGTTGTGATTTTGCCAACGGCTTCTTTAAGGACACATGCAAGC
AAGC
>TP254995_hit_64
CAGCGTCGTTAAAAATAGTTTGTGATTTTGCCAACGGCTTCTTTAAGGACACATGCAAGC
AAGC
>TP255091_query_64
CAGCGTCTAGTGATAGACATCGAGCAAGACTACACGTGGGTAAGATGCGACAAGAAAAGG
TACA
>TP255091_hit_64
CAGCGTTTAGTGATAGACATCGAGCAAGACTACACGTGGGTAAGATGCGACAAGAAAAGG
TACA
>TP255108_query_64
CAGCGTCTATTCTTATAGTGTTTGGTAGCCTTGCCTCTATTCAGACTCCCATTCGGGAAA
CTCG
>TP255108_hit_64
CAGCGTCTATTCTTATAGTGTTTGGTAGCCTTGCCTCTATTCAGACTCCCATTCTGGAAA
CTCG
>TP255134_query_64
CAGCGTCTCCAACCCATGGCACGAAAACAGGATACGCTGGAGGTTTGTCAAGTTACCAAA
AGAA
>TP255134_hit_64
CAGCGTCTCCAACTCATGGCACGAAAACAGGATACGCTGGAGGTTTGTCAAGTTACCAAA
AGAA
>TP255152_query_64
CAGCGTCTCCCGCCACGTCCATGAGTGACGGGCCAAGGAAAACACCAGAGATCCCCTGGT
CGTC
>TP255152_hit_64
CAGCGTCTCCCGCCACGTCCATGAGTGACGGGCCGAGGAAAACACCAGAGATCCCCTGGT
CGTC
>TP255240_query_64
CAGCGTCTCTTTTACACTGTCCCGGTCATCAGATTTACTGTTTGAACCGTAATGATTGCA
AATC
>TP255240_hit_64
CAGCGTCTCTTTTACACTGTCCCGGTCATCAGATTTACTGTTTGAACCGTAATGATTGCA
ATTC
>TP255733_query_64
CAGCGTGAATCCCCATCGTAGAACCGCAGGCGGAGAACCGCCCGCGCGCCACTCAGCTCT
CCGT
>TP255733_hit_64
CAGCGTGAATCCCCATCGTAGAACCGCAGGCGGAGAACCGCCCGCGCGCCACTCAGCTCT
GCGT
>TP255764_query_64
CAGCGTGAATTCGAGGTCCAATTTGTCTGCAGGGGTGGGGAGCCCCGAGCCTGGAATTTG
ACGT
>TP255764_hit_64
CAGCGTGAATTCGAGGTCCAATTTGTCTGCAGGGGTGGGGAGCTCCGAGCCTGGAATTTG
ACGT
>TP255800_query_64
CAGCGTGACAGCTATGAAATTTGAAACTGGAAGTTGGCTTTTACTTTTGCTCGCAGGAGT
GAAA
>TP255800_hit_64
CAGCGTGACAGCTATGAAATTTGAAACTGGAAGTTGGCTTTTACTTTTGCTCGTAGGAGT
GAAA
>TP256070_query_64
CAGCGTGAGGGAAGTGAGACGAGTGCATGAGAAAAGGGCCGGCGCCGGGATTTCCATGTT
GTAG
>TP256070_hit_64
CAGCGTGAGGGAAGTGAGACGAGTGCATGAGAAAAGGGCCGGCGGCGGGATTTCCATGTT
GTAG
>TP256130_query_64
CAGCGTGATAAGGCATGTGATAAGAATTACAGAGGAAATACATGACAGTATTAACGATCT
GGGT
>TP256130_hit_64
CAGCGTGATAAGGCATGTGATAAGAATTACAGAGGAAATAGATGACAGTATTAACGATCT
GGGT
>TP256175_query_64
CAGCGTGATCCGGATTCGTTGTCGGAATCAGGGAAACGATTTTTCTGGGCGACAGTTGGA
CGCC
>TP256175_hit_64
CAGCGTGATCCGGATTCGTTGTCGGAATGAGGGAAACGATTTTTCTGGGCGACAGTTGGA
CGCC
>TP256370_query_64
CAGCGTGCAAGCATGGCTAAATCTTCACTTTCAAGTCAAACAAGATTACTCCGAAAAGGT
ATTA
>TP256370_hit_64
CAGCGTGCAAGCATGGCTAAATCTTCACTTTCAAGTCAAACAAGATTACTCCGAAAAGTT
ATTA
>TP256450_query_64
CAGCGTGCAGGATTCATTGTTTGAAACTTTTAATAACTTGTGTGCAAAACCTTGGGCTCT
CACT
>TP256450_hit_64
CAGCGTGCAGGATTCTTTGTTTGAAACTTTTAATAACTTGTGTGCAAAACCTTGGGCTCT
CACT
>TP256543_query_64
CAGCGTGCCAGCAACAGGGTCCTTTAAGACATTCCAGCGACTACGGAACAGTAAAGCAGT
GGAG
>TP256543_hit_64
CAGCGTGCCAGCAACAGGGTCCTTTAAGACATTCCGGCGACTACGGAACAGTAAAGCAGT
GGAG
>TP256565_query_64
CAGCGTGCCCACAGATCGCCGCGATGGAGGGTTTCCGTTGAGGTTTCGCGAGACTCGAGC
AATA
>TP256565_hit_64
CAGCGTGCCCACAGATCGCCGCGATGGAGGGTTTCCGTTGAGGTTTCGCGAGACTCGATC
AATA
>TP256603_query_64
CAGCGTGCCGTCTGGCAAACCAAAATAAACAAACAAGCCCCAAATCACACTGGCAATGCA
ATAT
>TP256603_hit_64
CAGCGTGCCGTCTGGCAAACCAAAATAAACAAACAAGCCCCAAATCACACTGGCAATGCA
ATTT
>TP256663_query_64
CAGCGTGCGCACTACGCACATGATTTCTTCCACTGGAATTGTTGTGCACAAGGGCCACGG
ATTA
>TP256663_hit_64
CAGCGTGCGCACTACGCACATGATTTCTTCCACTGGAATTGTTGTGCACAAGGGCCATGG
ATTA
>TP256788_query_64
CAGCGTGCTCTGCGACTTCACCAATGACTCATATCAACTCTTGCCACTTGTCCACTCACA
ACTG
>TP256788_hit_64
CAGCGTGCTCTGCGACTTCACCAATGACTCATATGAACTCTTGCCACTTGTCCACTCACA
ACTG
>TP256911_query_64
CAGCGTGGAAGCGGTGACCTGATTGCTCGCGCCGACATTATAGCGCGAGCCGAGCACGCG
GCCA
>TP256911_hit_64
CAGCGTGGAAGCGGTGACGTGATTGCTCGCGCCGACATTATAGCGCGAGCCGAGCACGCG
GCCA
>TP256939_query_59
CAGCGTGGAATGCCGGCAACAACAGATAACCATGGACAAGCGCAAAGAGAAAAGAGCTGA
AAAA
>TP256939_hit_59
CAGCGTGGAATGCCGGCAACAGCAGATAACCATGGACAAGCGCAAAGAGAAAAGAGCTGA
AAAA
>TP256942_query_64
CAGCGTGGAATGCCGTTACCAACAGATCTTGATGGATGAACACATGGAAACATTTCCCTC
TTCT
>TP256942_hit_64
CAGCGTGGAATGCCGTTACCAACAGATCTTGATGGATGAACACATGGAAGCATTTCCCTC
TTCT
>TP256943_query_64
CAGCGTGGAATGCCGTTACCAACAGATTTTGATGGATGAACGAATGGAAACATTTCCTGC
TTCT
>TP256943_hit_64
CAGCGTGGAATGCCGTTACCAACAGATTTTGATGGATGAACGAATGGAAGCATTTCCTGC
TTCT
>TP256996_query_64
CAGCGTGGACCGAACACACGACCTCAGTCTGACAATACATAGGCGACAACATTGTGGATC
AATT
>TP256996_hit_64
CAGCGTGGACCGAACACAGGACCTCAGTCTGACAATACATAGGCGACAACATTGTGGATC
AATT
>TP257035_query_64
CAGCGTGGAGACGGAAAGACGTCGTCTCCAGATGTTGCTGGGTGCTATTTTCGATACGGC
AGAC
>TP257035_hit_64
CAGCGTGGATACGGAAAGACGTCGTCTCCAGATGTTGCTGGGTGCTATTTTCGATACGGC
AGAC
>TP257062_query_64
CAGCGTGGAGCAAGAATTTTGTTCTGTTGTAGTAGGTTTTCCATCTCACCGTCGCCAAGT
ATCC
>TP257062_hit_64
CAGCGTGGAGCAAGAATTTTGTTCTGTTGTAGTAGGTTTTCCATCTTACCGTCGCCAAGT
ATCC
>TP257310_query_64
CAGCGTGGCGTTGGAGGAGGTACCGCTTTAACTAGAATTGGAGGAGTAGGGAAGAATGTC
GTGG
>TP257310_hit_64
CAGCGTGGCGTTGGAGGAGTTACCGCTTTAACTAGAATTGGAGGAGTAGGGAAGAATGTC
GTGG
>TP257443_query_64
CAGCGTGGGGTTCCCTCTCACTTCAAAGACCGGATGAAGCCGGTAGCCTACCCGTGAAAA
CCAC
>TP257443_hit_64
CAGCGTGGGGTTCCCTCTCACTTCAGAGACCGGATGAAGCCGGTAGCCTACCCGTGAAAA
CCAC
>TP257469_query_64
CAGCGTGGGTGCTAGTCTCTGTATAAGGGAAAAAGAAATATAACTTGGCACTCATGGCGG
CCAT
>TP257469_hit_64
CAGCGTGGGTGCTGGTCTCTGTATAAGGGAAAAAGAAATATAACTTGGCACTCATGGCGG
CCAT
>TP257556_query_64
CAGCGTGGTCGGAGCTCTGGTGGCGTCGGGTCCCGTGGTCATCATGGCCGCTTCCTTCAT
GAAC
>TP257556_hit_64
CAGCGTTGTCGGAGCTCTGGTGGCGTCGGGTCCCGTGGTCATCATGGCCGCTTCCTTCAT
GAAC
>TP257571_query_64
CAGCGTGGTGAAGGCTCACTTCCACCGGATGTTATTCGGGCAATTATTCCACCTCCTCTT
TTTT
>TP257571_hit_64
CAGCGTGGTGAAGGCTCACTTCCCCCGGATGTTATTCGGGCAATTATTCCACCTCCTCTT
TTTT
>TP257661_query_64
CAGCGTGGTTTGGAGCTTTCATGACTACAACACACAACTCACAGAGGTAAGAGTCTTCTT
GTAT
>TP257661_hit_64
CAGCGTGGTTTGGAGCTTTCCTGACTACAACACACAACTCACAGAGGTAAGAGTCTTCTT
GTAT
>TP257922_query_64
CAGCGTGTGACAGAAATTGGCGCAAGTATTTTGAAACTAACGCGCCTGTTAAATCTTCTC
AACT
>TP257922_hit_64
CAGCGTGTGACAGAAATTGGCGCAAGTATTTTGAAACTAACGCGCCTGTTAAATCTTTTC
AACT
>TP257938_query_64
CAGCGTGTGAGTAACCGGTGAATGTAATGAAGAGATTTTTACACACAGGAAAGACAGTAT
TTTT
>TP257938_hit_64
CAGCGTGTGAGTAACCGGTGAATGTAATGAAGAGATTTTTACACACAGGAAAGACAGTGT
TTTT
>TP258002_query_64
CAGCGTGTGGGCATATCGAAATTGTTCAGGGGCCTAGAGCAAAGCTACTGTGCGGGGTTC
TGGT
>TP258002_hit_64
CAGCGTGTGGGCTTATCGAAATTGTTCAGGGGCCTAGAGCAAAGCTACTGTGCGGGGTTC
TGGT
>TP258074_query_64
CAGCGTGTTATATCAAGGTATCGAGTGGCCAGGTCAGACCACATTTAAAATGTTATATGA
GGGT
>TP258074_hit_64
CAGCGTGTTATATCAATGTATCGAGTGGCCAGGTCAGACCACATTTAAAATGTTATATGA
GGGT
>TP258105_query_64
CAGCGTGTTCGTTGCATTCTGCGAAACAATGCCAATGCCTCGTCAGCAGAACCATGCCTT
GCAT
>TP258105_hit_64
CAGCGTGTTCGTTGCATTCTGCGAAACAATGCCAATGCCTCGTCAGCAGGACCATGCCTT
GCAT
>TP258176_query_64
CAGCGTGTTTAATGCCCAGCATCACTCCTCTCACATTTACCTTCATCACTCGATCGAATT
GCTC
>TP258176_hit_64
CAGCGTGTTTAATGCCCAGCATCACTCCTCTCACATTTACGTTCATCACTCGATCGAATT
GCTC
>TP258267_query_64
CAGCGTTAAAGGAAAAGGGGTGGAAAGCCTTGCGGCCTAGAGATCAGAATCCAAAGAGGA
TTGA
>TP258267_hit_64
CAGCGTTAAAGGAAAAGGGGTGGAAAGCCTTGCGGCCTAGAGATCAGAATCCAAAGATGA
TTGA
>TP258459_query_64
CAGCGTTACAGTCTCAACATGTTTGTGAAGAGGAGGATCTTGGGGAGACAGTATATATCT
CGGC
>TP258459_hit_64
CAGCGTTACAGTCTCAACATGTTTGTGAAGAGGAGGATCTTGGGGAGACAGTATATATCT
TGGC
>TP258501_query_64
CAGCGTTACCTGCCAGCTCCAGTACCTGCATAAATAAATTCATAACATTCACAATTTGCT
AAAA
>TP258501_hit_64
CAGCGTTACCTGCCAGCTCCAGTACCTGCATAAATAAATTCATAGCATTCACAATTTGCT
AAAA
>TP258722_query_64
CAGCGTTAGTTCCTTCGCACGTATGAGATAAGAGAGAGAAAATTTCCACTCCCTCAGGTA
GATA
>TP258722_hit_64
CAGCGTTAGTTCCTTCGCACGTATGAGATAAGATAGAGAAAATTTCCACTCCCTCAGGTA
GATA
>TP258966_query_64
CAGCGTTCAATTGCTGTGCTGGTGGAGCCCTTTCCATCTGTTCTGCGTGTTGCAATCAGC
AAAC
>TP258966_hit_64
CAGCGTTCAATTGCTGTGCTGGTGGAGTCCTTTCCATCTGTTCTGCGTGTTGCAATCAGC
AAAC
>TP259160_query_64
CAGCGTTCCATACACAACCCGTCCATGGTGGACTTCTCCAACCTGCAACTCGGTGAAGGA
AATA
>TP259160_hit_64
CAGCGTTCCATACACAACCCGTCCATGGTGGACTTCTCCAATCTGCAACTCGGTGAAGGA
AATA
>TP259187_query_64
CAGCGTTCCCAAACGGAACCGGGCTCACCCTTCCATACTTCATATTTTGATGCCAACGAT
GCTG
>TP259187_hit_64
CAGCGTTCCGAAACGGAACCGGGCTCACCCTTCCATACTTCATATTTTGATGCCAACGAT
GCTG
>TP259265_query_64
CAGCGTTCCTTGTAGAAAAGCTTTCTAGAGGATCTTTTGAATCGAAGAGGCAGGTTGCTT
ATGA
>TP259265_hit_64
CAGCGTTCCTTGTAGAAAAGCTTTCTATAGGATCTTTTGAATCGAAGAGGCAGGTTGCTT
ATGA
>TP259266_query_64
CAGCGTTCCTTGTAGAAAAGTTTGCTACAGGACCATTTGAAGTGAAAAGGCAGGTTGCTT
ATGA
>TP259266_hit_64
CAGCGTTCCTTGTAGAAAAGTTTGCTACAGGACCATTTGAAGTGAAAAGGCAGGTTGTTT
ATGA
>TP259314_query_64
CAGCGTTCGGAAGTCCTTGAGGGGTTTCGAACGCGGGTGGTGTATGTTATTTCTGCAACC
AGGT
>TP259314_hit_64
CAGCGTTCGGAAGTCCTTGAGGGGTTTCGAACGCGGGTGGTGTATGTTATTTCTGCAACC
CGGT
>TP259371_query_64
CAGCGTTCTATTAGATAGAAAACCCACTCAGTCCCTCGTGTTTTCAGAAAAAGTGGCTAG
TATC
>TP259371_hit_64
CAGCGTTCTATTCGATAGAAAACCCACTCAGTCCCTCGTGTTTTCAGAAAAAGTGGCTAG
TATC
>TP259445_query_64
CAGCGTTCTCTCTCGAGAATGACACTGGCAATTCCAAGCTTTGAAAGGCATACTGCCACG
GCCA
>TP259445_hit_64
CAGCGTTCTCTCTCGAGAATGACACTGGCAATTCCAATCTTTGAAAGGCATACTGCCACG
GCCA
>TP259496_query_64
CAGCGTTCTTAATACAGGGAGTTCAAGAATTTTGAAATATATCTTTAATCAACAACGTCC
TCTT
>TP259496_hit_64
CAGCGTTCTTAATACAGGGAGTTCAAGAATTTTGAAATATCTCTTTAATCAACAACGTCC
TCTT
>TP259521_query_64
CAGCGTTCTTCTTCAGACTATCAAAGGTGATGGCGCCTGTCTCCGCATCCGCTACGAGAC
GGAA
>TP259521_hit_64
CAGCGTTCTTCTTCAGACTATCAAAGGTGATGACGCCTGTCTCCGCATCCGCTACGAGAC
GGAA
>TP259597_query_64
CAGCGTTGAAATTAGATTTCAACAGGAGGGGAAGCCGCAAATGTTTCCATTTGCTCATCC
ATAA
>TP259597_hit_64
CAGCGTTGAAATTAGATTTCAACAGGAGGGGAAGCGGCAAATGTTTCCATTTGCTCATCC
ATAA
>TP259605_query_64
CAGCGTTGAACAGGAATGGCTTCCGAATCGCAAGAATTTTCGCTTGATGGGTATATATTC
AATC
>TP259605_hit_64
CAGCGTTGAACAGGAATGGCTTCTGAATCGCAAGAATTTTCGCTTGATGGGTATATATTC
AATC
>TP259700_query_64
CAGCGTTGACCAACGTGAAGACACCCTTGACTGCGGATTTGTGTGGGGAGCCTCTATCTT
GCTA
>TP259700_hit_64
CAGCGTTGACCAACGTGAAGACACCCTTGATTGCGGATTTGTGTGGGGAGCCTCTATCTT
GCTA
>TP259705_query_64
CAGCGTTGACCAAGTTTGACTGAGTTTTTCGGGACTGTTTTGGGCTGATTCAGATGACTG
TTGG
>TP259705_hit_64
CAGCGTTGACCAAGTTTGACTGAGTTTTTCGGGACTGTTTTGGGCTGATTCAGATTACTG
TTGG
>TP259712_query_64
CAGCGTTGACCAGCATCGAGTCTCCTTTGACTGTGGATTGGGTTCGGTAGCCTCTCCTAG
GCAG
>TP259712_hit_64
CAGCGTTGACCAGCATCGAGTCTCCTTTGACTGTGGATTGGGTTGGGTAGCCTCTCCTAG
GCAG
>TP259746_query_64
CAGCGTTGACCTAGGTTGACCGAAATCTGCAGGGTGTCAGTTTGACCAGCATTGACCAGT
GTGG
>TP259746_hit_64
CAGCGTTGACCTAGGTTGACCGAAATCTGCAGGGTGTCAGTTTTACCAGCATTGACCAGT
GTGG
>TP259901_query_42
CAGCGTTGAGGCTAGGAGCCCGAGAAGGCCACAGCAACGCTGAAAAAAAAAAAAAAAAAA
AAAA
>TP259901_hit_42
CAGCGTTGAGGCTAGGAGCCCGAGGAGGCCACAGCAACGCTGAAAAAAAAAAAAAAAAAA
AAAA
>TP259916_query_64
CAGCGTTGAGTGTGATTTCCTCAACGGCCATGAATAATCATCGTTGTCGTTGGACTAAGA
GACA
>TP259916_hit_64
CAGCGTTGAGTGTGATTTCCTCAACGGCCATGAATGATCATCGTTGTCGTTGGACTAAGA
GACA
>TP259972_query_64
CAGCGTTGATGGGGGTTTGCTTCGAGCTACTCGCCTTTGCTTCAGGTTGGTGACTTGGAG
ATCC
>TP259972_hit_64
CAGCGTTGATGGGGGTTTGCTTCGAGCTACTTGCCTTTGCTTCAGGTTGGTGACTTGGAG
ATCC
>TP260072_query_58
CAGCGTTGCCAAGAATCTGAACATCTCGTCACAGACAAAAACAGGGCAGAGCTCGCTGAA
AAAA
>TP260072_hit_58
CAGCGTTGCCAAGAGTCTGAACATCTCGTCACAGACAAAAACAGGGCAGAGCTCGCTGAA
AAAA
>TP260132_query_64
CAGCGTTGCGACCTTCAATGTCCCGCGTGGTGTGGATGCTGACAAGTGACGGAGAACATC
TTCT
>TP260132_hit_64
CAGCGTTGCGACCTTCAATGTCCCGCGTGGTGTTGATGCTGACAAGTGACGGAGAACATC
TTCT
>TP260278_query_64
CAGCGTTGGCAGTGGCCTTGCCAAATTCACCATGAGGCCGTGCTTCATGGTGAGTATCAG
CGAT
>TP260278_hit_64
CAGCGTTGGCAGTGGCCTTGCCAAGTTCACCATGAGGCCGTGCTTCATGGTGAGTATCAG
CGAT
>TP260380_query_64
CAGCGTTGGTGGCAAGGAGAGGTATTATTTCCACACGAGTTTGAGGGCTTTAACACTGGT
GGTT
>TP260380_hit_64
CAGCGTTGGTGGCAAGGAGAGGTATTATTTCCACACGAGTTTGAGGGCTTTAACATTGGT
GGTT
>TP260395_query_64
CAGCGTTGGTTTTTAATAAGTCATCCTCCCTTCTGCCTTGGATCCGGCGGTCAACTCTCC
CATA
>TP260395_hit_64
CAGCGTTGGTTTTTAATAAGTCATCCTCTCTTCTGCCTTGGATCCGGCGGTCAACTCTCC
CATA
>TP260425_query_64
CAGCGTTGTATATTGCCAGCCTGACGGCCAGGCCGTTATCGTCCTCAAGCAAAGTCATGA
TACT
>TP260425_hit_64
CAGCGTTGTATATTGCCAGCCTGACGGCGAGGCCGTTATCGTCCTCAAGCAAAGTCATGA
TACT
>TP260471_query_52
CAGCGTTGTCGTTGCCCATGAGGCTTATGCCAATGCCGCCGAATTTGCGCTGAAAAAAAA
AAAA
>TP260471_hit_52
CAGCGTTGTCGTTGCCCATGAGGCTTATGCCCATGCCGCCGAATTTGCGCTGAAAAAAAA
AAAA
>TP260485_query_64
CAGCGTTGTGAAACGTAAGGACAAATCCATGCCCGGCCTCCTCCTTTCCATCTAATTCTC
TGCG
>TP260485_hit_64
CAGCGTTGTGAAACGTAAGGACAAATCCATGCCCGGCCTCCTCCTTTCCATCTGATTCTC
TGCG
>TP260790_query_64
CAGCGTTTCAAAATTACAATTTTTCCAATGTTCACAACCAATGGAGTTGTCATGATCGAT
AGAG
>TP260790_hit_64
CAGCGTTTTAAAATTACAATTTTTCCAATGTTCACAACCAATGGAGTTGTCATGATCGAT
AGAG
>TP260928_query_64
CAGCGTTTCGCGTTTGATAATATATGCAAAGTTGCGTTCGGGATCGATCCGGCTAGCCTC
GATG
>TP260928_hit_64
CAGCGTTTCGCGTTTGATAATATATGCAAAGTTGCGTTCGGGATCGATCCGGCTAGCCTT
GATG
>TP260988_query_64
CAGCGTTTCTGGGCACAAAAAACGAGGTAATCTGGGCTGTTTGACTGACATTGACCACAG
GCTT
>TP260988_hit_64
CAGCGTTTCTGGGCACAAAAAACGAGGTAATCTGGGCTGTTTGACTGGCATTGACCACAG
GCTT
>TP261060_query_59
CAGCGTTTGACCTTGTTTGATTGCGGTTTTTGTGGGATTGTCTCTGTTTGGGCTGGCTGA
AAAA
>TP261060_hit_59
CAGCGTTTGACCTTGTTTGATTGTGGTTTTTGTGGGATTGTCTCTGTTTGGGCTGGCTGA
AAAA
>TP261151_query_64
CAGCGTTTGCGTTGAATGTTGAACCAACATCACTAGTATTTCTGGACCCTCTGATTCAAT
GCAA
>TP261151_hit_64
CAGCGTTTGCGTTGAATGTTGAACCAACATCACTAGTATTTCTGGACCCTGTGATTCAAT
GCAA
>TP261254_query_64
CAGCGTTTGTTGAGGTGGAGGGTAATCAGTCCTGGTCTCGGCTCTGCCTTTGGCTTTAGC
CGTC
>TP261254_hit_64
CAGCGTTTGTTGAGGTGGAGGGTAATCAGTCCTGGTCTTGGCTCTGCCTTTGGCTTTAGC
CGTC
>TP261408_query_64
CAGCGTTTTGCATAATCATGTAGGGAATATTAGCCCGACCTTCCTCTGCCTTCACTCCCA
ACTG
>TP261408_hit_64
CAGCGTTTTGCATAATCATGTAGGGAATATTAGCCCGACCTTCCTCTGTCTTCACTCCCA
ACTG
>TP261809_query_64
CAGCTAAAACATCGCTCCAAAATTTTGCCTACGCTTTGTTTGAAGCCTCCCTACTAAAAT
CCCA
>TP261809_hit_64
CAGCTAAAACATCGCTCCAAAATTTTGCCTACGCTTTGTTTGAAGCCTCTCTACTAAAAT
CCCA
>TP262052_query_64
CAGCTAAAAGGTAATGGCCGAAGTCTGGTTAGGGCATGCGCAATTTTCCGCAGGCAGGGG
AAAG
>TP262052_hit_64
CAGCTAAATGGTAATGGCCGAAGTCTGGTTAGGGCATGCGCAATTTTCCGCAGGCAGGGG
AAAG
>TP262393_query_64
CAGCTAAACCCTAATGCCAGGCTCTCCAATCTATGGATAAGATCTCTAAAAATAGCATGA
AAAT
>TP262393_hit_64
CAGCTAAACCCTAATGCCAGGCTCTCCAATCTATGGATGAGATCTCTAAAAATAGCATGA
AAAT
>TP262402_query_64
CAGCTAAACCGATATCGGTCATATGGCTACACGGCTAAATCGCAATCCCACCATTCCACG
CTCG
>TP262402_hit_64
CAGCTAAACCGATATGGGTCATATGGCTACACGGCTAAATCGCAATCCCACCATTCCACG
CTCG
>TP262757_query_64
CAGCTAAAGCTAGCAAGTGCGCGCCGGTGCCTCAAGAAGCCGAGTGATTCCACGAAATTT
CTTA
>TP262757_hit_64
CAGCTAAAGCTAGCAAGTGCGCGCCGGTGTCTCAAGAAGCCGAGTGATTCCACGAAATTT
CTTA
>TP263151_query_64
CAGCTAAATCTCCAAACCTGCCTCTTTTAGGAAGTGGCTATAATGGATATAATATTGTTG
TTTC
>TP263151_hit_64
CAGCTAAATCTCCAAACCTGTCTCTTTTAGGAAGTGGCTATAATGGATATAATATTGTTG
TTTC
>TP263173_query_64
CAGCTAAATCTTTGGTTGGTAGTGTTAACCCAGAAATCTGTAAAACTGCTGGCGGTATAT
CTTG
>TP263173_hit_64
CAGCTGAATCTTTGGTTGGTAGTGTTAACCCAGAAATCTGTAAAACTGCTGGCGGTATAT
CTTG
>TP263470_query_64
CAGCTAACAAGTTAGTATACAGGTAATTTAGCTTGATATACCTTACAACCACGCACCTGA
TTTG
>TP263470_hit_64
CAGCTAACAAGTTAGTATACGGGTAATTTAGCTTGATATACCTTACAACCACGCACCTGA
TTTG
>TP263592_query_64
CAGCTAACAGACCCTACATCTTTGAAGCCAACAATGGCCCAATCAAAACAAAAGAAATAT
GATC
>TP263592_hit_64
CAGCTAACAGACCCTACATCTTTGAAGCCAACAATGGCCCAATCAAAACAAAAGAAATAT
GCTC
>TP263853_query_64
CAGCTAACCGTAGTTCCGATTTAACCGTATGCCAGCCCGAGCTCCGTCATCTAGGGTTAC
GAAC
>TP263853_hit_64
CAGCTAACCGTAGTTCCGATTTAACCGTATGCCAGCCCGAGCTCCGTCATCTGGGGTTAC
GAAC
>TP263905_query_64
CAGCTAACGAAGACATCGCGGAGGGCGCTCTGGAGAGGAGCCAAGGGCGGGGGCCGAGCT
TCGA
>TP263905_hit_64
CAGCTAACGAAGACATCGCGGAGGGCGCTCTGGAGAGGAGCCAATGGCGGGGGCCGAGCT
TCGA
>TP264140_query_64
CAGCTAACTGAAATGCTCTAGCTATGTAGGTTTCGATAAAACTTCCATGCGAAGATGACA
TTTT
>TP264140_hit_64
CAGCTAACTGAAATGCTCTAGCTATGTAGGTTTCGATAAAAGTTCCATGCGAAGATGACA
TTTT
>TP264203_query_64
CAGCTAACTGTGGCTACATGTCTCGACTGCGATTCCTTTTCATGACTGCGGATAACTGCG
GCTA
>TP264203_hit_64
CAGCTAACTGTGGCTACATGTCTCGACTGCGGTTCCTTTTCATGACTGCGGATAACTGCG
GCTA
>TP264488_query_64
CAGCTAAGACGACACACAACAAAAACAGCAGGTCCGTTGAATGAGATTATAGGTTGATTT
CACC
>TP264488_hit_64
CAGCTAAGTCGACACACAACAAAAACAGCAGGTCCGTTGAATGAGATTATAGGTTGATTT
CACC
>TP264582_query_64
CAGCTAAGAGGAGGTTCTATACACGGCTAATATAGGCCCTAAATGAAGGCCCTAATCCGC
AGTT
>TP264582_hit_64
CAGCTAAGAGTAGGTTCTATACACGGCTAATATAGGCCCTAAATGAAGGCCCTAATCCGC
AGTT
>TP264638_query_64
CAGCTAAGATCTTGCCTAAGAGACATTCATTGTAGTTGGGTGGCTTTATGTCTAGCAACA
GTTT
>TP264638_hit_64
CAGCTAAGATCTTGCCTAAGAGACATTCATTGTAGTTGGGTGGCTTTATGTCTAGCAATA
GTTT
>TP264737_query_64
CAGCTAAGCACCTCAGAGGACCCATCATCAAAAGACGCTCTTGATGCATGCCGTTTAGAG
GAAA
>TP264737_hit_64
CAGCTAAGCACCTCAGAGGACCCATCATCAAAAGATGCTCTTGATGCATGCCGTTTAGAG
GAAA
>TP264865_query_64
CAGCTAAGCCTTCAGTCGACATCCGAACACGGCGAGCTCTTACACGGGCCTGAACTCTAA
CAAG
>TP264865_hit_64
CAGCTAAGCCTTCTGTCGACATCCGAACACGGCGAGCTCTTACACGGGCCTGAACTCTAA
CAAG
>TP265202_query_64
CAGCTAAGGCTGACTGCAGGTGGACTGTTTGACCAGACTTTGACTGGGCTAATTTCAGAC
TATT
>TP265202_hit_64
CAGCTAAGGCTGACTGCAGGTGGACTGTTTGACCAGACTTTGACTGGGCTAATTTCGGAC
TATT
>TP265289_query_64
CAGCTAAGGGACTGGGATTACCGTTTTTGAGTCCATATTTGCAGTCCGTGGGTTCAAATT
TTGG
>TP265289_hit_64
CAGCTAAGGGATTGGGATTACCGTTTTTGAGTCCATATTTGCAGTCCGTGGGTTCAAATT
TTGG
>TP265499_query_64
CAGCTAAGTAAGCACCACTTGTAGGCCACAAAGTTGTGGGAGAAAGAATTGCAGATAGGT
AACA
>TP265499_hit_64
CAGCTAAGTAAGCACCACTTGTAGGTCACAAAGTTGTGGGAGAAAGAATTGCAGATAGGT
AACA
>TP265692_query_62
CAGCTAAGTGGGTGGTTAAATGTCTGGAGGGTTCTTCTTCTCCTTCGCAGGTTTTGTTGC
TGAA
>TP265692_hit_62
CAGCTAAGTGGGTGGTTAGATGTCTGGAGGGTTCTTCTTCTCCTTCGCAGGTTTTGTTGC
TGAA
>TP265748_query_64
CAGCTAAGTTCACCACAATGACTTAATAAAACCATGCAATATAACATGTGCACATGGTAT
ATAA
>TP265748_hit_64
CAGCTAAGTTCACCTCAATGACTTAATAAAACCATGCAATATAACATGTGCACATGGTAT
ATAA
>TP265792_query_64
CAGCTAAGTTGGGAGGAGCATCATTCACTTTTCAAGACACCTGTCAGCCACTGCTGTTTG
TTCA
>TP265792_hit_64
CAGCTAAGTTGGGAGGAGCATCATTCACTTTTCATGACACCTGTCAGCCACTGCTGTTTG
TTCA
>TP265993_query_64
CAGCTAATAGGGATGTGTATAAGGCTTTTTCGTGACAGCAAATAGGAGCTTCACAAGACT
TCAT
>TP265993_hit_64
CAGCTAATAGGGCTGTGTATAAGGCTTTTTCGTGACAGCAAATAGGAGCTTCACAAGACT
TCAT
>TP266052_query_64
CAGCTAATATGCAGGAGATAACCCTCTCCTAAACCACACAAAAATCTTCCTTCTTTCTGC
TCAG
>TP266052_hit_64
CAGCTAATATGCAGGAGATAACTCTCTCCTAAACCACACAAAAATCTTCCTTCTTTCTGC
TCAG
>TP266574_query_64
CAGCTAATGCGTACAACGTGCCACTTTACCTACCTAAGATGCTTAATGGTTCGTTAATGG
CCTG
>TP266574_hit_64
CAGCTAATGCGTACAACGTGTCACTTTACCTACCTAAGATGCTTAATGGTTCGTTAATGG
CCTG
>TP266898_query_64
CAGCTAATTCATCAATATCAGGGAGAGGAATACAACCCTCCATCTCTTTTGACACTTATG
CTCG
>TP266898_hit_64
CAGCTAGTTCATCAATATCAGGGAGAGGAATACAACCCTCCATCTCTTTTGACACTTATG
CTCG
>TP267927_query_64
CAGCTACAACTCACAATTACTCGGGAAGAAACAGTAATTAATCACGCTATGATTCCTAGT
AAGA
>TP267927_hit_64
CAGCTACAACTCACAATTACTTGGGAAGAAACAGTAATTAATCACGCTATGATTCCTAGT
AAGA
>TP268215_query_64
CAGCTACAATAAAACGTTGTGGATGGCTGAACCATTGAAAAATGAAACTGAAAGGGAGTG
GTCA
>TP268215_hit_64
CAGCTACAATAAAACGTTGTGGATGGCTGAACCATTGAAAAATGAAATTGAAAGGGAGTG
GTCA
>TP268289_query_64
CAGCTACAATGAGTTGTACATTTCGGGCCCATCTACGACGTCCAACACACATTAGTTACC
CATA
>TP268289_hit_64
CAGCTACAATGAGTTGTACATTTCGGGCCCATCTACGACGTCCAACACACATTAGTTATC
CATA
>TP268431_query_64
CAGCTACACAGAAGACAGTAGATGGTCCAACTATGAAGGATTGGCGTGGAGGTCGTGGTG
CTGG
>TP268431_hit_64
CAGCTACACAGAAGACAGTAGATGGTCCAACTATGAAGGATTGGTGTGGAGGTCGTGGTG
CTGG
>TP268647_query_64
CAGCTACACTGCTGGTTAAACCGAGGTGGGTCCCTTTTGCATTTGACCACGCATCATCCC
TCCT
>TP268647_hit_64
CAGCTACACTGCTGGTTAAACCGAGGTGGGTCCTTTTTGCATTTGACCACGCATCATCCC
TCCT
>TP268711_query_64
CAGCTACAGAAGAAATGCCTGCATGCAATTGGTTGCTGTTGTAGGGTATCTCAGATAAGA
AAAT
>TP268711_hit_64
CAGCTACAGAAGAAATGCCTGCATGCAATTGGTTGCTGTTGTAGGGTATCTCAGATAAGA
AAGT
>TP268980_query_64
CAGCTACAGCTTCTACGATGTTGATTTTATAATCGAAAGCGAAATCTTCAGTACTTATGT
GATA
>TP268980_hit_64
CAGCTACAGCTTCTACGATGTTGATTTTATAATCGAAAGCGAAATCTTCAGTACTTATGT
GATG
>TP269361_query_64
CAGCTACAGGTGGGCGTGTGCCATCTCTCCAATTCATTTTGAATAACATAATGACTAAGA
GAAC
>TP269361_hit_64
CAGCTACAGGTGGGCGTGTGTCATCTCTCCAATTCATTTTGAATAACATAATGACTAAGA
GAAC
>TP269364_query_64
CAGCTACAGGTGTCCTTTTAACTGCGGCCAGATCTCCTTGACATGACTGCGGCTTTTTCT
TCCT
>TP269364_hit_64
CAGCTACAGGTGTCCTTTTAACTGCGGCCAGATCTCCTTGACATGACTGTGGCTTTTTCT
TCCT
>TP269468_query_64
CAGCTACAGTTCGACTTTTTGCAAAACATGGTGCAAAAGTTATAATAGCCGACATCGATG
ACAC
>TP269468_hit_64
CAGCTACAGTTCGACTTTTTGCAGAACATGGTGCAAAAGTTATAATAGCCGACATCGATG
ACAC
>TP269486_query_64
CAGCTACAGTTTTAGAAGTCCCATGTCGATTTTGAGCATTCATTTGGGTTCCCTGCAAAA
AGGC
>TP269486_hit_64
CAGCTATAGTTTTAGAAGTCCCATGTCGATTTTGAGCATTCATTTGGGTTCCCTGCAAAA
AGGC
>TP270164_query_64
CAGCTACCACCTCAAACTTACTATACGTGGCACACTGGCTTCATGACAACCTCCTCTATA
AGAA
>TP270164_hit_64
CAGCTACCACCTCAAACTTACTATACGTGGCACACTGGCTTCATGACAACCTCCTCTATT
AGAA
>TP270175_query_64
CAGCTACCACGCCATCTAACCTAGACAAAAACTTGGCCTCAAACCAAGACAAAAACTCAG
CCTT
>TP270175_hit_64
CAGCTACCACGCCATCTAACCTAGACAAAAACTTGGCCTCAAACCAAGACAAAAACTCGG
CCTT
>TP270887_query_64
CAGCTACCTGCGCAGAGACCTGAAATGGAGGAACCTGGAATACATCTTTGTTCAAAAGTT
CATT
>TP270887_hit_64
CAGCTACCTGCGCAGAGACCTGAAATGGAGGAACCTGGAATAGATCTTTGTTCAAAAGTT
CATT
>TP271192_query_64
CAGCTACGAGTTTATGGAGGTTGATCAAAACGGATGGTCTCTGGCAGAGAAGCATGTTCT
CGAA
>TP271192_hit_64
CAGCTACGAGTTTATGGAGGTTGATCAATACGGATGGTCTCTGGCAGAGAAGCATGTTCT
CGAA
>TP271292_query_64
CAGCTACGCCTTCACCTCCTTTTCCTTTGCCTTTCCCTTCTCCTCCTTTTCCACCTCCAT
TTCC
>TP271292_hit_64
CAGCTCCGCCTTCACCTCCTTTTCCTTTGCCTTTCCCTTCTCCTCCTTTTCCACCTCCAT
TTCC
>TP271417_query_64
CAGCTACGGCTGAGGTCGCATGCAATTCTAAGAGCTCTAGCATAACAACTAAAGATCAAA
GTGC
>TP271417_hit_64
CAGCTACGGCTGAGGTTGCATGCAATTCTAAGAGCTCTAGCATAACAACTAAAGATCAAA
GTGC
>TP271536_query_64
CAGCTACGTGAACCTTATTGTGGATCGTTGCTTCTTCCAGAATGTTGCGGATGAGAAGCA
TACC
>TP271536_hit_64
CAGCTACGTGAACCTTCTTGTGGATCGTTGCTTCTTCCAGAATGTTGCGGATGAGAAGCA
TACC
>TP271843_query_64
CAGCTACTATCAAATGGTGTCCGGAACTGGATCATAGTTGCAGTCAAATTTGGGGATTAT
AATG
>TP271843_hit_64
CAGCTACTATCCAATGGTGTCCGGAACTGGATCATAGTTGCAGTCAAATTTGGGGATTAT
AATG
>TP272509_query_64
CAGCTACTGTCGGAGGGTTTGCCCTGGAGGCGTTGGACGGAGGTGGAGGTGGAGGTGGAG
ATGG
>TP272509_hit_64
CAGCTACTGTCGGAGGGTTTGCTCTGGAGGCGTTGGACGGAGGTGGAGGTGGAGGTGGAG
ATGG
>TP272531_query_64
CAGCTACTGTGGGAGGGTTTGCACCCGAGGGGGCGGAGGATGGAGGTGGACTAGCACTAC
TGGT
>TP272531_hit_64
CAGCTACTGTGGGAGGGTTTGCACTCGAGGGGGCGGAGGATGGAGGTGGACTAGCACTAC
TGGT
>TP272664_query_64
CAGCTACTTCAAACAAGGTCTTGTTTCATGTTGTTATTTTTTTAAAAGGTGCTTCATTTA
AACT
>TP272664_hit_64
CAGCTACTTCAAACAAGGTCTTGTTTCATGTTGTTATTTTTTTTAAAGGTGCTTCATTTA
AACT
>TP272896_query_64
CAGCTACTTTGGTAGACAAAGATGACTTGCAGAGGTCTGGCAATTGAGTCGCACGGCAGG
CGAG
>TP272896_hit_64
CAGCTACTTTGGTAGACAAAGATGACTTGCAGAGGTCTGGCAATTGAGTTGCACGGCAGG
CGAG
>TP273858_query_64
CAGCTAGAGACAGTTAAATTTCAGATATGGAAGCTTCTTTAGGAGTCATGGCACACTTGT
TTTT
>TP273858_hit_64
CAGCTAGAGATAGTTAAATTTCAGATATGGAAGCTTCTTTAGGAGTCATGGCACACTTGT
TTTT
>TP273864_query_64
CAGCTAGAGACGAGATTGCACATGGAGGAATGATGGGTATCATAAGCTGGGGGATCCTCA
ACTT
>TP273864_hit_64
CAGCTAGAGACGATATTGCACATGGAGGAATGATGGGTATCATAAGCTGGGGGATCCTCA
ACTT
>TP274097_query_64
CAGCTAGAGGAGGCTCCTAACCAAAGCACTTAAGGGTGCCCTAGGACGCTGTCAATGAGT
GTTT
>TP274097_hit_64
CAGCTAGAGGAGGTTCCTAACCAAAGCACTTAAGGGTGCCCTAGGACGCTGTCAATGAGT
GTTT
>TP274151_query_64
CAGCTAGAGGGAGAACAAGGTGAACGTAGTTCATTTCAGCCATAGGTGCAAAGGTTTCTG
AATA
>TP274151_hit_64
CAGCTAGAGGGAGAACAAGGTGAACGTAGTTCATTTTAGCCATAGGTGCAAAGGTTTCTG
AATA
>TP274784_query_64
CAGCTAGATTGTCCACAGATAACTGAAGGCACTCTACGTCCTCACAAAGTTCATCTATTT
GACA
>TP274784_hit_64
CAGCTAGATTGTCCACAGATAACTGAAGGCACTCTACGTCCTCACAAAGTTCATCTATTT
GACG
>TP274853_query_64
CAGCTAGCAAAGCAAGGAGGACGAGCTGTTTGGCACTATTTGTGAAGCGAATCTCTTGAA
AGAC
>TP274853_hit_64
CAGCTAGCAAAGCAAGGAGGACGAGCTGTTTGGCACTATTTGTGAAGCGAATCTCTTGAA
GGAC
>TP275094_query_64
CAGCTAGCAGTTTTACCGCTCCTGTGATTGATTCCACCCCTCATTCTGTCACATTGTTCA
TACT
>TP275094_hit_64
CAGCTAGCAGTTTTACCGCTCCTGTGATTGATTCCACCGCTCATTCTGTCACATTGTTCA
TACT
>TP276330_query_64
CAGCTAGGCAAAAAAGCAAAGTGAAGTATTTGACAGTGAATTTGATGGAAGGTTTCCCTT
CATC
>TP276330_hit_64
CAGCTAGGCGAAAAAGCAAAGTGAAGTATTTGACAGTGAATTTGATGGAAGGTTTCCCTT
CATC
>TP276402_query_64
CAGCTAGGCATGGCACCCTTAGATAAATATGATTTGTCTTGAGTCAGCACTCAGGTATCA
AATC
>TP276402_hit_64
CAGCTAGGCATGGCACCCTTAGATAAATATGATTTGTCTTGAGTCAGCACTCAGGTATCG
AATC
>TP276458_query_64
CAGCTAGGCCTCTTCTAGCCTCCCACCTGTAAACAGCAAAACCAAAGGTCTTCCCACCAT
AGAA
>TP276458_hit_64
CAGCTAGGCCTCTTCTAGCCTCCCACCTGTAAACAGCAAAACCAAAGGTCTTTCCACCAT
AGAA
>TP276507_query_64
CAGCTAGGCTATAGTTCCAAAATCCTCTACACAAACATGCTGTCATCAGTGTCCTTGCAC
ACAA
>TP276507_hit_64
CAGCTAGGCTATAGTTCCAGAATCCTCTACACAAACATGCTGTCATCAGTGTCCTTGCAC
ACAA
>TP276578_query_64
CAGCTAGGGAAATAAGGCATAATGGAGCCTGTGATAGGGAAAAAGGGCCAAATAGGCCTG
TGGC
>TP276578_hit_64
CAGCTAGGGAAATAAGGCATAATGGAGCCTGTGCTAGGGAAAAAGGGCCAAATAGGCCTG
TGGC
>TP276592_query_64
CAGCTAGGGAATAAAGGCTAATAAGGCCTGTGTTAAGGGTATAGAGGCCCACATAAGGGC
TTGG
>TP276592_hit_64
CAGCTAGGGAATAAAGGCTAATAAGGCCTGTGTTAAGGGTCTAGAGGCCCACATAAGGGC
TTGG
>TP276611_query_64
CAGCTAGGGAGAAAAATCCCAATGAGGCTTGCGGCTAGGGAAAAATGGCCTCCTAGGCCC
ACAA
>TP276611_hit_64
CAGCTAGGGAGAAAAATCCCAATGAGGCTTGTGGCTAGGGAAAAATGGCCTCCTAGGCCC
ACAA
>TP276730_query_64
CAGCTAGGGCATCATTCTGAACTGCGTATAAGGCATTTTCTGCCAGCGTATAAGAGCCTC
TTGA
>TP276730_hit_64
CAGCTAGGGCATCATTCTGAACTGTGTATAAGGCATTTTCTGCCAGCGTATAAGAGCCTC
TTGA
>TP276785_query_64
CAGCTAGGGCCTCATTCTGACCTGCATATAAGGCCTTTTCTGCCAGCGTATAGGAGCCTC
TTGA
>TP276785_hit_64
CAGCTAGGGCCTCATTCTGACCTGCGTATAAGGCCTTTTCTGCCAGCGTATAGGAGCCTC
TTGA
>TP276846_query_64
CAGCTAGGGCTCTTAAGAATTGCGGATAGGAGGCTCTTCTTGACAGCATTTAGGGCTAGC
ATTA
>TP276846_hit_64
CAGCTAGGGCTCTTACGAATTGCGGATAGGAGGCTCTTCTTGACAGCATTTAGGGCTAGC
ATTA
>TP277018_query_64
CAGCTAGGGTAAGGCTAGAATCCTCCCATTAGTACTGCGGCTAGCTGAGTGTAGAAACCT
TCCT
>TP277018_hit_64
CAGCTAGGGTAAGGCTAGAATCCTCCCGTTAGTACTGCGGCTAGCTGAGTGTAGAAACCT
TCCT
>TP277057_query_64
CAGCTAGGGTCCCCTTGACTGCGGCTAGGGTCCCCTTGACTGCGGCTAGGGTCTCTCCTT
CTCT
>TP277057_hit_64
CAGCTAGGGTCCCCTTGACTGCGGCTAGGGTCCCCTTGACTGCGGGTAGGGTCTCTCCTT
CTCT
>TP277068_query_64
CAGCTAGGGTGAAAATGCCCAAATAGACCTGCGGCCTAGGGCTAGAGGTCTTCTAAGGCC
TGCG
>TP277068_hit_64
CAGCTAGGGTGAAAATGCCCAAATAGACCTGCGGCCTAGGGCTAGAGGTTTTCTAAGGCC
TGCG
>TP277102_query_64
CAGCTAGGGTTGACCACAGGTTGACTGTTTGACTAGATTTTGACTGGGCTGATTTTGGAC
TATT
>TP277102_hit_64
CAGCTAGGGTTGACCACAGGTTGACTGTTTGACTAGATTTTGACTGGGCTGATTTTGGAC
TGTT
>TP277143_query_64
CAGCTAGGGTTTGAGAAAATGGCAACTAGAATGATTCCTCCAGATCTAACCTCCATTCAA
CATG
>TP277143_hit_64
CAGCTAGGGTTTGAGAAAATGGCAACTAGAATGATTCCTCTAGATCTAACCTCCATTCAA
CATG
>TP277256_query_64
CAGCTAGGTCTAGGACAGTCAAATTCAGCCTTTAAACCTGGTCAAAGATTAATCAAAACA
GTCC
>TP277256_hit_64
CAGCTAGGTCTAGGACAGTCAAATTCAGCCTTTAAACCTGGTCAAAGATTAGTCAAAACA
GTCC
>TP277259_query_64
CAGCTAGGTCTATGAATCGCGTTACTGTACTTCGAATTTCATTGAGTTGCTCGAGGAAGC
TAAC
>TP277259_hit_64
CAGCTAGGTCTATGAATCGCGTTACTGTGCTTCGAATTTCATTGAGTTGCTCGAGGAAGC
TAAC
>TP277317_query_64
CAGCTAGGTGCTCAAAGCCTTCTTCATTAAGGTTTGCATCAGCAGGCCTCTCTACAGTGT
CAAA
>TP277317_hit_64
CAGCTAGGTGCTCAAAGCCTTCTTCATTAAGGCTTGCATCAGCAGGCCTCTCTACAGTGT
CAAA
>TP277496_query_64
CAGCTAGTACAGACCTCCCAAGCCATGGTCAGAACATATCGGTGCCCAATAAACACAGAA
TTAC
>TP277496_hit_64
CAGCTAGTACAGACCTCCCAAGCCATGGTCAGAACATATCGGTGCCTAATAAACACAGAA
TTAC
>TP277960_query_64
CAGCTAGTGAAGAACCAAACGAAGTTTATAGGGTCGCATAGTAACCACAGAAAGGTCCAA
ACTG
>TP277960_hit_64
CAGCTAGTGAAGAACCAAACGAAGTTTATAGGGTTGCATAGTAACCACAGAAAGGTCCAA
ACTG
>TP277996_query_64
CAGCTAGTGAGCATGAAGACCCTATGTACCGGTTGTAGATGGACTTATGATCAGTTAGAG
GGCA
>TP277996_hit_64
CAGCTAGTGAGCATGAAGACCCTATGTGCCGGTTGTAGATGGACTTATGATCAGTTAGAG
GGCA
>TP278010_query_64
CAGCTAGTGAGTATGAAGACCCTATGTGTTAATTGTAGATGGACTTATGATCAGCTAGAG
GGCA
>TP278010_hit_64
CAGCTAGTGAGTATGAAGACCCTATGTGTTGATTGTAGATGGACTTATGATCAGCTAGAG
GGCA
>TP278495_query_64
CAGCTAGTTGTAGCTTCAGATTCTTTCAACAGGCCCAAACAAGATCCTAAAATAGCAGTG
TTGC
>TP278495_hit_64
CAGCTAGTTGTAGCTTCAGATTCTTTCAACAGGCCCAAACAAGATCTTAAAATAGCAGTG
TTGC
>TP278843_query_64
CAGCTATAACGTGAAACGCCATCCATGGCCTTGGGTTAAGACACAGGAAGCCGGATTTGC
ACAC
>TP278843_hit_64
CAGCTATAACGTGAAACGGCATCCATGGCCTTGGGTTAAGACACAGGAAGCCGGATTTGC
ACAC
>TP279010_query_64
CAGCTATAATTCCGCCGTAACGTGTTTATTATCTGTAGTGTACTCACTATCGCTTCGAAC
CCGG
>TP279010_hit_64
CAGCTATAATTCCGCCGTAACGTGTTTATTATCTGTAGTGTACTCGCTATCGCTTCGAAC
CCGG
>TP279478_query_64
CAGCTATAGCGATTAGACCAAGTAGGGTCTACAGTCAAGGAAATCTTGCCCGAAATTCGT
AGCA
>TP279478_hit_64
CAGCTATAGTGATTAGACCAAGTAGGGTCTACAGTCAAGGAAATCTTGCCCGAAATTCGT
AGCA
>TP280037_query_64
CAGCTATATGTGATGGATAGTTCATGCTTCGCCTTACTATAAATAGGTGCGTTGGCAAGG
TTAT
>TP280037_hit_64
CAGCTATATGTGATGGATGGTTCATGCTTCGCCTTACTATAAATAGGTGCGTTGGCAAGG
TTAT
>TP280613_query_64
CAGCTATCATAAGTGGTCCTTACACAAGGAAATTATACTAGAGAATCGCATGAGAAGACT
GTGA
>TP280613_hit_64
CAGCTATCATAAGTGGTCCTTACACAAGGAAATTATACTAGAGAATTGCATGAGAAGACT
GTGA
>TP280647_query_64
CAGCTATCATCACACGGCACTGCATCGCACATTCTGTTACATTTATTACTTCCTCATGTA
GCAT
>TP280647_hit_64
CAGCTATCATCACACGGCACTGCATCGCACATTCTGTTATATTTATTACTTCCTCATGTA
GCAT
>TP281061_query_64
CAGCTATCGGTGGACTACTACCAGAAAACATGTCCACAGGTGGAGAACATCGTTCGAGCG
GAAA
>TP281061_hit_64
CAGCTCTCGGTGGACTACTACCAGAAAACATGTCCACAGGTGGAGAACATCGTTCGAGCG
GAAA
>TP281262_query_64
CAGCTATCTCTCACACGTGCGAAGGAAGGAGGACATTTTTTGTTTGACTGCGCTGACCAG
TTTG
>TP281262_hit_64
CAGCTATCTCTCACACGTGCGAAGGAAGGAGGACATTTTTTGTTTGACTGCGTTGACCAG
TTTG
>TP281740_query_64
CAGCTATGAGAGCTCATACAGGGCCGAGCTCCTTACACTAAGAGGCTCTTGACACAGTTA
CAGG
>TP281740_hit_64
CAGCTATGAGAGCTCATACAGGGCCGCGCTCCTTACACTAAGAGGCTCTTGACACAGTTA
CAGG
>TP281757_query_64
CAGCTATGAGCCCGAGGCTCTGGTGGACTCCGACGACGTACGGGAGCCGAAACGCTTCGA
AGGC
>TP281757_hit_64
CAGCTATGAGCCCGAGGCTCTGGTGGACTCCGACGGCGTACGGGAGCCGAAACGCTTCGA
AGGC
>TP281884_query_64
CAGCTATGATTCCAACATTAACAAACTTGGATGAGTGCAAGTGGTGGAGGCATACAGATG
AAAA
>TP281884_hit_64
CAGCTATGGTTCCAACATTAACAAACTTGGATGAGTGCAAGTGGTGGAGGCATACAGATG
AAAA
>TP282026_query_64
CAGCTATGCATTTTTTCCGGTTGACTGAGCTCTGAAAGAATTCGAATGTGGTTGCTGAAA
TATG
>TP282026_hit_64
CAGCTATGCATTTTTTCCGGTTGACTGAGCTCTGAAAGAATTTGAATGTGGTTGCTGAAA
TATG
>TP282066_query_64
CAGCTATGCCTCTTGGCAACCACATCTCTTATGGGCATCCTATGGCTATTTTGCTGTTGA
AATT
>TP282066_hit_64
CAGCTATGCCTCTTGGCAACCACATCTCTTATGGGCATCCTATGGCTATTTTGCTGTTGT
AATT
>TP282089_query_64
CAGCTATGCGATTTCGGACTGTACCAAAATTGGGTTTCAAGATTTGGATATCGGGTGGGG
AAAA
>TP282089_hit_64
CAGCTATGCGATTTCGGACTGTACCAAAATTGGGTTTCAAGATTTGGATTTCGGGTGGGG
AAAA
>TP282337_query_64
CAGCTATGGCAAAGCCTCCACCTAAGATTTCCCCTCTTCCAAATTAGGTGGGTCGAGTTT
CATA
>TP282337_hit_64
CAGCTATGGCAAAGCCTCCACCTAAGATTTCCCCTCTTCCAAATTAGGTGGGTCGAGTTT
CCTA
>TP282492_query_64
CAGCTATGGGCTTTGTCACCTCAACTACAACTGAAAACGCAGTCACAAAATAACCCTTTT
GCAC
>TP282492_hit_64
CAGCTATGGGCTTTGTCACCTCAACTACAACTGAAAACGCAGTCACAATATAACCCTTTT
GCAC
>TP283103_query_64
CAGCTATTACAGTGCCAACAAAAAATGGTAGTGTTGTTTATAGCACTAGTCACAGTTTTT
ATTC
>TP283103_hit_64
CAGCTATTACAGTGCCGACAAAAAATGGTAGTGTTGTTTATAGCACTAGTCACAGTTTTT
ATTC
>TP283407_query_64
CAGCTATTCATCGTTTACGACTACATGCCGAATCGCAGTCTGGATAAATTCATTTTCGGG
AACC
>TP283407_hit_64
CAGCTATTCATCGTTTACGACTACATGCCGAACCGCAGTCTGGATAAATTCATTTTCGGG
AACC
>TP283772_query_64
CAGCTATTGCATTCAAGGGAGCTACCCTGGGACCGCTCATTGACGCGGTCATTGATATTG
ACAC
>TP283772_hit_64
CAGCTATTGCATTCAAGGGAGCTACCCTGGGACCGCTCATTGACGCGGTCATTGATATTG
ACGC
>TP283787_query_64
CAGCTATTGCCTCCAGTGGGAGCAGTCAGAAAGCCATGTTATGACCTCAGAGAAAGTTCA
CCTC
>TP283787_hit_64
CAGCTATTGCCTCCAGTGGGAGCAGTCAGAAAGCCATGTTATGACCTCAGAGAAAGTTGA
CCTC
>TP284611_query_64
CAGCTCAAAAAGGTATGTGGGGATGAATTGATGGGGCCTACGAGGGGTTCCTGGGGGAGG
GTTT
>TP284611_hit_64
CAGCTCAAAAAGGTATGTGGGGATGAATTGATTGGGCCTACGAGGGGTTCCTGGGGGAGG
GTTT
>TP285714_query_64
CAGCTCAAATGAAAAATCATAAGCAACAACATCATCATAACCTGTGTAAAGCAAAGGTAA
GTAC
>TP285714_hit_64
CAGCTCAAATGAAAAATCATAAGCAACAACATCATCATAACCTGTGTAAAGCAAAGGTAA
GTAT
>TP285860_query_64
CAGCTCAAATTTGCTTTTAACGAATCATATGCTTGCTTATCTGATTCAGATTCCCCCCCT
GTAT
>TP285860_hit_64
CAGCTCAAATTTGCTTTTAACGAATCATATGCTTTCTTATCTGATTCAGATTCCCCCCCT
GTAT
>TP285875_query_64
CAGCTCAAATTTTGATTTGGGTGCGGGTGTATGCATCGAAACCATGACCCAATCATAATT
TCTG
>TP285875_hit_64
CAGCTCAAATTTTGATTTGGGTGCGGGTGTATGCATCGAAACCATGACCCAATCATTATT
TCTG
>TP286194_query_64
CAGCTCAACCATTTTGTGCTCTCCAATCATGCATGGACTCTCGAGGCCTTTCATGCATTG
GTCA
>TP286194_hit_64
CAGCTCAAGCATTTTGTGCTCTCCAATCATGCATGGACTCTCGAGGCCTTTCATGCATTG
GTCA
>TP286296_query_64
CAGCTCAACGAAGGATGGCTAGGCTTCCTCTGAAGCGTGGAAACATAAAAAGGCAGGTAT
TTGC
>TP286296_hit_64
CAGCTCAACGAAGGATGGCTAGGCTTCCTCTGAAGCGTGGAAGCATAAAAAGGCAGGTAT
TTGC
>TP286377_query_64
CAGCTCAACGTAAGAGGCTCTAAGGACTAAGACGGGTAAAGGAGGGAGCGGCAAGGCCCA
AAGG
>TP286377_hit_64
CAGCTCACCGTAAGAGGCTCTAAGGACTAAGACGGGTAAAGGAGGGAGCGGCAAGGCCCA
AAGG
>TP286723_query_64
CAGCTCAAGACATTTCGGATACAAGCTTCGGGTAATTCTGCGACTGTGTTTTTGGTTGAA
TTAT
>TP286723_hit_64
CAGCTCAAGACATTTCGGATACAAGCTTTGGGTAATTCTGCGACTGTGTTTTTGGTTGAA
TTAT
>TP286856_query_64
CAGCTCAAGCAAACAGTATGGTTCAACTGTCAACTTGTCAAAAGCCCCAAATGATAGCCC
TCAC
>TP286856_hit_64
CAGCTCAAGCAAACAGTATGGTTCAACTGTCGACTTGTCAAAAGCCCCAAATGATAGCCC
TCAC
>TP287415_query_64
CAGCTCAATACAAAAGATACCAAACAAGCGTACTTCAATTCTAACAAGTTGTTTGCACCC
GAAT
>TP287415_hit_64
CAGCTCAATACAAAAGATACCAAACAAGCGTACTTCAATTCTTACAAGTTGTTTGCACCC
GAAT
>TP287424_query_64
CAGCTCAATACGTCACAATGACAAGAGCTTCAATCTCATTTCAAGCCTGAAGCGTCTCCT
TACA
>TP287424_hit_64
CAGCTCGATACGTCACAATGACAAGAGCTTCAATCTCATTTCAAGCCTGAAGCGTCTCCT
TACA
>TP287601_query_64
CAGCTCAATCCTGCAAAGACTTAATCATTCCCTTCCAAAGAGGGAGGCATTCAACATCAA
ACTG
>TP287601_hit_64
CAGCTCAATCCTGCAAAGACTTCATCATTCCCTTCCAAAGAGGGAGGCATTCAACATCAA
ACTG
>TP287805_query_64
CAGCTCAATGCTACCGCTTTTGGGTTTTAACCATTCAAATTTGCACAGGTTTACCTTAGC
TAAA
>TP287805_hit_64
CAGCTCAATGCTACCGCTTTTGGGTTTTAATCATTCAAATTTGCACAGGTTTACCTTAGC
TAAA
>TP288038_query_64
CAGCTCAATTGGTGATCGAAGTAATGTGAAATCTGTGAAAACTGAGAGATCAAAGTTTAA
ATCC
>TP288038_hit_64
CAGCTCACTTGGTGATCGAAGTAATGTGAAATCTGTGAAAACTGAGAGATCAAAGTTTAA
ATCC
>TP288226_query_64
CAGCTCACAAAGCTTCAAATATTAAATGTCAGTGGATGCCACAAGATACGAGAGCTTCCA
GGTG
>TP288226_hit_64
CAGCTCACAAAGCTTCAAATATTAAATGTCAGTGGATGCCACAAGATACGCGAGCTTCCA
GGTG
>TP288490_query_64
CAGCTCACACATGGGAAGAAAGAGGACGCAAAAGGGAAAGAAAGAAAGACATCTCAGGAC
CAGC
>TP288490_hit_64
CAGCTCACACATGGGAAGAAAGAGGACGCAAAAGGGAAAGAAAGAAAGACATTTCAGGAC
CAGC
>TP288547_query_64
CAGCTCACACGTGGGAAAAAGGAGGACGCATTAGGGCAAGGAGGACACTGAACTGCTGAA
AGTC
>TP288547_hit_64
CAGCTCACACGTGGGAAGAAGGAGGACGCATTAGGGCAAGGAGGACACTGAACTGCTGAA
AGTC
>TP288559_query_64
CAGCTCACACGTGGGAAGAAGGAGGACGTAGTAGGGCAAGGAGGATGCAGAAAGGAGAAA
GCAG
>TP288559_hit_64
CAGCTCACACGTGGGAAGGAGGAGGACGTAGTAGGGCAAGGAGGATGCAGAAAGGAGAAA
GCAG
>TP288656_query_64
CAGCTCACAGATTGGCTATCTTCTCCTCAGGTGCTTACTCTCAATCACTCCCATCTTCCA
CTCG
>TP288656_hit_64
CAGCTCACAGATTGGCTGTCTTCTCCTCAGGTGCTTACTCTCAATCACTCCCATCTTCCA
CTCG
>TP288730_query_64
CAGCTCACAGTTGAGCATGGACAAGCTCATGGAGAAAGATATGGAGATGACTATGGATGG
TCAA
>TP288730_hit_64
CAGCTCACAGTTGAGCATGGACAAGCTCATGGAGAAAGATATGGAGATGATTATGGATGG
TCAA
>TP288739_query_64
CAGCTCACATAGACACTGATTCGTTAAGAGACATATTTACCACCTTATCTTACACCAGCA
TTAT
>TP288739_hit_64
CAGCTCACATAGACACTGATTCGTTAAGATACATATTTACCACCTTATCTTACACCAGCA
TTAT
>TP288924_query_64
CAGCTCACCACCCAGATCTGATCGGAGTTGGCAATCCTGACGTTCCCAGACAGATCGGAT
CGGA
>TP288924_hit_64
CAGCTCACCACCCAGATCTGATCGGAGTTGGCAATCCTGACGTTCCCAGACAGATCGGAT
CGTA
>TP289098_query_64
CAGCTCACCGGCATCAATGTCATCTCGTTTTATGGTCCAGTTCTCTTCAGTACCATAGGA
TTTG
>TP289098_hit_64
CAGCTCACCGGCATCAATGTCATCTCGTTTTATGGTCCAGTTCTCTTCCGTACCATAGGA
TTTG
>TP289460_query_64
CAGCTCACTACTCAGGAGAGGCAAAGGAATTAGTAAGTAGCTGGATCATATCAGTAGGTT
CGAC
>TP289460_hit_64
CAGCTCACTGCTCAGGAGAGGCAAAGGAATTAGTAAGTAGCTGGATCATATCAGTAGGTT
CGAC
>TP289914_query_64
CAGCTCACTTGGCCTCCATCACAGAAATTCGCACCTCCTCCACGCTGTCTAGGGCCTCTC
CTCC
>TP289914_hit_64
CAGCTCACTTGGCCTCCATCGCAGAAATTCGCACCTCCTCCACGCTGTCTAGGGCCTCTC
CTCC
>TP290457_query_64
CAGCTCAGACCTATCTGGGAATTTCTGGGTAACGCAACTCAACATACTTGTTATACTTGT
CTTT
>TP290457_hit_64
CAGCTCAGACCTATCTGGGAATTTTTGGGTAACGCAACTCAACATACTTGTTATACTTGT
CTTT
>TP290515_query_64
CAGCTCAGAGAGGCGGTAAATTAGGTTCGATTCATGCCAGCATTTTCCTCACTCGGATCG
GAAG
>TP290515_hit_64
CAGCTCAGAGAGGCGTTAAATTAGGTTCGATTCATGCCAGCATTTTCCTCACTCGGATCG
GAAG
>TP290579_query_64
CAGCTCAGAGTAGGACAAAAGGGCTTCCAATTTTTGGCTTTGAAGAAAACAGGGCTGGGC
TGGT
>TP290579_hit_64
CAGCTCAGAGTAGGACAGAAGGGCTTCCAATTTTTGGCTTTGAAGAAAACAGGGCTGGGC
TGGT
>TP290741_query_64
CAGCTCAGATTCAAGAGGGGTTTAAAAGTTTCGGAGAAATTAAACCAGAGAAAATTCGCG
TTAG
>TP290741_hit_64
CAGCTCAGATTCAAGAGGGGTTTAAAAGTTTCGGAGAAATTAAACCAGAGAAAATTCGTG
TTAG
>TP291445_query_64
CAGCTCAGGGATCAAGCATAATTTAGTACTCACTTGTCACACATGTTCTCACCATGCTTG
GGAT
>TP291445_hit_64
CAGCTCAGGGATCAAGCATAATTTAGTACTCACTTGTCACGCATGTTCTCACCATGCTTG
GGAT
>TP291529_query_64
CAGCTCAGGTATAGTACTGTTATCAAAACGTCAATCCCCAAATTAATTTCGATACAATCC
ACCA
>TP291529_hit_64
CAGCTCAGGTATAGTACTGTTATCAAAACGTCAATCCCCAAATTAATTTCGATACAATCC
ACTA
>TP293132_query_64
CAGCTCATCGCATCCCCTAATGTTCAACGTCTTCAAAGAAGTCAAATTTTCCAAACCCAA
GAGC
>TP293132_hit_64
CAGCTCATCGCATCCCCTAATGTTCAACGTCTTCAAAGAAGTCAAATTTTCCAAACCCAT
GAGC
>TP293451_query_62
CAGCTCATGAATGGCTTGGTGCCTCATCCTCGTGACAATATGGTGGTGAAAATGGCTGGC
TGAA
>TP293451_hit_62
CAGCTCATGAATGGCTTGGTGCCTCATCCTCGTGACAATATGGTGGTGAAAATGGTTGGC
TGAA
>TP293510_query_64
CAGCTCATGATAACACAGTTTTTGGCATACATTTTAGACATAACCTTGAAAATGATTGCA
CGTA
>TP293510_hit_64
CAGCTCATGATAACACAGTTTTTGGCATCCATTTTAGACATAACCTTGAAAATGATTGCA
CGTA
>TP293742_query_64
CAGCTCATGGATAAAGGCCAGAAGAAGACCATTAGCAAAAGTATTTTCATAAGGCTGGGG
GGCC
>TP293742_hit_64
CAGCTCATGGATAAAGGCCAGAAGAAGACCATTAGCAAAAGTATTTTCATGAGGCTGGGG
GGCC
>TP293770_query_64
CAGCTCATGGGAATGCTGGCAAGCAGTACAGGCTTGACAGGGAAGGCCTTGAGGAAAGGG
ATCT
>TP293770_hit_64
CAGCTCATGGGAATGCTGGCAAGCAGTACAGGCTTGACAGGGAGGGCCTTGAGGAAAGGG
ATCT
>TP293895_query_64
CAGCTCATGTATTCAGTTGTTTGCAGAAGGAAGGAAGGTTTTTCACAATAGTCTCAAGGC
TTTT
>TP293895_hit_64
CAGCTCATGTATTCAGTTGTTTGTAGAAGGAAGGAAGGTTTTTCACAATAGTCTCAAGGC
TTTT
>TP293922_query_64
CAGCTCATGTGAGGATGAGGCTCCTCCAAATCGAACTCCTCCTTCCACTAGTGGCACAAC
CCTG
>TP293922_hit_64
CAGCTCATGTGAGGATGTGGCTCCTCCAAATCGAACTCCTCCTTCCACTAGTGGCACAAC
CCTG
>TP293937_query_64
CAGCTCATGTGCTCCTTCCTTATAAAGAGAAGAGGCCGGCTTACGCTTGTGGGAGGATTG
GGTT
>TP293937_hit_64
CAGCTCATGTGCTCCTTCCTTATAAAGAGAAGAGGCCGGCTTACTCTTGTGGGAGGATTG
GGTT
>TP294375_query_64
CAGCTCATTGACGAGCCTCTTGCGATCACTGGTTGGGATCGGTTAAAACATTGCCCCAGA
TGAG
>TP294375_hit_64
CAGCTCATTGACGAGCCTCTTGCGATCACTTGTTGGGATCGGTTAAAACATTGCCCCAGA
TGAG
>TP294378_query_64
CAGCTCATTGACTATGGCCTGTGGGCATCTGCTAACTTATGGGTTTGATTCGTTGCCCAT
CTAT
>TP294378_hit_64
CAGCTTATTGACTATGGCCTGTGGGCATCTGCTAACTTATGGGTTTGATTCGTTGCCCAT
CTAT
>TP294508_query_64
CAGCTCATTTAGGGCTTTTTTTAACATGTTTTATGCATTTTCCGAAGACCTTTTGCACAG
AATT
>TP294508_hit_64
CAGCTCATTTAGGGCTTTTTTTAACATGTTTTATGGATTTTCCGAAGACCTTTTGCACAG
AATT
>TP294994_query_64
CAGCTCATTTTAATAGGTGGCTTTAAGGCAAAATATTAAATGAACCACCAACTCAACTAT
GTTG
>TP294994_hit_64
CAGCTCATTTTAATGGGTGGCTTTAAGGCAAAATATTAAATGAACCACCAACTCAACTAT
GTTG
>TP295435_query_64
CAGCTCCAAAACGTAGAATAAGTGATACTCCACTAAAGTGGATAATCCAACGTCAATACT
GTGA
>TP295435_hit_64
CAGCTCCAAAACGTGGAATAAGTGATACTCCACTAAAGTGGATAATCCAACGTCAATACT
GTGA
>TP296078_query_64
CAGCTCCAAGAATATGCTAAAGACACTTTATTAACCACGCTAGAACAAATCCCATATTCA
TAGA
>TP296078_hit_64
CAGCTCCAAGAATATGCTAAAGACACTTTATTAACCATGCTAGAACAAATCCCATATTCA
TAGA
>TP296115_query_64
CAGCTCCAAGAGATCTGAAGTTCAAATATTTATAGAGCTCACATAACCGTTGCTTGCCTA
TGTC
>TP296115_hit_64
CAGCTCCAAGAGATCTGAAGTTCAAATATTTATAGAGCTCACATAACCGTTGCTTGTCTA
TGTC
>TP296299_query_64
CAGCTCCAATAATCTTGTCACACATTCAGGAACATGGCTGTCCCCAGTTCCCTACCTGTT
TGCG
>TP296299_hit_64
CAGCTCCAATAATGTTGTCACACATTCAGGAACATGGCTGTCCCCAGTTCCCTACCTGTT
TGCG
>TP296300_query_64
CAGCTCCAATAATGTTCTCACACATTCAGGAACATGGCTGTCACCAGTTCCCTACATGTT
TGCG
>TP296300_hit_64
CAGCTCCAATAATGTTGTCACACATTCAGGAACATGGCTGTCACCAGTTCCCTACATGTT
TGCG
>TP296381_query_64
CAGCTCCAATCGCAGGAGCGACGAGGATGGTCATGGTTATGATCACCGGCCCAAAAGGGC
GAAG
>TP296381_hit_64
CAGCTCCAATCGCAGGAGCGACGAGGATGGTCATGGTTATGATGACCGGCCCAAAAGGGC
GAAG
>TP296844_query_64
CAGCTCCACCACTTTAGCAGGATTGCCAGTAGCCCCGTTAGAAAGAAAAAAAATCCACTG
GAAC
>TP296844_hit_64
CAGCTCCACCACTTTAGCAGGATTGCCAGTAGCCCTGTTAGAAAGAAAAAAAATCCACTG
GAAC
>TP296957_query_64
CAGCTCCACGAGGTTCACGGGCACGCACGCACTCAGTCGCTCATGTTCGAGAATCGACTT
CACC
>TP296957_hit_64
CAGCTCCACGAGGTTCACGGGCACGCACGCCCTCAGTCGCTCATGTTCGAGAATCGACTT
CACC
>TP297097_query_63
CAGCTCCACTGCCTCAATCCACGAGGAAGGGGCATAGATGGGTGCTGTCCTCCACCCATG
CTGA
>TP297097_hit_63
CAGCTCCACTGCCTCAATCCACGAGGAGGGGGCATAGATGGGTGCTGTCCTCCACCCATG
CTGA
>TP297214_query_64
CAGCTCCAGAAGACATCTCGACCCTCAAGAAAATGACAGACTCGGTCCTCAAGGAAAGGC
AGAA
>TP297214_hit_64
CAGCTCCAGAAGACATCTCGACCCTCAAGAAAATGACAGATTCGGTCCTCAAGGAAAGGC
AGAA
>TP297443_query_64
CAGCTCCAGCGACATATCCCGCGTCTGAATGAGCACAATTTTTCTCAAAGAGCCCGTGGT
TGAA
>TP297443_hit_64
CAGCTCCAGCGACATGTCCCGCGTCTGAATGAGCACAATTTTTCTCAAAGAGCCCGTGGT
TGAA
>TP297548_query_64
CAGCTCCAGGAGTGTGTTTTCCCCATCACAACATCAATTATATATGCGATTCAAATTTAA
TGAC
>TP297548_hit_64
CAGCTCCAGGAGTGTGTTTTCCCCATCACAACATCAATTATATATGCGGTTCAAATTTAA
TGAC
>TP297652_query_64
CAGCTCCAGTAGGCTTGTCCGGGTCGGATCTCCAGAGACCTGGTGTCGTTGTAGTGGCGA
TCCA
>TP297652_hit_64
CAGCTCCGGTAGGCTTGTCCGGGTCGGATCTCCAGAGACCTGGTGTCGTTGTAGTGGCGA
TCCA
>TP298311_query_64
CAGCTCCATGGCCACCGACGCCGGCTCCGATGATAATCAAATCGTAGTCAAACGCCGTGA
CGTG
>TP298311_hit_64
CAGCTCCATGGCCACCGACGCCGGCTCCGATGATAATCAAATCGTAGTCGAACGCCGTGA
CGTG
>TP299018_query_64
CAGCTCCCAGAGAATCTCCATTTTGATAGCGGTGTCCTACACAGGAGAATTGACCAATTG
ATGA
>TP299018_hit_64
CAGCTCCCAGAGATTCTCCATTTTGATAGCGGTGTCCTACACAGGAGAATTGACCAATTG
ATGA
>TP299024_query_64
CAGCTCCCAGATATTCAAGCATTTACACTTCTTGGGAGAACCCAATCCTCCCACAAGAGT
AAGC
>TP299024_hit_64
CAGCTCCCAGATATTCAAGCATTTACACTTCTTGGGAGAACCCAATCCTCCCACAAGCGT
AAGC
>TP299084_query_63
CAGCTCCCAGGGAGAGCCCGAGGCTCTGCCTTCCCTGGAGTAGCCAATGTCTTTTTGAAG
CTGA
>TP299084_hit_63
CAGCTCCCAGGGAGAGCCCGAGGCTCTGCCTTCCCTGGAGTAGCCAGTGTCTTTTTGAAG
CTGA
>TP299152_query_64
CAGCTCCCATAGCGATGTCCGACTCGTATCCCTCCCTGATGATATACCGAGGGATGCTCT
TACC
>TP299152_hit_64
CAGCTCCCATAGCGATGTCCGACTCGTATGCCTCCCTGATGATATACCGAGGGATGCTCT
TACC
>TP299181_query_64
CAGCTCCCATGACTCGAGATCAAGAACTAGTGTATGAGATCTTTTAGCCTAGTGGAAAGT
TGAA
>TP299181_hit_64
CAGCTCCCATGATTCGAGATCAAGAACTAGTGTATGAGATCTTTTAGCCTAGTGGAAAGT
TGAA
>TP299318_query_64
CAGCTCCCATTTCTAGCGCACCAGAGCCTATTGGCATTTCAAAGCCTAAGGTTCCAAGTC
TCCT
>TP299318_hit_64
CAGCTCCCATTTCTAGTGCACCAGAGCCTATTGGCATTTCAAAGCCTAAGGTTCCAAGTC
TCCT
>TP300614_query_64
CAGCTCCCTTGGTGCAATAGTTAACAGTCCAGATAGAGAGAGGAGGTTGTTAAATTATAG
TCAA
>TP300614_hit_64
CAGCTCCCTTGGTGCAATAGTTAACAGTCCCGATAGAGAGAGGAGGTTGTTAAATTATAG
TCAA
>TP300746_query_64
CAGCTCCGAAGTATATTTGCCACAAGTCTGTTGCAAGTCTAAGTGTGGTCACAACACTTG
TTAT
>TP300746_hit_64
CAGCTCCGAAGTATATTTGCCACAAGTTTGTTGCAAGTCTAAGTGTGGTCACAACACTTG
TTAT
>TP300758_query_64
CAGCTCCGAATCTCCTCTAACAGAATCGGATCCGAATCCGATGACTCACCTTAGTCACAT
CTTG
>TP300758_hit_64
CAGCTCCGAATCTCCTCTAATAGAATCGGATCCGAATCCGATGACTCACCTTAGTCACAT
CTTG
>TP300789_query_64
CAGCTCCGACATCTCTCTCTTTTACTTTCGTATTTACATTTTCTGTCTGGATTCTTTCGT
CTTC
>TP300789_hit_64
CAGCTCCGACATCTCTCTCTTTTACTTTCGTATTTACTTTTTCTGTCTGGATTCTTTCGT
CTTC
>TP301035_query_64
CAGCTCCGCATTGGTTGAAAAAGACACATGGAAGCAGAAGATTCATGAGAGTGACACGAT
GCAG
>TP301035_hit_64
CAGCTCCGCATTGGTTGAAAACGACACATGGAAGCAGAAGATTCATGAGAGTGACACGAT
GCAG
>TP301258_query_64
CAGCTCCGGCTAAGGCGGAGAAAGAAGTCGAGACTAATGACAAAGGGAAGTTCTTCCCTC
ATGA
>TP301258_hit_64
CAGCTCCGGCTAAGGCGGAGAAAGAAGTCGAGACTGATGACAAAGGGAAGTTCTTCCCTC
ATGA
>TP301386_query_64
CAGCTCCGTCACTCCAACTCCGGGAGGCTCCACCGTGTTCCATAGCCCCTGACTGCCGCA
GGCT
>TP301386_hit_64
CAGCTCCGTCACTCCAACTCCGGGAGGCTCCACCGTGTTCCATAGCTCCTGACTGCCGCA
GGCT
>TP301418_query_64
CAGCTCCGTCTCTTGGTGGAACCTGTTCGAATACTCTTATGAATTTATCGCCATGTCTAA
ATTT
>TP301418_hit_64
CAGCTCCGTCTCTTGGTGGAACCTGTTCGAATACTCTTATGAATTTATCGCCATGTCTCA
ATTT
>TP301841_query_64
CAGCTCCTAGCATATCATCTCACTGTTCTTCGTGGTTATGATGTCGATCAACCTCGAAAC
CTTG
>TP301841_hit_64
CAGCTCCTAGCATATCATCTCACTGTTCTTCGTGGTTATGATGTTGATCAACCTCGAAAC
CTTG
>TP302322_query_64
CAGCTCCTCAGTGCTCCATGGAGGCCTGCCCGTGGCCATCTCCATCACGGTGCAGTCCGG
AAAC
>TP302322_hit_64
CAGCTCCTCTGTGCTCCATGGAGGCCTGCCCGTGGCCATCTCCATCACGGTGCAGTCCGG
AAAC
>TP302439_query_64
CAGCTCCTCCAGTGGACTTACATTCTCTCTGGAATAATGGAGAGTTTTTATTTTAATAGA
ACTT
>TP302439_hit_64
CAGCTCCTCCAGTGGACTTACATTCTCTCTGGAATAATGGAGAGTTTTTATTTTAATGGA
ACTT
>TP302779_query_55
CAGCTCCTCTGCCTCGGTAGAGGATTCCTCCGTGAAATGCCTCGGTAGACGGCTGAAAAA
AAAA
>TP302779_hit_55
CAGCTTCTCTGCCTCGGTAGAGGATTCCTCCGTGAAATGCCTCGGTAGACGGCTGAAAAA
AAAA
>TP302814_query_64
CAGCTCCTCTGTGCTCCATGGAGGCCTGCCAGTGGCCATCTCCATCACGGTGCTGTCCGG
AACC
>TP302814_hit_64
CAGCTCCTCTGTGCTCCATGGAGGCCTGCCAGTGGCCATCTCCATCATGGTGCTGTCCGG
AACC
>TP302916_query_64
CAGCTCCTGAAGGAGCACCTGGACTTCCTGGCGGTCACCGGAGCTCCGTTCTGGATCAAC
GCGT
>TP302916_hit_64
CAGCTCCTGAGGGAGCACCTGGACTTCCTGGCGGTCACCGGAGCTCCGTTCTGGATCAAC
GCGT
>TP303008_query_64
CAGCTCCTGATCGCTCAACATTGCTGTTATCTGATTTCAGAGTCTCCAGTAACCAAGGCA
CCAG
>TP303008_hit_64
CAGCTCCTGATTGCTCAACATTGCTGTTATCTGATTTCAGAGTCTCCAGTAACCAAGGCA
CCAG
>TP303126_query_64
CAGCTCCTGCGCTTTTAATGACCGTTGGAGGGATGTTCCTTCCTGAAACTCCCAACAGTC
TGAT
>TP303126_hit_64
CAGCTCCTGCGCTTTTAATGACCGTTGGAGGGATGTTCCTTCCTGAAACTTCCAACAGTC
TGAT
>TP303387_query_64
CAGCTCCTGTCTCAGAGCAAGGGTTCTGATTCCTTGTAGAAAAGCCAGGACTCCTGGAAC
TTGC
>TP303387_hit_64
CAGCTCCTGTCTCAGAGCAAGGGTTCTGATTGCTTGTAGAAAAGCCAGGACTCCTGGAAC
TTGC
>TP303734_query_64
CAGCTCCTTCGAATAAGCACTGTACACAGGCCGTTTTGGGATTTTAAACACTTTATTCAA
AGCC
>TP303734_hit_64
CTGCTCCTTCGAATAAGCACTGTACACAGGCCGTTTTGGGATTTTAAACACTTTATTCAA
AGCC
>TP303816_query_64
CAGCTCCTTGAACAGGTCGTGGAAGGAGTGTTGAAAAAAGTTAAAAGGCCATTACATGTG
TCTA
>TP303816_hit_64
CAGCTCCTTGAACAGGTCGTGGAAGGAGTGTTGAAAAAAGTTAGAAGGCCATTACATGTG
TCTA
>TP303833_query_64
CAGCTCCTTGACAGTCAACGCTGGTCAAAGGAGTGGTCAAACCTGGTCAAAAGTGCTGAA
CAGA
>TP303833_hit_64
CAGCTCCTTGACAGTCAATGCTGGTCAAAGGAGTGGTCAAACCTGGTCAAAAGTGCTGAA
CAGA
>TP303864_query_64
CAGCTCCTTGATTTCTGTGCACTGACAGACCTCATGTTTCCTTGTATTTCATTCCCACGT
TCAC
>TP303864_hit_64
CAGCTCCTTGATTTCTGTGCACTGACAGACCTCATGTTTCCTTGTATTTCATTCCCAGGT
TCAC
>TP304127_query_64
CAGCTCCTTTCTTCGACCTTTCACTTCAATTATTCTTCTCTTAGAGACCCAGTGCGAATG
TGTC
>TP304127_hit_64
CAGCTCCTTTCTTTGACCTTTCACTTCAATTATTCTTCTCTTAGAGACCCAGTGCGAATG
TGTC
>TP304434_query_64
CAGCTCGAAACCGCTTATGAGGGAAACTTCAGAAAGAGCATTTCGCCACTCTTCAATAGT
CGCT
>TP304434_hit_64
CAGCTCGAAACCGCTTATGAGGGAAACTTCAGAAAGAGCATTTCGCCACTCTTCAATAGT
GGCT
>TP304457_query_64
CAGCTCGAAAGCCACCCTTGTACTCATAGTGTCTTCTTGGTGCGTTCTATCTCCACTCTC
TATG
>TP304457_hit_64
CAGCTCGAAAGCCACCCTTGTACTCGTAGTGTCTTCTTGGTGCGTTCTATCTCCACTCTC
TATG
>TP304662_query_64
CAGCTCGAAGATGGTCGAACCCTTGCCGACTACAATATTCAGAAGGAATCCACCTTGCAC
CTTG
>TP304662_hit_64
CAGCTGGAAGATGGTCGAACCCTTGCCGACTACAATATTCAGAAGGAATCCACCTTGCAC
CTTG
>TP304718_query_64
CAGCTCGAAGTCCCCTCCATCTCCTTCTTTGCAGATGCTATTTGGCAGAAACAATCAAAA
GAAG
>TP304718_hit_64
CAGCTCGAAGTCCCCTTCATCTCCTTCTTTGCAGATGCTATTTGGCAGAAACAATCAAAA
GAAG
>TP304911_query_64
CAGCTCGAATTTGAGAGAACGCGCACATTCAAACTTCCGAACCTTGCCTTCCTTAACTTT
CGTT
>TP304911_hit_64
CAGCTCGAATTTGAGAGAACGCGCACATTCAAACTTCCGAACCTTGCCTTCCTTAACTTT
GGTT
>TP305037_query_64
CAGCTCGACCCAAGTGTTGGATTTTGAACATGTTGCTCTCTGTTGCAGGGTCTGTTTTGA
CTAC
>TP305037_hit_64
CAGCTCGACCCAAGTGTTGGATTTTGAACATGTTGCTTTCTGTTGCAGGGTCTGTTTTGA
CTAC
>TP305384_query_64
CAGCTCGAGCTACAATCCCCACTCGCCCATTCTTAGCACTAGAAAATGATCCAGAGACTG
CCCC
>TP305384_hit_64
CAGCTCGAGCTACAATCCCCACTCGCCCATTCTTAGCACTAGATAATGATCCAGAGACTG
CCCC
>TP305504_query_64
CAGCTCGAGTACACAGTTAGAGCCACTCTTTACCTCCATGCTGGCCGAACTTATTGGTTA
CTTG
>TP305504_hit_64
CAGCTCGAGTGCACAGTTAGAGCCACTCTTTACCTCCATGCTGGCCGAACTTATTGGTTA
CTTG
>TP305526_query_64
CAGCTCGAGTCACTGCATTCTTCCTCTTCTTCTGCATCTCGCCAGTCCTCTTCCTCCTCC
TCCT
>TP305526_hit_64
CAGCTCGAGTCACTGTATTCTTCCTCTTCTTCTGCATCTCGCCAGTCCTCTTCCTCCTCC
TCCT
>TP305573_query_64
CAGCTCGAGTTGGATGCTAAATTGGAATCATGGAAAAACCAAATCATAGAAGTCTATAGA
GGGT
>TP305573_hit_64
CAGCTCGAGTTGGATGCTAAATTGGAATCATGGAATAACCAAATCATAGAAGTCTATAGA
GGGT
>TP305702_query_64
CAGCTCGATCTGAAAACAATTTCATCGGATCAGTTAACTTCTTTGTGATGTGTTTTCAGG
TTCT
>TP305702_hit_64
CAGCTCGATCTGAAAACAATTTCATCGGATCAGTTAACTTTTTTGTGATGTGTTTTCAGG
TTCT
>TP305875_query_64
CAGCTCGATTTATAGTCACTAAGGACTGCGCATAGGCCATCACTGGGCACATGTGGGAGT
TGGA
>TP305875_hit_64
CAGCTCGATTTATAGTCACTAAGGACTGTGCATAGGCCATCACTGGGCACATGTGGGAGT
TGGA
>TP305940_query_64
CAGCTCGCAACATATCAAGATCGAGTTTATTCATTTGTTGACAATGGTGAAGCTATTTGT
CAGA
>TP305940_hit_64
CAGCTCGCAACATATCAAGATCGAGTTTATTCATTTGTTGACAATGGTGAAGCTATTTGT
TAGA
>TP306051_query_64
CAGCTCGCAGGGCTTGAGGAGCAAGCCACAGTGGGTTAAAGGAGTTGGCTGGAGGCTCAA
GTTA
>TP306051_hit_64
CAGCTCGCAGGGCTTGAGGAGCAAGCCGCAGTGGGTTAAAGGAGTTGGCTGGAGGCTCAA
GTTA
>TP306165_query_64
CAGCTCGCCATATCTCGTACGCTTTACCTTACGTCGACCACCCACAGAGGAACTGCCATT
TGGC
>TP306165_hit_64
CAGCTTGCCATATCTCGTACGCTTTACCTTACGTCGACCACCCACAGAGGAACTGCCATT
TGGC
>TP306186_query_63
CAGCTCGCCCAAGCAAGCACAGGTCCACACAGCACCAATCCTCATGCAACACACAACACG
CTGA
>TP306186_hit_63
CAGCTCGCCCAAGCAAGCACAGGTCCACACAGCACCAATCCTCATGCAACACACAGCACG
CTGA
>TP306593_query_64
CAGCTCGCTGGCCATGGCTTCCAAAGGGACAACATGAGACGCCGAATTTCCCCGCAGGAT
GCGT
>TP306593_hit_64
CAGCTCGCTGGCCATGGCTTCCAAAGGGACAACATGAGACGCCGAATTTCCCCGCAGGAT
GCTT
>TP307050_query_64
CAGCTCGGATTGGTTCGTGAGAGATCATGGTGGTATCTATCTCGATGGCGCAATGTGTGA
GAGT
>TP307050_hit_64
CAGCTCGGATTGGTTGGTGAGAGATCATGGTGGTATCTATCTCGATGGCGCAATGTGTGA
GAGT
>TP307054_query_64
CAGCTCGGATTGTGAATTCTCCCTCGGGCGGAGAAACCGAATGTCACAAACAATGCCGGC
AAGT
>TP307054_hit_64
CAGCTCGGATTGTGAATTCTCCCTCGGGCGGAGAAACCGAATGTCACAAACAATGCCGGG
AAGT
>TP307180_query_64
CAGCTCGGCCGCTGGCGGTGTCCATGATCGGGGCCTCTCCGGTTGTCGACGATGTCAGCG
GTGG
>TP307180_hit_64
CAGCTCGGCCGCTGGCGGTGTCCATGATCGGGGCCTCTCCGGTTGTCGACGATGTCAGCG
GTGT
>TP307192_query_64
CAGCTCGGCCTCACAAAAGGAGCAAAGAGTGTTCTCTGAAATCAACGAAGAAGAGGGCTA
GAAA
>TP307192_hit_64
CAGCTCGGCCTCACAAAAGGAGCAAAGAGTGTTCTCTGAAATCAGCGAAGAAGAGGGCTA
GAAA
>TP307231_query_64
CAGCTCGGCGACACAGAAGATAGAGACAGGTTCAGATTTGAAGATGATGTGCAAACCAAG
GCAT
>TP307231_hit_64
CAGCTCGGTGACACAGAAGATAGAGACAGGTTCAGATTTGAAGATGATGTGCAAACCAAG
GCAT
>TP307403_query_64
CAGCTCGGGCATCAGAAGTATTCGCTCTTACTAGGATTGATGCTATGAATCAGAGTGAGT
CAAT
>TP307403_hit_64
CAGCTCGGGCATCAGAAGTATTGGCTCTTACTAGGATTGATGCTATGAATCAGAGTGAGT
CAAT
>TP307581_query_64
CAGCTCGGTCAAACCTGGTCAACGCAGTCAAACAAAAAAGTCCTCCTTCCTTCGCACGTG
TGAG
>TP307581_hit_64
CAGCTCGGTCAAACCTGGTCAACGCAGTCAAACAGAAAAGTCCTCCTTCCTTCGCACGTG
TGAG
>TP307605_query_64
CAGCTCGGTCAACACCAGTCCAATTTGGCCTTCAAGAAGGGTTAAATTCAACCCAAAACA
GTCA
>TP307605_hit_64
CAGCTCGGTCAACACCAGTCCAATTTGGCCTTCAAGAAGGGTTAAATTCAACCCAAAACA
GTCG
>TP307761_query_51
CAGCTCGGTGCCTCGTTTTAGCCCTCAAAACAGTCCCTGGTCTCCTCGCTGAAAAAAAAA
AAAA
>TP307761_hit_51
CAGCTCGGTGCCTTGTTTTAGCCCTCAAAACAGTCCCTGGTCTCCTCGCTGAAAAAAAAA
AAAA
>TP307776_query_64
CAGCTCGGTGGTATATGAATATAGAAGCTTGGAAGCCCAGATTGCAGAACTTGAAGGCTG
TCTT
>TP307776_hit_64
CAGCTGGGTGGTATATGAATATAGAAGCTTGGAAGCCCAGATTGCAGAACTTGAAGGCTG
TCTT
>TP308242_query_64
CAGCTCGTCGGAGGAGAATGCCGTGAAAGGTGAGAACAAGTTATCGTTGAACGTTCAAAC
TAAA
>TP308242_hit_64
CAGCTCGTCGGAGGAGAATGCCGTGAGAGGTGAGAACAAGTTATCGTTGAACGTTCAAAC
TAAA
>TP308249_query_64
CAGCTCGTCGGCGCATTTCAGATCGATTCCGGTGGTTGCAGGTCAGCGCAACCAGAACAA
ATAT
>TP308249_hit_64
CAGCTCGTCGGCGCATTTGAGATCGATTCCGGTGGTTGCAGGTCAGCGCAACCAGAACAA
ATAT
>TP308500_query_64
CAGCTCGTGCCGGTGAAATTATGAGGAGAAGTAGTGTATCGTCTGCGGGATCTTTATCGG
ACAG
>TP308500_hit_64
CAGCTCGTGCCGGTGAAATTATGAGGAGAAGTAGTGTATCGTCTGCGGGATCTTTATCGG
ATAG
>TP308512_query_64
CAGCTCGTGCTAGAAGGATTGTGGCCATTCTGGATAATCTTCAAAATTGATATAATACTT
TACT
>TP308512_hit_64
CAGCTCGTGCTAGAAGGATTGTGGCCATTCTGGATAGTCTTCAAAATTGATATAATACTT
TACT
>TP308843_query_64
CAGCTCGTTGATTTCTTTGTTCAACAAACCTCATTTTTCATGCCCAGATCCGCTCAGAAA
ACTG
>TP308843_hit_64
CAGCTTGTTGATTTCTTTGTTCAACAAACCTCATTTTTCATGCCCAGATCCGCTCAGAAA
ACTG
>TP312213_query_64
CAGCTCTAAGGCAACCAGCGAGGAGGTTGAGGGGAGATTCCTGGGAAAATCTGAGGTGGA
TTAC
>TP312213_hit_64
CAGCTCTAAGGCAACCAGCGAGGAGGTTGAGGGGAGATTCCTGGGCAAATCTGAGGTGGA
TTAC
>TP312615_query_64
CAGCTCTACCTCCTTGCAAGCCTCCCTCATGTTCACTACGTTTTACTGCCCTGCTTATGC
ATAA
>TP312615_hit_64
CAGCTCTACCTCCTTGCAAGCCTCCCTCGTGTTCACTACGTTTTACTGCCCTGCTTATGC
ATAA
>TP312765_query_64
CAGCTCTACTTGGCAGGAGATTTCAGAGAATTTTGATTCTGTAACGATCGAAAAAGGCTC
TCAC
>TP312765_hit_64
CAGCTCTACTTGGCAGGAGATTTCAGAGAATTTTGATTCTGTAACGATCGAAAAGGGCTC
TCAC
>TP313030_query_64
CAGCTCTAGCCAACTTCAACACTTTTGAGAGCAGGCATGATTCATTAACGGTAGGCCCAT
GTTC
>TP313030_hit_64
CAGCTCTAGCCAACTTCAACACTTTTGAGAGCAGGCATGATTCATTGACGGTAGGCCCAT
GTTC
>TP313472_query_64
CAGCTCTATCCACTCCCTGCCTTCACATTTCTTCTCCATGCATTCTCATCCTCTGCACTA
TCTC
>TP313472_hit_64
CAGCTCTATCCACTTCCTGCCTTCACATTTCTTCTCCATGCATTCTCATCCTCTGCACTA
TCTC
>TP313606_query_64
CAGCTCTATGCAAGATAAGTTTACTCCTGAACCAGAACCTTCAACGAGTTTCCAGAATGG
GAGT
>TP313606_hit_64
CAGCTCTATGCAAGATAAGTTTACTCCTGAACCAGAACCTTCAACGAGTTTCCCGAATGG
GAGT
>TP313958_query_64
CAGCTCTCAAAACACGCTTGGCTCAGTCCTCATATACGAAAAGAGCCCTATGGACTCTTC
CGCA
>TP313958_hit_64
CAGCTCTGAAAACACGCTTGGCTCAGTCCTCATATACGAAAAGAGCCCTATGGACTCTTC
CGCA
>TP314196_query_64
CAGCTCTCACCCCCAAGGCAGATTCCAGGGCTGGAGAGGACTGCTCCAGGGGCCAAAATG
ATTC
>TP314196_hit_64
CAGCTCTCACCCCCATGGCAGATTCCAGGGCTGGAGAGGACTGCTCCAGGGGCCAAAATG
ATTC
>TP314630_query_64
CAGCTCTCCATCCATTAAATACTCTTCGATTGTCTGCAAGTCTGCTGGCAACGACAAATT
ATTA
>TP314630_hit_64
CAGCTCTTCATCCATTAAATACTCTTCGATTGTCTGCAAGTCTGCTGGCAACGACAAATT
ATTA
>TP314763_query_64
CAGCTCTCCGATATCCACACCAAATGTTCGAACAGCACCACCTCGCAGTCAAATGAGAAG
CCGT
>TP314763_hit_64
CAGCTCTCCGATATCCACACCAAATGTTCGAACATCACCACCTCGCAGTCAAATGAGAAG
CCGT
>TP314791_query_64
CAGCTCTCCGTGGCACGTTGTAGACCCAAGTCCGCTCCTCGACACGTAAATGTTATACTT
TCGA
>TP314791_hit_64
CAGCTCTCCGTGGCACGTTGTAGACCCAAGTCCGCTCCTCGACAGGTAAATGTTATACTT
TCGA
>TP314835_query_64
CAGCTCTCCTCATCAAATTAGAAACGAAAAAATAAAATAGAGAAGAGAGCGTTGAGGTTA
TGCA
>TP314835_hit_64
CAGCTCTCCTCATCAAATTAGAAACGAAGAAATAAAATAGAGAAGAGAGCGTTGAGGTTA
TGCA
>TP314877_query_64
CAGCTCTCCTGGCATGTCCTGCTCACTTTCAGCCTTTTGCCAGACCTCCTATAGCCCTTA
TTCT
>TP314877_hit_64
CAGCTCTCCTGGCATGTCCTGCTCACTTTCAGCCTTTTGCCAGATCTCCTATAGCCCTTA
TTCT
>TP314953_query_64
CAGCTCTCGACTTCCGCTCCATCGTAACGCGGATTACCTCGTTTACCATGGCGTTGGACA
GAGC
>TP314953_hit_64
CAGCTCTCGACTTCCGCTCCATCGTAACGCGGATTACCTCGTTTACCATGGTGTTGGACA
GAGC
>TP315239_query_64
CAGCTCTCTCAAAACAAGGTTTCCCTCTGACAGTGAAGATAGCCAGGGCAATGGAGTATT
CAAA
>TP315239_hit_64
CAGCTCTCTCAAAACAAGGTTTCCCTCTGACAGTGAAGATAGCCAGGGCAATGGAGTATT
CAGA
>TP315599_query_64
CAGCTCTCTTGCTCGTTCTGATGATAATAGTGGGCATAGCAGAAGTCGCAGAGGTGAAAG
CACA
>TP315599_hit_64
CAGCTCTCTTGCTCGTTCTGATGATAATAGTGGGCATAGCAGAAGTCGCAGAGGTGAAGG
CACA
>TP315768_query_64
CAGCTCTGAAATGCCCACGCTGGTCCTGAAATGTCTTTCTTTCTTTCCCTTTTGCGTCCT
CTTT
>TP315768_hit_64
CAGCTCTGAAATGCCCACGCTGGTCCTGAGATGTCTTTCTTTCTTTCCCTTTTGCGTCCT
CTTT
>TP315992_query_64
CAGCTCTGACAGTTTATATTGGAACTTTTATTTTCACAAACATATTGGAACTTTGGAAAA
GTTC
>TP315992_hit_64
CAGCTCTGACAGTTTATATTGGAACTTTTATTTTCACAAACCTATTGGAACTTTGGAAAA
GTTC
>TP316351_query_64
CAGCTCTGATTTCTTCGCACGTGTCGCTGATCTAGGGCTTGAGATGGACCCTTTTACTTG
ATTT
>TP316351_hit_64
CAGCTCTGATTTCTTTGCACGTGTCGCTGATCTAGGGCTTGAGATGGACCCTTTTACTTG
ATTT
>TP316395_query_64
CAGCTCTGCAACCACAGGGGAATGACAACACGACCATCCTAGCTTGCTTCCCGACAACGA
GGCC
>TP316395_hit_64
CAGCTCTGCAACCACAGGGGAATGACAACATGACCATCCTAGCTTGCTTCCCGACAACGA
GGCC
>TP316616_query_64
CAGCTCTGCATGTCCCCTGCTTCTTGATCTGAATCTCCAGACTTCAACGATTGAGACGAT
TTCT
>TP316616_hit_64
CAGCTCTGCATGTCCCCTGCTTCTTGATCTGAATCTCCAGACTTCAACGATTGAGAGGAT
TTCT
>TP316717_query_64
CAGCTCTGCCGAGTTCCTTTTGTACTTGGTGGCTTCTACGTTTGTTGGTGCGGGTGATGA
AGTC
>TP316717_hit_64
CAGCTCTGCCGAGTTCCTTTTGTACTTGGTGGCTTCTACGTTTGTTGGTGCGGGTGATGA
AGTT
>TP316841_query_60
CAGCTCTGCGTGCAGGCGAGACATATACACTGGGAATGACCCCACTGGCTCCAACTGCTG
AAAA
>TP316841_hit_60
CAGCTCTGCGTGCAGGCGAGACATGTACACTGGGAATGACCCCACTGGCTCCAACTGCTG
AAAA
>TP316877_query_64
CAGCTCTGCTACCAACCCTGCAGGGAGGTTGAAAGAACTCATGCTCTCTGTCGTTGCTGT
TGGT
>TP316877_hit_64
CAGCTCTGCTACCAACCCTGCAGGGAGGTTGAAAGAACTCATGTTCTCTGTCGTTGCTGT
TGGT
>TP317073_query_64
CAGCTCTGGACAAGTCGATGTAGGGATCCGTAAATGCTGTATGTCCAACCATGCATGCAA
CTGT
>TP317073_hit_64
CAGCTCTGGACAAGTCGATGTAGGGATCCGTAAATGCTGTGTGTCCAACCATGCATGCAA
CTGT
>TP317283_query_64
CAGCTCTGGCCTATTTCGTGGACAAGGTCGACGGGGCGAGCAGGAAAGTTAGTTTTCGTT
CTTG
>TP317283_hit_64
CAGCTCTGGCCTATTTTGTGGACAAGGTCGACGGGGCGAGCAGGAAAGTTAGTTTTCGTT
CTTG
>TP317349_query_61
CAGCTCTGGGCAGGATTCGAACTCGCGATCTTGGGGACAAAGGCCGCGGGGGCCGAGGCT
GAAA
>TP317349_hit_61
CAGCTCTGGGCAGGATTCGAACTCGCGATCTTGGGGACAAAGGCGGCGGGGGCCGAGGCT
GAAA
>TP317354_query_64
CAGCTCTGGGCTACATAGAAAGTTTCCAAGTAGGGTCGTTCTTTTACCAACGAACAATGA
TTAA
>TP317354_hit_64
CAGCTCTGGGCTACATAGAAAGTTTCCAAGTGGGGTCGTTCTTTTACCAACGAACAATGA
TTAA
>TP317423_query_64
CAGCTCTGGTCTGGTTGGCGCATAAGGACATGGTCTCCCTGCATGGTTATTTGTCTGGTC
AAAC
>TP317423_hit_64
CAGCTCTGGTCTGGTTGGCGCATAAGGACGTGGTCTCCCTGCATGGTTATTTGTCTGGTC
AAAC
>TP317514_query_64
CAGCTCTGGTTTGGTTTCTTCAGAGATTCGAGATGGGCAAAGTATTGCTAAAGTCTCTGC
AGAT
>TP317514_hit_64
CAGCTCTGGTTTGGTTTCTTCAGAGATTCGAGATGGGCAAAGTATTGCTAAAGTCTTTGC
AGAT
>TP317536_query_64
CAGCTCTGTAACTCCAAATTTCCTCAGTTTTATTGTGAGATATACCGGCTCAGCTTCCCC
AGTC
>TP317536_hit_64
CAGCTCTGTGACTCCAAATTTCCTCAGTTTTATTGTGAGATATACCGGCTCAGCTTCCCC
AGTC
>TP317707_query_64
CAGCTCTGTCCTCTAAACAGACCCCTGAAACAACCCTTAAATGCCCTTGCTGTCACCTAC
AGCA
>TP317707_hit_64
CAGCTCTGTCCTCTAAACGGACCCCTGAAACAACCCTTAAATGCCCTTGCTGTCACCTAC
AGCA
>TP317708_query_64
CAGCTCTGTCCTCTAAACGGACCCCTGAAACAACCCTTAAATGCCCTCGCTGTCCAGTCC
TCTC
>TP317708_hit_64
CAGCTCTGTCCTCTAAATGGACCCCTGAAACAACCCTTAAATGCCCTCGCTGTCCAGTCC
TCTC
>TP318239_query_64
CAGCTCTTACTAATCAGGCTACCTGCGTCCAAAGTCTCCAGAGAACACATTGAATCCTAG
TGTA
>TP318239_hit_64
CAGCTCTTACTAATCAGGCTACCTGCGTCCAAAGTCTCCAGAGAACACATTGAGTCCTAG
TGTA
>TP318244_query_64
CAGCTCTTACTCACCGCCTATCTGGAGCTGGAAGAAGCGAGCACCAGCGCAGAAACGCAG
AGGC
>TP318244_hit_64
CAGCTCTTACTCACCGCCTATCTGGAGCTGGAAGAAGCGAGCACGAGCGCAGAAACGCAG
AGGC
>TP318338_query_64
CAGCTCTTAGTGGCATATCAGTGCGTGAGATCTTCTCTAGTTCCGTTTGTTTGTGTTCTG
GACT
>TP318338_hit_64
CAGCTCTTAGTGGCATATCAGTGCGTGAGATCTTCTCTAGTTCTGTTTGTTTGTGTTCTG
GACT
>TP318422_query_64
CAGCTCTTATTGTCCATGATATTGGGCACCCTCTGCTTACCCAACCAGATAGGAGCTAGT
TTTC
>TP318422_hit_64
CAGCTCTTATTGTCCCTGATATTGGGCACCCTCTGCTTACCCAACCAGATAGGAGCTAGT
TTTC
>TP318647_query_64
CAGCTCTTCATCCGTCATGACAGGCGGAGTGAGAGCATACGTCACTTTGGGATGCTTCCG
CGCC
>TP318647_hit_64
CAGCTCTTCATCCGTCATGACGGGCGGAGTGAGAGCATACGTCACTTTGGGATGCTTCCG
CGCC
>TP318692_query_64
CAGCTCTTCCAACAAGGGAATTCGGCCTCTTCTCCAGCACTTCAGACCCTTGGAATAGAC
CTAA
>TP318692_hit_64
CAGCTCTTCCAACAAGGGAATTCGGCCTCTTCTCCAGCACTTCAGACCCTTGGAATGGAC
CTAA
>TP318718_query_64
CAGCTCTTCCACTCGATATTTGACTCTCATCCTTTATATGGATCATCCTTCCCCTCCTCT
TATC
>TP318718_hit_64
CAGCTCTTCCACTGGATATTTGACTCTCATCCTTTATATGGATCATCCTTCCCCTCCTCT
TATC
>TP319493_query_64
CAGCTCTTGCAAGACCCTGCAAACTGGTCATGTGAAACCCACAAAAGGGTGCAAGCTCAG
GTTG
>TP319493_hit_64
CAGCTCTTGCAAGACCCTGCAAACTGGTCATGTGAAGCCCACAAAAGGGTGCAAGCTCAG
GTTG
>TP320031_query_64
CAGCTCTTTAAAACTCAAACAAGAAGCCAGCAAACCAAAAGAAACCTCCGCGGATGAAAC
AAGC
>TP320031_hit_64
CAGCTCTTTAAAACTCAAACAAGAAGCCAGCAAACCAAAAGAAACCTCTGCGGATGAAAC
AAGC
>TP320492_query_59
CAGCTCTTTTCTCTTTGCGCTTGTCCATGGTTATCTGCTGTTGCCGGCATTCCACGCTGA
AAAA
>TP320492_hit_59
CAGCTCTTTTCTCTTTGCGCTTGTCCATGGTTATCTGTTGTTGCCGGCATTCCACGCTGA
AAAA
>TP321484_query_64
CAGCTGAACAATCATGTCCCTCTTCTGTCTCCGGGTCCCGGAAACACCAGTGGCTCCAAC
AACT
>TP321484_hit_64
CAGCTGAACAATCATGTCCCTCTTCTGTCTCCGGGTCTCGGAAACACCAGTGGCTCCAAC
AACT
>TP321699_query_64
CAGCTGAACTTAACTCATAGCAGATTCTGAGAACAGTCTGGAATCTGACGGACAGGAATG
AAGT
>TP321699_hit_64
CAGCTGAACTTAACTCATAGCAGATTCTGAGAACAGTCTGGAATCTGACGGACAGGAATG
CAGT
>TP321910_query_64
CAGCTGAAGCACATCGAAAAAATTGTGGTGACTTATGGACTACCGGAGTTTATTGAGTTG
AGAG
>TP321910_hit_64
CAGCTGAAGCATATCGAAAAAATTGTGGTGACTTATGGACTACCGGAGTTTATTGAGTTG
AGAG
>TP322183_query_64
CAGCTGAAGTGAGTTGTCTTCCAACTCTTCCCCTAGTTGCCTCCCTCTAAGGAAGTTGTG
GCAC
>TP322183_hit_64
CAGCTGAAGTGAGTTGTCTTCCGACTCTTCCCCTAGTTGCCTCCCTCTAAGGAAGTTGTG
GCAC
>TP322740_query_64
CAGCTGACAGTTTCGCTACAATTGTGACCCTTGTTTTCGGCACTCTCGACCTGCTCGTGG
CCCC
>TP322740_hit_64
CAGCTGACAGTTTTGCTACAATTGTGACCCTTGTTTTCGGCACTCTCGACCTGCTCGTGG
CCCC
>TP323017_query_64
CAGCTGACGGAGAAGGGACAGGGATGTAGGGAAAGGGTAGAGGGGAAGGTACCGCAAAGG
TGAC
>TP323017_hit_64
CAGCTGAGGGAGAAGGGACAGGGATGTAGGGAAAGGGTAGAGGGGAAGGTACCGCAAAGG
TGAC
>TP323202_query_64
CAGCTGACTCAGAATGGCATGTCTGGCCCGCCGCCAGCCACCGGAGCCTCCGTGGACGCA
ATGC
>TP323202_hit_64
CAGCTGACTCAGAATGGCATGTCTGGCCCGCCGCCCGCCACCGGAGCCTCCGTGGACGCA
ATGC
>TP323484_query_64
CAGCTGAGAAGGTTTAAACGGCTGAACGTTCCTGAAGGCCTCGACGTAGGATAGCAACCC
CGGG
>TP323484_hit_64
CAGCTGAGAAGGTTTAAACGGCTGAACGTTCCTGAAGGCCTCGACGTAGGATAGCAACCT
CGGG
>TP323849_query_64
CAGCTGAGCTTAGCGGATCGGCTGAGGCCCGGCGGCAAAGCCCCCGATGGGCTCTCGTAC
AAGG
>TP323849_hit_64
CAGCTGAGCTTAGCGGATCGGCTGAGGCCCGGCGGCAAAGCCCCCGATGGGTTCTCGTAC
AAGG
>TP324164_query_64
CAGCTGAGGGTCATTGCAAATGCAGAGGTGCCGTTGCCAATGGCCCCATTCTATTGCTGT
CCAC
>TP324164_hit_64
CAGCTGAGGGTCATTGCAAATGCAGAGGTGCCGTTGCCAATGGCCCCATTCTGTTGCTGT
CCAC
>TP325212_query_64
CAGCTGATGACACCATGGAACGACTAGCCCTTGCCCAGAGGTTTGGGTAAGGAAACCCGC
AGGC
>TP325212_hit_64
CAGCTGATGACACCATGGAACGACTAGCCCTTGCCCAGAGGTTTGGGTCAGGAAACCCGC
AGGC
>TP325318_query_64
CAGCTGATGCGGAAAGGAGAAAGAACAGAGGTGTAATCTTGACCACTCACCAGAGCATAT
AGAG
>TP325318_hit_64
CAGCTGATGCGGAAAGGAGAAAGAACAGAGGTGTAATCTTGACCACTCACCAGAGCATCT
AGAG
>TP325549_query_64
CAGCTGATTAGCGCGGTGGATTTCTGCCACAGCCGGGGTGTGTATCACCGGGATCTGAAG
CCGG
>TP325549_hit_64
CAGCTGATTAGCGCGGTGGATTTCTGCCACAGCCGGGGTGTGTATCACCGGGATTTGAAG
CCGG
>TP326323_query_64
CAGCTGGAATGTCATAATTGCAAGAAACCTATGCCTGAGTGGTAAAAGTATCGTCTGTAA
TTTA
>TP326323_hit_64
CAGCTGGAATGTCATAATTGCAAGAAACCTATGCCTGAGTGGTAGAAGTATCGTCTGTAA
TTTA
>TP326761_query_64
CAGCTGGAGCGGCTACGGCTCAATGGTGTCCACTGGAGAACGTCAGATGGTGGCTACCAC
TAGG
>TP326761_hit_64
CAGCTGGAGCGGCTACGGGTCAATGGTGTCCACTGGAGAACGTCAGATGGTGGCTACCAC
TAGG
>TP326906_query_55
CAGCTGGAGGTGCTCACAGGAAGCGAGGGAGAGATCCGTAAGAACTGCTGGGCTGAAAAA
AAAA
>TP326906_hit_55
CAGCTGGATGTGCTCACAGGAAGCGAGGGAGAGATCCGTAAGAACTGCTGGGCTGAAAAA
AAAA
>TP327001_query_64
CAGCTGGAGTTGCCTGTTGTAGTTTCTCGCCGGAGGATATGTGAAGTGGCAAGGAATTAT
GCTT
>TP327001_hit_64
CAGCTGGAGTTGCCTGTTGTAGTTTCTCGCCGGAGGATATGTGAAGTGGCAAGGAATTAT
GTTT
>TP327038_query_64
CAGCTGGATATAAGGGTGTTAGAGATGGTATCAAGGATAGAGAAGATAACCCCTTTTTCG
AAGA
>TP327038_hit_64
CAGCTGGATATAAGGGTGTTAGAGATGGTATCAGGGATAGAGAAGATAACCCCTTTTTCG
AAGA
>TP327238_query_64
CAGCTGGATTGAGTTAGATGACAAAGTTCATGCATTCCGCGTGGGAGAAAAGGTGCACCA
ACAA
>TP327238_hit_64
CAGCTGGATTGAGTTAGATGACAAAGTTCATGCATTCCGTGTGGGAGAAAAGGTGCACCA
ACAA
>TP327382_query_64
CAGCTGGCACACATTTCAAGGGGGATGAGATATTGGTTTCTGAGTGAACCTGGGAATGAA
ATAC
>TP327382_hit_64
CAGCTGGCACACATTTCAAGGGGGATGAGATATTGGTTTCTGAGTGAACGTGGGAATGAA
ATAC
>TP327511_query_64
CAGCTGGCATCCCTCACAATGGCTTCGCTTTGCACTGTCTTGGAAATGCATTTGATGGCA
CTAG
>TP327511_hit_64
CAGCTGGCATCCCTCACAATGGCTTCGCTTTGCACTGTCTTGGAAATGCATTTGATGGCA
TTAG
>TP327626_query_64
CAGCTGGCCCTCAGGGAGAGACCAGTCGAAGGAATGGAGTAAGGAGGCGAGCATTAACTG
AACC
>TP327626_hit_64
CAGCTGGCCCTCAGGGAGAGACCAGTCGAAGGAATGGAGTAAGGAGGCGAGCATTAGCTG
AACC
>TP327738_query_64
CAGCTGGCGCGAGTTGTATTGATCGAGTCTCGCGAAACCTCAACGGAAACCCTCCATCGC
GGCG
>TP327738_hit_64
CAGCTGGCGCGAGTTGTATTGCTCGAGTCTCGCGAAACCTCAACGGAAACCCTCCATCGC
GGCG
>TP328270_query_64
CAGCTGGGCACATATTGTTATCATTTTCTGTTAATGCTCTCTGCCATCCCTGACTCAAAA
AAGT
>TP328270_hit_64
CAGCTGGGCACATATTGTTATCATTTTCTGTTAATGCTCTCTGTCATCCCTGACTCAAAA
AAGT
>TP328599_query_64
CAGCTGGGTGACCCCTCTCACAATAGCAGTCCTTATCAATAACCAGAGGGAATTCATCTC
TATC
>TP328599_hit_64
CAGCTGGGTGACCCCTCTCACAATAGCAGTCCTTATCAATAACCAGAGGGAGTTCATCTC
TATC
>TP328688_query_64
CAGCTGGGTTTGTGGTCCTCCTGTAGGATCCCAACCATTTGCACATCACGTACTGGTACT
CTCT
>TP328688_hit_64
CAGCTGGGTTTGTGGTCTTCCTGTAGGATCCCAACCATTTGCACATCACGTACTGGTACT
CTCT
>TP329053_query_64
CAGCTGGTGAAAATGGAATTGGTTGCCAAGAAAATCCATTTGGGTGTCGTGAAAATTCAT
ATGG
>TP329053_hit_64
CAGCTGGTGAAAATGGAATTGGTTGCCGAGAAAATCCATTTGGGTGTCGTGAAAATTCAT
ATGG
>TP329732_query_64
CAGCTGTAAATGTGTATTGGAAAGTTGAAACCAAATAACCATAATGGTTTTATTTGGCAG
GTCT
>TP329732_hit_64
CAGCTGTAAATGTGTATTGGAAAGTTGAAACCAAATAAGCATAATGGTTTTATTTGGCAG
GTCT
>TP329976_query_64
CAGCTGTACACTGTTGCACACACCCGATCATGGCTACCCTACGTCTATACATTGTTGCCC
AACT
>TP329976_hit_64
CAGCTGTACACTGTTGCACACACCCGATCATGGCTACCCTATGTCTATACATTGTTGCCC
AACT
>TP330107_query_64
CAGCTGTACTTGACCATGATGGTGAAGAAGAGGGAAATGCTTCCATGTGTTCATCCATCA
AGAT
>TP330107_hit_64
CAGCTGTACTTGACCATGATGGTGAAGAAGAGGGAAATGTTTCCATGTGTTCATCCATCA
AGAT
>TP330152_query_64
CAGCTGTAGACAGAGCGGCTCCTGCAATGGCACCTTGCACCATATGATCATAATTGGGCT
CCTC
>TP330152_hit_64
CAGCTGTAGACAGAGCGGCTCCTGCAATGGCACCTTGCACTATATGATCATAATTGGGCT
CCTC
>TP330170_query_64
CAGCTGTAGAGACCAGTGCAGATTTGGGAGCTTCCGATGTCCAACATATAGTTTGTGGGA
CTGT
>TP330170_hit_64
CAGCTGTAGAGACCAGTGCAGATTTGGGAGCTTCCGGTGTCCAACATATAGTTTGTGGGA
CTGT
>TP330247_query_64
CAGCTGTAGCAGTGGCAAAGAGTTCTATATCTATGGCTTTGTCCTCTCCATTGCCTCCTA
TGGC
>TP330247_hit_64
CAGCTGTAGCAGTGGCACAGAGTTCTATATCTATGGCTTTGTCCTCTCCATTGCCTCCTA
TGGC
>TP330248_query_64
CAGCTGTAGCAGTGGCAGAGAGTTCTATATCTATGGCTTTCTCCTCTCCATTGCCTCCTA
TGGC
>TP330248_hit_64
CAGCTGTAGCAGTGGCAGAGAGTTCTATATCTATGGTTTTCTCCTCTCCATTGCCTCCTA
TGGC
>TP331096_query_64
CAGCTGTCCACGTGATCTTCTCTATCGACTCCATCCCGCTCAAATATCCTCCCCACACAT
TCTC
>TP331096_hit_64
CAGCTGTCCACGTGATCTTCTCTATCGACTCCATCCCGCTCAAATATCCTCCCCACATAT
TCTC
>TP331189_query_64
CAGCTGTCCCTATAGGCTACATTGGACGAGAGATCTATGCTGGTGCATTGGGATCTGGAA
GACT
>TP331189_hit_64
CAGCTGTCCCTATAGGCTACATTGGACGAGAGATCTATGCTGGTGCTTTGGGATCTGGAA
GACT
>TP331298_query_64
CAGCTGTCGATGGATTCTGAGACAAGACAATCTCATACCCATCTCCATATGAACTCATTC
CTTC
>TP331298_hit_64
CAGCTGTGGATGGATTCTGAGACAAGACAATCTCATACCCATCTCCATATGAACTCATTC
CTTC
>TP331666_query_64
CAGCTGTGAAGCAGTGAGTCGCAGGACTGTCCAACTTCTCTGCAATTTTTCCAAACAGAA
AGCA
>TP331666_hit_64
CAGCTGTGAGGCAGTGAGTCGCAGGACTGTCCAACTTCTCTGCAATTTTTCCAAACAGAA
AGCA
>TP331928_query_64
CAGCTGTGCAGGTCCTATGACTATTCGGCCTGCTTCACCTGCCTTGGCCCCCTTGCCCCC
GGGT
>TP331928_hit_64
CAGCTGTGCAGGTCCTATGACTATTCGGCCTGCTTCACCTGCCTTGGCCTCCTTGCCCCC
GGGT
>TP331968_query_64
CAGCTGTGCCTTTTGTATCTAACCCCCATCAAAACCTGCACCGAAAACACACCAACCAAT
GCAA
>TP331968_hit_64
CAGCTGTGCCTTTTGTATCTAACCCCTATCAAAACCTGCACCGAAAACACACCAACCAAT
GCAA
>TP332115_query_64
CAGCTGTGGCAAGAGAAAAATGTCTTAAACTACAGGTGCCCGGTTAGAGCAATTCTCCTT
TCTA
>TP332115_hit_64
CAGCTGTGGCAAGAGAAAAATGTCTTAAACTACAGGTGCCCGGTTAGAGCAATTCTCCTT
TCTT
>TP332140_query_64
CAGCTGTGGCGGAGCCTTCGCAGGAATCTGGTTAGCGAAGCCCTCAGCCCTTCGGCGATG
AAGG
>TP332140_hit_64
CAGCTGTGGCGGAGCCTTCGCAGGAATCTGGTTAGCGAAGCCCTCAGCCCTTCGGTGATG
AAGG
>TP332175_query_64
CAGCTGTGGGAGTGGCTACAAATGGAACAAGGACGAGATTGAACGACAGTTGTGGCATCG
GTAT
>TP332175_hit_64
CAGCTGTGGGAGTGGCTACAACTGGAACAAGGACGAGATTGAACGACAGTTGTGGCATCG
GTAT
>TP332212_query_64
CAGCTGTGGGTATGGTTGAGCCTACGAACGTAGCCTTGTAGCTCTATGCCAAAATTCGAC
ATTA
>TP332212_hit_64
CAGCTGTGGGTATGGTTGAGCCTACGAACGTAGCCTTGTAGTTCTATGCCAAAATTCGAC
ATTA
>TP332273_query_64
CAGCTGTGGTTGTTACACCCGGGGGCAAGGAGGCCAAGGCAGGTGAAGCAGGCCGAATAG
TCAT
>TP332273_hit_64
CAGCTGTGGTTGTTACACCCGGGGGCAAGGGGGCCAAGGCAGGTGAAGCAGGCCGAATAG
TCAT
>TP332741_query_64
CAGCTGTTCAAACCCTCCAAAACCTGCCCTTCAATTTTGCTGGCTGATCTCAGTCCTTCT
CCCT
>TP332741_hit_64
CAGCTGTTCAAACCCTCCAAAACCTGCTCTTCAATTTTGCTGGCTGATCTCAGTCCTTCT
CCCT
>TP332823_query_64
CAGCTGTTCCCAGCTCTTTACTCAGTCGTGACACTCTTTGCAAGGTTTCGAGGTTGATCA
ACAT
>TP332823_hit_64
CAGCTGTTCCCAGCTCTTTACTCAGTCGTGACACTCTTTGCAAGGTTTCGAGGTTGATCG
ACAT
>TP333128_query_64
CAGCTGTTGCTATCCTGGGGTAAAATCATATGGAAAATGTCTTAGGGTGTTGAAGCTGGC
AATC
>TP333128_hit_64
CAGCTGTTGCTATTCTGGGGTAAAATCATATGGAAAATGTCTTAGGGTGTTGAAGCTGGC
AATC
>TP333232_query_64
CAGCTGTTGGTGTTCCGGCTTGGCGCAGGCCAGTCGCGAAGGTAAGCCAACCTACACATT
TCGA
>TP333232_hit_64
CAGCTGTTGGTGTTCCGGCTTGGGGCAGGCCAGTCGCGAAGGTAAGCCAACCTACACATT
TCGA
>TP333452_query_57
CAGCTGTTTCTTGTGCTTCCGAGACTACCAACTTCCTGCTCTCCCCCTTCCTGGCTGAAA
AAAA
>TP333452_hit_57
CAGCTGTTTCTTGTGCTTCCGAGACTACCAACTTCCTGCTCTCCCCGTTCCTGGCTGAAA
AAAA
>TP334187_query_64
CAGCTTAACATCAGCGACCAAGCAATTCTGGAGGAGCTAGGGGAGATAGTTCCATACCCT
GGTC
>TP334187_hit_64
CAGCTTAACATCAGCGACCAAGCAATTCTGGAGGAGCTAGGGGGGATAGTTCCATACCCT
GGTC
>TP334333_query_64
CAGCTTAACTGTAGGTATTTCAGCGAGTGTAGATGGCAAAATTCCTCTAGCAAAGTTTCC
AGAT
>TP334333_hit_64
CAGCTTAACTGTAGGTATTTCAGCGAGTGTAGATGGCAAAATTCCTCTGGCAAAGTTTCC
AGAT
>TP335015_query_64
CAGCTTACAAACTGCCCTTACCCTCGCCCCAAATTCTATTTAACGCACATTTCTCACTTT
TGTC
>TP335015_hit_64
CAGCTTACAAACTGCCCTTGCCCTCGCCCCAAATTCTATTTAACGCACATTTCTCACTTT
TGTC
>TP335243_query_64
CAGCTTACAGACAGAATTCAGAATGCTGGAACTGAAGTTGTGGAAGCAAAAGCGGGCGCT
GGAT
>TP335243_hit_64
CAGCTTACAGTCAGAATTCAGAATGCTGGAACTGAAGTTGTGGAAGCAAAAGCGGGCGCT
GGAT
>TP335252_query_64
CAGCTTACAGATTCAACTGACTCTCCATTCGTTCTTTGAAGCCAGTGATCATCATCAAAA
TCAC
>TP335252_hit_64
CAGCTTACAGATTCAACTGACTGTCCATTCGTTCTTTGAAGCCAGTGATCATCATCAAAA
TCAC
>TP335498_query_64
CAGCTTACCCCATCGTCACAATTCTTGGTACCGTCGGCCGACGCATTAGGATTGGGCAAC
AGCC
>TP335498_hit_64
CAGCTTACCCCGTCGTCACAATTCTTGGTACCGTCGGCCGACGCATTAGGATTGGGCAAC
AGCC
>TP335511_query_64
CAGCTTACCCTGGGTAATACGGCGTTGGTACTAGAAAGGCTTCCCCAGGATCAGCTAGAC
AGAA
>TP335511_hit_64
CAGCTTACCCTGGGTAATACGGCGTTGGTACTAGAAAGGCTTCCCCAGGATCAGCTAGAT
AGAA
>TP335532_query_64
CAGCTTACCGTAGAGAGGAGTATGAGACCTGCTTTCGATGCATGACATGAAGGATTCATC
CAGT
>TP335532_hit_64
CAGCTTACTGTAGAGAGGAGTATGAGACCTGCTTTCGATGCATGACATGAAGGATTCATC
CAGT
>TP335702_query_64
CAGCTTACTACGGTGTGCTGAGGCTTTCTATCTCACATACCGGAGATTGCCATTTATTAC
TCGT
>TP335702_hit_64
CAGCTTACTACGGTGTGCTGAGGCTTTCTATCTCACATACCGTAGATTGCCATTTATTAC
TCGT
>TP335724_query_64
CAGCTTACTCAAATGTGTCCTCATGGGTCACCTTCCATGTCTGACTACTCGTAAATTTCA
AAAC
>TP335724_hit_64
CAGCTTACTCAAATGTGTCCTCATGGGTCACCTTCCTTGTCTGACTACTCGTAAATTTCA
AAAC
>TP337336_query_64
CAGCTTATCCAACACCTGCAAGGCAAGATTGGTGTAGAGAATTCCACTCCTCATCCTTTA
CTCG
>TP337336_hit_64
CAGCTTATCCAACACCTGCAAGGCAAGATTGGTGTAGAGAATTCCACTCCTCATCCTTTA
CTTG
>TP337575_query_64
CAGCTTATGATTTCATGAACTCAAACACAAAGAACTTCAATGTGACTGTCGGGTATAATT
CAAC
>TP337575_hit_64
CAGCTTATGATTTCATGAACTCAAACACAAAGAACTTCAATGTGACTGTCGGGTATAATT
CGAC
>TP337828_query_64
CAGCTTATGTTCGCAAGGGCAATAGTCTTGTAAGGGCATCCAGTTCTTCCATTGGGTTCT
CTTC
>TP337828_hit_64
CAGCTTATGTTCGCAAGGGGAATAGTCTTGTAAGGGCATCCAGTTCTTCCATTGGGTTCT
CTTC
>TP338080_query_64
CAGCTTATTGTTGCAAGGGGTCCCGAGCTCGAAACTCATCCAGCCAGCTTATTATTGCGA
GGGG
>TP338080_hit_64
CAGCTTATTGTTGCAAGGGGTCCCGAGCTCGAAACTCATCCGGCCAGCTTATTATTGCGA
GGGG
>TP338204_query_64
CAGCTTATTTTCGTCTCTGATGGTTAAAACAGGCCTCAGCGGAGACCCCACAAAATTTGC
GTGG
>TP338204_hit_64
CAGCTTATTTTCGTCTCTGATGGTTAAAACAGGCCTCAGCGGAGACCCCACAAAATTTGG
GTGG
>TP338256_query_63
CAGCTTCAAAAAGACACTGGCTACTCCAGGGAAGGCAGAGCCTCGGGCTCTCCCTGGGAG
CTGA
>TP338256_hit_63
CAGCTTCAAAAAGACATTGGCTACTCCAGGGAAGGCAGAGCCTCGGGCTCTCCCTGGGAG
CTGA
>TP338474_query_64
CAGCTTCAAATACGTGCGCGCTAGCGAATCTGGAGACCAATATCCGTTCAGTAGTCTGTT
GAAA
>TP338474_hit_64
CAGCTTCAAATACGTGCGCGCTTGCGAATCTGGAGACCAATATCCGTTCAGTAGTCTGTT
GAAA
>TP338511_query_64
CAGCTTCAAATCTCATCCCCTACATCAACTCTCGTTGGACATGCCCATTCGCCGCCTCCA
CTCT
>TP338511_hit_64
CAGCTTCAAATCTCATCCCCTACATCAACTCTCGTTGGGCATGCCCATTCGCCGCCTCCA
CTCT
>TP338612_query_64
CAGCTTCAACACAGGATCCACGTAGATGCACACAGGCTCATCTTACTTCTCGACATAATA
TCAG
>TP338612_hit_64
CAGCTTCAACACAGGATCCACGTAGATGCACACAGGTTCATCTTACTTCTCGACATAATA
TCAG
>TP338759_query_64
CAGCTTCAACGCGTACTGGGTTCCTTTCGTTACGATAAATGCATTACAAAACCATCTGAC
CCAA
>TP338759_hit_64
CAGCTTCAACGCGTACTGGGTTCCTTTCGTTGCGATAAATGCATTACAAAACCATCTGAC
CCAA
>TP338935_query_64
CAGCTTCAAGATAGGAAAATGATTCGATCTGGGTGCTGGAGATTTAATACGCCTGCTCCT
TGGA
>TP338935_hit_64
CAGCTTCAAGCTAGGAAAATGATTCGATCTGGGTGCTGGAGATTTAATACGCCTGCTCCT
TGGA
>TP338994_query_64
CAGCTTCAAGCTTTGACTACGGCTCCATGTCTGCGGTCTCATTTCAACGATTCCTCTTTG
TGAA
>TP338994_hit_64
CAGCTTCAAGCTTTGACTACGGCTCCATGTCTGCGGTCTCATTTCAGCGATTCCTCTTTG
TGAA
>TP339349_query_64
CAGCTTCAATTGCTCCAAGATGTTGTAAAGGACAACAACAACCGTTGCTAAGGAAGCGAG
ACTT
>TP339349_hit_64
CAGCTTCAATTGCTCCAAGATGTTGTAAAGGACAACAACAATCGTTGCTAAGGAAGCGAG
ACTT
>TP339535_query_64
CAGCTTCACACACGTGAGAGAGAGAAAATTTCGACATCTTGTGCTTGATAGAGACCTCCT
TCGC
>TP339535_hit_64
CAGCTTCACACACGTGAGAGAGAGAAAATTTTGACATCTTGTGCTTGATAGAGACCTCCT
TCGC
>TP339862_query_64
CAGCTTCACGGGCAGAGGAGTAAAACCTTTGTTGGGAAATATGTTCCACGGCCTAGTTGA
ATGA
>TP339862_hit_64
CAGCTTCATGGGCAGAGGAGTAAAACCTTTGTTGGGAAATATGTTCCACGGCCTAGTTGA
ATGA
>TP339912_query_64
CAGCTTCACTCATAATGCTACAACACCGGCCTTCCGTATCCTTTGTGGTCGGGGGATAAA
TATC
>TP339912_hit_64
CAGCTTCACTCATAATGCTACAGCACCGGCCTTCCGTATCCTTTGTGGTCGGGGGATAAA
TATC
>TP339980_query_64
CAGCTTCACTGGATCTACCAACACTATATTAATAACCTTTTCGAGGTTTTTTATATGTAC
CAAC
>TP339980_hit_64
CAGCTTCACTGGATCTACCAACACTATATTAATAACCTTTTCGAGGTTTTTTATATGTAC
CAAT
>TP340050_query_64
CAGCTTCAGAAAATGCTTCAACTTGGCACTATTCTGTTCACAAGAGGAGACTCTAGCAAG
CTCT
>TP340050_hit_64
CAGCTTCAGAAAATGCTTCAACTTGGCCCTATTCTGTTCACAAGAGGAGACTCTAGCAAG
CTCT
>TP340134_query_64
CAGCTTCAGACATCATTTCCACGATTTTCATGAGCCTTTCCGGCCGGCCAATGTAAATCG
TCGG
>TP340134_hit_64
CAGCTTCAGACATGATTTCCACGATTTTCATGAGCCTTTCCGGCCGGCCAATGTAAATCG
TCGG
>TP340142_query_64
CAGCTTCAGACCTGAAGCAATCACAGAACTCGTTCTTCAGACCTGAAGCAATCAAAGAAC
TCAT
>TP340142_hit_64
CAGCTTCAGACCTGAAGCAATCACAGAACTCGTTCTTCAGACCTGAAGCAATCAAAGAAC
TCGT
>TP340617_query_64
CAGCTTCAGGGAAGATCCCCGCAATATAAGATAGCATACTTGTTCTGTACCCCGAAAAGC
AATG
>TP340617_hit_64
CAGCTTCAGGGAAGATCCCTGCAATATAAGATAGCATACTTGTTCTGTACCCCGAAAAGC
AATG
>TP340655_query_64
CAGCTTCAGGTGCTTATACGATTGTTGGAAATTACTGAGATTAGAGCAGAATTACCATTG
TTCA
>TP340655_hit_64
CAGCTTCAGGTGCTTATACGATTGTTGGAAATTACTGAGATTAGAGCAGAATTACCATTG
TTCG
>TP340737_query_64
CAGCTTCAGTGCATATTTTCTGGGTGGCTTCCAGGCTGAGCTCAGGTCTAAACTGAAGGA
AGAT
>TP340737_hit_64
CAGCTTCAGTGCATATTTTCTGGGTGGCTTCCAGGCTGAGTTCAGGTCTAAACTGAAGGA
AGAT
>TP341013_query_64
CAGCTTCATAACCTACAACTGTTGGATGTTGACCCAATGCAGACACATGCTCTGTCACAT
ATTT
>TP341013_hit_64
CAGCTTCATAACCTACAACTGTTTGATGTTGACCCAATGCAGACACATGCTCTGTCACAT
ATTT
>TP341143_query_64
CAGCTTCATATGGCCCAGCAGGATTATTAGACGTTGGTCCTACAGGGTGGCCAGAAGTTG
GCCC
>TP341143_hit_64
CAGCTTCATATGGCCCAGTAGGATTATTAGACGTTGGTCCTACAGGGTGGCCAGAAGTTG
GCCC
>TP341249_query_64
CAGCTTCATCATCTTTCACGACTTCTTCGAAGCGCCCTTTCCCTTTTGCCTTGGAGACTG
ATTT
>TP341249_hit_64
CAGCTTCATCATCTTTCACGACTTCTTCTAAGCGCCCTTTCCCTTTTGCCTTGGAGACTG
ATTT
>TP341532_query_64
CAGCTTCATGCCCACATGCTCATGCGAGAAATTATACACGACATCTATGTGGGAACCACG
CTTG
>TP341532_hit_64
CAGCTTCATGCCCACATGCTCATGCGAGAAATTATACACGATATCTATGTGGGAACCACG
CTTG
>TP341613_query_64
CAGCTTCATGTCAAGACATGAGAATGATTTTGTTCTATTGGTATCAGTGCAAGTACCTTC
ATTC
>TP341613_hit_64
CAGCTTCATGTCAAGACATGAGAATGATTTTGTTCTATTGGTATTAGTGCAAGTACCTTC
ATTC
>TP341863_query_64
CAGCTTCATTGGTGCGGTCTGCTTTGATGGAGTAGTAGGAATCCCTTTAACATTTATGTA
GCAA
>TP341863_hit_64
CAGCTTCATTGGTGCGGTCTGCTTTGATGGAGTAGTAGGAATCCCTTTAACATTTATGTA
GCTA
>TP341898_query_64
CAGCTTCATTTCATGCTAAATTCCCTTGAAGTGTGCTACAAGTTTTATGTGCCTTTCCTC
TAAA
>TP341898_hit_64
CAGCTTCATTTCATGCTGAATTCCCTTGAAGTGTGCTACAAGTTTTATGTGCCTTTCCTC
TAAA
>TP342191_query_64
CAGCTTCCACAGGCTCATGCAAAGATCACAATTGAGACATTTCCCCATAGACCGACACCA
ACTT
>TP342191_hit_64
CAGCTTCCACATGCTCATGCAAAGATCACAATTGAGACATTTCCCCATAGACCGACACCA
ACTT
>TP342409_query_64
CAGCTTCCAGCATTAAAATTTCTTTGCTCCCCATGTGAAACGATCTTCTCACCTCACGTC
GCTG
>TP342409_hit_64
CAGCTTCCAGCATTAAAATTTCTTTGCTCCCCATGTGAATCGATCTTCTCACCTCACGTC
GCTG
>TP342482_query_64
CAGCTTCCATAAATCGAAATTTCTCAACCGTGTATACAATGATTGCTGACCAGAAGTTAG
GCTC
>TP342482_hit_64
CAGCTTCCATAAATCGAAATTTCTCAACCGTGTATACAATGATTGCTGACCAGAAGTTAG
GGTC
>TP342674_query_64
CAGCTTCCCAAAGGAATAAGATTAGGGTCAAAATAATCTCAAGACTGCAATGGTTGGTGG
TTAT
>TP342674_hit_64
CAGCTTCCCAGAGGAATAAGATTAGGGTCAAAATAATCTCAAGACTGCAATGGTTGGTGG
TTAT
>TP342808_query_64
CAGCTTCCCCACAGGAATCACTCCCTGAATGGCCGGAACCCATGCATGTCTTTGGAAGTT
CGCA
>TP342808_hit_64
CAGCTTCTCCACAGGAATCACTCCCTGAATGGCCGGAACCCATGCATGTCTTTGGAAGTT
CGCA
>TP342992_query_64
CAGCTTCCCTCAGAACCCTCAACGTTCTCCCCTAAAGCCTTACGACAGCCCTACAAAACC
CTTC
>TP342992_hit_64
CAGCTTCCCTCAGAACGCTCAACGTTCTCCCCTAAAGCCTTACGACAGCCCTACAAAACC
CTTC
>TP343021_query_64
CAGCTTCCCTGTCTAGCATATACACCTAAACTAGACTTTGGTTCATGCACAAGAACAACC
TTGT
>TP343021_hit_64
CAGCTTCCCTGTCTAGCATATACACCTAAACTAGGCTTTGGTTCATGCACAAGAACAACC
TTGT
>TP343168_query_64
CAGCTTCCGCTTGGCCCAATTCATATCTTTCAATGACATCATTGGCAAGAGCCCCGTGAA
TCTC
>TP343168_hit_64
CAGCTTCCGCTTGGCCCAATTCATATGTTTCAATGACATCATTGGCAAGAGCCCCGTGAA
TCTC
>TP343462_query_64
CAGCTTCCTCTCACCAATATTAAAATCTGGTTGCATTTGTTGATGGTGAGTGGTTGGGGA
GTCT
>TP343462_hit_64
CAGCTTCCTCTCACCAATATTAAAATCTGGTTGCATTTGTTGATGGTGAGTGGTTGGGGA
GTGT
>TP343490_query_64
CAGCTTCCTCTTAGCCCTAATGAAGGGAGTGAGGGGAGATCCAGAGTTGTTGCAGGATTT
CTGC
>TP343490_hit_64
CAGCTTCCTCTTAGCGCTAATGAAGGGAGTGAGGGGAGATCCAGAGTTGTTGCAGGATTT
CTGC
>TP343524_query_64
CAGCTTCCTGAGGAGCGAATCTCGAGTGACCGGTGCAATGGCTTAGAGGCACGTAGGGGA
TACG
>TP343524_hit_64
CAGCTTCCTGAGGAGCGAATCTGGAGTGACCGGTGCAATGGCTTAGAGGCACGTAGGGGA
TACG
>TP343859_query_64
CAGCTTCGAACACCTATCCACCTCTAAAGAGCTCCTCGCTATCAATCCAACTTGACTACA
ATGT
>TP343859_hit_64
CAGCTTCGAACACCTATCCACCTCTAAAGATCTCCTCGCTATCAATCCAACTTGACTACA
ATGT
>TP344133_query_64
CAGCTTCGATCTCAGAACCCCGCGGTTTCGATCCAGGGTTATAAAACATATATAGTTTCA
TTGA
>TP344133_hit_64
CAGCTTCGATCTCAGAACCCCGCGGTTTCGATCCAGGGTTATAAAACATATATATTTTCA
TTGA
>TP344251_query_64
CAGCTTCGCATATGGCTTATCCAGACTGCCGCAACGCCATTGGAGCTCGAATTCAGCTGG
AATT
>TP344251_hit_64
CAGCTTCGCATCTGGCTTATCCAGACTGCCGCAACGCCATTGGAGCTCGAATTCAGCTGG
AATT
>TP344324_query_64
CAGCTTCGCCTTTCTTCTTCTCTGGCAAGGATGCGAGCAGAGAGTTGAAAGCTTAAGAGG
TAGA
>TP344324_hit_64
CAGCTTCGCCTTTCTTCTTCTCTGGCAAGGATGCGAGCAGAGAGTTGAAAGCTTCAGAGG
TAGA
>TP344485_query_64
CAGCTTCGGCAAGTCTGGAGATCGTCCCGGGATTTGATCTCCATACCTTCTGACAAGGAG
GAGC
>TP344485_hit_64
CAGCTTCGGGAAGTCTGGAGATCGTCCCGGGATTTGATCTCCATACCTTCTGACAAGGAG
GAGC
>TP344514_query_64
CAGCTTCGGCCTCAAGAGTGGCCTCATCAGCATCTGGGAATTCATATTTAACACGATCAG
CAAC
>TP344514_hit_64
CAGCTTCGGCCTCAAGAGTGGCCTCATCAGCATCTGGGAATTGATATTTAACACGATCAG
CAAC
>TP344613_query_64
CAGCTTCGGTGAATGATGGAAGGAGTTTCTTGTTATCTCCCTATAAATTAAAACTTGATA
ATTC
>TP344613_hit_64
CAGCTTCGGTGAATGATGGAAGGAGTTTCTTGTTATCTCCCTATAAATTGAAACTTGATA
ATTC
>TP344822_query_64
CAGCTTCGTTGAACTGTTTTCACCACACATTTGACTAGTGTTGACTGCAGACCTGCACCT
TCGT
>TP344822_hit_64
CAGCTTCGTTGAACTGTTTTCGCCACACATTTGACTAGTGTTGACTGCAGACCTGCACCT
TCGT
>TP344828_query_64
CAGCTTCGTTGGCCTGTTTTAACCACACATTTGACCAGCGTTGACTGTTGAGGGTTGACC
GCAG
>TP344828_hit_64
CAGCTTCGTTGGCCTGTTTTGACCACACATTTGACCAGCGTTGACTGTTGAGGGTTGACC
GCAG
>TP344868_query_64
CAGCTTCTAAACTTCAACATGGTATCATAGCTACGCAACTGAATCTCACCATCCCTGACC
ACTT
>TP344868_hit_64
CAGCTTCTAAACTTCAACATGGTATCATAGCTATGCAACTGAATCTCACCATCCCTGACC
ACTT
>TP345245_query_64
CAGCTTCTATAGCCGCCTTAGTACTCACGTTGCTTTCCATTGAAGAACGTTTCTTCTTGT
TTTC
>TP345245_hit_64
CAGCTTCTATAGCCGCCTTAGTACTCACGTTGCTTTCCATTGAAGAACGTTTCTTGTTGT
TTTC
>TP345276_query_64
CAGCTTCTATCTGAGTTAGCATTGGGAGCATACATCAAACATGATCCAATAGGCCTGTTC
ATGA
>TP345276_hit_64
CAGCTTCTATCTGAGTTAGCATTGGGAGCATACATCAAACATGATTCAATAGGCCTGTTC
ATGA
>TP345316_query_64
CAGCTTCTATGTCGTATCTCGTCCTGCTGGTCCTTCGCTTCCATACTGCTCACTAATAGT
GCCT
>TP345316_hit_64
CAGCTTCTATGTCGTATCTCGTCCTGCTGGTCCTTCGCTTCCATACTGCTCATTAATAGT
GCCT
>TP345332_query_59
CAGCTTCTATGTTGTATCTTGTCCCGCGGATCCTTCGCTTCCGTACTGCTCACTAGCTGA
AAAA
>TP345332_hit_59
CAGCTTCTATGTTGTATCTTGTCCCGCGGATTCTTCGCTTCCGTACTGCTCACTAGCTGA
AAAA
>TP345405_query_64
CAGCTTCTCAACACAAGTATACAGTCTTTCCACGACGGCCACACTGCAAGGCCCAGAAAG
ATCT
>TP345405_hit_64
CAGCTTTTCAACACAAGTATACAGTCTTTCCACGACGGCCACACTGCAAGGCCCAGAAAG
ATCT
>TP345684_query_64
CAGCTTCTCCCTTCCGCCAACTAGTGATCCTCCCACCCGTTCACTGACCCCAAAACCCCC
AGCC
>TP345684_hit_64
CAGCTTCTCCCTTCCGCCAACTAGTGATCCTCCGACCCGTTCACTGACCCCAAAACCCCC
AGCC
>TP345720_query_64
CAGCTTCTCCTCATTCAACACACAAAGGGACAACATGTCAAGGATGAACTTAGTCTTCAC
TCCA
>TP345720_hit_64
CAGCTTCTCCTCATTCAACACACAAAGGGACAACATGTCAAGGATGAATTTAGTCTTCAC
TCCA
>TP345918_query_53
CAGCTTCTCTCGTGGGATTTCCGGTCAGTCGGTTGCCTCCGCCTTGACCGCTGAAAAAAA
AAAA
>TP345918_hit_53
CAGCTTCTCTCGTGGGATTTCCGGTCAGTCGGTTGCCTCCTCCTTGACCGCTGAAAAAAA
AAAA
>TP346366_query_64
CAGCTTCTGCTTTCTCCTTTCTGCATCCTCCTTGCCCTACTACGTCCTCCTCCTTCCCAC
GTGT
>TP346366_hit_64
CAGCTTCTGCTTTCTCCTTTCTGCATCCTCCTTGCCCTACTACGTCCTCCTTCTTCCCAC
GTGT
>TP346436_query_64
CAGCTTCTGGTACTCATTAAATTTGTTTATAAGAGAACAAATCAATGTAACATCTACAAC
ATCT
>TP346436_hit_64
CAGCTTCTGGTACTCATTAAATTTGTTTATAAGAGAACAAATCAATGTAACATCTACGAC
ATCT
>TP346991_query_64
CAGCTTCTTGACTGATGCAACTTTTTCGGATCTCACAGGGCTGTTCGTGCTATAAAATGC
AATG
>TP346991_hit_64
CAGCTTCTTGACTGATGCAACTTTTTCGGATCTCACAGTGCTGTTCGTGCTATAAAATGC
AATG
>TP347031_query_64
CAGCTTCTTGATTTCTGTGCACCAACAGACTACATTTTTCCCCGTTTTTCATGCCCAGGA
TCAC
>TP347031_hit_64
CAGCTTCTTGATTTCTGTGCACCAACAGACTACATTTTTCCTCGTTTTTCATGCCCAGGA
TCAC
>TP347114_query_64
CAGCTTCTTGTCCCGGGTACAGGTGATAGCCAACTCGTAAATTTCGCTTTTCGAAAGCTC
AAGT
>TP347114_hit_64
CAGCTTCTTGTCCCGGGTACAGGTGATAGCCAACTCGTAAATTTGGCTTTTCGAAAGCTC
AAGT
>TP347407_query_64
CAGCTTGAAAAATTAAAGGAAAGGGAGGAATGCCCCCAATGATGTTGTGTCCCCTCTATT
TTCT
>TP347407_hit_64
CAGCTTGAAAAATTAAAGGAAAGGGAGGAATGCCCCCACTGATGTTGTGTCCCCTCTATT
TTCT
>TP347713_query_64
CAGCTTGAACATCCGCAGGCAACATTCTGTGATCAACATGAAAGCCAATCGCAGAGAATC
AGAT
>TP347713_hit_64
CAGCTTGAACATCCGCAGGCAACATTCTGTGATCAACATGAAAGCCAATCGCAGAGAATT
AGAT
>TP348501_query_64
CAGCTTGACCGCAGGCCTGTGTTGACTAATTTGACCGTAGGGTTGACATTCTGGTTGACC
GAGT
>TP348501_hit_64
CAGCTTGACCGCAGGCTTGTGTTGACTAATTTGACCGTAGGGTTGACATTCTGGTTGACC
GAGT
>TP348699_query_64
CAGCTTGACTAGCCACACGTGTGAGAGAAAGGTTGAATTTTTTACCAGCCACACCTGTGA
GAAA
>TP348699_hit_64
CAGCTTGACTAGCCACACGTGTGAGAGAAAGGATGAATTTTTTACCAGCCACACCTGTGA
GAAA
>TP348912_query_64
CAGCTTGAGAGAGTTATCACTTGAAACTACTAACAAATTGTTTGCAGGACCTTGGCACAT
GTTC
>TP348912_hit_64
CAGCTTGAGAGAGTTATCACTTGAAACTACTAACAAATTGTTTGCAGGACCTTGGCACAT
GTTT
>TP349065_query_64
CAGCTTGAGCGGATTGGTTCAGTGGCGAGCTTCAAATCCGGTAGTGCAGTGCCAGGTTCA
TTCG
>TP349065_hit_64
CAGCTTGAGCGGATTGGTTCAGTGGCGAGCTTCAAATCTGGTAGTGCAGTGCCAGGTTCA
TTCG
>TP349113_query_64
CAGCTTGAGGAACTGAAAAACAAAACAAGCCAGTGCTTACATTTTAACATTTTGAATGTT
AATG
>TP349113_hit_64
CAGCTTGAGGAACTGAAAAACAAAACAAGCCAATGCTTACATTTTAACATTTTGAATGTT
AATG
>TP349329_query_64
CAGCTTGAGGTTGGAGCATCCATGTGACAAACTGACGCAATGAATCCGGGTAGGAAGGAT
TAGG
>TP349329_hit_64
CAGCTTGGGGTTGGAGCATCCATGTGACAAACTGACGCAATGAATCCGGGTAGGAAGGAT
TAGG
>TP349346_query_64
CAGCTTGAGTAGCCCTAATAATTAAGAACATGTGTTTCCTCATAAGAGGTCACAAGTTCA
AATC
>TP349346_hit_64
CAGCTTGAGTGGCCCTAATAATTAAGAACATGTGTTTCCTCATAAGAGGTCACAAGTTCA
AATC
>TP349607_query_64
CAGCTTGATCAGAATTTCGGTGGTCAAGTAAATCTTCTCTGCCTCAAGGTATCCACAAAT
TAGC
>TP349607_hit_64
CAGCTTGATCAGAATTTTGGTGGTCAAGTAAATCTTCTCTGCCTCAAGGTATCCACAAAT
TAGC
>TP349745_query_64
CAGCTTGATGAAGGATTGTCAGTACAGTGGGCACAACCGCATCCTAATTATGACAGTCGT
CCAG
>TP349745_hit_64
CAGCTTGATGAAGGATTGTCAGTACAGTGGGCACAACGGCATCCTAATTATGACAGTCGT
CCAG
>TP350051_query_64
CAGCTTGATTGCCAGCCACAGTAGTGGCTTGTAATCCCGAGGGACATCACTGGATTTGAA
TCTG
>TP350051_hit_64
CAGCTTGATTGCCAGCCACAGTAGTGGCTTGTAATCCCGAGGGACTTCACTGGATTTGAA
TCTG
>TP350197_query_64
CAGCTTGCAAAGAGGGCCGAGTTCTGTCTTCTCTGAGGGTTGAATTCTGCCTTTCCTTGA
GGAC
>TP350197_hit_64
CAGCTTGCAAAGAGGGCCGAGTTCTGTCTTCTCTGAGGGTTGAGTTCTGCCTTTCCTTGA
GGAC
>TP350565_query_64
CAGCTTGCAGAGCTCTCTCAAAACCCGGGGCATTAACATCCCCGAACCCAACGCTACCTG
CGAT
>TP350565_hit_64
CAGCTTGCAGAGCTCTCTCAAAGCCCGGGGCATTAACATCCCCGAACCCAACGCTACCTG
CGAT
>TP350694_query_64
CAGCTTGCATAATGCCTTTGCGCGGAGACTCGCACTTATTCACTGCAAGAATTATACTTT
TATC
>TP350694_hit_64
CAGCTTGCATAATGCCTTTGCGTGGAGACTCGCACTTATTCACTGCAAGAATTATACTTT
TATC
>TP350720_query_64
CAGCTTGCATCAAACCACCTCGTCATTACTAATGGGAAACACGAATCTCCTCTCTCTCAC
AGGG
>TP350720_hit_64
CAGCTTGCATCAAACCACCTCGTCATTACTAGTGGGAAACACGAATCTCCTCTCTCTCAC
AGGG
>TP351135_query_64
CAGCTTGCCCTTGAGTCCTGTTGCCCTTCAGGGTAACTACCTTAGAGCCACGCTCTGCTG
AGTG
>TP351135_hit_64
CAGCTTGCCCTTGAGTCCTGTTGCCCTTCAGGGTAACTACCTTAGAGGCACGCTCTGCTG
AGTG
>TP351145_query_64
CAGCTTGCCGAGCTTTACAATGAGCTTCTGAAGAAAGGAGAGGCCTTTGAGATTGTGTTA
GTAT
>TP351145_hit_64
CAGCTTGCCGAGCTTTACAATGAGCTTCTGAAGAAAGGAGAGGCCTTTGAGATTGTGTTC
GTAT
>TP351204_query_64
CAGCTTGCCTCCAATTCGAATTACTGAAGCATTTATTATTAATCTGTTAGCCTGCACCAA
ATTT
>TP351204_hit_64
CAGCTTGCCTCCAATTCGAATTACTGAAGCATTTATTATTAATCTGTTCGCCTGCACCAA
ATTT
>TP351613_query_64
CAGCTTGCTATGGATGACATGCACAAGTAAAGGGAGATTCACAGATGGAAGGATTCTCAT
AACT
>TP351613_hit_64
CAGCTTGCTATGGATGAGATGCACAAGTAAAGGGAGATTCACAGATGGAAGGATTCTCAT
AACT
>TP351865_query_64
CAGCTTGCTGTATGCTCTGTGTGTCTCTCGGGCACTTCGCCCCTGTCGGCAATGGCGGCC
CTCA
>TP351865_hit_64
CAGCTTGCTGTATGCTCTGTGTGTCTCTCGGGCACTTCGTCCCTGTCGGCAATGGCGGCC
CTCA
>TP351964_query_64
CAGCTTGCTTCTTGAGTGGATGTGATGGTTAAGAATCACAGTTTCCTCCCAGGAGGTCAC
AGGT
>TP351964_hit_64
CAGCTTGCTTCTTGAGTGGATGTGATGGTTAAGAATCACAGTTTCCTCCCAGGATGTCAC
AGGT
>TP351983_query_58
CAGCTTGCTTGAGGGAGACTCCCCACACAAGGCCGTAGTCAAAGGAGGCTTCATGCTGAA
AAAA
>TP351983_hit_58
CAGCTTGCTTGAGGGAGACTCCCCACACAAGGCTGTAGTCAAAGGAGGCTTCATGCTGAA
AAAA
>TP351990_query_64
CAGCTTGCTTGATGGAAACTCCTCACACTAGGCCGAAGTCAAAACACCTTCCTTGCTGGT
CAAC
>TP351990_hit_64
CAGCTTGCTTGATGGAGACTCCTCACACTAGGCCGAAGTCAAAACACCTTCCTTGCTGGT
CAAC
>TP352005_query_64
CAGCTTGCTTGGAAGAGACTCCCCACACTAATCCGCAGTCAAAGATACCTCCTCGCTGTT
CAAC
>TP352005_hit_64
CAGCTTGCTTGGAAGAGACTCCCCACACTAATCTGCAGTCAAAGATACCTCCTCGCTGTT
CAAC
>TP352115_query_64
CAGCTTGCTTTGCTCTGTATTTTGTGGAGTACCTCTGACTGTCACACCCTCAACTGTCAT
TCTG
>TP352115_hit_64
CAGCTTGCTTTGCTCTGTGTTTTGTGGAGTACCTCTGACTGTCACACCCTCAACTGTCAT
TCTG
>TP352288_query_64
CAGCTTGGAAGGAAACACTTCGATATGGCTTATTTCTTGGCACGTTTGCTGGCACATTCG
CTTC
>TP352288_hit_64
CAGCTTGGAAGTAAACACTTCGATATGGCTTATTTCTTGGCACGTTTGCTGGCACATTCG
CTTC
>TP352335_query_64
CAGCTTGGAATCACCCAACACTGGTAAACTGTCAATGCCAAAGTGTTCTGAAATGTTCTG
TCTT
>TP352335_hit_64
CAGCTTGGAATCACCCAACACTGGTAAACTGTCCATGCCAAAGTGTTCTGAAATGTTCTG
TCTT
>TP352355_query_64
CAGCTTGGAATGGCAACAGCAGTCCAGACTGTGTGTGGGCAAGCTTACGGTGCTAAACAG
TACA
>TP352355_hit_64
CAGCTTGGAATGGCAACAGCAGTCCAGACTGTGTGTGGGCAAGCTTACGGTGCTAAACAT
TACA
>TP352483_query_64
CAGCTTGGACGAGCCCGAGATCCGCAAGGCACCAGTGCTACCCACAATTCCATTGTGAGG
GATC
>TP352483_hit_64
CAGCTTGGACGAGCCCTAGATCCGCAAGGCACCAGTGCTACCCACAATTCCATTGTGAGG
GATC
>TP352711_query_64
CAGCTTGGATAAACTCATCTACGGAAATCCGACAACAGTCCTGCCGTGGCATCGGCGATA
CGCG
>TP352711_hit_64
CAGCTTGGATAAACTCATCTACGGGAATCCGACAACAGTCCTGCCGTGGCATCGGCGATA
CGCG
>TP353325_query_64
CAGCTTGGCGCCTCCTCCTCCTGTGATCTTTGACAGATAAATCTGCAAAGACTTTAGCAA
TACT
>TP353325_hit_64
CAGCTTGGCGCCTCCTCCTCCTGTGATCTTTGACAGATAAATCTGCAGAGACTTTAGCAA
TACT
>TP353437_query_64
CAGCTTGGCTGTTTAACCAGATTTCACTGGGCTGTTTTTAAGGCTAATTCATCTCGCTGT
TTGG
>TP353437_hit_64
CAGCTTGGCTGTTTAACCAGATTTGACTGGGCTGTTTTTAAGGCTAATTCATCTCGCTGT
TTGG
>TP353650_query_64
CAGCTTGGGCTGGAATGGGAAATATACTCAATCGCTCTAAAATCACATCCCATTCTATTC
ATTC
>TP353650_hit_64
CAGCTTGGGCTGGAATGGGAAATATACTCAATCTCTCTAAAATCACATCCCATTCTATTC
ATTC
>TP353901_query_64
CAGCTTGGGTTTCATCAACGGTGGACAGTGAGCTTTGCAATCAAACGGTTGACGGAGATT
TCGG
>TP353901_hit_64
CAGCTTGGGTTTCATCAACGGTGGACAGTGAGCTTTGCAATTAAACGGTTGACGGAGATT
TCGG
>TP354859_query_64
CAGCTTGTAGTCCAAGGATGATATAACAGATCCTGGGGTTTCTTTGAGACTTTCAGTTTC
GACG
>TP354859_hit_64
CAGCTTGTAGTCCAAGGATGATATAACAGATCCTGGGGTTTCTTTGAGACTTTCCGTTTC
GACG
>TP354978_query_64
CAGCTTGTATTCGCATGCTGAAGGGGCTCGGATTCGAGACTCATTTTAAAATTCTCAAAT
TCCC
>TP354978_hit_64
CAGCTTGTATTCGCATGCTGAAGGTGCTCGGATTCGAGACTCATTTTAAAATTCTCAAAT
TCCC
>TP355124_query_64
CAGCTTGTCATGGATGTCCATCCACCCCAAAGGACATGCCCATACCGCATGTACCCGCAA
GGTG
>TP355124_hit_64
CAGCTTGTCATGGATGTCCATCCACCCCAAAGCACATGCCCATACCGCATGTACCCGCAA
GGTG
>TP355182_query_64
CAGCTTGTCCACAGTTGCCTGTTGCTTTGTCCAGCCAAGCTTGACTCAGTCACTGCCTTG
GCTG
>TP355182_hit_64
CAGCTTGTCCACATTTGCCTGTTGCTTTGTCCAGCCAAGCTTGACTCAGTCACTGCCTTG
GCTG
>TP355986_query_64
CAGCTTGTGTGCTTAATGCCTTGTGCTATGCAGAATTATCATCACGTTTCCGACACTTGA
TGGA
>TP355986_hit_64
CAGCTTGTGTGCTTAATGCCTTGTGCTATGCAGAATTATCATCACGTTTCCGACACTTGT
TGGA
>TP356165_query_64
CAGCTTGTTCACAGTAGAGCAAGTGTCTAAGGAGACTTTGGGCGACCTCCTCTGCATGCC
TGGA
>TP356165_hit_64
CAGCTTGTTCACAGTAGAGCAAGTGTCTAAGGAGACTTTGGGCGACCTCCTGTGCATGCC
TGGA
>TP357511_query_64
CAGCTTTACAACAAGGCCATGAGCCTTTTTGAGACCCATTTTTGGCTAGGCCGAGTTCCT
TAGA
>TP357511_hit_64
CAGCTTTACAACAAGGCCGTGAGCCTTTTTGAGACCCATTTTTGGCTAGGCCGAGTTCCT
TAGA
>TP358557_query_64
CAGCTTTATCCTAGCCTAGAATCAAGGCTTGAGGAAAGCTTTCAACAAGCCTGGGTGACA
CATA
>TP358557_hit_64
CAGCTTTATCCTAGCCTAGAATCAAGGTTTGAGGAAAGCTTTCAACAAGCCTGGGTGACA
CATA
>TP358806_query_64
CAGCTTTATTGCCTACCACCATTTCCTAATTCGCCTTCTCAAGTTTCAAACAACAATAAT
CATC
>TP358806_hit_64
CAGCTTTATTGCCTACCACCATTTCGTAATTCGCCTTCTCAAGTTTCAAACAACAATAAT
CATC
>TP358944_query_64
CAGCTTTCAAAGAATTGCCTGCTCCGCCTACACGAGAAAGACCATTGGAAACGGAACGGC
TGTT
>TP358944_hit_64
CAGCTTTCAAAGAATTGCCTGCTCCGCCTACACGAGAAAGACCATTGGACACGGAACGGC
TGTT
>TP359089_query_64
CAGCTTTCAAGGCATTCAGAGGCCAACCATGCTGAACACAGTTGAGAATAAGGACATCCA
GGAG
>TP359089_hit_64
CAGCTTTCAAGGCATTCAGAGGCCAATCATGCTGAACACAGTTGAGAATAAGGACATCCA
GGAG
>TP359991_query_64
CAGCTTTCCTGTCAGTGCATTATGTGAGACATTCATATAGAACTGTAGGTTATGAAGGCT
AGCC
>TP359991_hit_64
CAGCTTTCCTGTCAGTGCATTATGTGAGACATTCATATAGAACTGTAGGTTGTGAAGGCT
AGCC
>TP360008_query_64
CAGCTTTCCTTCCATGCGTGATTGCTATTGCCTTTGTTTTGAGCCTGTCGATCTTCATTA
GCAA
>TP360008_hit_64
CAGCTTTCCTTCCATGTGTGATTGCTATTGCCTTTGTTTTGAGCCTGTCGATCTTCATTA
GCAA
>TP360510_query_64
CAGCTTTCTCTCACATGTGCGAAGGAAGAAGGACGAATTTCTGTTTGACTGTGTTGACCA
GCGT
>TP360510_hit_64
CAGCTTTCTCTCACATGTGGGAAGGAAGAAGGACGAATTTCTGTTTGACTGTGTTGACCA
GCGT
>TP360511_query_64
CAGCTTTCTCTCACATGTGCGAAGGAAGGACTTTTCTATTTCACTGCATTGACCATCGTT
GAAC
>TP360511_hit_64
CAGCTTTCTCTCACATGTGTGAAGGAAGGACTTTTCTATTTCACTGCATTGACCATCGTT
GAAC
>TP360515_query_64
CAGCTTTCTCTCATGGGATTCTTTTTAGTTACAGAAGAAAATTGGGTTCAGGTATTGATT
GAGT
>TP360515_hit_64
CAGCTTTCTCTCATGGGATTCTTTTTAGTTACAGGAGAAAATTGGGTTCAGGTATTGATT
GAGT
>TP360561_query_64
CAGCTTTCTCTTCTTGTGAAATTTTTTCCAAAAGGATGAACATGATACCTTCACCAGAGT
CCAC
>TP360561_hit_64
CAGCTTTCTCTTCTTGTGAATTTTTTTCCAAAAGGATGAACATGATACCTTCACCAGAGT
CCAC
>TP360616_query_64
CAGCTTTCTGCGACAGCTTTCAACAGCCAATCTGTACTCCTCGCTTACCTGAGGATATAC
TAAC
>TP360616_hit_64
CAGCTTTCTGCGACAGCTTTCGACAGCCAATCTGTACTCCTCGCTTACCTGAGGATATAC
TAAC
>TP360795_query_64
CAGCTTTCTTTACAAGAAGAACAAGTCAGACCCCGTTCTGATCTTCCTCCTTTACTTGTT
GGCC
>TP360795_hit_64
CAGCTTTCTTTACAAGAAGAACAAGTCAGGCCCCGTTCTGATCTTCCTCCTTTACTTGTT
GGCC
>TP361247_query_64
CAGCTTTGACCACCGCTGACTTTTTAATTAGGGTTGCATTGACTCCTGATTTGGCAGATT
TGTT
>TP361247_hit_64
CAGCTTTGACCACCGCTGACTTTTTAGTTAGGGTTGCATTGACTCCTGATTTGGCAGATT
TGTT
>TP361317_query_64
CAGCTTTGACTGAACATTGACCAAATTTCTGGGTTGAAATCTGGATGTTGACCGAATCTG
TTTG
>TP361317_hit_64
CAGCTTTGACTGAACATTGGCCAAATTTCTGGGTTGAAATCTGGATGTTGACCGAATCTG
TTTG
>TP361322_query_64
CAGCTTTGACTGGAAAGCTTACTTTTTACCCTATATATTCATTTATGGTTTTATATAACT
ACAA
>TP361322_hit_64
CAGCTTTGACTGGAAAGCTTACTTTTTACCCTATATATTCGTTTATGGTTTTATATAACT
ACAA
>TP361675_query_64
CAGCTTTGATTATCACATTGGATCACGGTAGGCCCCATCTCAAGATCAAACAACACTATG
AGCC
>TP361675_hit_64
CAGCTTTGATTATCACATTGGATCACGGTAGGCCCCATCTCAAGATCAAATAACACTATG
AGCC
>TP361763_query_64
CAGCTTTGCAAGCACCGACAGGCCCTCCCTCTGGATCTTAATGCACACAAATTTCTTTTA
AATT
>TP361763_hit_64
CAGCTTTGCAGGCACCGACAGGCCCTCCCTCTGGATCTTAATGCACACAAATTTCTTTTA
AATT
>TP362023_query_64
CAGCTTTGCCTGAAGTCTCTGTAGTTCCGCTCGCAGAGACTCTATTGTGTCCTTTGTCTG
GTTA
>TP362023_hit_64
CAGCTTTGCTTGAAGTCTCTGTAGTTCCGCTCGCAGAGACTCTATTGTGTCCTTTGTCTG
GTTA
>TP362044_query_64
CAGCTTTGCGACTACCCTATGGGTCGATGGATACACAATTGAAGAGAAGTACAACTTTCT
ACCA
>TP362044_hit_64
CAGCTTTGCGACTACCCTATGGGTTGATGGATACACAATTGAAGAGAAGTACAACTTTCT
ACCA
>TP362530_query_64
CAGCTTTGGAGCAAGGCATGGACGTGCATAGGGTGATAATTAGAACTGGATGCCAGTTTA
ATGT
>TP362530_hit_64
CAGCTTTGGAGCAAGGCATGGAGGTGCATAGGGTGATAATTAGAACTGGATGCCAGTTTA
ATGT
>TP362610_query_64
CAGCTTTGGAGTCCACACGCAGATCTGTTAAAGACACATGTTTGCACACAAATTTGAGTG
GGAG
>TP362610_hit_64
CAGCTTTGGAGTCCACACGCAGGTCTGTTAAAGACACATGTTTGCACACAAATTTGAGTG
GGAG
>TP362789_query_64
CAGCTTTGGCCTGATCTATCACTCGTTGGCAACGAATAAGGGCTTATAATTACAACTCAG
AATG
>TP362789_hit_64
CAGCTTTGGCCTGATCTATCACTCGTTGGCAACGAATAGGGGCTTATAATTACAACTCAG
AATG
>TP362990_query_64
CAGCTTTGGGCATTCTTCTTTATCGGGATGGTGCAGTTAATTGTTTTTTTCCCATTTTTA
ATTT
>TP362990_hit_64
CAGCTTTGGGCATTCTTCTTTATTGGGATGGTGCAGTTAATTGTTTTTTTCCCATTTTTA
ATTT
>TP363258_query_64
CAGCTTTGTAACTAGGGTTTTCTACAACGTAGCCATCAAGCTAGATGGAGGCTATTAGAA
TCCA
>TP363258_hit_64
CAGCTTTGTAACTAGGGTTTTCTACAACGTAGCCATCAAGCTAGATGGAGGCTGTTAGAA
TCCA
>TP363517_query_64
CAGCTTTGTGAGAGTAGAATTTGGTGTGAAAAGAATGGAATGTATGGGGGAGAATGAAAA
ATGC
>TP363517_hit_64
CAGCTTTGTGAGAGTAGAATTTGGTGTGAAAAGAATGGAATGTATGGGGGAGAATGAAAA
ATGT
>TP363563_query_64
CAGCTTTGTGCCTTCGAAATTCAGCCTCGCGTTCCTCTGTTTCCTTAGAGAGCTTTTCTT
TCAA
>TP363563_hit_64
CAGCTTTGTGCCTTCGAAATTCAGCCTTGCGTTCCTCTGTTTCCTTAGAGAGCTTTTCTT
TCAA
>TP363878_query_64
CAGCTTTGTTTGATCTAGCACGTGGATTGGTCCTGCATTAGTCCTCAAAATTGCGTACAA
AATT
>TP363878_hit_64
CAGCTTTGTTTGATCTAGCACGTGGATTGGTCCTGCATTAGTCCTCAAAATTGCTTACAA
AATT
>TP364532_query_64
CAGCTTTTCAGTGAAGCTCATGTGGTTCTTGCATGAACTGGGAAACCAACCCAACTGCAT
AGGA
>TP364532_hit_64
CAGCTTTTCAGTGAAGCTCATGTGGTTCTTGCATGAATTGGGAAACCAACCCAACTGCAT
AGGA
>TP364714_query_64
CAGCTTTTCCCATTGGGCTTTTTGAAGATTTGTAGAGTTTTCCTCGGATCTTTTCAAACC
ATTG
>TP364714_hit_64
CAGCTTTTCCCGTTGGGCTTTTTGAAGATTTGTAGAGTTTTCCTCGGATCTTTTCAAACC
ATTG
>TP364723_query_64
CAGCTTTTCCCTAACCAAGGATCTAAGACTCCTGTCCAGCATTTGTTCAGACTTCTGAGC
AAAT
>TP364723_hit_64
CAGCTTTTCCCTAACCAAGGATCTAAGACTCCTGTCCAGCCTTTGTTCAGACTTCTGAGC
AAAT
>TP364727_query_64
CAGCTTTTCCCTGGGTGTCTTTTTTTTAAGCACCGTCTTCTTCCTATCCCCCTACTTGCC
AGAA
>TP364727_hit_64
CAGCTTTTCCCTGGGTGTTTTTTTTTTAAGCACCGTCTTCTTCCTATCCCCCTACTTGCC
AGAA
>TP365034_query_64
CAGCTTTTCTGGATGTGTGTAGCAGATTCCATCTTCACCTTCTAGTGTAGTAATGAAACG
ATCA
>TP365034_hit_64
CAGCTTTTCTGGATGTGTGTAGCAGATTCCATCTTCACCTTCTAGTGTAGTAATGAAACG
ATCG
>TP365325_query_64
CAGCTTTTGATGTTGCTCGTTCCGCAAGCAATCTAGCTCGCAGAAAATCAATAGTCTTTG
ATGC
>TP365325_hit_64
CAGCTTTTGATGTTGCTCGTTCCGCAAGCAATCTAGCTCGCAGAAAATCAATGGTCTTTG
ATGC
>TP365337_query_64
CAGCTTTTGATTGGCATAATGTTGGTTGGAGATAACCCAAGGAGAAAAATCCGTCAAGGG
GGGC
>TP365337_hit_64
CAGCTTTTGATTGGCATAATGTTGGTTGGAGATAACCCAAGGAGAAAAATCTGTCAAGGG
GGGC
>TP365456_query_64
CAGCTTTTGCGACCCTCAACAATAGGTCCGCACCTTTTGTGACCCTCGACAGGAGGTCGC
ACGC
>TP365456_hit_64
CAGCTTTTGCGACCCTCAACGATAGGTCCGCACCTTTTGTGACCCTCGACAGGAGGTCGC
ACGC
>TP365572_query_64
CAGCTTTTGGACGCTCGCTTTAGCGCTCGAATTAAATGACTGGTTTAGTGGTAGCTAGAA
TGTT
>TP365572_hit_64
CAGCTTTTGGACGCTCGGTTTAGCGCTCGAATTAAATGACTGGTTTAGTGGTAGCTAGAA
TGTT
>TP365643_query_64
CAGCTTTTGGCGAATCTGGCCCTGAAGATGAATGCCAAAATGGGTGGAAGCAATTCTGCT
TGCA
>TP365643_hit_64
CAGCTTTTGGCGAATCTGGCCCTGAAGATGAATGCCAAAATGGGTGGAAGCAATTCTGCT
TGCC
>TP365747_query_64
CAGCTTTTGGTTTTGATGAGTGCCTCGACACTTTTTCATTGCCCTTAGTTAACGGGTTTC
CTTG
>TP365747_hit_64
CAGCTTTTGGTTTTGGTGAGTGCCTCGACACTTTTTCATTGCCCTTAGTTAACGGGTTTC
CTTG
>TP365857_query_59
CAGCTTTTGTGTCGTATCTTGTCCTGCCGGTCCTTCACTTCTCTACTGCTCACTAGCTGA
AAAA
>TP365857_hit_59
CAGCTTTTGTGTCGTATCTTGTCCTGCCGGTCCTTCGCTTCTCTACTGCTCACTAGCTGA
AAAA
>TP365990_query_64
CAGCTTTTTACCGGAAGGCGGCCGTTTCACCACGCAATCCTTCCGGAAAGGAGCGATTTC
CATC
>TP365990_hit_64
CAGCTTTTTACCGGAAGGCGGCCGTTTCACCACGCAATCCTTCTGGAAAGGAGCGATTTC
CATC
>TP373938_query_64
CTGCAAATCTGCTCCATGGTCTGAGGCATGTGAGGTACTTAAAGGGCACACTGGCACAGT
GTTT
>TP373938_hit_64
CTGCAAATCTGCTCCATGGTCTGAGGTATGTGAGGTACTTAAAGGGCACACTGGCACAGT
GTTT
>TP378769_query_64
CTGCAACCAGCGGAAGAAGAAACTCCTCGCCTCCGTTCCCATCACCACTGTTAATGGCGA
CAAG
>TP378769_hit_64
CTGCAACCAGCGGAAGAAGAAACTCCTCGCCTCCGTTCCCATCACCACTGTTAATGGCGA
TAAG
>TP380906_query_64
CTGCAACTCAAATCAATGGCGGAAACACAATGGAGGTGCTGGACAAGAAATTGATGAACG
ATGC
>TP380906_hit_64
CTGCAACTCAAATCAATGGCGGAAACGCAATGGAGGTGCTGGACAAGAAATTGATGAACG
ATGC
>TP381189_query_64
CTGCAACTCGGTCAACGCAGAGAACAGAAATCCCAGTCAAAACTTCGCACTTGTGGTGAG
GAAC
>TP381189_hit_64
CTGCAACTCGGTCAACGCAGAGAACAGAAATCCCAGTCAAACCTTCGCACTTGTGGTGAG
GAAC
>TP385725_query_64
CTGCAAGCGGAGAACCTCTATTTTCTACTTCCTCTAACCAGATTGCGCCATCCTCTGTCC
CGCC
>TP385725_hit_64
CTGCAAGTGGAGAACCTCTATTTTCTACTTCCTCTAACCAGATTGCGCCATCCTCTGTCC
CGCC
>TP393167_query_64
CTGCAATGAGAAGCCCTGGCAAAACAACCGGTGACATCACCACTACCAGTAGAATCACCA
ACAC
>TP393167_hit_64
CTGCAATGAGAAGCCCTGGCAAAACAACCGGTGACATCGCCACTACCAGTAGAATCACCA
ACAC
>TP395720_query_64
CTGCAATTGCTGTCTGTGCAGGTGGCCATGGAGGCTTGGGCAAACTTCTGGTTCGGGGTT
CCAT
>TP395720_hit_64
CTGCAATTGCTGTCTGTGCAGGTGGCCATGGAGGCTTGGGCAAACTTCTGGTTCGTGGTT
CCAT
>TP400756_query_61
CTGCACAGGTTCACTCTCGACGGCGGCAGTCTCCACACGCAACCACAACTAGACGGAGCT
GAAA
>TP400756_hit_61
CTGCATAGGTTCACTCTCGACGGCGGCAGTCTCCACACGCAACCACAACTAGACGGAGCT
GAAA
>TP401876_query_64
CTGCACATGCGAAGAAAAGGAGGACAAGTTGACAGATTGACCGAGTTATTTCTCTCTTTG
TTTG
>TP401876_hit_64
CTGCACATGCGAAGAAAAGGAGGACGAGTTGACAGATTGACCGAGTTATTTCTCTCTTTG
TTTG
>TP403011_query_64
CTGCACCACAAACTTTGATGCATCACAAGCATGACTGAAAGGGATATGACCAAGGCAATG
AGAA
>TP403011_hit_64
CTGCCCCACAAACTTTGATGCATCACAAGCATGACTGAAAGGGATATGACCAAGGCAATG
AGAA
>TP403352_query_53
CTGCACCAGCAACCGAATCTCACCAACTCAGAGGTGGGGCTTGTGGCGTGCTGAAAAAAA
AAAA
>TP403352_hit_53
CTGCACCAGCAACCGAATCTCACCAACTCAGAGGTGGGGTTTGTGGCGTGCTGAAAAAAA
AAAA
>TP404601_query_64
CTGCACCCATCATCACAACGCTGGACCTCATGTTGTTGTTGTCACAATGTTTACCACTGT
TGTA
>TP404601_hit_64
CTGCACCCATCATCACAACGCTGGACCTCATGTTGTTGTTGTCCCAATGTTTACCACTGT
TGTA
>TP406168_query_64
CTGCACCTCCATCAGTGGGTCTGAACATCACATGGTATGACCATGCTTTACAACGTGAAG
TCTT
>TP406168_hit_64
CTGCACCTCCATCAGTGGGTCTGAACATCACATGGTATGACCGTGCTTTACAACGTGAAG
TCTT
>TP406553_query_64
CTGCACCTTAACGTAATGCCAGTCACGGCCGTGGATGGGAAATCGGATCCATTTATATAC
AAAC
>TP406553_hit_64
CTGCACCTTAACGTAATGCCAGTCACGGCCGTGGATGGGGAATCGGATCCATTTATATAC
AAAC
>TP414081_query_64
CTGCACTGATCATCACAGTGCTGGACCTATTGACCATGCTATGCACTTCATGTTGTTGCT
CCTG
>TP414081_hit_64
CTGCACTGATCATCACAGTGCTGGGCCTATTGACCATGCTATGCACTTCATGTTGTTGCT
CCTG
>TP415581_query_64
CTGCACTTCGGCTTCAACATGGACACTGACACACTGTCCTTCGACAGACCATAAGTGTCT
AATT
>TP415581_hit_64
CTGCACTTCGGCTTCAACATGGACGCTGACACACTGTCCTTCGACAGACCATAAGTGTCT
AATT
>TP433300_query_64
CTGCATCATCGTCGTATTGGGGAAACCCATGTGCGAAACCCCATTGACGAACCCCGACGT
CCCT
>TP433300_hit_64
CTGCATCATCGTCGTATTGGGGAAACTCATGTGCGAAACCCCATTGACGAACCCCGACGT
CCCT
>TP442328_query_64
CTGCATGTGGTATGCAATATTTGCATGAAAAGAACATTGCCCACTTGATTTGAAGTGTGA
TAAT
>TP442328_hit_64
CTGCATGTGGTATGCAATATTTGCATGAAAAGAACATTGTCCACTTGATTTGAAGTGTGA
TAAT
>TP444887_query_64
CTGCATTCGCTCATAGCAACCGCTGTTGCATTATTCATTTGTTTCATTGCGAGGAATGTC
GAGA
>TP444887_hit_64
CTGCATTCGCTCATAGCAACCGCTGTTGCATTATTCGTTTGTTTCATTGCGAGGAATGTC
GAGA
>TP447736_query_64
CTGCATTTCCAGTCTTCTCTCCGGCTCCGGGTGACAACACAACAACCCCAATTTCAGCAC
CTTC
>TP447736_hit_64
CTGCATTTCCAGTCTTCTCTCCGGCTCTGGGTGACAACACAACAACCCCAATTTCAGCAC
CTTC
>TP451263_query_64
CTGCCAAATGGCATACATCCATCGGCCAGATCTGAGACTCAACGTCCTGCCAAGTGGCGC
CCAT
>TP451263_hit_64
CTGCCAAATGGCGTACATCCATCGGCCAGATCTGAGACTCAACGTCCTGCCAAGTGGCGC
CCAT
>TP454165_query_62
CTGCCAAGTGTCGAAAGATCCACGGCTCAAATGTAGGGCTCTGGTGCGAAGGTCCACGGC
AGAA
>TP454165_hit_62
CTGCCAAGTGTTGAAAGATCCACGGCTCAAATGTAGGGCTCTGGTGCGAAGGTCCACGGC
AGAA
>TP456303_query_64
CTGCCACACCTCAACATTTGCATGCTGAACTTCCTGTCTCTGTGTGGCAATCCATCGATA
CTTC
>TP456303_hit_64
CTGCCACACCTCAAGATTTGCATGCTGAACTTCCTGTCTCTGTGTGGCAATCCATCGATA
CTTC
>TP461156_query_64
CTGCCAGACTCAGTTGGGAAGCTGACAGGTCTCCAAAGTCTTGAGCTAGGAGGGTGCCGT
GCTC
>TP461156_hit_64
CTGCCAGACTCAGTTGGGAAGCTGACAGGTCTCCAAAGTCTTGAGCTGGGAGGGTGCCGT
GCTC
>TP470008_query_64
CTGCCATTGTCCACCTCAATTGCCACCGTTGCTACTGTTTCACCTTCTACCACATTCTGC
CAAT
>TP470008_hit_64
CTGCCATTGTCCACCTCAATTGCCACCGTTGCTACTGTTTCACCTTCTACCACATTCTGC
CACT
>TP470053_query_64
CTGCCATTGTTAATGAACAGGCCTTGATTTTCCAACCCAACAATGCCAACACAGAGAATT
TATT
>TP470053_hit_64
CTGCCATTGTTAATGAACAGGCCTTGATTTTCCAACCCAACAATGGCAACACAGAGAATT
TATT
>TP472026_query_64
CTGCCCAACCCAAACCACAGTCAAACAGACCTCTTTGCTGGTCAACACAGTCAAAATACA
GCCC
>TP472026_hit_64
CTGCCCAACCCAAACCGCAGTCAAACAGACCTCTTTGCTGGTCAACACAGTCAAAATACA
GCCC
>TP472043_query_64
CTGCCCAACCCAATCCGTAGTCAGAGAAGAGACTACGCCCGTCAACGTTGTCAAATTTGC
CCAC
>TP472043_hit_64
CTGCCCAACCCAATCCGTAGTCAGAGAAGAGACTACGCCGGTCAACGTTGTCAAATTTGC
CCAC
>TP473618_query_64
CTGCCCACAGACTTCACCAATCTGCCCTTTGCTCTGCAATAGAGGAGCTATTGCACAAAT
CCGG
>TP473618_hit_64
CTGCCCACAGACTTCACCAATCTGCCCTTTGCTCTGCAATAGAGGAGCTATTGCACAAAT
CCGT
>TP473948_query_64
CTGCCCACCCGGCCCACACCTATAGCTAGTTCGCACCTCACCACCAACTCATCACTTTCA
CCTT
>TP473948_hit_64
CTGCCCACCGGGCCCACACCTATAGCTAGTTCGCACCTCACCACCAACTCATCACTTTCA
CCTT
>TP483624_query_64
CTGCCCGATTGGAGCCCTCATCTGTTGAACAACGACGAAATCTACCCATTTTGCCACAAT
GTCA
>TP483624_hit_64
CTGCCCGATTGGAGCCCTCATCTGTTGAACAACGACGAGATCTACCCATTTTGCCACAAT
GTCA
>TP483938_query_64
CTGCCCGCGGATCGAACCTGCGATACGGATCTGTCAAAGGCGAGATTGATAGAAGACGAC
GCTG
>TP483938_hit_64
CTGCCCGCGGATCGAACCTGCGATACGGATCTGTCAAAGGCGAGATTGATATAAGACGAC
GCTG
>TP483940_query_64
CTGCCCGCGGCCTGGGGTTGAGGCACACCGGGCAAAGGCGTTGCTCGGCTTGGAAGCGGG
GTTG
>TP483940_hit_64
CTGCCTGCGGCCTGGGGTTGAGGCACACCGGGCAAAGGCGTTGCTCGGCTTGGAAGCGGG
GTTG
>TP484597_query_64
CTGCCCGTCCTGCGCTCTGGAGGGTGTAACGAAATGCGGTCTGGTAGTGTCGGTGGCCCT
CACG
>TP484597_hit_64
CTGCCCGTCCTGCTCTCTGGAGGGTGTAACGAAATGCGGTCTGGTAGTGTCGGTGGCCCT
CACG
>TP487199_query_64
CTGCCCTCATCTCCTTTTCGTTGTTGTTCCCTCACCTTCTCGGCTTTTCCTCCATTTCAC
TGCC
>TP487199_hit_64
CTGCCCTCATCTCCTTTTTGTTGTTGTTCCCTCACCTTCTCGGCTTTTCCTCCATTTCAC
TGCC
>TP487398_query_64
CTGCCCTCCACCAGTCCAATGGCACCCGATCCAATCACTGTGAAATCTGCTCCTTGTTGA
GGTT
>TP487398_hit_64
CTGCCCTCCACCAGTCCAATGGCACCCGATCCAATCATTGTGAAATCTGCTCCTTGTTGA
GGTT
>TP488405_query_64
CTGCCCTGACAGACCACGACTCCTGTCTCAATGGTTTTCAGGATCTCAACGCCACCGGGA
GAGT
>TP488405_hit_64
CTGCCGTGACAGACCACGACTCCTGTCTCAATGGTTTTCAGGATCTCAACGCCACCGGGA
GAGT
>TP488891_query_64
CTGCCCTGGAATGATACGTAAGTTATTCACAGCATACGCGAGTCACTTTAGCCGATGCGA
AATG
>TP488891_hit_64
CTGCCCTGGAATGATCCGTAAGTTATTCACAGCATACGCGAGTCACTTTAGCCGATGCGA
AATG
>TP491024_query_64
CTGCCCTTTTTCTCCTTAGCGTGGGGCCTAAGAGCCTCCATTTCCCCTGCCGCTGGACCC
TTTA
>TP491024_hit_64
CTGCCCTTTTTCTCCTTAGTGTGGGGCCTAAGAGCCTCCATTTCCCCTGCCGCTGGACCC
TTTA
>TP491319_query_64
CTGCCGAAGGAAATGTATACGACGGAGGAGGGGCGCTTCCGGTCCAGCCACTCCTGCACC
TTGT
>TP491319_hit_64
CTGCCGAAGGAAATGTATACGACGGAGGAGGGGGGCTTCCGGTCCAGCCACTCCTGCACC
TTGT
>TP493451_query_64
CTGCCGCTACCTTCTGTTCTCTGTCTTATTCTCCCGCGTCTCACGCATTCTCAATTTCCC
GTCA
>TP493451_hit_64
CTGCCGCTACCTTCTGTTCTCTGTCTTTTTCTCCCGCGTCTCACGCATTCTCAATTTCCC
GTCA
>TP493665_query_64
CTGCCGCTGTTTCTATTGCAAAAGCTTTTGGAATTGCAGATGGGTTCTAAAGTAAAGGCA
GAGG
>TP493665_hit_64
CTGCCGCTGTTTCTATTGCAAAAGCTTTTGGAATTGCAGATGGGTTCTAATGTAAAGGCA
GAGG
>TP494734_query_64
CTGCCGGTGCCGGAGCACTTGCGGTCGGACGTGTTCTCCTCGGCTTTTTCGATTTCAGAA
CGGT
>TP494734_hit_64
CTGCCGGTGCCGGAGCACTTGCGGTCGGACGTTTTCTCCTCGGCTTTTTCGATTTCAGAA
CGGT
>TP498692_query_64
CTGCCTCAACAAGGAGGCCAATGACAGCTCAAGGAAGACTGGTTTCTGTGGTTAAGGTGG
GCCG
>TP498692_hit_64
CTGCCTCAGCAAGGAGGCCAATGACAGCTCAAGGAAGACTGGTTTCTGTGGTTAAGGTGG
GCCG
>TP501526_query_64
CTGCCTCTACAAGGCTTCCTACGGCGACGGTTCGTACTCCACCGGAGGCTTCGCCACAGA
AACA
>TP501526_hit_64
CTGCCTCTACAAGGCTTCCTACGGCGACGGTTCGTACTCCACCGGGGGCTTCGCCACAGA
AACA
>TP504683_query_64
CTGCCTGCCTCTACCTACTGTTCTTCACCTCCAAAATTTCCCATGATCCACTTATGCAGA
GAGG
>TP504683_hit_64
CTGCCTGCCTCTACCTACTGTTCTTCTCCTCCAAAATTTCCCATGATCCACTTATGCAGA
GAGG
>TP504773_query_64
CTGCCTGCGCCATTGAAATGCTGGCCCTCTTCACCTTCAGTATCACCAGCGTCGAAACGC
TTGA
>TP504773_hit_64
CTGCCTGCGCCATTGAAATGCTGGCCCTCTTCACCTTCAGTATCACCAGCGTCGGAACGC
TTGA
>TP511076_query_64
CTGCCTTTGCGTCTCCCTGCTCGGCCTATCTCTGCGTCCCTTCCCATGGTGTGCAATGGT
GCTG
>TP511076_hit_64
CTGCCTTTGCGTCTCCCTGCTCGGCCTATCTCTGCGTCCCTTCCCGTGGTGTGCAATGGT
GCTG
>TP512189_query_64
CTGCGAAAGGACGCGAGTAGGAGGAAACAGGGGCACAAGCTACGGTGGGCATTATTGAAC
GAGC
>TP512189_hit_64
CTGCGAAAGGACGCGAGTAGGAGGAAACGGGGGCACAAGCTACGGTGGGCATTATTGAAC
GAGC
>TP512334_query_64
CTGCGAAATTCGTCAGGAAATATGAGGAATCTCCATCACATCGATCTGAGAAATTGTCAA
AGTT
>TP512334_hit_64
CTGCGAAATTCGTCAGGAAATTTGAGGAATCTCCATCACATCGATCTGAGAAATTGTCAA
AGTT
>TP512396_query_64
CTGCGAACAATGGGTGAAAGCAAGGCTTCCACATTGCTCCTGATCATCGTTTTCATCATC
GATG
>TP512396_hit_64
CTGCGAACAATGGGTGAAAGCAAGGCTTCCACATTTCTCCTGATCATCGTTTTCATCATC
GATG
>TP513417_query_64
CTGCGACACGTTGCACTTCTAATCCTGCGTTGAACTCCAAGGAGAATTCGGTGGCTTTTT
TTTC
>TP513417_hit_64
CTGCGACACGTTGCACTTCTAATCCTGCGTTGAACTCCACGGAGAATTCGGTGGCTTTTT
TTTC
>TP513837_query_64
CTGCGACCGAGGAACTCAGAAAAGGACCCCCACTTTGACCGGAGAGTCGACTCTCGTCTG
ACGC
>TP513837_hit_64
CTGCGACCGAGGAACTCAGAAAAGTACCCCCACTTTGACCGGAGAGTCGACTCTCGTCTG
ACGC
>TP515514_query_64
CTGCGATAAGACGACGGGTTCGAGCCGAAGGAAAGACTCTTAGGAAATAAGCACCGTGTG
TCAT
>TP515514_hit_64
CTGCTATAAGACGACGGGTTCGAGCCGAAGGAAAGACTCTTAGGAAATAAGCACCGTGTG
TCAT
>TP517520_query_52
CTGCGCACGGCGCATTCAATTCCGGCGAGTAGACCGGAACATCCAGCCGCTGAAAAAAAA
AAAA
>TP517520_hit_52
CTGCGCACGGCGCATTCAGTTCCGGCGAGTAGACCGGAACATCCAGCCGCTGAAAAAAAA
AAAA
>TP517663_query_64
CTGCGCAGAATTCTTCGGTTATGTCCCAAACGGGACTCGAAGGAATGCCAAGATCGTCAT
CTGA
>TP517663_hit_64
CTGCGCAGAATTCTTCTGTTATGTCCCAAACGGGACTCGAAGGAATGCCAAGATCGTCAT
CTGA
>TP518587_query_64
CTGCGCCACCGCTGGCTGAGCCTGCACCAGCCACCATTGTTCCTTTCTCTGTTGACTGTG
GGAC
>TP518587_hit_64
CTGCGCCACTGCTGGCTGAGCCTGCACCAGCCACCATTGTTCCTTTCTCTGTTGACTGTG
GGAC
>TP518674_query_64
CTGCGCCAGGAGAGTTGGGTGTTACTGCCATTCGTACGGGAAAGGCGTTCCAATTATGAT
ATAC
>TP518674_hit_64
CTGCGCCAGGAGAGTTGGGTGTTACTGCCATTCGTACGGGGAAGGCGTTCCAATTATGAT
ATAC
>TP518772_query_64
CTGCGCCATGGGAGAATCGAGCTCTTTACCAATGGCTTAACTCGAAGCCGAGCCGTAAAA
CAGG
>TP518772_hit_64
CTGCGCCATGGGAGAATCGAGCTCTTTACCAATGGCTTAACTCGAAGCCGAGCCGTACAA
CAGG
>TP519162_query_64
CTGCGCCGCCTCCAACCCGCTTGGCATAGCGCCCCTTCTTGAGATACCTAGCGATCCTCC
CCAC
>TP519162_hit_64
CTGCGCCGCCTCCAACCCGCTTGGCATATCGCCCCTTCTTGAGATACCTAGCGATCCTCC
CCAC
>TP520239_query_64
CTGCGCGGCGCGAGGGTTCGATTCCTTGACCGGTCTAGTGGGTGCCCCCAACCCGTGCAG
ATAC
>TP520239_hit_64
CTGCGCGGCGCGAGGGTTCGGTTCCTTGACCGGTCTAGTGGGTGCCCCCAACCCGTGCAG
ATAC
>TP520737_query_64
CTGCGCTACTCGATGTTCTGTCAGGGTCAACAAATACACCATCCACATCTACGAAAGCAG
GCGT
>TP520737_hit_64
CTGCGCTACTGGATGTTCTGTCAGGGTCAACAAATACACCATCCACATCTACGAAAGCAG
GCGT
>TP522374_query_64
CTGCGGACAAGGACCCTACAACGGTCTTGGTTTCTGCACTACCCTGTCAAATTTGTGCCC
AGAT
>TP522374_hit_64
CTGCGGACAAGGACCCTCCAACGGTCTTGGTTTCTGCACTACCCTGTCAAATTTGTGCCC
AGAT
>TP522507_query_64
CTGCGGACTTCATATCTCTGTAGCAGGGGCACTCATCCTTGTTGCCATAGTGACCGCTGG
GAAC
>TP522507_hit_64
CTGCGGACTTCATATCTCTGTAGCAGGGGCACTCGTCCTTGTTGCCATAGTGACCGCTGG
GAAC
>TP522625_query_64
CTGCGGAGCCCGGTCTGATCTGCTAACCCGCGACGACATTCCCTTCCAATGCCCCCATCG
TCTA
>TP522625_hit_64
CTGCGGAGCCCGGTCTGATCTGCTAATCCGCGACGACATTCCCTTCCAATGCCCCCATCG
TCTA
>TP522724_query_64
CTGCGGAGGGTGAAGCGCACCGGCAAGCCCACAGAGATTTGGCCTTATGTACCTGCCGAA
GTGC
>TP522724_hit_64
CTGCGGAGGGTGAAGCGCACCGGCAAGCCCACAGAGATTTGGCCTTATGTACCTGCCGAA
GTGG
>TP523092_query_64
CTGCGGATTAGGGCCTCCACTTGGCTGGATATAGGGCTCCTTAGATCTGTGGATTAGGGC
CTCC
>TP523092_hit_64
CTGCGGATTAGGGCCTCCACTTGGCTGGGTATAGGGCTCCTTAGATCTGTGGATTAGGGC
CTCC
>TP523192_query_64
CTGCGGCAAAGCTCACCGCCGGTCCAACCCGGGCGCCCCACCCCAAAATTTTCCAACCAC
CGAG
>TP523192_hit_64
CTGCGGCAAAGCTCACCGCCGGTCCTACCCGGGCGCCCCACCCCAAAATTTTCCAACCAC
CGAG
>TP523462_query_64
CTGCGGCATGCTTTGCATCCACACCACACGCTTCAACTCGTGCCTTCTCACAGTACTGAA
CATG
>TP523462_hit_64
CTGCGGCATGCTTTGCATCCACACCACACGCTTCAACTCGTGCCTTGTCACAGTACTGAA
CATG
>TP524335_query_64
CTGCGGCTGGAGCATGCTTGAATAGTCTTCTTTTGGACTGCATTAAGGGCTCCCCTTTCC
AGCG
>TP524335_hit_64
CTGCGGCTGGAGCATGCTTGAATAGTCTTCTTTTTGACTGCATTAAGGGCTCCCCTTTCC
AGCG
>TP526146_query_64
CTGCGGTGTCTTCTTGGGGGGTACGGGTAGGGGAGAGGGTCCTCACTAGGCCTCTCAGCC
CTCC
>TP526146_hit_64
CTGCGGTGTCTTCTTGGGGGGTACGGGTAGGGGAGAGGGTCCTCACTAGGCCTCTCGGCC
CTCC
>TP526482_query_64
CTGCGTAAACATGTCTCCCCAATCTTGGCAAGGAAGGGAGCTCCTTCCAATGAATGTTGA
ACTC
>TP526482_hit_64
CTGCGTAAACATGTCTCCCCAATCTTGGCAAGGAAGGGAGTTCCTTCCAATGAATGTTGA
ACTC
>TP527116_query_64
CTGCGTAGGAGTTGGGGATCATGTGTCTTTCGTGACATCACCGTATATCGCTCCATCAAA
AGTG
>TP527116_hit_64
CTGCGTAGGAGTTGGGGATCATGTGTGTTTCGTGACATCACCGTATATCGCTCCATCAAA
AGTG
>TP528564_query_64
CTGCGTCTTTTGCCTGGAGCCTCAGTCGGTTCGAGGAATGCCTTCCAGTCAAAGAATCAC
GAGG
>TP528564_hit_64
CTGCGTCTTTTGCCTGGAGCCTCAGTCGGTTCGAGGAATGGCTTCCAGTCAAAGAATCAC
GAGG
>TP528807_query_64
CTGCGTGAGAGAATTTTTAGGCTTGTTTGAGGCGCTTGTTCCACAGATTCAGCCTCGAAC
TCTC
>TP528807_hit_64
CTGCGTGAGAGAATTTTTAGGCTTGTTTGAGGCGCTTGTTCCACAGATTCAGCCTTGAAC
TCTC
>TP531725_query_64
CTGCGTTTCCGACTCGGCTACCAATCGTCCCAACATGAGATCTGTTGTGAAGAAGCTGGA
GGCG
>TP531725_hit_64
CTGCGTTTCCGAGTCGGCTACCAATCGTCCCAACATGAGATCTGTTGTGAAGAAGCTGGA
GGCG
>TP531741_query_63
CTGCGTTTCGCGTCTCTGATTTGGGCCAGGGCTCCGGGCTTCAGATATCTCTTTGCGTTG
CTGA
>TP531741_hit_63
CTGCGTTTCGCGTCTCTGATTTGGGCGAGGGCTCCGGGCTTCAGATATCTCTTTGCGTTG
CTGA
>TP531956_query_64
CTGCGTTTTCCCATATGCCGTCTGGAGGATCTTTTCCAGGTATGTCTAAAGGTGTGCCCT
ATCC
>TP531956_hit_64
CTGCGTTTTCCCATATGCCGTCTGGAGGATCTTTTCCAGGTATGTCTAAAGGTGTGTCCT
ATCC
>TP533451_query_64
CTGCTAACCAGTTTGTTATAGGGCATTAAATGTTCGGGGAGATGCAGGGTGGATCGCCCG
CTAA
>TP533451_hit_64
CTGCTAATCAGTTTGTTATAGGGCATTAAATGTTCGGGGAGATGCAGGGTGGATCGCCCG
CTAA
>TP544890_query_64
CTGCTATCTTTACCCCTCGAATCTGTCACTCTGTGTAGTTGTCCATGCAACGAGCACATG
ACAC
>TP544890_hit_64
CTGCTATCTTTACCCCTCGAATCTGTCACTCTGTGTAGTTGTCCGTGCAACGAGCACATG
ACAC
>TP548032_query_64
CTGCTCAACCAGATCGGATGCAAGGAATGTCCAGGACAAAGAGGAGACTAGACTGATTGA
CTCC
>TP548032_hit_64
CTGCTCAACCAGATCGGATGCAAGGAATGTCCAGGGCAAAGAGGAGACTAGACTGATTGA
CTCC
>TP556985_query_64
CTGCTCCGCCCTCTTTCCACCGTTTCTTCTCCTATCCATGCAACTGTCATCTATACGTAA
CCCA
>TP556985_hit_64
CTGCTCCGCCCTCTTTCCACCGTTTCTTCTCCTATCCATGCGACTGTCATCTATACGTAA
CCCA
>TP563264_query_64
CTGCTCTCCCCTACTATCGTATCAGGAAAGACCAGCCCTTCTCTGGAGGCAAACTAGCAT
CATC
>TP563264_hit_64
CTGCTCTCCGCTACTATCGTATCAGGAAAGACCAGCCCTTCTCTGGAGGCAAACTAGCAT
CATC
>TP564238_query_64
CTGCTCTGAGGGCATTAAATACCCAATATATAGCTGATTAGCTCTTTCCCACTCCAGCGC
TAGT
>TP564238_hit_64
CTGCTCTGAGGGCATTAAATACCCAATATATAGCTGGTTAGCTCTTTCCCACTCCAGCGC
TAGT
>TP566284_query_64
CTGCTCTTCTTAACTCGTACGCTTACAAGGACTCCTTCCCGTTCACTCCAGACGTTGTCA
AGGC
>TP566284_hit_64
CTGCTCTTCTTAACTCGTACGCTTACAAGGGCTCCTTCCCGTTCACTCCAGACGTTGTCA
AGGC
>TP583392_query_64
CTGCTTCTACGACAACGTCCTTGAAAATGGAATTTCTGACACGGTTGTATGTGGGGAGCC
TCTC
>TP583392_hit_64
CTGCTTCTACGACAACGTCCTTGAAAATGGAGTTTCTGACACGGTTGTATGTGGGGAGCC
TCTC
>TP583685_query_64
CTGCTTCTCCAAATGCCTTTGTTGCCAAACAATGAGGCGCCCGCCGACAGATGCAAAGGA
TTGC
>TP583685_hit_64
CTGCTTCTCCAAATGCCTTTGTTGCCAAACAATGAGGCGCCCGCTGACAGATGCAAAGGA
TTGC
>TP592845_query_64
CTGCTTTGGTGACATTGGTGCCGTGCCTCGCCTTCTTGCAGGGAGGACCCAACAACGCTA
TTCC
>TP592845_hit_64
CTGCTTTGGTGACTTTGGTGCCGTGCCTCGCCTTCTTGCAGGGAGGACCCAACAACGCTA
TTCC
