# Supplementary material for: Quantitative Trait Loci Analysis Based on High-Density Mapping of Single-Nucleotide Polymorphisms by Genotyping-by-Sequencing Against Pine Wilt Disease in Japanese Black Pine (Pinus thunbergii)
Source: Front Plant Sci. 2022 Apr 5;13:850660. doi: 10.3389/fpls.2022.850660 (PMC9022113; doi:10.3389/fpls.2022.850660)
Supplement: Supplementary file 2 [file Data_Sheet_1.xlsx]

## Sheet: Supplementary Table S1A
Table S1A Individual genotype at each locus on the linkage map (actually called SNP)
(Individual:)					Sample001	Sample002	Sample003	Sample004	Sample005	Sample007	Sample008	Sample009	Sample010	Sample011	Sample013	Sample014	Sample016	Sample017	Sample018	Sample019	Sample020	Sample021	Sample022	Sample023	Sample024	Sample026	Sample028	Sample029	Sample030	Sample031	Sample032	Sample033	Sample034	Sample035	Sample036	Sample037	Sample038	Sample039	Sample041	Sample042	Sample043	Sample044	Sample045	Sample046	Sample048	Sample049	Sample050	Sample051	Sample052
Nr	Locus	Marker Type	Linkage group	Position	1	2	3	4	5	6	7	8	9	10	11	12	13	14	15	16	17	18	19	20	21	22	23	24	25	26	27	28	29	30	31	32	33	34	35	36	37	38	39	40	41	42	43	44	45
1	TP152844	GBS-SNP	1	0	G	R	A	A	A	G	A	G	G	G	G	R	G	A	G	R	R	G	R	G	R	G	G	G	G	R	R	A	R	A	G	G	G	R	R	R	R	G	G	R	R	A	R	R	R
2	TP344613	GBS-SNP	1	2.426	R	R	G	G	R	A	G	A	R	A	R	R	A	A	A	A	R	A	R	A	R	A	A	A	A	R	G	G	G	G	A	R	A	R	G	G	R	A	A	R	A	R	R	R	R
3	TP232622	GBS-SNP	1	5.103	S	S	G	G	G	C	G	C	S	C	S	S	C	C	G	S	S	C	S	C	S	S	C	C	C	S	S	G	S	S	C	S	C	S	G	S	S	C	C	S	S	G	S	S	S
4	TP204868	GBS-SNP	1	5.979	Y	Y	C	C	C	T	C	T	Y	T	Y	T	T	T	Y	T	Y	T	Y	T	T	Y	T	T	T	Y	Y	C	Y	Y	T	Y	T	T	C	Y	Y	T	T	T	Y	C	Y	Y	Y
5	TP174931	GBS-SNP	1	6.848	Y	Y	T	T	Y	C	T	C	Y	C	Y	Y	C	C	Y	Y	Y	C	Y	C	Y	Y	C	C	C	Y	C	T	Y	Y	C	Y	C	Y	T	Y	Y	C	C	Y	Y	T	Y	Y	Y
6	TP248150	GBS-SNP	1	7.638	K	K	K	G	G	T	G	T	K	T	K	T	T	T	K	K	T	T	K	T	K	G	T	T	T	K	T	G	K	K	T	K	T	K	G	K	K	T	T	K	G	G	K	K	K
7	TP254386	GBS-SNP	1	8.961	C	Y	T	T	T	C	T	C	Y	C	Y	Y	C	Y	Y	T	Y	C	Y	C	Y	C	C	C	Y	Y	C	T	Y	C	C	Y	C	C	T	Y	Y	C	C	Y	T	T	Y	Y	Y
8	TP97525	GBS-SNP	1	9.896	R	R	G	G	G	A	G	A	R	A	R	R	A	A	R	G	R	A	R	A	R	R	A	R	R	R	A	G	R	R	A	R	A	R	G	R	A	A	A	R	R	G	R	R	A
9	TP252641	GBS-SNP	1	10.769	G	G	A	A	A	G	R	G	R	G	R	R	G	G	R	A	R	G	R	G	A	R	G	G	R	R	G	A	R	R	G	G	G	R	A	R	A	G	G	R	R	A	R	R	R
10	TP174324	GBS-SNP	1	11.22	S	C	G	G	G	C	S	C	C	C	S	G	C	C	S	G	S	C	G	C	C	S	C	C	S	S	C	S	S	S	C	G	C	S	G	C	S	C	C	S	S	G	S	S	S
11	TP83436	GBS-SNP	1	11.556	A	M	A	A	A	C	A	C	N	C	M	M	C	C	C	A	A	C	M	C	M	M	C	C	M	A	C	A	M	M	C	M	C	M	A	M	M	C	C	A	M	A	M	M	M
12	TP49595	GBS-SNP	1	11.837	T	Y	T	T	T	C	T	C	C	C	Y	Y	C	C	Y	T	Y	C	Y	C	T	Y	C	C	Y	Y	C	T	Y	Y	C	Y	C	Y	T	Y	Y	C	C	Y	Y	T	Y	T	Y
13	TP277259	GBS-SNP	1	12.104	R	R	G	G	G	A	G	A	R	A	R	R	A	A	R	G	G	A	R	A	R	R	A	A	R	A	A	G	A	R	A	R	A	R	G	R	R	A	A	R	R	G	A	R	R
14	TP14992	GBS-SNP	1	12.39	W	W	T	T	W	A	T	A	W	A	W	W	A	A	T	T	W	A	W	A	T	W	A	A	W	W	A	T	W	W	A	W	A	W	W	W	T	A	A	W	A	T	A	W	W
15	TP493665	GBS-SNP	1	12.736	W	W	A	A	A	T	A	T	W	T	W	W	T	W	T	A	W	T	W	T	A	W	T	T	W	W	T	A	W	A	T	T	T	W	A	T	W	T	T	A	N	A	W	W	W
16	TP241181	GBS-SNP	1	13.058	R	R	R	R	A	G	A	G	R	G	R	R	G	G	R	A	R	G	R	G	R	R	G	G	R	R	G	A	R	R	G	R	G	R	A	R	R	G	G	R	R	A	R	R	R
17	TP52120	GBS-SNP	1	13.286	Y	Y	C	C	C	T	C	T	Y	T	Y	Y	T	T	C	N	Y	T	Y	T	T	Y	T	T	C	Y	T	C	Y	Y	T	Y	T	Y	C	Y	Y	T	T	Y	C	C	Y	Y	Y
18	TP143248	GBS-SNP	1	13.731	T	W	A	A	A	T	A	T	W	T	W	W	T	T	W	A	W	T	W	T	W	W	T	T	W	W	T	A	W	W	T	W	T	A	A	W	W	T	T	W	W	A	T	W	A
19	TP43957	GBS-SNP	1	14.112	S	S	G	G	G	C	G	C	S	C	S	S	C	C	S	G	S	C	S	C	S	G	C	C	S	S	C	G	S	S	C	S	C	S	G	S	S	C	C	S	G	G	S	S	S
20	TP127865	GBS-SNP	1	14.363	Y	Y	C	C	C	T	C	T	Y	T	Y	Y	T	T	Y	C	Y	T	Y	T	Y	Y	T	T	Y	Y	T	C	T	T	T	Y	T	T	C	Y	Y	T	T	Y	C	C	Y	Y	Y
21	TP1756	GBS-SNP	1	14.565	Y	Y	T	T	T	C	T	C	Y	C	Y	Y	C	C	Y	T	Y	C	Y	C	Y	Y	C	C	Y	Y	C	T	Y	Y	C	Y	C	C	T	Y	Y	C	C	Y	Y	T	Y	T	Y
22	TP143511	GBS-SNP	1	14.699	R	R	A	A	A	G	A	G	R	G	R	R	G	G	R	A	R	G	R	G	A	A	G	G	R	R	G	A	R	A	G	R	G	R	A	R	R	G	G	R	R	A	R	R	R
23	TP127103	GBS-SNP	1	15.025	Y	Y	C	C	C	T	C	T	Y	T	Y	Y	T	T	Y	C	Y	T	Y	T	Y	Y	T	T	Y	Y	T	C	T	Y	T	Y	T	C	C	Y	Y	T	T	Y	Y	C	Y	Y	Y
24	TP157657	GBS-SNP	1	15.266	Y	T	C	C	C	T	C	T	Y	T	Y	Y	T	T	T	C	T	T	Y	Y	Y	Y	T	T	Y	Y	T	C	Y	Y	T	Y	T	Y	C	Y	Y	T	T	Y	Y	C	Y	Y	Y
25	TP242688	GBS-SNP	1	15.532	W	W	T	T	T	A	T	A	W	A	A	W	A	A	W	T	W	A	W	A	W	W	A	A	W	W	A	T	T	W	A	W	A	N	T	A	A	A	A	W	W	T	W	W	W
26	TP323017	GBS-SNP	1	15.806	S	C	G	G	G	C	G	C	S	C	S	S	C	C	S	G	G	C	S	C	N	S	C	C	S	S	C	G	S	S	C	S	C	S	G	S	S	C	C	S	S	G	S	S	S
27	TP182035	GBS-SNP	1	16.002	R	R	G	G	G	A	G	A	R	A	R	R	A	A	R	G	R	A	R	A	R	R	A	A	R	R	A	G	R	R	A	R	A	R	G	R	R	A	A	R	R	G	R	R	R
28	TP172920	GBS-SNP	1	16.152	S	S	C	C	C	G	C	G	S	G	S	S	G	G	S	C	S	G	S	G	S	S	G	G	S	S	G	C	S	S	G	S	G	S	C	S	S	G	S	S	S	C	S	S	S
29	TP363517	GBS-SNP	1	16.385	Y	Y	C	C	C	T	C	T	Y	T	Y	C	T	T	Y	C	Y	T	Y	T	Y	Y	T	T	Y	Y	T	C	Y	Y	T	Y	T	Y	C	Y	C	T	Y	Y	Y	C	Y	Y	Y
30	TP335252	GBS-SNP	1	16.63	S	S	C	C	C	G	C	G	S	G	S	S	G	G	S	C	S	G	S	G	S	S	G	G	G	G	G	C	S	S	G	S	G	N	C	S	S	G	G	S	S	C	S	S	S
31	TP104399	GBS-SNP	1	16.875	S	S	G	G	G	C	G	C	S	C	S	S	C	C	S	G	S	C	S	C	S	S	C	C	S	S	C	G	S	S	C	S	C	S	G	S	S	C	C	S	S	G	S	S	S
32	TP156237	GBS-SNP	1	17.076	Y	Y	C	C	C	T	C	T	Y	T	Y	Y	T	T	C	C	Y	T	Y	T	T	Y	T	T	Y	Y	T	C	C	Y	T	Y	T	Y	C	Y	C	T	T	Y	Y	C	Y	Y	Y
33	GG_contig16841_824	EST-derived SNP	1	17.331	M	M	A	A	A	C	A	C	M	C	M	M	C	C	M	A	M	C	M	C	M	M	C	C	M	M	C	A	M	M	C	M	C	M	A	M	M	C	C	M	M	A	M	M	M
34	GG_contig13147_847	EST-derived SNP	1	17.445	W	W	A	W	A	T	A	T	W	T	W	W	T	T	W	A	W	T	W	T	W	W	T	T	W	W	T	A	W	W	T	W	T	W	A	W	W	T	T	W	W	A	W	W	W
35	TP30783	GBS-SNP	1	17.572	R	R	G	G	G	A	G	A	R	A	R	R	A	A	R	G	R	A	R	A	R	R	A	A	R	R	A	G	R	R	A	R	A	R	G	R	R	A	A	R	A	G	R	R	R
36	TP341249	GBS-SNP	1	17.824	K	K	T	T	T	G	T	N	K	G	K	G	G	G	K	T	K	G	K	G	T	K	G	G	K	K	G	T	K	K	G	K	G	G	T	K	G	G	G	K	K	T	K	K	K
37	TP211913	GBS-SNP	1	18.049	R	R	G	R	G	A	G	A	R	A	R	R	A	A	R	G	R	A	R	A	R	R	A	A	R	R	A	G	G	R	A	R	A	G	G	R	R	A	A	R	R	G	R	R	R
38	TP257035	GBS-SNP	1	18.273	K	K	G	G	G	T	G	T	K	T	K	K	T	T	K	G	K	T	K	T	K	K	T	T	K	K	T	G	T	K	T	K	T	K	G	K	K	T	T	K	K	G	K	K	K
39	TP175120	GBS-SNP	1	18.463	A	R	A	A	A	G	A	G	R	G	R	R	G	G	R	A	R	G	R	G	R	R	G	G	R	R	G	A	R	R	G	R	G	R	A	R	R	G	G	R	R	A	R	R	R
40	TP192911	GBS-SNP	1	18.592	R	R	A	A	A	G	A	G	R	G	R	R	G	G	R	A	R	G	R	G	R	R	G	G	R	R	G	A	R	R	G	R	G	R	A	R	R	G	G	R	R	A	R	A	A
41	TP208070	GBS-SNP	1	18.73	Y	Y	Y	C	C	T	C	T	Y	T	Y	Y	T	T	T	C	Y	T	Y	T	Y	Y	T	T	Y	Y	T	C	Y	Y	T	Y	T	Y	C	Y	Y	T	T	Y	Y	C	Y	Y	Y
42	TP94123	GBS-SNP	1	19.067	S	S	C	C	C	G	C	G	S	G	S	C	G	G	S	C	S	G	S	G	S	S	G	G	S	S	G	C	S	S	G	S	G	S	C	S	S	G	G	S	S	C	S	C	S
43	TP55511	GBS-SNP	1	19.339	Y	Y	Y	T	T	C	T	C	Y	C	Y	Y	C	C	T	T	Y	C	Y	C	Y	Y	C	C	Y	Y	C	T	Y	Y	C	Y	C	Y	T	Y	Y	C	C	Y	Y	T	Y	Y	C
44	TP140787	GBS-SNP	1	19.629	Y	Y	T	T	T	C	T	C	Y	C	Y	C	C	C	Y	T	Y	C	Y	C	Y	Y	C	C	Y	Y	C	T	Y	Y	C	Y	C	Y	T	Y	Y	C	C	Y	Y	T	Y	Y	Y
45	TP142817	GBS-SNP	1	19.962	R	R	G	R	G	A	G	A	R	A	R	R	A	A	R	G	R	A	R	A	G	G	A	A	R	R	A	G	R	R	N	R	A	R	G	R	R	A	A	R	R	G	R	R	G
46	TP34878	GBS-SNP	1	20.299	R	R	A	A	A	G	A	G	R	G	R	R	G	G	A	A	A	G	R	G	R	G	G	G	R	R	G	A	R	A	G	R	G	R	A	R	R	G	G	R	R	A	R	R	R
47	TP253539	GBS-SNP	1	20.701	C	S	C	C	C	G	C	G	S	G	S	S	G	G	S	C	S	G	S	G	C	S	G	G	S	S	G	C	S	S	G	S	G	C	C	S	S	G	G	S	S	C	S	S	S
48	TP214136	GBS-SNP	1	21.162	S	S	G	G	G	C	G	C	S	C	S	S	C	C	S	G	S	C	S	C	S	S	C	C	S	S	C	G	S	G	C	S	C	S	G	S	S	C	C	S	S	G	S	S	S
49	TP155976	GBS-SNP	1	21.562	K	K	G	G	G	T	G	T	K	T	K	K	T	T	K	G	G	T	K	T	K	K	T	T	K	K	T	G	K	K	T	K	T	K	G	T	K	T	T	K	K	G	K	K	K
50	TP145778	GBS-SNP	1	21.819	R	G	A	A	A	G	A	G	R	R	R	R	G	G	R	A	R	G	R	G	R	R	G	G	G	R	G	A	R	R	G	A	G	R	A	R	G	G	G	R	R	A	R	G	R
51	TP176283	GBS-SNP	1	22.58	R	R	A	A	A	G	A	G	R	G	R	R	G	G	R	A	R	G	R	G	R	R	G	G	R	R	G	A	R	R	R	A	G	R	A	G	G	G	G	R	R	A	R	R	R
52	TP352483	GBS-SNP	1	23.317	K	K	T	K	T	G	T	G	T	G	K	K	G	G	K	T	K	G	K	G	K	K	N	G	T	K	G	T	K	G	G	K	G	K	T	K	K	G	G	G	K	T	K	K	G
53	TP138969	GBS-SNP	1	25.18	K	K	G	G	G	T	G	T	K	T	K	T	T	T	K	G	K	T	K	T	K	K	T	T	T	K	T	K	K	K	K	K	K	K	G	K	K	T	T	T	K	G	G	K	G
54	TP274853	GBS-SNP	1	25.683	R	R	G	G	G	A	G	A	R	A	R	A	A	A	R	G	R	A	R	A	R	R	N	A	R	R	A	R	A	R	R	R	A	R	G	R	A	A	A	A	G	G	G	R	G
55	TP100792	GBS-SNP	1	26.097	T	Y	C	C	C	T	C	T	Y	T	Y	Y	T	T	Y	C	Y	T	Y	T	Y	Y	T	T	N	Y	T	Y	Y	Y	Y	Y	Y	T	C	Y	Y	T	T	T	Y	C	C	Y	C
56	TP255733	GBS-SNP	1	26.363	S	S	G	G	G	C	G	C	S	C	S	S	C	C	S	G	S	C	S	C	S	C	C	C	S	S	C	S	S	S	S	S	S	S	G	S	S	C	C	C	S	G	G	S	G
57	TP162284	GBS-SNP	1	26.77	W	T	A	A	A	T	A	T	W	T	W	W	T	T	W	A	W	T	W	T	W	W	T	T	W	W	T	W	T	W	W	W	W	A	A	W	T	T	T	T	T	A	W	W	A
58	TP182099	GBS-SNP	1	27.148	Y	Y	C	C	C	T	C	T	Y	T	Y	Y	T	T	Y	C	Y	T	Y	T	Y	Y	T	T	C	Y	T	Y	Y	C	Y	Y	Y	Y	C	Y	Y	T	T	T	Y	C	C	Y	C
59	TP86084	GBS-SNP	1	27.865	M	C	A	A	A	C	A	C	M	C	M	A	C	C	C	A	M	C	M	C	C	M	C	C	M	M	C	M	M	M	M	M	M	M	A	M	M	C	C	C	M	A	A	M	A
60	TP23128	GBS-SNP	1	28.19	S	S	C	C	C	G	C	G	S	G	S	S	G	G	S	C	C	G	S	G	S	S	G	S	S	S	G	S	S	S	S	S	S	S	C	S	G	G	G	G	S	C	C	S	C
61	TP483938	GBS-SNP	1	29.065	K	K	T	T	T	K	T	G	K	G	K	K	G	G	K	T	K	G	G	G	K	K	G	G	K	K	G	K	K	K	T	T	G	T	T	G	K	G	G	G	K	T	T	K	T
62	TP225377	GBS-SNP	1	29.686	K	K	T	T	T	G	T	G	K	G	K	K	G	G	T	T	K	G	K	G	K	K	G	G	K	K	G	K	K	K	K	K	T	K	K	K	K	G	G	G	K	T	T	K	T
63	TP324164	GBS-SNP	1	30.201	G	R	A	A	A	A	A	G	R	G	R	G	G	G	A	A	N	G	R	G	G	R	G	G	R	R	G	R	R	R	A	R	R	G	A	R	R	G	G	G	R	A	A	R	A
64	TP205995	GBS-SNP	1	30.743	N	Y	T	T	T	Y	T	C	Y	C	Y	Y	C	C	Y	T	T	C	Y	C	Y	Y	C	C	Y	Y	C	Y	Y	Y	Y	Y	Y	Y	T	Y	Y	C	C	C	Y	T	T	Y	T
65	TP267927	GBS-SNP	1	31.154	T	C	T	T	T	T	T	C	Y	C	Y	Y	C	C	Y	T	Y	C	Y	C	Y	Y	C	C	Y	Y	C	Y	T	Y	Y	Y	Y	Y	T	Y	T	C	C	C	Y	T	Y	Y	T
66	TP406168	GBS-SNP	1	31.539	A	R	G	G	G	R	G	A	R	A	R	R	A	A	A	G	R	A	R	A	R	A	A	A	R	R	A	R	R	R	R	R	R	R	G	R	R	A	A	A	A	G	G	A	G
67	TP158489	GBS-SNP	1	32.136	R	R	G	G	G	N	R	A	G	A	R	R	A	A	R	G	R	A	R	A	R	G	A	A	R	R	A	R	R	R	R	R	R	A	G	R	R	A	A	A	A	G	G	R	G
68	TP219066	GBS-SNP	1	32.687	G	G	G	G	G	R	R	A	G	A	R	R	A	A	R	G	R	A	R	A	R	R	A	A	A	R	A	R	R	R	R	R	R	R	G	R	G	A	A	A	G	G	G	G	G
69	TP199692	GBS-SNP	1	33.272	Y	Y	T	T	T	C	Y	C	T	C	Y	Y	Y	C	C	T	T	C	Y	C	Y	Y	C	C	Y	Y	C	C	Y	Y	Y	Y	Y	Y	T	Y	Y	C	C	C	Y	T	Y	Y	T
70	TP176096	GBS-SNP	1	33.692	S	C	C	C	C	S	S	G	C	G	S	S	S	G	G	C	C	G	C	G	S	S	G	G	S	S	G	G	S	S	S	C	S	S	C	S	S	G	G	G	S	C	S	S	C
71	TP58112	GBS-SNP	1	34.015	M	M	A	A	A	M	M	C	A	C	M	M	M	C	C	A	A	C	M	C	M	M	C	C	A	M	C	M	A	M	M	M	C	A	A	A	M	C	C	C	A	A	M	M	A
72	TP306165	GBS-SNP	1	34.677	Y	Y	C	C	C	T	Y	T	C	T	Y	Y	Y	T	T	C	C	T	Y	T	Y	Y	T	T	Y	Y	T	T	T	Y	Y	Y	Y	N	C	Y	T	T	T	T	Y	C	T	Y	C
73	TP234467	GBS-SNP	1	35.182	S	S	G	G	G	S	S	C	G	C	S	C	S	C	C	G	G	C	S	C	S	S	C	C	S	S	C	C	S	S	S	S	G	S	G	S	S	C	C	C	C	G	S	S	G
74	TP23892	GBS-SNP	1	35.446	R	R	R	A	A	G	G	G	A	G	R	R	G	G	N	A	R	G	R	G	R	G	G	G	R	R	G	R	R	A	R	R	G	G	A	R	A	G	G	G	A	A	A	R	A
75	TP189152	GBS-SNP	1	36.074	S	S	C	C	C	S	S	G	C	G	S	S	G	G	G	C	C	G	S	G	G	G	G	G	S	S	G	G	S	S	S	S	S	S	C	S	S	G	G	G	S	C	S	S	C
76	TP237201	GBS-SNP	1	36.643	Y	Y	T	T	T	Y	Y	C	T	C	Y	Y	Y	C	C	T	T	C	Y	C	C	C	C	C	Y	Y	C	C	Y	Y	C	Y	Y	C	T	Y	Y	C	C	C	Y	T	Y	Y	T
77	TP148538	GBS-SNP	1	37.098	Y	Y	T	T	T	Y	Y	C	T	C	Y	Y	Y	C	C	T	T	C	Y	C	Y	Y	C	C	Y	Y	C	C	Y	Y	Y	Y	T	Y	T	Y	Y	N	C	C	Y	T	Y	Y	T
78	TP73740	GBS-SNP	1	37.745	R	G	G	G	G	A	R	A	G	A	R	A	A	A	A	G	G	A	G	A	G	A	A	A	R	R	A	R	G	A	R	R	R	R	G	R	R	A	A	A	R	G	G	R	G
79	TP92067	GBS-SNP	1	38.089	S	G	C	C	C	C	G	G	C	G	S	S	S	G	G	C	C	G	S	G	S	S	N	G	C	S	G	G	S	S	S	S	S	C	C	S	S	G	G	G	C	C	S	S	C
80	TP337336	GBS-SNP	1	38.847	Y	Y	T	T	Y	T	T	C	T	C	Y	Y	Y	C	C	T	T	C	Y	C	T	N	C	C	Y	Y	C	C	Y	T	T	T	Y	Y	T	Y	Y	C	C	C	Y	T	Y	Y	T
81	TP137952	GBS-SNP	1	39.7	W	T	T	T	T	W	W	A	T	W	W	W	A	A	A	T	T	A	W	A	W	T	A	A	W	W	A	A	W	W	T	A	W	W	T	A	W	A	A	A	A	T	T	W	T
82	TP365034	GBS-SNP	1	40.675	A	G	A	A	R	R	R	G	A	G	R	R	R	G	G	A	A	G	R	G	R	R	G	G	R	R	G	G	R	R	R	R	R	R	A	R	R	G	G	G	R	A	R	R	A
83	GG_contig15393_453	EST-derived SNP	1	41.818	G	K	G	G	G	K	K	T	G	T	K	K	G	K	T	G	G	T	K	T	K	K	T	T	K	K	T	T	K	K	K	K	K	K	G	K	K	T	T	T	K	G	K	K	G
84	TP223863	GBS-SNP	1	42.573	C	Y	C	C	C	Y	Y	T	C	T	Y	Y	C	Y	T	C	C	T	Y	T	T	Y	T	T	Y	Y	T	T	Y	Y	Y	Y	Y	Y	C	Y	Y	T	T	T	Y	C	Y	Y	C
85	TP107684	GBS-SNP	1	44.482	G	S	S	G	G	S	S	C	G	C	S	S	G	S	C	G	G	C	S	C	S	S	S	C	S	S	C	C	S	S	S	S	C	C	S	S	S	C	C	C	S	G	S	S	G
86	TP18695	GBS-SNP	1	45.067	A	R	R	A	A	R	R	G	A	G	R	R	A	R	G	A	A	G	R	G	A	R	R	G	R	R	G	R	R	R	R	R	R	R	R	R	R	G	G	G	R	A	R	R	A
87	TP228349	GBS-SNP	1	45.532	C	M	M	C	C	M	M	A	C	A	M	M	C	M	A	C	C	A	M	A	M	M	M	A	M	M	A	A	M	M	C	M	M	C	M	M	M	A	A	A	C	C	M	M	C
88	TP25106	GBS-SNP	1	45.918	A	R	R	A	A	R	R	G	A	G	R	R	A	R	G	A	A	G	R	G	R	R	R	G	R	R	G	G	R	R	R	R	R	R	R	G	R	G	G	G	R	A	R	R	A
89	TP212314	GBS-SNP	1	46.332	G	K	K	G	G	K	K	T	G	T	K	K	G	K	T	G	G	T	K	T	K	K	K	T	K	K	T	T	K	K	K	K	K	T	K	K	K	T	T	T	K	G	K	K	G
90	TP195254	GBS-SNP	1	46.953	A	C	M	A	A	M	A	C	A	C	M	M	A	M	C	A	A	C	M	C	M	M	M	C	M	M	C	C	M	M	M	C	M	M	M	M	M	C	C	C	M	A	M	M	A
91	TP225773	GBS-SNP	1	47.761	T	Y	Y	T	T	T	Y	C	T	C	Y	Y	T	Y	C	T	T	C	Y	C	Y	Y	Y	C	Y	Y	C	C	Y	Y	Y	Y	Y	T	Y	Y	Y	C	C	C	Y	T	Y	Y	T
92	TP259901	GBS-SNP	1	48.512	A	R	R	A	A	R	R	G	A	G	R	R	A	R	G	A	A	G	R	R	A	R	R	G	R	R	G	G	R	R	G	R	G	A	R	R	R	G	G	G	R	A	R	R	A
93	TP88980	GBS-SNP	1	49.268	G	G	C	G	G	N	S	C	G	C	S	S	G	S	C	G	G	C	S	S	G	S	S	C	S	S	C	C	S	S	C	S	C	G	S	S	S	C	C	C	S	G	S	S	G
94	TP330152	GBS-SNP	1	49.752	C	Y	T	C	C	T	Y	T	C	T	Y	Y	C	Y	T	C	C	T	Y	C	T	Y	Y	T	Y	Y	T	T	Y	Y	Y	Y	C	Y	Y	Y	Y	T	T	T	Y	C	Y	Y	C
95	TP354859	GBS-SNP	1	50.755	A	M	M	A	M	M	A	C	A	C	M	M	A	M	C	A	A	C	M	M	M	M	A	C	M	M	M	C	M	M	M	M	M	M	M	M	M	C	C	C	M	A	M	M	A
96	TP240228	GBS-SNP	1	51.363	T	K	K	T	T	K	K	G	T	G	K	K	T	K	G	T	K	G	K	T	K	K	K	G	K	K	G	G	K	K	T	G	K	K	K	G	K	G	G	K	K	T	K	K	T
97	TP20474	GBS-SNP	1	52.31	C	T	Y	C	C	Y	Y	T	C	T	Y	Y	C	T	T	C	C	T	Y	Y	Y	Y	Y	Y	Y	Y	T	T	Y	T	Y	Y	T	C	Y	Y	Y	T	T	T	C	C	C	Y	C
98	TP256130	GBS-SNP	1	53.155	C	G	S	C	C	C	G	G	C	G	S	S	C	S	G	C	C	G	S	S	G	S	S	G	G	S	G	G	S	S	S	S	S	C	S	S	S	G	G	S	S	C	S	S	C
99	TP176658	GBS-SNP	1	54.762	G	K	G	G	G	G	K	T	G	T	T	K	G	K	T	G	G	T	K	K	G	K	G	T	K	G	T	T	T	K	K	K	G	G	K	G	G	T	T	T	K	G	K	K	G
100	TP327382	GBS-SNP	1	56.532	G	G	G	G	G	S	S	C	G	C	C	S	G	C	C	S	G	C	C	S	S	S	S	C	S	S	C	C	S	S	S	S	S	G	S	S	S	C	C	C	S	S	S	S	G
101	TP60020	GBS-SNP	1	57.361	T	K	K	T	T	K	K	G	T	G	K	K	T	K	G	T	T	G	G	K	K	G	K	G	K	K	G	G	K	K	K	K	K	T	G	K	T	G	G	G	K	G	K	G	T
102	TP303864	GBS-SNP	1	59.499	C	S	S	C	C	S	G	G	S	G	S	S	C	S	G	S	C	G	G	S	S	S	S	G	S	S	G	G	S	S	S	S	S	C	S	S	S	G	G	G	S	S	S	S	C
103	TP228239	GBS-SNP	1	61.883	T	K	K	K	T	K	G	G	T	K	K	K	T	K	G	K	T	G	G	K	G	K	K	G	G	K	G	G	K	K	K	K	K	T	K	K	K	G	G	G	G	K	K	K	T
104	TP360795	GBS-SNP	1	62.999	G	R	R	R	G	G	R	A	N	R	R	R	G	R	A	G	G	A	A	R	A	R	R	A	A	R	A	A	R	R	R	G	A	G	R	R	R	A	A	A	A	R	R	G	G
105	TP3026	GBS-SNP	1	65.769	T	Y	Y	Y	T	Y	Y	C	T	Y	T	Y	T	Y	C	Y	Y	C	Y	Y	C	Y	Y	C	C	Y	C	C	Y	Y	Y	Y	Y	T	Y	Y	Y	C	C	C	C	Y	Y	T	T
106	GG_contig06588_399	EST-derived SNP	1	66.221	A	W	W	W	A	W	W	T	A	W	A	W	A	W	T	W	W	T	W	W	T	W	W	T	T	W	T	T	W	W	W	W	W	A	W	W	W	T	T	T	T	W	W	A	A
107	TP190773	GBS-SNP	1	66.94	A	M	M	C	A	M	C	C	A	A	A	M	A	M	C	M	C	C	M	M	C	M	M	C	C	M	C	C	M	A	M	M	A	A	C	A	M	C	C	C	C	M	M	A	A
108	TP259445	GBS-SNP	1	67.79	G	K	K	K	G	K	K	T	G	G	G	K	G	K	T	K	K	T	K	K	T	K	K	T	T	K	T	T	T	G	K	K	K	G	T	K	K	T	T	T	T	K	K	G	G
109	TP215414	GBS-SNP	1	68.623	A	R	G	A	R	R	R	G	A	A	A	G	A	R	G	R	R	G	R	R	G	R	R	G	G	R	G	G	R	A	R	G	G	A	G	G	R	G	A	R	G	R	R	A	A
110	bcpt1927	genomic SSR	1	69.489	143/143	136/143	136/143	136/143	143/143	136/143	136/143	136/136	143/143	143/143	143/143	136/143	143/143	136/143	136/136	136/143	136/143	136/136	136/143	136/143	136/136	136/143	136/143	136/136	136/136	136/143	136/136	136/136	136/143	143/143	136/143	136/143	136/143	143/143	136/136	136/143	136/143	136/136	136/136	136/136	136/136	136/143	136/143	143/143	143/143
111	TP142198	GBS-SNP	1	70.236	C	T	Y	T	Y	Y	Y	T	Y	C	C	T	C	Y	T	Y	T	T	Y	Y	T	Y	Y	T	T	Y	T	T	Y	C	Y	Y	T	C	T	Y	Y	T	Y	T	T	Y	Y	C	C
112	TP250483	GBS-SNP	1	70.783	T	K	K	K	K	K	K	G	T	T	T	K	T	K	G	K	K	G	K	K	G	K	K	G	G	K	G	G	K	T	K	K	G	T	G	G	K	G	K	K	G	K	K	T	T
113	TP260425	GBS-SNP	1	71.322	C	S	S	S	S	S	S	G	C	C	C	S	C	S	G	S	S	G	S	S	G	S	S	G	G	S	G	G	S	C	C	S	S	C	G	S	S	G	S	S	G	S	S	C	C
114	TP65017	GBS-SNP	1	71.574	T	K	K	K	K	K	K	G	T	T	T	T	T	K	G	K	K	G	K	K	G	K	K	G	G	K	G	G	K	T	T	K	K	T	G	K	K	G	K	K	G	K	K	T	T
115	TP259160	GBS-SNP	1	71.894	T	Y	Y	Y	Y	Y	T	C	T	T	T	Y	T	C	C	C	Y	C	Y	Y	C	Y	Y	C	C	Y	C	C	Y	T	T	Y	Y	T	C	Y	C	C	Y	C	C	Y	Y	T	T
116	TP42130	GBS-SNP	1	72.508	C	Y	Y	Y	Y	Y	Y	T	C	C	C	Y	C	C	Y	Y	Y	T	Y	Y	T	Y	Y	T	T	Y	T	T	Y	C	C	Y	C	C	Y	Y	T	T	Y	Y	T	Y	Y	C	C
117	TP17086	GBS-SNP	1	73.076	G	R	R	R	R	R	R	A	G	G	G	R	G	R	R	R	R	A	R	R	A	R	R	A	A	R	A	A	R	G	R	R	R	G	A	R	R	A	R	R	A	R	R	G	G
118	TP33601	GBS-SNP	1	73.543	M	M	M	M	M	M	M	C	A	A	M	M	A	M	C	M	M	C	M	M	C	M	M	C	C	M	C	C	M	A	M	M	M	A	C	M	M	C	A	M	C	M	M	A	A
119	TP325212	GBS-SNP	1	74.042	C	M	M	M	C	M	M	A	C	C	M	M	C	C	C	M	C	A	M	M	A	M	C	A	A	M	A	A	M	C	A	M	M	M	A	M	A	A	M	M	A	M	M	C	C
120	TP454165	GBS-SNP	1	74.72	T	Y	Y	Y	Y	T	Y	C	T	T	Y	Y	T	T	T	Y	T	C	Y	Y	C	C	T	C	C	Y	C	C	Y	T	Y	Y	C	T	C	Y	C	N	Y	Y	C	C	C	T	T
121	TP364532	GBS-SNP	1	74.943	T	Y	Y	Y	C	Y	T	C	T	Y	Y	Y	T	T	Y	Y	Y	C	Y	Y	C	Y	T	C	C	Y	C	C	C	T	Y	Y	Y	T	C	Y	C	C	Y	Y	C	Y	Y	T	T
122	TP49069	GBS-SNP	1	75.505	T	T	C	T	Y	Y	Y	C	T	T	Y	Y	T	T	Y	Y	Y	C	Y	Y	C	T	T	C	C	Y	C	C	Y	T	Y	Y	T	T	C	Y	C	C	C	T	C	Y	Y	T	T
123	TP45606	GBS-SNP	1	76.118	R	R	R	A	R	R	R	A	G	G	R	R	G	G	R	R	A	A	R	R	A	R	G	A	A	R	A	A	R	G	R	R	R	G	A	A	A	A	R	R	A	R	R	G	G
124	TP33567	GBS-SNP	1	76.26	G	R	R	R	R	R	R	A	G	G	R	R	G	G	R	R	G	A	R	R	A	R	G	A	A	R	A	A	R	G	R	R	G	G	A	R	A	A	R	R	A	G	R	G	G
125	TP93588	GBS-SNP	1	76.974	G	T	K	G	K	K	K	T	G	G	K	K	G	G	K	K	T	T	K	K	T	K	G	T	T	K	T	T	K	G	K	T	K	G	T	K	T	T	K	K	T	K	K	G	G
126	TP245988	GBS-SNP	1	77.659	G	S	S	S	S	S	S	C	G	G	S	S	G	G	S	S	S	C	S	S	C	C	G	C	C	S	C	C	S	G	S	S	S	G	C	S	C	C	S	S	C	S	S	G	G
127	TP526482	GBS-SNP	1	78.043	T	Y	Y	T	Y	Y	Y	C	T	T	Y	Y	T	T	Y	Y	Y	C	Y	Y	C	Y	T	C	C	Y	C	C	T	T	T	C	T	T	C	Y	C	C	C	Y	C	Y	T	T	T
128	TP205452	GBS-SNP	1	78.568	G	S	S	S	S	S	S	C	G	S	S	S	G	G	G	S	G	C	S	S	C	S	G	C	C	S	C	C	S	G	S	S	S	G	C	S	C	C	S	S	C	S	S	G	G
129	TP109029	GBS-SNP	1	78.892	C	S	S	S	S	S	S	G	C	C	S	S	S	C	S	S	S	G	S	S	G	S	C	G	G	S	G	G	S	C	S	S	G	C	G	S	G	G	S	S	G	S	S	C	C
130	TP58611	GBS-SNP	1	79.056	G	S	S	S	S	S	S	C	G	G	S	S	G	G	S	C	S	C	S	S	C	S	G	C	C	S	C	S	S	G	S	S	S	G	C	S	C	C	S	S	C	S	S	G	G
131	TP50015	GBS-SNP	1	79.363	C	S	S	S	S	S	G	G	C	C	S	S	C	C	S	S	S	G	S	S	G	S	C	G	G	S	G	G	S	C	S	S	S	C	G	S	G	G	S	S	G	S	S	C	C
132	TP137836	GBS-SNP	1	79.655	G	K	K	T	K	K	K	T	G	G	K	K	G	G	K	G	K	T	K	K	T	K	G	T	K	K	T	T	K	G	K	K	K	G	T	K	T	T	K	K	T	K	K	G	G
133	TP178767	GBS-SNP	1	79.984	C	Y	Y	Y	Y	Y	T	T	C	C	Y	Y	C	C	Y	Y	Y	T	Y	Y	T	Y	N	T	T	C	T	T	Y	C	Y	Y	Y	C	T	Y	T	T	Y	Y	T	Y	Y	C	C
134	TP215853	GBS-SNP	1	80.3	T	Y	Y	Y	Y	Y	C	C	T	T	Y	Y	T	T	Y	Y	Y	C	Y	Y	C	Y	T	C	C	Y	C	C	Y	T	Y	Y	T	T	C	Y	C	C	T	Y	C	Y	Y	T	T
135	TP44885	GBS-SNP	1	80.515	G	K	K	K	K	K	T	T	G	G	G	K	G	G	K	G	K	T	K	K	T	K	G	T	T	K	T	T	K	G	K	K	K	G	T	K	T	T	K	K	T	K	K	G	G
136	TP98172	GBS-SNP	1	80.782	G	K	K	K	K	K	K	T	G	G	K	K	G	G	K	K	K	T	K	K	T	K	G	T	T	K	T	T	K	G	K	T	K	G	T	K	T	T	K	K	T	K	K	G	K
137	TP181324	GBS-SNP	1	81.036	C	Y	Y	Y	Y	C	Y	T	C	C	Y	Y	C	C	Y	Y	Y	T	Y	Y	T	Y	C	T	T	Y	T	T	Y	C	Y	Y	Y	C	T	Y	T	T	Y	Y	T	Y	Y	C	C
138	GG_contig10117_135	EST-derived SNP	1	81.175	A	W	W	W	W	W	W	T	A	A	W	W	A	A	W	W	W	T	W	W	T	W	A	T	T	W	T	T	W	A	W	W	W	A	T	W	T	T	W	W	T	W	W	A	A
139	TP27050	GBS-SNP	1	81.418	A	R	R	R	R	R	R	G	A	A	R	R	A	A	R	R	R	G	R	R	G	R	A	G	G	R	G	G	R	A	R	R	R	A	G	R	G	G	R	R	G	R	R	A	A
140	TP204562	GBS-SNP	1	81.729	C	A	M	M	M	M	M	A	C	C	M	M	C	C	M	M	M	A	M	M	A	M	C	A	A	M	A	A	M	C	M	M	M	C	A	M	A	A	M	M	A	M	M	C	C
141	TP184973	GBS-SNP	1	82.008	C	M	M	M	M	N	M	A	C	C	M	M	C	C	M	M	M	A	M	M	A	M	C	A	A	M	A	A	A	C	M	M	M	M	A	M	A	A	A	M	A	M	M	C	C
142	TP340142	GBS-SNP	1	82.266	A	R	R	G	R	R	G	G	A	A	R	R	A	A	A	R	R	G	R	R	G	R	A	G	G	R	G	G	R	A	R	R	R	A	G	R	G	G	R	R	G	R	R	A	A
143	TP196126	GBS-SNP	1	82.737	A	G	R	R	R	R	G	G	A	A	R	R	A	A	R	R	A	G	R	R	G	R	A	G	G	R	G	G	G	A	R	R	R	A	G	R	G	G	G	R	G	R	R	A	A
144	TP303816	GBS-SNP	1	83.154	G	R	R	R	R	R	R	A	G	G	R	R	G	G	R	R	R	A	R	R	A	R	G	A	A	R	A	R	A	G	R	R	R	G	A	R	A	A	R	R	A	R	R	G	G
145	TP32133	GBS-SNP	1	83.574	A	R	R	R	R	R	G	G	A	A	R	R	A	A	A	R	R	G	R	R	G	R	A	G	G	R	G	G	R	A	R	R	R	A	G	R	G	G	R	R	G	R	A	A	A
146	TP352335	GBS-SNP	1	83.86	C	M	M	A	M	M	M	A	C	C	M	A	C	C	M	A	M	A	M	M	A	M	C	A	A	M	A	A	M	C	M	C	A	C	A	M	A	A	M	M	A	M	M	C	C
147	TP266052	GBS-SNP	1	84.371	C	Y	C	Y	Y	Y	T	T	Y	C	Y	C	C	C	Y	Y	Y	T	Y	Y	T	C	C	T	T	Y	T	T	Y	C	Y	Y	Y	C	T	Y	T	T	Y	Y	T	Y	Y	C	C
148	TP97726	GBS-SNP	1	84.812	C	Y	C	Y	Y	T	Y	T	C	C	Y	Y	C	C	Y	Y	Y	T	C	Y	T	Y	C	T	T	Y	T	T	Y	C	Y	Y	Y	C	T	Y	T	T	Y	Y	T	Y	Y	C	C
149	TP36983	GBS-SNP	1	85.246	C	M	M	A	M	A	M	A	C	C	M	M	C	C	M	M	A	A	M	M	A	M	C	A	A	M	A	A	A	M	M	A	M	C	A	M	A	A	M	M	A	C	M	C	C
150	TP393167	GBS-SNP	1	85.687	G	A	R	A	R	R	R	A	G	G	R	R	G	G	A	G	G	A	G	R	A	A	G	A	A	R	A	R	N	G	R	R	R	G	A	R	A	A	R	R	A	A	G	G	G
151	TP198690	GBS-SNP	1	86.108	R	G	R	A	R	R	R	G	A	A	R	R	A	A	R	R	R	G	R	R	G	R	A	G	G	R	G	G	A	R	R	R	R	A	G	R	G	G	N	R	G	R	R	A	A
152	GG_contig17227_421	EST-derived SNP	1	86.197	Y	Y	Y	Y	Y	Y	Y	C	T	T	Y	Y	T	T	Y	Y	Y	C	Y	Y	C	Y	T	C	C	Y	C	C	Y	T	Y	Y	Y	T	C	Y	C	C	Y	Y	C	Y	Y	T	T
153	TP163236	GBS-SNP	1	86.58	Y	Y	Y	Y	Y	T	T	T	C	C	Y	Y	C	C	Y	Y	Y	T	Y	Y	T	Y	C	T	T	Y	T	T	Y	C	Y	Y	Y	C	T	Y	T	T	Y	Y	T	Y	Y	C	C
154	TP65876	GBS-SNP	1	87.083	R	R	R	R	R	R	A	G	A	A	R	R	A	A	R	R	R	G	R	R	G	A	A	G	G	A	G	G	R	R	R	R	R	A	G	R	G	G	R	R	G	R	R	A	A
155	TP244248	GBS-SNP	1	87.296	Y	Y	Y	Y	Y	Y	Y	C	T	T	Y	Y	T	T	Y	Y	Y	C	Y	T	C	Y	T	C	C	Y	C	C	Y	N	Y	Y	C	T	C	T	C	C	Y	Y	C	Y	Y	T	T
156	TP68455	GBS-SNP	1	87.786	R	R	R	R	R	R	R	A	G	G	R	R	G	G	R	N	G	A	R	G	A	R	G	A	A	R	A	A	R	R	R	R	R	G	A	G	A	A	R	R	A	R	R	G	G
157	TP243489	GBS-SNP	1	88.407	K	K	K	K	K	K	K	K	T	T	K	K	K	T	K	K	K	G	K	T	G	K	T	G	G	K	G	G	K	K	K	K	K	T	G	T	G	G	K	K	G	K	K	T	T
158	TP246474	GBS-SNP	1	88.9	S	G	S	S	S	C	S	G	S	C	S	S	C	C	S	S	S	G	S	C	G	S	C	G	G	S	G	G	S	S	S	S	S	C	G	C	G	G	S	S	G	S	S	C	C
159	TP243488	GBS-SNP	1	89.481	K	K	K	K	K	K	K	G	T	T	T	K	T	T	K	K	K	G	K	T	G	K	T	G	G	K	G	G	K	K	K	K	K	K	G	T	G	G	K	K	G	K	K	T	T
160	TP491024	GBS-SNP	1	90.622	Y	Y	Y	Y	T	Y	Y	T	C	C	C	Y	C	C	Y	C	Y	T	Y	Y	T	Y	C	T	T	C	T	T	Y	Y	Y	Y	Y	C	T	C	T	T	C	Y	T	T	Y	C	C
161	TP198481	GBS-SNP	1	91.781	T	Y	Y	Y	Y	T	Y	T	C	C	Y	Y	C	C	Y	Y	T	T	Y	Y	T	Y	C	T	T	Y	T	T	T	Y	Y	Y	Y	C	T	Y	T	T	C	Y	T	Y	Y	C	C
162	TP114667	GBS-SNP	1	95.677	R	A	R	R	R	G	A	G	A	A	R	R	A	A	R	G	G	G	R	A	G	R	A	G	G	A	G	R	G	R	R	R	A	A	G	A	G	G	G	R	R	G	G	A	A
163	TP442328	GBS-SNP	2	0	C	C	Y	T	C	T	Y	Y	Y	Y	Y	T	Y	Y	Y	Y	Y	T	Y	T	Y	T	T	C	C	Y	Y	Y	C	C	C	C	Y	Y	C	T	C	T	N	Y	T	T	Y	C	C
164	TP517520	GBS-SNP	2	1.718	G	G	R	R	G	A	A	R	R	R	R	A	R	R	R	A	G	A	G	R	G	A	A	R	R	R	G	R	G	G	G	G	R	A	R	A	A	A	G	A	A	R	R	R	G
165	TP139064	GBS-SNP	2	4.093	Y	T	Y	Y	T	C	C	Y	Y	Y	Y	Y	Y	Y	Y	Y	Y	C	T	Y	T	C	C	Y	Y	Y	Y	Y	T	T	T	T	Y	Y	Y	Y	Y	C	Y	Y	T	Y	Y	Y	T
166	TP338204	GBS-SNP	2	5.616	S	G	C	S	G	C	C	S	C	S	C	G	C	S	C	S	S	C	G	S	G	C	C	S	S	S	S	S	G	G	G	G	S	S	S	S	S	C	N	S	C	S	S	G	G
167	TP30847	GBS-SNP	2	7.174	T	A	W	W	A	T	T	T	W	W	W	A	W	A	W	W	W	T	A	W	A	T	T	W	W	W	W	W	A	A	A	A	W	T	W	W	W	T	A	W	T	W	W	W	A
168	TP69163	GBS-SNP	2	8.331	G	C	S	S	C	G	G	S	S	S	S	S	G	S	S	S	S	G	C	S	C	G	G	S	S	S	S	S	C	C	C	C	S	S	S	S	C	G	C	S	G	S	S	S	C
169	TP207819	GBS-SNP	2	9.4	W	A	T	W	A	T	T	W	W	W	W	W	W	W	W	W	W	T	A	W	A	T	T	W	W	W	W	W	A	A	A	A	W	T	W	W	W	T	A	W	T	W	W	W	A
170	TP128301	GBS-SNP	2	10.274	R	G	R	R	G	A	A	R	R	R	R	A	R	A	R	R	R	A	G	R	G	A	A	R	R	R	R	R	G	G	G	G	R	R	R	R	R	A	G	R	A	R	R	R	G
171	TP244010	GBS-SNP	2	11.205	W	T	W	W	T	A	A	W	W	W	W	W	W	W	W	W	W	A	T	W	T	A	A	W	W	W	W	W	T	T	W	T	W	W	W	W	W	A	T	W	A	W	W	T	T
172	TP257310	GBS-SNP	2	12.181	K	T	K	K	T	G	G	K	K	K	K	K	K	K	K	K	K	G	T	K	T	G	G	K	K	K	K	K	T	T	T	T	K	K	K	K	K	G	T	K	G	K	K	K	T
173	TP61333	GBS-SNP	2	13.449	G	A	R	R	A	G	G	R	R	R	R	R	R	R	G	R	R	G	A	R	A	G	G	R	R	R	R	R	A	A	A	A	R	N	R	R	A	G	A	R	G	R	R	A	A
174	TP362610	GBS-SNP	2	14.303	R	A	R	R	A	R	G	R	R	R	R	R	R	R	R	G	R	G	A	R	A	G	G	R	R	R	A	R	R	A	N	A	R	R	R	R	R	G	A	R	G	G	R	R	A
175	TP340617	GBS-SNP	2	16.241	Y	T	C	C	T	C	C	N	Y	C	Y	Y	C	Y	Y	Y	Y	C	T	Y	T	C	C	Y	Y	Y	Y	Y	T	T	T	T	Y	Y	Y	Y	Y	C	T	Y	C	C	C	Y	T
176	TP323484	GBS-SNP	2	18.331	T	C	C	T	C	T	T	Y	T	C	Y	T	N	Y	Y	C	Y	T	C	Y	C	T	Y	Y	Y	Y	Y	Y	C	C	C	C	C	Y	C	Y	Y	T	C	T	T	Y	Y	Y	C
177	TP198582	GBS-SNP	2	20.333	G	A	R	G	A	G	G	G	R	R	R	G	R	R	R	A	R	G	A	R	A	G	G	R	R	R	R	R	A	A	A	A	A	R	A	R	R	G	A	R	G	R	A	A	A
178	TP178877	GBS-SNP	2	21.923	S	C	S	G	C	G	G	S	S	S	S	G	C	S	S	S	S	G	C	S	C	G	S	S	S	S	S	S	C	C	C	C	C	S	C	S	C	G	C	S	G	S	C	C	C
179	TP246938	GBS-SNP	2	22.952	S	C	S	G	C	G	S	S	S	S	S	G	S	S	G	G	S	G	C	S	C	G	S	S	S	S	S	S	C	C	C	C	C	S	C	S	S	G	C	S	G	S	C	C	C
180	TP240135	GBS-SNP	2	23.685	S	G	S	C	G	C	S	S	S	S	S	C	S	S	S	C	S	C	G	S	G	C	S	S	S	S	S	S	G	G	G	G	G	S	G	S	S	C	G	S	C	S	G	G	G
181	TP62514	GBS-SNP	2	24.369	R	G	R	A	G	A	R	G	R	R	R	A	R	R	R	R	R	A	G	R	G	A	R	R	R	R	R	R	G	G	G	G	G	R	G	R	R	A	G	R	A	R	G	G	G
182	TP141051	GBS-SNP	2	26.005	M	C	M	A	C	A	M	M	C	M	M	A	M	M	M	M	M	A	C	M	C	A	A	M	M	M	M	M	C	C	C	C	C	A	C	M	M	A	C	M	A	M	C	C	C
183	TP92128	GBS-SNP	2	26.676	Y	C	Y	Y	C	T	T	Y	Y	Y	Y	T	T	T	C	Y	Y	T	C	Y	C	T	Y	Y	Y	Y	C	C	C	C	C	C	C	T	C	Y	Y	T	C	Y	Y	Y	C	C	C
184	TP246582	GBS-SNP	2	29.082	Y	C	Y	T	C	T	Y	Y	Y	Y	T	T	Y	Y	Y	Y	Y	T	C	Y	C	T	Y	Y	Y	Y	Y	Y	C	C	C	C	C	C	C	Y	Y	T	C	Y	T	C	C	C	C
185	TP247236	GBS-SNP	2	32.433	R	A	R	G	A	R	A	R	R	R	R	G	R	R	R	R	G	G	A	R	A	G	G	R	G	G	R	A	A	R	A	A	A	R	A	R	G	G	A	R	G	R	A	A	A
186	TP256450	GBS-SNP	2	34.527	W	T	W	A	T	W	T	W	W	W	W	A	W	W	W	W	W	A	T	W	T	A	W	W	W	W	W	T	T	A	T	T	T	W	T	W	W	A	T	W	A	A	T	T	T
187	TP201563	GBS-SNP	2	38.504	R	A	R	G	R	R	A	R	R	R	R	G	G	R	R	G	A	G	A	R	A	G	R	R	R	R	R	A	A	G	A	A	A	R	A	N	R	G	A	R	G	R	A	A	A
188	TP149648	GBS-SNP	2	41.779	A	G	A	A	R	R	G	R	R	R	R	A	R	R	R	G	R	A	G	G	G	A	R	A	R	R	R	G	R	A	R	G	R	R	G	R	R	A	G	R	A	R	G	R	R
189	TP339535	GBS-SNP	2	45.895	Y	T	Y	C	T	Y	T	Y	Y	Y	Y	C	Y	Y	Y	T	Y	C	T	T	T	C	Y	C	Y	Y	T	T	T	C	T	Y	T	Y	T	Y	T	C	T	Y	C	Y	T	T	T
190	TP64395	GBS-SNP	2	50.282	G	G	R	A	G	R	G	R	R	R	R	A	R	R	R	G	R	A	G	G	G	A	G	A	R	R	G	G	G	A	G	R	G	R	G	R	G	A	G	A	A	R	G	R	G
191	TP293132	GBS-SNP	2	52.844	W	T	W	A	T	W	T	T	W	W	W	A	W	W	W	T	W	A	T	T	T	A	W	A	T	W	T	T	T	A	T	W	T	W	T	T	T	A	T	A	A	W	T	W	T
192	TP288226	GBS-SNP	2	54.61	A	A	M	C	A	M	A	M	M	M	M	C	M	M	M	A	C	C	A	A	A	C	M	C	A	M	A	A	A	C	A	M	A	M	A	A	A	C	A	C	C	M	A	M	A
193	TP276846	GBS-SNP	2	57.245	M	C	M	A	C	M	C	M	M	M	M	M	M	C	M	C	A	M	C	M	C	A	M	A	C	M	C	C	C	A	C	M	C	A	C	M	C	A	C	A	A	M	C	M	C
194	TP307180	GBS-SNP	2	61.341	K	T	K	G	T	T	T	G	K	K	K	K	K	K	K	K	G	K	K	T	T	G	K	G	T	K	K	T	T	G	T	K	T	G	T	K	T	G	T	G	G	K	T	K	T
195	TP20111	GBS-SNP	2	63.319	K	T	K	G	T	T	T	G	K	T	K	K	K	K	K	K	G	G	T	K	T	G	K	G	T	K	K	T	T	G	T	K	T	G	T	K	T	G	T	G	G	K	T	K	K
196	TP345684	GBS-SNP	2	67.427	S	G	S	C	G	G	S	C	S	G	S	S	S	S	S	C	C	S	G	G	G	S	S	C	G	C	G	G	S	C	G	S	G	S	S	S	G	C	G	C	C	S	G	C	G
197	TP128336	GBS-SNP	2	68.568	R	A	R	G	A	A	R	G	R	A	R	R	R	R	G	G	G	G	A	A	A	R	R	G	A	R	R	A	R	G	A	R	A	R	R	R	A	G	A	G	G	R	A	R	A
198	TP163637	GBS-SNP	2	69.337	S	G	S	C	G	G	S	C	S	G	S	S	S	S	S	C	C	S	G	G	G	S	C	C	G	S	S	G	S	C	G	S	S	S	S	S	G	C	G	C	C	S	G	S	G
199	TP88543	GBS-SNP	2	70.564	R	A	R	R	A	A	R	G	R	A	A	G	G	R	R	G	N	R	A	A	A	R	R	G	A	G	R	A	R	G	A	R	A	G	R	R	A	G	A	G	R	R	A	R	A
200	TP203334	GBS-SNP	2	71.162	W	T	W	W	T	T	A	W	W	T	W	A	W	W	W	A	A	W	T	T	T	W	W	A	T	A	W	T	W	A	T	W	T	A	W	W	T	A	T	A	A	W	T	W	W
201	TP361317	GBS-SNP	2	71.818	R	G	R	G	G	G	R	A	A	G	R	R	R	R	R	A	A	R	G	G	G	R	R	A	G	A	R	G	R	A	R	R	G	R	R	R	G	A	G	A	A	G	G	R	R
202	TP191818	GBS-SNP	2	72.471	S	G	S	S	G	G	S	C	S	G	S	S	S	S	S	C	C	S	G	G	G	S	S	C	G	C	C	G	S	C	G	S	G	S	S	G	G	C	G	C	C	S	G	S	G
203	TP296115	GBS-SNP	2	73.285	Y	C	Y	Y	C	N	Y	T	Y	C	Y	Y	C	Y	Y	T	T	Y	C	C	C	C	Y	T	C	T	C	C	Y	T	C	Y	C	Y	Y	Y	C	T	C	T	T	Y	C	Y	C
204	TP172201	GBS-SNP	2	73.766	R	G	R	G	G	G	R	A	R	G	R	R	R	R	R	A	A	R	R	G	G	R	A	A	G	A	R	G	R	A	G	R	G	R	R	R	G	A	G	A	A	R	G	R	G
205	TP155260	GBS-SNP	2	74.301	Y	T	Y	Y	T	T	Y	C	Y	Y	Y	Y	Y	Y	T	C	C	Y	T	T	T	Y	Y	C	T	C	Y	T	Y	C	T	Y	T	Y	Y	Y	T	C	T	C	C	Y	T	Y	Y
206	TP165058	GBS-SNP	2	74.919	R	A	R	R	A	A	R	G	R	A	R	R	G	R	R	G	G	R	A	A	A	R	R	G	A	G	R	A	R	G	R	R	A	G	R	R	A	G	A	G	G	R	A	R	R
207	TP136445	GBS-SNP	2	75.729	A	A	G	R	A	A	R	G	R	A	R	R	R	R	R	G	G	R	A	A	A	R	R	G	A	G	A	A	R	G	A	R	A	R	R	A	A	G	A	G	G	R	A	R	R
208	TP52989	GBS-SNP	2	76.978	R	G	R	G	G	G	R	A	R	G	R	R	R	R	R	A	A	R	G	G	G	R	A	A	G	A	A	G	R	A	G	R	G	R	R	G	G	A	R	A	A	R	G	R	G
209	TP245626	GBS-SNP	2	77.851	Y	C	Y	Y	C	C	Y	T	Y	C	Y	Y	Y	Y	Y	T	T	Y	C	C	C	Y	T	T	Y	T	Y	C	Y	T	C	Y	C	C	Y	C	C	T	Y	T	T	Y	C	Y	Y
210	TP245649	GBS-SNP	2	78.25	R	A	R	R	A	A	R	G	R	A	R	R	R	R	R	G	G	R	A	A	A	R	G	G	A	G	R	A	R	G	R	R	A	R	R	A	A	G	R	G	G	R	A	R	R
211	TP42386	GBS-SNP	2	79.586	G	G	R	R	G	G	R	A	R	R	R	R	R	R	G	A	A	R	G	G	G	R	R	A	G	A	R	G	R	A	G	R	G	G	R	G	G	A	R	A	A	R	G	R	R
212	TP316717	GBS-SNP	2	80.466	C	C	Y	Y	C	C	C	T	Y	C	Y	Y	Y	Y	Y	T	T	Y	C	C	C	Y	T	T	C	T	Y	C	Y	T	C	Y	C	Y	Y	C	C	T	Y	T	T	Y	C	C	Y
213	TP88349	GBS-SNP	2	81.469	C	C	Y	Y	C	Y	Y	T	Y	C	Y	C	T	Y	Y	T	T	T	C	C	C	Y	T	T	C	T	Y	C	Y	Y	C	Y	C	Y	Y	Y	C	T	Y	T	T	Y	C	Y	Y
214	TP245607	GBS-SNP	2	82.1	G	G	R	R	G	R	R	A	R	G	R	R	R	R	R	A	A	R	G	G	G	G	A	A	G	A	R	G	R	R	G	R	G	R	R	G	G	A	R	A	A	R	G	R	G
215	TP105043	GBS-SNP	2	83.328	A	A	R	R	A	R	G	G	R	A	R	A	R	R	R	G	G	R	A	A	A	R	G	G	A	G	G	A	A	R	A	R	A	R	R	A	A	G	A	G	G	R	A	R	R
216	TP318338	GBS-SNP	2	84.064	T	T	Y	Y	T	Y	T	C	Y	T	Y	Y	Y	Y	Y	C	C	Y	T	T	T	Y	C	C	T	C	Y	T	Y	Y	T	Y	T	T	Y	T	T	C	Y	C	C	Y	Y	Y	Y
217	TP288924	GBS-SNP	2	84.997	T	T	K	K	T	K	K	G	K	T	K	K	K	K	K	G	G	K	T	T	T	K	G	G	T	G	K	K	K	K	K	K	T	K	K	T	T	G	K	G	G	K	T	K	K
218	TP344485	GBS-SNP	2	87.85	C	S	S	C	C	S	S	G	S	C	G	S	S	S	C	G	G	S	C	C	C	S	S	G	C	G	S	S	S	S	S	S	C	S	S	C	C	S	S	G	G	S	S	S	G
219	TP58912	GBS-SNP	2	89.371	T	T	K	G	T	G	T	G	K	T	T	K	K	K	T	G	K	K	T	T	T	K	G	G	T	G	K	K	K	K	K	G	T	T	K	T	T	K	K	G	G	K	K	K	G
220	TP136077	GBS-SNP	2	90.031	C	C	Y	Y	C	C	Y	T	T	C	Y	Y	Y	C	C	T	T	C	C	C	C	T	T	Y	C	T	Y	Y	Y	T	Y	Y	C	C	Y	C	C	Y	Y	T	T	Y	Y	Y	T
221	TP117408	GBS-SNP	2	91.205	T	T	Y	C	T	Y	Y	C	T	T	Y	Y	C	Y	T	C	C	T	T	T	T	Y	C	Y	T	C	Y	Y	Y	Y	Y	Y	T	C	C	T	T	Y	Y	C	C	T	Y	Y	C
222	TP111518	GBS-SNP	2	91.718	A	A	R	G	A	R	A	G	R	A	R	R	R	R	A	G	G	A	R	A	A	R	G	R	A	R	R	G	R	G	R	A	A	R	R	A	A	R	G	G	G	R	R	R	G
223	TP339980	GBS-SNP	2	92.528	T	T	Y	C	T	Y	Y	Y	Y	T	Y	Y	Y	Y	T	C	C	T	T	T	T	Y	C	Y	T	C	Y	Y	Y	Y	Y	T	T	Y	Y	T	T	T	Y	C	C	Y	Y	Y	C
224	TP132655	GBS-SNP	2	92.944	G	G	R	A	G	R	R	A	R	G	R	R	R	R	G	A	A	G	G	G	G	G	A	R	G	A	G	R	R	R	R	R	G	R	R	G	G	A	R	A	A	R	R	R	A
225	TP333232	GBS-SNP	2	93.238	G	G	S	C	G	C	S	C	S	G	C	C	C	S	G	C	C	G	G	G	G	S	C	S	G	C	S	S	S	S	S	S	G	S	S	G	G	S	S	C	C	S	S	S	C
226	TP5475	GBS-SNP	2	93.547	A	A	R	R	A	R	R	G	R	A	R	R	R	R	A	G	G	A	A	A	A	R	G	R	A	G	R	R	R	R	R	R	A	A	R	A	A	R	A	G	G	R	R	R	G
227	TP195917	GBS-SNP	2	93.82	C	C	S	G	C	S	G	G	S	C	S	S	S	S	C	G	G	C	C	C	C	S	G	S	C	G	S	S	S	S	S	S	C	C	S	C	C	S	S	G	G	S	S	G	G
228	TP337828	GBS-SNP	2	94.097	C	C	C	G	S	C	S	G	S	C	S	G	S	S	C	G	G	C	C	C	C	S	G	C	C	G	S	G	S	S	S	S	C	S	S	C	C	S	S	G	G	S	S	S	G
229	TP335724	GBS-SNP	2	94.392	T	T	W	A	T	W	T	A	W	T	W	W	W	W	T	A	A	T	W	T	T	W	A	W	T	A	W	W	W	W	W	W	T	W	W	T	T	W	A	A	A	W	W	W	A
230	TP8574	GBS-SNP	2	95.029	G	G	R	A	G	G	A	A	R	N	R	R	A	R	G	A	A	G	A	G	G	R	A	R	G	A	R	R	R	R	R	R	G	R	R	G	G	R	R	A	A	R	R	A	A
231	TP282026	GBS-SNP	2	95.326	T	T	Y	C	T	Y	Y	C	Y	Y	Y	T	Y	Y	T	C	C	T	Y	T	T	Y	C	Y	T	C	Y	Y	Y	Y	Y	Y	T	Y	Y	T	T	Y	Y	C	C	Y	Y	Y	C
232	TP184133	GBS-SNP	2	95.582	C	C	Y	T	C	Y	Y	T	Y	C	Y	Y	Y	Y	C	T	T	C	Y	C	C	Y	T	Y	C	T	Y	T	Y	Y	Y	Y	C	Y	Y	C	C	Y	Y	T	T	Y	C	Y	T
233	TP89640	GBS-SNP	2	95.78	G	G	K	T	G	G	K	T	G	G	K	G	K	K	N	T	T	G	K	G	G	K	T	K	G	T	K	K	K	K	K	K	G	K	K	G	G	K	K	T	T	K	K	K	T
234	TP264582	GBS-SNP	2	95.966	G	G	K	T	G	K	N	T	K	G	K	K	K	K	G	T	T	G	K	G	G	T	T	K	G	T	T	K	K	K	K	K	G	K	G	G	G	K	K	T	T	G	K	K	T
235	GG_contig05100_598	EST-derived SNP	2	96.172	A	A	R	G	A	R	R	G	R	A	R	R	R	R	A	G	G	A	A	A	A	R	G	R	A	G	R	R	R	R	R	R	A	R	R	A	A	R	R	G	G	R	R	R	G
236	TP240822	GBS-SNP	2	96.536	A	A	R	G	A	R	R	G	R	A	R	R	R	R	R	G	G	A	R	A	A	R	G	R	A	G	R	R	R	A	G	A	A	R	R	A	A	R	R	G	G	R	R	R	G
237	TP341898	GBS-SNP	2	96.738	G	G	G	A	G	G	R	A	R	G	R	R	R	R	G	A	A	G	R	G	G	R	A	R	G	A	R	R	A	R	A	R	G	R	R	G	G	R	G	A	A	R	R	R	A
238	GG_contig12364_1689	EST-derived SNP	2	96.939	G	G	K	T	G	K	K	T	K	G	K	K	K	K	G	T	T	G	G	G	G	K	T	K	G	T	K	K	K	K	K	K	G	K	K	G	G	K	K	T	T	K	K	K	T
239	TP135969	GBS-SNP	2	97.135	G	G	R	A	G	R	R	A	R	G	R	R	G	R	G	A	A	G	R	G	G	R	A	R	G	A	R	R	A	R	R	R	G	R	R	G	G	R	R	A	A	R	R	R	A
240	TP10630	GBS-SNP	2	97.353	A	A	R	G	A	R	R	G	R	A	R	R	G	R	A	G	G	A	R	A	A	R	G	R	A	G	R	R	R	R	R	R	A	R	R	A	A	R	A	G	G	R	R	R	G
241	TP182354	GBS-SNP	2	97.507	T	T	Y	Y	T	Y	Y	C	Y	T	Y	Y	Y	Y	T	C	C	T	Y	Y	T	Y	C	Y	T	C	Y	Y	Y	Y	Y	Y	T	Y	Y	T	T	Y	Y	C	C	Y	Y	Y	C
242	TP220340	GBS-SNP	2	97.726	G	G	R	R	G	R	R	A	R	G	R	R	R	R	G	A	A	G	R	G	G	R	A	R	G	A	R	R	R	R	R	G	G	A	R	G	G	R	R	A	A	R	R	R	A
243	TP167494	GBS-SNP	2	98.02	C	C	C	T	C	Y	Y	T	Y	C	Y	Y	Y	T	C	T	T	C	Y	C	C	Y	T	Y	C	T	T	Y	Y	Y	Y	Y	C	Y	Y	C	C	Y	Y	T	T	Y	Y	C	T
244	TP183650	GBS-SNP	2	98.159	T	T	Y	C	T	Y	Y	C	Y	T	Y	Y	Y	Y	T	C	C	T	Y	T	T	Y	C	Y	T	C	Y	Y	Y	Y	Y	Y	T	Y	Y	T	T	Y	Y	C	C	Y	Y	Y	C
245	bcpt740	genomic SSR	2	98.321	118/118	118/118	94/118	94/94	118/118	94/118	94/118	94/94	94/118	118/118	94/118	94/118	94/118	94/118	118/118	94/94	94/94	118/118	94/118	118/118	118/118	94/118	94/94	94/118	118/118	94/94	94/118	94/118	94/118	94/118	94/118	94/118	118/118	94/118	94/118	118/118	118/118	94/118	94/118	94/94	94/94	94/118	94/118	94/118	94/94
246	TP100163	GBS-SNP	2	98.504	Y	C	Y	T	C	T	Y	T	Y	C	Y	Y	Y	Y	C	T	T	C	C	C	C	Y	T	Y	C	T	Y	Y	Y	Y	Y	Y	C	Y	Y	C	C	Y	Y	T	T	Y	Y	Y	T
247	TP183833	GBS-SNP	2	98.896	A	A	R	G	A	G	R	G	R	A	R	R	R	R	A	G	G	A	R	A	A	R	G	R	A	G	R	R	R	R	R	R	A	R	R	A	A	R	R	G	R	R	R	R	G
248	TP317514	GBS-SNP	2	99.124	C	N	Y	T	Y	T	T	T	Y	C	Y	Y	Y	Y	C	T	T	C	Y	C	C	Y	T	Y	C	T	Y	Y	Y	Y	Y	Y	C	Y	Y	C	C	Y	T	T	Y	Y	Y	Y	T
249	TP115800	GBS-SNP	2	99.469	C	C	S	G	C	G	S	G	G	C	S	S	S	S	S	G	G	C	S	C	C	S	G	S	C	S	S	S	S	S	S	S	C	S	S	C	C	S	S	S	S	S	S	S	G
250	TP30164	GBS-SNP	2	99.665	A	A	R	G	A	G	R	G	R	R	R	R	R	R	A	G	G	A	R	A	A	R	G	R	A	G	R	R	R	A	R	R	A	A	R	A	A	G	R	R	R	R	R	R	G
251	TP186555	GBS-SNP	2	99.839	A	A	R	G	A	G	R	G	R	R	R	R	R	R	A	G	G	A	R	A	A	R	G	R	A	G	R	R	R	R	R	R	A	A	R	A	A	R	R	R	R	R	R	R	G
252	bcpt1671	genomic SSR	2	99.99	162/162	162/162	162/180	180/180	162/162	180/180	162/180	180/180	162/180	162/162	162/180	162/180	162/180	162/180	162/162	180/180	180/180	162/162	162/180	162/162	162/162	162/180	180/180	162/180	162/162	180/180	162/180	162/180	162/180	162/180	162/180	162/180	162/162	162/180	162/180	162/162	162/162	162/180	162/180	162/180	162/180	162/180	162/180	162/180	180/180
253	TP363563	GBS-SNP	2	100.047	T	T	Y	C	T	C	Y	C	Y	T	Y	Y	Y	Y	T	C	C	T	Y	T	T	Y	C	Y	T	C	Y	Y	Y	Y	Y	Y	T	Y	Y	T	T	Y	Y	Y	Y	Y	Y	Y	C
254	TP30899	GBS-SNP	2	100.26	G	G	R	A	G	A	R	A	R	G	R	R	G	R	G	A	A	G	R	G	G	R	A	R	G	A	A	R	R	R	R	R	G	R	R	G	G	R	R	R	R	R	R	R	A
255	TP225809	GBS-SNP	2	100.395	G	G	K	T	G	T	K	T	K	G	K	K	K	K	G	T	T	G	K	G	G	K	T	K	G	T	K	K	K	T	K	K	G	K	K	G	G	K	K	K	G	K	K	K	T
256	TP192917	GBS-SNP	2	100.622	G	G	R	A	G	A	G	A	R	G	R	R	R	R	G	A	A	G	R	G	G	R	A	R	G	A	R	R	G	R	R	G	G	R	A	G	G	R	G	A	R	R	R	R	A
257	TP218087	GBS-SNP	2	100.877	T	T	K	G	T	G	G	G	K	T	K	K	K	K	T	G	G	T	K	T	T	K	G	K	T	G	K	K	K	K	G	K	T	K	K	T	T	K	K	K	K	G	K	K	G
258	TP344133	GBS-SNP	2	101.048	T	T	K	G	T	G	T	G	K	T	K	K	K	K	T	G	K	T	K	T	T	K	G	K	T	G	K	K	K	K	K	K	T	K	K	K	T	K	K	K	K	K	K	K	G
259	TP85561	GBS-SNP	2	101.221	A	A	R	G	A	G	A	G	R	A	R	R	G	R	A	G	G	A	R	A	A	R	G	A	A	G	R	R	R	R	R	R	A	A	R	A	A	R	R	R	R	R	R	G	G
260	TP3930	GBS-SNP	2	101.607	T	T	Y	C	T	C	T	C	Y	T	Y	Y	Y	Y	T	C	C	T	Y	T	T	Y	C	Y	T	C	Y	Y	Y	Y	C	Y	T	C	Y	T	T	Y	C	Y	C	Y	Y	Y	C
261	TP349745	GBS-SNP	2	101.753	C	C	S	G	C	N	S	G	S	C	S	S	S	S	C	G	G	C	S	C	C	C	G	C	C	G	S	S	S	S	S	S	C	G	S	C	C	S	S	S	C	S	S	S	G
262	TP101249	GBS-SNP	2	101.97	C	C	Y	T	C	T	Y	T	Y	C	Y	Y	C	Y	C	T	T	C	Y	C	C	Y	T	Y	C	T	Y	Y	Y	Y	Y	Y	C	Y	Y	C	C	Y	Y	C	Y	Y	Y	Y	T
263	TP245188	GBS-SNP	2	102.159	A	A	M	C	A	C	M	C	M	A	M	M	M	M	A	C	C	A	M	A	A	M	C	M	A	C	M	M	M	M	A	M	A	M	M	A	A	M	M	M	M	M	M	M	C
264	TP174853	GBS-SNP	2	102.541	G	G	G	A	G	R	R	A	R	G	R	R	R	R	G	A	A	G	R	G	G	R	A	R	G	A	R	R	R	R	R	R	G	R	R	G	G	R	G	R	R	R	R	R	A
265	TP188765	GBS-SNP	2	102.725	G	G	R	A	G	A	R	A	R	G	R	R	R	R	G	A	A	G	R	G	R	R	A	R	G	A	R	R	R	R	G	R	G	R	R	G	G	R	R	R	R	R	R	R	A
266	TP124850	GBS-SNP	2	103.024	A	A	A	G	A	G	R	G	A	A	R	R	R	R	A	G	G	A	R	A	A	A	G	R	A	G	R	R	R	R	R	R	A	G	R	A	A	R	R	R	G	R	A	R	G
267	TP343859	GBS-SNP	2	103.344	G	G	K	T	G	T	K	T	K	G	K	K	K	K	G	T	T	G	K	G	G	K	T	G	G	T	K	K	K	K	K	K	G	K	K	G	G	K	K	K	K	K	K	K	T
268	TP5980	GBS-SNP	2	103.752	T	T	T	C	T	C	C	C	Y	T	Y	Y	Y	Y	T	C	C	T	Y	T	T	Y	C	Y	T	C	C	Y	C	Y	C	Y	T	Y	Y	T	T	C	Y	Y	Y	Y	Y	Y	Y
269	TP67855	GBS-SNP	2	104.076	T	T	G	G	T	G	K	G	K	T	G	K	K	K	T	G	G	T	K	T	T	K	G	K	T	G	K	K	T	K	K	T	T	K	K	T	T	K	T	K	K	K	K	K	G
270	TP353325	GBS-SNP	2	104.348	G	G	G	A	G	A	A	A	R	G	R	R	R	R	G	R	A	G	R	R	G	R	A	R	G	A	R	R	R	R	R	G	G	R	R	G	G	R	R	A	R	R	R	R	A
271	TP164378	GBS-SNP	2	105.092	A	A	M	C	A	C	A	C	A	A	M	M	M	M	A	C	C	A	M	A	A	M	C	M	A	C	M	M	C	M	M	M	A	A	M	A	A	M	M	M	M	M	M	M	C
272	TP107275	GBS-SNP	2	105.713	C	C	Y	T	C	T	Y	T	Y	C	Y	C	Y	Y	C	T	T	C	Y	C	C	Y	T	Y	C	T	T	Y	Y	Y	Y	Y	C	Y	Y	Y	Y	C	Y	Y	Y	Y	Y	Y	T
273	GG_contig20153_576	EST-derived SNP	2	105.887	A	A	M	C	A	C	C	C	M	A	M	M	M	M	A	C	C	A	M	A	M	M	M	M	A	C	M	M	M	M	M	M	A	M	M	A	A	M	M	M	M	M	M	M	C
274	TP259705	GBS-SNP	2	106.52	G	G	K	T	G	T	T	T	K	G	K	K	K	K	G	T	T	G	K	G	K	K	K	K	G	T	K	K	G	K	K	K	G	K	K	G	G	K	K	K	K	K	K	K	T
275	TP208446	GBS-SNP	2	106.734	C	C	Y	Y	C	T	T	Y	Y	C	Y	Y	Y	Y	C	T	T	C	Y	C	C	Y	Y	Y	C	T	Y	Y	Y	Y	Y	Y	C	C	Y	C	C	Y	T	Y	Y	Y	Y	Y	T
276	TP304457	GBS-SNP	2	107.067	G	G	R	A	G	A	R	A	R	G	R	R	G	R	G	A	A	G	R	G	R	R	R	R	G	A	R	R	R	R	R	R	G	A	R	G	G	R	R	R	R	R	R	R	A
277	TP59783	GBS-SNP	2	107.573	T	T	Y	C	Y	C	C	C	Y	T	Y	Y	Y	Y	T	C	C	T	Y	T	Y	Y	Y	Y	T	C	Y	Y	Y	Y	Y	Y	T	Y	T	T	T	Y	Y	Y	C	Y	C	Y	C
278	TP84224	GBS-SNP	2	107.959	G	G	R	A	G	A	A	A	N	G	R	G	A	R	G	A	A	G	R	G	R	R	R	R	G	A	R	R	R	G	R	R	G	G	R	G	G	R	R	R	R	R	R	R	A
279	TP153086	GBS-SNP	2	108.568	A	A	R	G	A	G	G	G	R	A	R	R	R	R	A	G	G	A	R	A	R	R	R	R	A	G	R	R	R	A	R	R	A	R	R	A	A	R	R	R	R	R	R	R	G
280	TP37533	GBS-SNP	2	109.19	G	G	S	C	G	C	C	C	S	G	S	G	S	S	G	C	C	G	S	G	S	S	S	S	G	C	S	S	S	S	S	S	G	S	S	G	G	S	G	S	S	S	S	S	C
281	TP229863	GBS-SNP	2	109.496	C	C	Y	T	C	T	T	Y	Y	C	Y	C	Y	Y	C	T	T	C	Y	C	Y	Y	Y	Y	C	T	Y	Y	Y	Y	Y	Y	C	Y	Y	C	C	Y	C	Y	Y	Y	Y	Y	T
282	TP338612	GBS-SNP	2	109.836	C	C	Y	Y	C	N	T	T	Y	C	Y	C	T	Y	C	T	T	C	Y	C	Y	Y	Y	Y	C	T	Y	Y	Y	Y	Y	Y	C	Y	Y	C	C	Y	C	Y	Y	Y	Y	Y	T
283	TP145712	GBS-SNP	2	110.316	C	C	Y	T	Y	T	T	T	Y	C	Y	C	Y	Y	C	T	T	C	T	C	Y	Y	Y	Y	C	T	Y	Y	Y	Y	Y	Y	C	Y	Y	C	C	Y	C	Y	C	Y	T	Y	T
284	TP36859	GBS-SNP	2	110.679	T	T	Y	C	T	C	C	C	Y	T	Y	T	Y	Y	T	C	Y	T	Y	T	Y	Y	Y	Y	T	C	Y	Y	Y	Y	Y	Y	T	Y	Y	T	T	Y	T	Y	Y	Y	Y	Y	C
285	TP151588	GBS-SNP	2	111.236	A	A	M	C	A	C	C	C	M	A	A	A	M	M	A	C	C	A	M	A	M	M	M	A	A	C	M	M	M	N	M	M	A	A	M	M	A	C	M	M	M	M	M	A	C
286	TP174663	GBS-SNP	2	112.088	G	S	S	C	G	C	C	C	S	G	S	G	G	S	G	C	S	G	S	G	S	S	S	S	G	C	S	S	S	S	S	S	G	S	S	G	G	S	G	S	S	S	S	S	C
287	TP238317	GBS-SNP	2	112.54	W	W	W	N	A	T	T	T	W	A	W	A	W	W	A	T	W	A	W	A	W	W	W	W	A	T	W	W	W	W	W	W	A	W	W	A	A	A	A	W	W	W	W	W	T
288	TP54522	GBS-SNP	2	113.46	G	R	R	A	G	A	A	A	R	G	R	G	R	R	G	A	G	G	R	G	R	R	A	R	G	A	R	R	R	R	R	R	G	R	R	G	G	R	G	R	R	R	R	R	A
289	TP99284	GBS-SNP	2	114.151	T	W	W	A	T	A	A	A	W	T	W	T	W	W	T	A	W	T	W	T	W	W	W	W	T	A	W	W	W	W	W	W	T	W	A	T	T	W	T	W	W	W	W	W	A
290	TP187233	GBS-SNP	2	114.811	G	R	R	A	G	A	A	A	R	G	R	G	R	R	G	A	R	G	R	G	R	R	R	R	G	A	A	R	G	R	R	R	G	G	R	G	G	R	G	R	R	R	R	R	A
291	TP100078	GBS-SNP	2	115.958	C	Y	Y	T	C	T	T	T	Y	C	Y	C	Y	Y	C	T	C	C	Y	C	Y	C	Y	Y	C	T	Y	Y	Y	Y	Y	Y	C	C	Y	C	C	T	C	Y	Y	C	Y	Y	T
292	TP351145	GBS-SNP	2	117.898	C	M	C	C	A	C	C	C	M	A	M	A	M	M	A	C	M	A	M	A	M	M	M	M	A	C	M	M	M	M	A	M	A	N	M	A	A	C	A	M	M	C	M	M	C
293	TP189088	GBS-SNP	2	118.824	R	R	R	A	G	R	A	A	R	G	R	G	R	R	G	A	R	R	R	G	R	R	R	R	G	A	R	R	R	R	R	R	G	R	R	G	G	R	G	R	R	R	R	R	A
294	TP237975	GBS-SNP	2	119.344	G	G	S	C	G	C	C	C	S	G	S	G	S	C	G	C	S	C	S	G	G	C	S	G	G	C	G	S	S	S	G	C	G	S	S	G	G	S	G	S	S	S	G	S	C
295	TP165724	GBS-SNP	2	120.645	T	Y	Y	C	T	C	C	C	Y	T	Y	T	Y	Y	T	C	Y	Y	Y	T	Y	C	Y	Y	T	C	Y	Y	Y	T	T	Y	T	T	Y	T	T	Y	N	C	Y	Y	Y	Y	C
296	TP132015	GBS-SNP	2	122.033	Y	Y	C	C	T	C	C	C	Y	T	Y	T	Y	Y	T	C	Y	Y	Y	T	Y	Y	Y	Y	T	C	Y	Y	Y	Y	T	Y	Y	Y	Y	T	T	Y	T	N	Y	Y	Y	Y	C
297	TP282492	GBS-SNP	2	123.415	W	W	W	A	T	N	A	A	W	T	W	T	W	W	T	A	W	A	W	T	W	W	W	W	T	A	W	W	W	T	T	W	T	W	W	T	T	W	T	W	W	W	W	W	A
298	TP189175	GBS-SNP	2	124.92	T	K	T	G	T	G	G	G	K	T	K	T	K	K	T	G	K	K	K	T	K	K	T	K	T	G	K	K	K	T	T	G	T	K	K	T	T	K	T	K	K	K	K	T	N
299	TP338994	GBS-SNP	2	125.63	R	R	R	A	G	A	A	A	R	G	R	G	G	R	G	A	R	R	R	G	G	R	R	R	G	A	R	R	G	G	G	R	G	R	R	G	G	R	G	R	R	G	R	R	A
300	TP230403	GBS-SNP	2	126.542	R	R	R	G	A	G	G	G	R	A	R	A	R	R	R	G	R	R	R	A	R	R	R	R	A	G	R	R	A	A	A	R	A	R	R	A	A	R	A	R	A	A	R	R	G
301	TP132547	GBS-SNP	2	127.737	R	R	R	A	G	A	A	A	R	G	A	G	R	R	G	A	A	R	R	G	R	R	R	R	G	A	A	R	G	G	G	R	G	A	R	G	G	A	G	R	G	G	R	R	A
302	TP45760	GBS-SNP	2	128.396	R	R	R	G	A	G	G	G	R	A	R	A	R	R	A	G	R	R	R	A	R	R	R	R	A	G	R	R	A	A	R	R	A	A	R	A	A	R	A	R	A	A	R	R	G
303	TP401876	GBS-SNP	2	129.677	R	R	R	G	A	G	G	G	R	A	R	A	R	A	A	G	A	R	R	A	R	R	A	R	A	G	G	R	R	A	A	A	A	R	R	N	A	A	A	R	R	G	R	R	G
304	TP78185	GBS-SNP	2	131.116	T	K	K	G	N	G	G	G	T	T	K	T	K	K	T	G	K	K	K	T	G	T	K	K	T	G	T	K	T	T	T	K	T	K	K	T	T	K	T	K	T	T	K	G	G
305	TP501526	GBS-SNP	2	133.163	A	R	R	A	G	A	A	A	R	G	R	G	R	R	G	A	A	A	R	G	R	R	R	R	G	A	N	R	G	G	G	G	G	R	G	G	G	R	G	R	G	G	G	R	A
306	TP177188	GBS-SNP	2	139.368	Y	Y	T	Y	C	T	T	T	Y	C	Y	C	Y	C	C	T	Y	Y	Y	C	T	Y	Y	Y	T	T	C	Y	C	C	C	Y	C	Y	Y	Y	C	C	C	Y	C	C	Y	Y	T
307	TP246128	GBS-SNP	2	140.973	G	R	A	R	G	A	A	A	G	G	R	G	R	G	G	A	R	R	R	G	A	R	R	R	A	A	G	R	G	G	G	R	G	R	R	R	G	R	G	R	G	G	R	R	A
308	TP138367	GBS-SNP	2	141.834	Y	T	C	Y	T	C	C	C	Y	T	Y	T	Y	T	T	N	Y	Y	Y	T	C	Y	C	Y	C	C	T	Y	T	T	T	Y	T	Y	Y	Y	T	Y	T	Y	T	T	Y	Y	C
309	TP86814	GBS-SNP	2	143.094	T	T	C	N	T	C	C	C	Y	T	C	T	C	T	T	Y	Y	C	C	T	C	C	Y	T	C	C	T	C	T	T	T	Y	T	Y	Y	Y	T	Y	T	Y	T	T	Y	C	C
310	TP21868	GBS-SNP	2	145.027	M	M	C	A	A	C	C	C	M	A	C	A	M	A	A	M	M	C	C	A	C	M	C	M	C	C	A	M	A	A	A	M	A	C	M	C	A	M	A	M	A	A	M	M	C
311	TP191225	GBS-SNP	2	148.262	R	R	A	A	G	A	A	A	R	G	R	G	R	G	G	R	R	R	R	G	A	G	R	A	A	R	G	R	G	G	G	R	R	R	R	R	N	A	G	R	G	G	R	R	R
312	TP114001	GBS-SNP	2	149.015	S	S	C	C	S	C	C	C	S	G	C	G	C	G	G	S	S	S	C	G	C	G	S	S	C	S	G	S	G	G	G	G	S	C	S	S	G	S	G	S	G	G	S	S	S
313	TP304662	GBS-SNP	2	149.898	S	C	C	C	G	C	C	C	S	G	C	G	S	G	G	S	S	S	G	G	C	G	S	S	C	S	G	S	G	G	G	G	G	S	S	C	G	C	G	S	G	G	S	S	S
314	TP5899	GBS-SNP	2	150.793	R	A	G	G	A	G	G	G	R	A	G	A	R	A	A	R	R	R	R	A	G	A	R	R	G	R	A	R	A	A	R	A	R	R	R	R	A	G	A	R	A	A	R	R	R
315	TP66898	GBS-SNP	2	151.115	R	G	A	R	G	R	A	A	R	G	A	G	R	G	G	R	R	R	R	G	A	G	A	R	A	R	G	R	G	G	G	G	R	R	R	R	G	R	G	R	G	G	R	R	R
316	TP73877	GBS-SNP	2	151.666	R	G	G	R	A	G	G	G	G	A	G	A	R	A	A	R	R	R	R	A	G	A	R	R	G	R	A	R	A	R	A	A	R	A	R	R	A	R	A	R	A	A	R	R	R
317	TP303008	GBS-SNP	2	152.408	Y	Y	Y	Y	T	C	C	C	Y	T	C	T	Y	T	Y	Y	Y	Y	Y	T	C	T	Y	Y	C	Y	T	Y	T	T	T	Y	Y	Y	Y	Y	T	Y	T	Y	T	T	Y	Y	Y
318	TP253792	GBS-SNP	2	152.741	R	R	G	R	A	G	G	G	R	A	G	A	R	A	A	R	R	R	R	A	G	A	A	R	G	R	A	R	A	A	A	R	R	R	R	R	A	R	A	R	A	A	R	R	R
319	TP185068	GBS-SNP	2	153.098	S	S	G	S	C	G	G	G	S	C	G	C	S	C	C	S	S	S	S	C	G	C	S	S	G	S	C	S	C	C	C	S	S	S	S	S	C	G	C	S	C	C	S	S	S
320	TP245435	GBS-SNP	2	153.329	R	R	A	R	G	A	A	A	R	G	A	G	R	G	G	R	G	R	R	G	A	G	A	R	A	R	G	R	G	G	G	R	R	R	R	R	G	R	G	R	G	G	R	R	R
321	TP223338	GBS-SNP	2	153.484	A	M	A	M	C	A	A	A	M	C	A	C	M	C	C	M	M	M	M	C	A	C	M	M	A	M	C	M	C	C	C	M	M	M	M	M	C	M	C	M	C	C	M	M	M
322	TP224146	GBS-SNP	2	153.893	W	W	A	A	T	A	A	A	W	T	A	T	W	T	T	W	W	W	W	T	A	T	W	W	A	W	T	W	T	T	T	W	W	W	W	W	T	W	T	W	T	T	W	W	W
323	TP583392	GBS-SNP	2	154.466	R	R	A	R	G	A	A	A	R	G	A	G	G	G	G	G	R	A	R	G	A	G	R	R	A	R	G	R	G	G	G	G	A	R	R	R	G	G	G	R	G	G	R	G	R
324	TP244903	GBS-SNP	2	154.723	Y	C	C	Y	T	C	C	C	Y	T	C	T	Y	T	T	C	Y	Y	Y	T	C	T	Y	Y	C	Y	T	Y	T	Y	T	T	Y	Y	Y	Y	T	Y	T	Y	T	T	Y	Y	Y
325	TP322740	GBS-SNP	2	155.191	Y	T	C	Y	T	C	C	C	Y	T	C	T	Y	T	T	Y	N	Y	Y	T	C	T	Y	Y	C	Y	T	Y	T	T	T	T	Y	Y	Y	Y	T	Y	T	Y	T	T	Y	Y	Y
326	TP33963	GBS-SNP	2	155.598	S	S	G	S	C	G	G	G	S	C	G	C	S	C	C	S	S	S	S	C	G	C	S	S	G	S	C	S	C	C	C	C	S	S	S	S	C	S	C	S	C	C	S	S	S
327	TP183774	GBS-SNP	2	155.848	S	S	C	S	G	C	C	C	S	G	C	S	S	G	G	S	S	S	S	G	C	G	S	S	C	S	G	S	G	G	G	G	S	S	S	S	G	S	G	S	G	G	S	S	S
328	TP5897	GBS-SNP	2	156.073	K	K	G	G	T	G	G	G	K	T	G	T	K	T	T	K	K	K	K	T	G	T	K	K	G	K	T	K	T	T	T	T	K	K	K	K	T	K	T	K	T	T	K	K	K
329	GG_contig04540_858	EST-derived SNP	2	156.315	Y	Y	T	Y	C	T	T	T	Y	C	T	C	Y	C	C	Y	Y	Y	Y	C	T	C	Y	Y	T	Y	C	Y	C	C	C	C	Y	Y	Y	Y	C	Y	C	Y	C	C	Y	Y	Y
330	TP110416	GBS-SNP	2	156.747	S	C	G	C	C	G	G	G	S	C	G	C	S	C	C	C	S	S	S	C	G	C	S	G	G	S	C	S	C	C	C	C	S	G	S	S	C	S	C	S	C	C	S	C	S
331	TP256603	GBS-SNP	2	157.468	W	W	T	W	A	T	T	T	W	A	T	A	W	A	A	A	W	W	W	A	T	A	W	W	T	W	A	W	A	A	A	A	A	W	W	W	A	W	A	W	A	A	W	A	A
332	TP158344	GBS-SNP	2	157.963	T	C	T	T	C	T	T	T	Y	C	Y	C	Y	C	C	C	Y	C	Y	C	T	C	Y	Y	T	Y	C	Y	C	C	C	Y	Y	Y	Y	Y	C	Y	C	Y	C	C	Y	C	C
333	TP189741	GBS-SNP	2	158.495	S	S	C	S	G	C	C	C	S	G	C	G	S	G	G	S	S	S	S	G	C	G	C	S	C	S	G	S	G	G	G	S	S	S	S	S	G	S	G	S	G	S	S	G	G
334	TP189745	GBS-SNP	2	159.024	R	R	G	R	A	G	G	G	R	A	G	A	R	A	A	A	R	R	R	A	G	A	G	R	G	R	A	R	A	A	A	A	R	R	R	R	A	R	A	R	A	A	R	A	A
335	TP239137	GBS-SNP	2	159.188	Y	Y	T	Y	C	T	T	T	Y	C	T	C	Y	C	C	C	T	Y	Y	C	T	C	T	Y	T	Y	C	Y	C	C	C	Y	Y	Y	Y	Y	C	Y	C	Y	C	C	Y	C	C
336	TP217647	GBS-SNP	2	159.434	K	K	G	K	T	G	G	G	K	T	G	T	K	T	T	T	K	K	K	T	G	T	K	K	G	K	T	K	T	T	T	K	K	K	K	K	T	K	T	K	T	T	K	T	T
337	TP135596	GBS-SNP	2	159.613	K	K	T	K	G	T	K	T	K	G	T	G	K	G	G	G	K	K	K	G	T	G	T	K	T	K	G	K	K	G	G	K	K	K	K	K	G	K	G	K	G	G	K	G	G
338	TP242717	GBS-SNP	2	159.785	R	R	G	R	A	G	G	G	R	A	G	A	R	A	A	A	R	R	R	A	G	A	G	R	G	R	A	R	A	A	A	R	R	G	R	R	A	R	A	R	A	A	R	A	A
339	TP233992	GBS-SNP	2	160.096	Y	Y	C	Y	T	C	C	C	Y	T	C	T	Y	T	T	T	Y	Y	Y	T	C	T	C	Y	C	Y	T	Y	T	T	T	Y	Y	Y	Y	Y	T	Y	T	Y	Y	T	Y	T	T
340	TP183600	GBS-SNP	2	160.333	R	R	G	A	A	G	G	G	R	A	G	A	R	A	A	A	R	R	R	A	G	A	G	R	G	R	A	R	A	A	A	R	R	R	R	R	A	R	A	R	A	A	R	A	A
341	TP276578	GBS-SNP	2	160.499	M	M	A	M	C	A	A	A	M	C	A	C	M	C	C	C	M	A	M	C	A	C	A	C	A	M	C	M	C	C	C	M	M	M	M	M	C	M	C	M	C	C	M	C	C
342	TP242873	GBS-SNP	2	160.875	S	S	G	S	C	G	G	G	S	C	G	C	S	C	C	C	S	S	S	C	G	C	G	G	G	S	C	S	C	C	C	S	C	S	S	S	C	S	C	S	C	C	S	C	C
343	TP211057	GBS-SNP	2	161.097	K	K	G	K	T	G	G	G	K	T	G	T	K	T	T	T	K	K	K	T	G	T	G	K	G	K	T	K	T	T	T	K	K	K	K	K	T	K	T	K	T	T	K	T	T
344	TP42220	GBS-SNP	2	161.514	T	K	T	K	G	T	T	T	K	G	T	G	K	G	G	G	K	K	K	G	T	G	T	G	T	K	G	K	G	G	G	K	K	K	K	K	G	K	G	K	G	G	K	G	G
345	TP129963	GBS-SNP	2	161.822	S	S	G	S	C	G	G	G	S	C	G	C	S	C	C	C	S	S	S	C	G	C	G	S	G	S	C	S	C	C	C	S	C	G	S	S	C	S	C	S	C	C	S	C	C
346	TP255800	GBS-SNP	2	162.133	T	C	Y	C	T	C	C	C	Y	T	C	T	Y	T	T	T	Y	Y	Y	T	C	T	C	Y	C	Y	T	Y	T	T	T	Y	N	Y	Y	Y	T	Y	T	Y	T	T	C	T	T
347	TP103578	GBS-SNP	2	162.597	Y	Y	T	Y	C	T	T	T	Y	C	T	C	Y	C	C	C	Y	Y	Y	C	T	C	T	Y	T	Y	C	Y	C	C	C	Y	C	Y	Y	Y	C	Y	C	Y	C	C	Y	C	C
348	TP473948	GBS-SNP	2	162.861	S	S	G	S	S	G	G	G	S	C	S	C	S	C	C	C	G	S	S	C	G	C	G	S	G	S	C	S	S	C	C	G	S	S	S	S	C	S	C	S	C	C	S	C	C
349	TP504773	GBS-SNP	2	163.263	A	R	G	R	A	G	G	G	R	A	G	A	R	A	A	A	R	R	R	A	G	A	G	R	G	R	A	R	A	A	A	A	R	R	R	R	A	R	A	R	A	A	R	A	A
350	TP220622	GBS-SNP	2	163.576	Y	T	T	Y	C	T	T	T	Y	C	T	C	Y	C	C	C	Y	Y	Y	C	T	C	T	Y	T	Y	C	Y	C	C	C	Y	Y	T	Y	Y	C	Y	C	Y	C	C	Y	C	C
351	TP256943	GBS-SNP	2	164.11	R	G	G	R	A	G	G	G	R	A	G	A	R	A	A	A	R	G	R	A	G	A	G	G	G	R	A	R	A	A	A	R	R	G	R	G	A	R	A	R	A	A	R	A	A
352	TP362990	GBS-SNP	2	164.441	Y	T	Y	Y	C	T	T	T	Y	C	T	C	Y	C	C	C	Y	Y	Y	C	T	C	T	T	T	Y	C	Y	C	C	C	Y	Y	Y	Y	Y	C	Y	C	Y	C	C	Y	C	C
353	TP256942	GBS-SNP	2	164.95	R	G	R	R	A	G	G	G	R	A	G	A	R	A	A	A	R	R	R	A	G	A	G	G	G	R	A	R	A	R	A	R	R	R	R	R	A	R	A	R	A	A	R	R	A
354	TP3380	GBS-SNP	2	165.35	R	G	G	R	A	G	G	G	R	A	R	A	R	A	A	A	G	R	R	A	G	A	G	G	G	R	A	R	A	A	A	R	R	R	R	R	A	R	A	R	A	A	R	A	A
355	TP259597	GBS-SNP	2	165.606	S	G	S	S	C	G	G	G	S	C	G	C	S	C	C	C	S	S	S	C	G	C	G	G	G	S	C	S	C	C	C	S	S	S	S	S	C	S	C	S	C	C	S	C	C
356	TP217621	GBS-SNP	2	165.909	R	G	R	R	A	G	G	G	R	A	G	A	R	A	A	A	R	R	R	A	R	A	G	G	G	R	A	R	A	A	A	R	R	G	R	R	A	R	A	R	A	A	R	A	A
357	TP330107	GBS-SNP	2	166.277	T	C	Y	Y	T	C	C	C	T	T	C	T	T	T	T	T	Y	Y	Y	T	C	T	C	C	C	Y	T	Y	T	T	T	Y	T	Y	Y	Y	T	Y	T	Y	T	T	Y	T	T
358	TP211022	GBS-SNP	2	166.662	K	G	K	K	T	G	G	G	K	T	G	T	K	T	T	T	K	K	K	T	G	T	G	G	G	K	T	K	T	T	T	T	K	K	K	K	T	K	T	K	T	T	K	T	T
359	TP58042	GBS-SNP	2	167.027	Y	T	Y	T	C	T	T	T	Y	C	T	C	Y	C	C	C	Y	T	Y	C	T	C	T	T	Y	Y	C	Y	C	C	C	C	Y	Y	Y	Y	C	Y	C	Y	C	C	Y	C	C
360	TP187687	GBS-SNP	2	167.359	R	G	G	R	A	G	G	G	R	A	G	A	R	A	A	A	A	R	R	A	G	A	G	G	G	R	A	R	A	A	A	G	R	G	R	R	A	G	A	R	A	A	R	A	A
361	TP303734	GBS-SNP	2	167.915	W	A	W	A	T	A	A	A	W	T	A	T	W	T	T	T	W	W	W	T	A	T	A	A	A	W	T	T	T	T	T	T	W	A	W	W	T	W	T	W	T	T	W	T	T
362	TP116285	GBS-SNP	2	168.328	Y	C	Y	Y	T	C	C	N	Y	T	C	T	Y	T	T	T	Y	Y	Y	T	C	T	C	C	C	Y	T	Y	T	T	T	Y	Y	Y	Y	Y	T	Y	T	Y	T	T	Y	T	T
363	TP301418	GBS-SNP	2	168.718	M	A	M	M	C	A	A	A	M	C	M	C	M	C	C	C	C	M	M	C	A	C	A	A	A	M	C	M	C	C	C	M	M	C	M	M	C	M	C	M	C	C	M	C	C
364	GG_contig12313_2168	EST-derived SNP	2	169.019	Y	T	Y	Y	C	T	T	T	Y	C	T	C	Y	C	C	C	Y	Y	Y	C	T	C	T	T	T	Y	C	Y	C	C	C	Y	Y	Y	Y	Y	C	Y	C	Y	Y	C	Y	C	C
365	TP14335	GBS-SNP	2	169.261	K	G	G	G	T	G	G	G	K	T	K	T	K	T	T	T	T	T	K	T	G	T	G	G	G	K	T	K	T	T	K	K	K	K	K	K	T	G	T	K	T	T	K	T	T
366	TP220107	GBS-SNP	2	169.923	W	T	W	W	A	T	T	T	W	A	T	A	W	A	A	A	A	W	W	A	T	A	T	T	T	W	A	W	W	A	A	W	T	A	W	W	A	T	A	W	A	A	W	A	A
367	TP472043	GBS-SNP	2	170.353	G	S	C	S	G	C	C	C	S	G	C	G	S	G	G	G	G	S	S	G	C	S	C	S	C	G	G	S	G	G	G	S	S	G	S	S	N	G	G	S	G	G	S	G	G
368	TP203016	GBS-SNP	2	171.026	R	A	R	A	G	A	A	A	R	R	A	G	R	G	G	G	A	G	R	G	A	G	A	A	A	R	G	R	G	G	G	R	A	R	R	R	G	R	G	R	G	G	R	G	G
369	TP109320	GBS-SNP	2	172.458	M	M	M	M	C	A	A	A	A	C	A	N	M	C	C	C	M	M	A	C	A	C	A	A	A	M	C	M	C	C	M	M	M	M	M	A	C	M	C	M	C	C	M	C	C
370	TP287415	GBS-SNP	2	173.721	W	T	W	A	A	T	T	T	W	A	T	A	W	A	A	A	A	W	W	A	T	A	T	T	T	A	A	A	A	A	A	W	A	W	A	W	A	W	A	W	W	A	W	A	A
371	TP64509	GBS-SNP	3	0	C	T	C	C	Y	Y	C	T	C	Y	C	Y	Y	Y	Y	T	Y	C	T	Y	C	T	T	C	C	Y	C	Y	T	T	C	C	C	T	T	T	T	T	T	T	Y	Y	C	Y	Y
372	TP227086	GBS-SNP	3	3.75	C	T	C	C	Y	Y	C	Y	C	Y	C	T	T	Y	T	Y	T	C	T	Y	C	T	T	C	C	Y	C	C	T	T	Y	C	C	C	T	T	T	T	T	T	Y	T	C	Y	Y
373	TP193111	GBS-SNP	3	8.601	A	G	A	R	R	G	R	R	A	R	A	R	G	A	R	R	R	A	G	G	A	G	G	A	A	R	A	R	G	G	R	R	A	N	G	G	G	R	G	G	R	R	A	R	R
374	TP174944	GBS-SNP	3	10.209	W	W	A	T	W	T	W	W	W	T	T	W	W	W	W	T	T	W	T	T	W	W	T	A	W	T	T	W	T	W	A	W	W	T	A	T	T	A	A	W	T	T	W	W	A
375	TP22018	GBS-SNP	3	11.088	A	C	A	C	M	M	A	M	A	M	M	M	M	M	M	M	C	A	C	M	A	C	C	A	A	M	A	M	C	C	M	M	A	M	C	C	C	M	C	C	M	M	A	M	M
376	TP31882	GBS-SNP	3	12.721	S	C	C	G	S	G	C	G	C	G	C	S	S	S	S	G	G	S	G	G	S	S	G	C	S	G	G	S	G	S	C	S	S	C	S	G	G	C	C	S	S	S	S	S	C
377	TP265748	GBS-SNP	3	14.565	W	W	A	T	W	T	W	W	W	T	W	W	A	W	W	T	T	W	T	T	W	A	T	A	W	T	T	W	T	T	A	W	W	W	W	T	T	A	A	W	W	A	W	W	A
378	TP175247	GBS-SNP	3	15.051	G	T	G	K	K	K	G	K	G	K	G	K	K	T	T	K	K	G	T	K	G	T	T	G	G	K	G	K	T	T	K	K	G	G	T	T	T	G	T	T	K	G	K	K	K
379	TP359991	GBS-SNP	3	16.562	R	A	A	G	R	G	R	A	A	G	A	R	R	R	A	G	G	A	G	G	N	A	G	A	R	G	G	R	G	R	A	R	R	G	R	G	G	A	A	R	R	R	A	R	A
380	TP9285	GBS-SNP	3	17.872	Y	Y	Y	T	Y	T	Y	T	Y	T	T	Y	Y	Y	Y	T	T	Y	T	T	Y	Y	T	C	Y	T	T	Y	T	Y	C	Y	Y	T	Y	T	T	C	C	Y	Y	Y	Y	Y	C
381	TP223419	GBS-SNP	3	20.02	R	A	A	G	R	R	G	R	R	G	R	R	R	R	R	N	R	R	R	R	G	R	G	A	R	G	R	R	G	R	A	R	R	A	R	G	G	A	A	R	R	R	A	R	R
382	TP233520	GBS-SNP	3	21.014	S	S	C	G	G	G	C	G	S	G	S	S	S	S	G	G	G	S	G	G	G	G	G	C	S	G	G	S	G	S	C	S	S	C	S	G	G	C	C	S	S	S	C	S	C
383	TP4149	GBS-SNP	3	21.979	R	A	A	G	R	G	R	R	R	G	R	R	G	R	R	G	A	R	G	G	G	R	G	A	R	G	G	R	G	A	A	R	R	R	A	G	G	A	A	R	R	R	A	R	A
384	TP39297	GBS-SNP	3	22.923	C	C	C	G	S	G	G	S	S	G	S	S	S	S	S	G	S	S	G	G	G	S	G	C	S	G	G	S	G	S	C	S	G	G	S	G	G	C	C	S	S	S	C	S	C
385	TP258074	GBS-SNP	3	23.529	K	N	G	T	K	T	T	K	T	T	K	K	K	K	K	T	K	K	T	T	T	K	T	G	K	T	T	K	T	K	G	K	G	K	K	T	T	G	G	K	K	G	G	K	G
386	TP290741	GBS-SNP	3	24.111	C	T	Y	Y	Y	C	C	Y	C	Y	C	C	Y	C	C	Y	T	T	T	Y	Y	Y	T	C	Y	Y	C	Y	Y	T	Y	C	C	T	T	T	T	Y	T	T	Y	Y	Y	Y	Y
387	TP286377	GBS-SNP	3	24.159	M	A	A	C	M	C	M	M	M	C	M	M	M	M	M	C	M	C	C	C	C	M	C	A	M	C	C	M	M	M	A	M	M	M	M	C	C	A	A	M	M	M	A	M	A
388	TP312615	GBS-SNP	3	24.638	R	A	A	G	R	G	R	R	R	G	R	R	R	R	R	R	G	R	G	R	G	R	G	A	R	G	G	R	G	R	A	R	R	R	R	G	G	A	A	R	R	R	A	R	A
389	TP154037	GBS-SNP	3	25.17	K	G	G	T	K	T	K	K	K	T	K	K	K	K	K	K	T	K	T	T	T	K	T	G	K	T	T	K	T	K	G	K	K	K	K	T	T	G	G	K	K	K	G	K	G
390	TP259916	GBS-SNP	3	26.178	R	A	A	G	R	G	R	R	R	G	R	R	R	R	R	G	R	R	G	G	G	G	G	A	R	G	R	R	G	R	A	R	R	R	R	G	G	A	A	R	R	R	A	R	A
391	TP228012	GBS-SNP	3	26.527	A	G	R	R	A	R	R	R	A	R	R	A	R	G	R	G	G	R	G	R	R	G	G	A	G	R	A	R	G	G	R	G	R	G	G	G	G	R	G	G	R	R	R	A	R
392	TP214551	GBS-SNP	3	26.873	R	A	A	G	R	G	R	R	R	G	R	R	R	R	R	G	R	R	G	G	G	R	G	A	R	G	R	R	G	R	A	R	R	A	R	G	G	A	A	R	R	R	A	R	R
393	GG_contig03759_402	EST-derived SNP	3	27.543	Y	C	C	T	Y	T	Y	Y	Y	T	Y	Y	Y	Y	Y	T	Y	Y	T	T	T	Y	T	C	Y	T	Y	Y	T	Y	C	Y	Y	Y	Y	T	T	C	C	Y	Y	Y	C	Y	Y
394	TP149812	GBS-SNP	3	27.749	R	A	A	G	R	G	R	R	R	G	R	R	R	R	R	G	R	R	G	G	G	R	G	A	R	G	R	R	G	R	A	R	R	R	R	G	G	A	A	R	R	R	A	R	R
395	TP126210	GBS-SNP	3	28.402	A	G	R	R	A	R	A	R	A	R	A	A	G	R	R	R	G	G	G	R	R	G	G	A	R	R	A	R	R	G	R	R	R	G	G	G	G	R	G	G	R	R	R	A	R
396	GG_contig17574_234	EST-derived SNP	3	29.444	S	G	G	C	S	C	S	S	S	C	C	S	S	S	S	C	S	S	C	C	C	S	C	G	S	C	S	S	C	S	G	S	S	S	S	C	C	G	G	S	C	S	G	S	S
397	TP277317	GBS-SNP	3	29.877	Y	C	Y	Y	T	Y	T	Y	T	Y	T	T	Y	Y	Y	Y	C	Y	C	Y	Y	C	C	T	Y	Y	T	Y	Y	C	T	Y	Y	C	C	C	C	Y	C	C	Y	Y	Y	T	Y
398	TP95736	GBS-SNP	3	30.075	M	A	A	C	M	C	M	M	M	C	C	M	M	M	M	C	M	A	C	C	C	M	C	A	M	C	M	M	C	M	A	M	A	M	M	C	C	A	A	M	C	M	A	M	M
399	TP20944	GBS-SNP	3	31.245	W	A	A	T	W	T	A	W	W	T	T	W	W	W	W	T	W	T	T	T	T	W	T	A	T	T	A	W	T	W	A	W	W	W	W	T	T	N	A	T	T	A	A	W	A
400	TP262052	GBS-SNP	3	31.428	A	T	W	W	A	W	A	W	A	W	A	A	W	W	W	W	T	W	T	W	W	T	T	A	W	W	A	W	W	T	W	W	W	T	T	T	T	W	T	T	W	W	W	A	W
401	TP217530	GBS-SNP	3	32.297	C	C	C	G	S	G	C	G	S	G	G	S	G	S	S	G	S	S	G	G	G	S	G	C	S	G	S	S	G	S	C	S	S	S	S	G	G	C	C	G	G	S	C	S	S
402	TP308249	GBS-SNP	3	32.72	C	G	G	S	C	S	C	C	C	S	C	C	G	S	S	C	S	S	G	S	S	G	G	C	S	S	C	S	S	G	S	S	S	G	G	G	G	S	G	G	C	S	S	C	S
403	TP283407	GBS-SNP	3	33.275	Y	T	T	C	Y	C	T	Y	Y	C	C	Y	Y	Y	Y	C	Y	Y	C	C	C	Y	C	T	Y	C	Y	Y	C	Y	T	Y	Y	Y	Y	C	C	T	T	Y	C	Y	T	Y	Y
404	TP180414	GBS-SNP	3	33.994	R	A	A	G	R	G	A	R	R	G	G	R	G	R	R	G	R	R	G	G	G	R	G	A	R	G	N	R	G	R	A	G	R	R	R	G	G	R	A	R	G	R	A	R	R
405	TP270887	GBS-SNP	3	34.692	S	C	C	G	S	G	C	S	G	G	G	C	S	S	S	G	S	S	S	G	G	S	G	C	S	G	S	S	G	S	C	S	S	S	S	G	G	C	C	G	G	S	C	S	S
406	TP137246	GBS-SNP	3	35.322	A	G	R	G	A	G	A	R	A	R	A	A	G	R	G	R	G	R	G	R	R	G	G	A	N	R	A	R	R	G	R	G	A	G	G	G	G	R	G	G	R	R	R	A	R
407	TP227248	GBS-SNP	3	35.435	K	G	G	T	K	T	G	G	K	T	T	K	K	T	K	T	K	T	T	K	T	K	T	G	K	T	K	K	T	K	N	K	G	K	K	T	T	G	G	T	T	K	G	K	K
408	GG_contig20212_156	EST-derived SNP	3	35.828	M	A	A	C	M	C	A	M	M	C	C	M	M	M	M	C	M	M	C	C	C	C	C	A	M	C	M	M	C	M	A	M	M	M	M	C	C	A	A	C	C	M	A	M	M
409	TP70026	GBS-SNP	3	36.264	C	T	Y	Y	Y	Y	Y	Y	C	Y	C	C	Y	Y	C	Y	T	Y	T	Y	T	T	T	C	Y	Y	C	Y	Y	T	Y	T	Y	T	T	T	T	Y	T	T	C	Y	Y	C	Y
410	TP305384	GBS-SNP	3	36.413	W	A	A	T	W	T	A	W	W	T	T	W	W	W	W	T	A	W	T	T	T	T	W	A	W	T	W	W	T	W	A	W	W	W	W	T	T	A	A	T	T	W	A	W	W
411	TP22424	GBS-SNP	3	36.983	Y	C	C	T	Y	T	C	Y	Y	T	T	Y	Y	Y	Y	T	Y	Y	T	T	T	T	Y	C	Y	T	Y	Y	T	Y	C	Y	Y	Y	Y	T	T	C	C	T	T	Y	C	Y	Y
412	TP111802	GBS-SNP	3	37.812	C	C	C	T	Y	T	C	N	Y	T	T	Y	Y	Y	Y	T	Y	Y	T	T	T	Y	T	C	C	T	Y	Y	T	Y	C	T	C	C	Y	T	T	C	C	T	T	Y	C	Y	Y
413	TP347713	GBS-SNP	3	38.527	Y	C	C	T	Y	T	C	Y	Y	T	T	Y	Y	Y	Y	T	Y	Y	T	T	T	T	Y	C	C	T	T	Y	T	T	C	T	Y	C	Y	T	T	C	C	T	T	T	C	Y	Y
414	TP318239	GBS-SNP	3	39.542	A	G	R	R	A	R	R	R	A	R	A	A	G	R	R	R	G	R	G	R	R	G	G	A	G	R	A	G	R	G	R	G	R	G	G	G	G	A	G	G	R	G	G	A	R
415	TP269468	GBS-SNP	3	40.352	R	A	A	G	R	G	A	R	R	G	G	R	G	A	R	R	R	R	G	G	G	G	R	A	A	G	G	R	G	R	A	R	R	R	R	G	G	A	A	G	G	R	A	R	R
416	TP230864	GBS-SNP	3	41.652	A	G	R	R	R	G	R	A	A	R	A	A	R	R	R	R	G	R	G	R	R	G	A	A	R	R	A	R	R	G	R	G	R	G	G	G	G	R	G	G	R	R	R	A	R
417	TP2054	GBS-SNP	3	42.309	Y	C	C	T	Y	T	C	Y	C	T	T	Y	Y	Y	Y	T	Y	Y	T	T	T	T	Y	C	C	T	Y	Y	T	Y	Y	Y	T	Y	Y	T	T	C	C	T	T	T	C	Y	Y
418	TP25581	GBS-SNP	3	44.217	R	G	G	A	A	G	G	R	R	A	A	R	R	R	R	R	R	R	A	A	A	A	R	G	G	A	G	A	A	R	G	R	R	A	R	A	A	G	G	A	A	R	G	A	R
419	TP2570	GBS-SNP	3	45.06	A	G	R	G	R	A	R	A	A	R	A	A	R	R	A	A	G	R	G	R	G	G	A	A	R	R	A	R	R	G	G	G	R	G	G	G	G	R	G	G	R	R	R	A	R
420	TP144761	GBS-SNP	3	45.089	S	S	C	G	S	G	C	S	C	G	G	S	G	S	C	S	S	C	S	G	G	S	S	C	C	S	C	S	G	S	C	S	S	S	S	G	G	C	C	G	G	C	C	S	S
421	TP191045	GBS-SNP	3	46.471	S	S	C	S	S	G	C	S	S	G	G	S	G	S	S	C	S	C	S	G	G	G	S	C	C	S	C	S	G	S	C	S	S	G	S	G	G	C	C	G	G	S	C	S	G
422	TP352711	GBS-SNP	3	48.05	R	R	A	R	R	R	A	R	R	G	R	R	G	R	R	R	R	A	R	G	G	G	R	A	A	R	A	R	G	R	A	R	R	R	R	G	G	A	A	G	G	R	R	R	R
423	TP191011	GBS-SNP	3	48.145	G	T	K	T	K	K	K	G	K	K	G	G	K	K	K	K	T	K	T	K	G	T	G	G	K	K	K	K	K	T	T	K	K	T	T	T	T	K	T	T	T	K	K	G	K
424	TP180193	GBS-SNP	3	49.9	M	C	M	C	M	M	N	A	M	M	A	A	C	M	M	M	C	M	C	M	A	C	A	A	M	M	M	M	M	M	C	M	M	C	C	C	C	M	C	C	M	M	M	A	M
425	TP447736	GBS-SNP	3	50.986	T	Y	C	Y	C	Y	C	Y	C	T	Y	Y	T	Y	T	C	Y	C	Y	T	T	T	Y	C	C	Y	C	Y	T	T	Y	Y	Y	Y	Y	T	T	C	C	T	Y	C	C	Y	Y
426	TP523462	GBS-SNP	3	52.109	S	G	S	G	S	S	S	C	S	S	C	C	G	S	S	C	G	S	G	S	C	G	C	C	G	S	S	S	S	G	G	S	S	G	G	G	G	N	G	G	G	S	S	C	S
427	TP138741	GBS-SNP	3	52.329	K	K	G	T	G	G	G	G	G	T	K	K	T	K	G	G	K	G	K	K	T	T	K	G	G	K	G	K	T	T	K	G	K	K	K	T	T	G	G	T	T	K	G	K	G
428	TP149698	GBS-SNP	3	56.718	S	G	C	G	S	S	C	C	C	S	S	S	G	S	G	S	S	C	S	G	G	G	G	C	C	S	C	S	G	S	S	C	S	C	S	G	G	C	C	G	S	S	C	G	S
429	TP227683	GBS-SNP	3	57.535	M	M	A	M	M	A	A	A	M	M	M	M	C	M	C	M	C	A	M	C	C	C	C	A	A	M	A	M	C	M	M	A	M	M	M	C	C	A	A	C	M	M	A	M	M
430	TP178217	GBS-SNP	3	58.511	K	K	G	K	K	G	G	G	K	K	K	K	T	K	T	K	K	G	K	T	K	T	K	G	G	K	G	K	T	K	K	G	K	G	K	T	T	G	G	T	K	K	G	T	K
431	bcpt1004	genomic SSR	3	59.448	97/112	97/112	97/97	97/112	97/112	97/97	97/97	97/97	97/112	97/112	97/112	97/112	97/112	97/112	112/112	97/112	97/112	97/97	97/112	112/112	112/112	112/112	97/112	97/97	97/97	97/112	97/97	97/112	112/112	97/112	97/112	97/97	97/112	97/97	97/112	112/112	112/112	97/97	97/97	112/112	97/112	97/112	97/97	112/112	97/112
432	TP178425	GBS-SNP	3	60.184	S	S	C	S	S	C	C	C	S	S	S	S	S	S	G	S	S	C	S	G	G	G	S	C	C	S	C	S	G	G	C	C	C	C	S	G	G	C	C	G	S	S	C	G	G
433	TP249571	GBS-SNP	3	60.988	Y	Y	C	Y	Y	C	C	C	Y	Y	Y	Y	Y	Y	T	Y	Y	C	Y	T	T	T	Y	C	C	Y	C	Y	T	T	Y	C	Y	C	Y	T	T	C	C	T	Y	Y	C	T	T
434	TP17406	GBS-SNP	3	61.787	K	K	G	K	K	G	G	G	K	K	T	K	G	K	T	K	T	G	K	T	T	T	K	G	G	G	G	K	T	K	K	G	K	G	K	T	T	G	G	T	K	K	G	T	T
435	TP287805	GBS-SNP	3	63.485	Y	Y	Y	Y	Y	C	C	C	Y	Y	Y	Y	Y	Y	T	Y	T	C	Y	T	T	T	Y	C	C	Y	C	Y	T	T	Y	C	Y	C	Y	T	T	C	C	T	T	T	C	T	T
436	TP138116	GBS-SNP	3	66.246	S	S	S	C	S	C	C	C	S	S	S	S	C	S	G	S	S	C	S	G	G	G	S	C	C	S	C	S	G	S	S	C	S	C	S	G	G	C	C	G	S	S	S	G	G
437	TP199562	GBS-SNP	3	69.069	S	G	S	C	S	C	C	S	S	S	S	G	S	S	G	S	S	C	S	G	G	G	S	C	C	S	C	C	G	S	S	C	S	C	S	G	S	C	C	G	S	G	S	G	G
438	TP216799	GBS-SNP	3	69.596	R	G	R	G	R	R	R	A	R	R	R	A	R	R	A	G	R	G	R	A	A	R	A	A	R	R	R	R	R	G	G	R	R	G	G	R	G	R	A	G	G	R	R	A	A
439	TP181451	GBS-SNP	3	70.065	Y	Y	Y	C	Y	C	C	Y	Y	Y	Y	Y	Y	Y	T	Y	Y	C	C	T	T	T	Y	C	C	Y	C	C	T	Y	Y	C	Y	C	Y	Y	Y	C	C	T	Y	T	Y	T	T
440	TP341613	GBS-SNP	3	71.003	C	Y	T	C	Y	C	Y	Y	Y	Y	Y	Y	Y	Y	T	C	C	C	Y	T	T	T	Y	C	C	T	C	C	T	Y	Y	C	N	C	Y	T	Y	Y	C	T	Y	T	Y	T	T
441	TP180865	GBS-SNP	3	72.038	Y	C	Y	C	Y	C	C	Y	Y	Y	Y	Y	Y	Y	T	Y	C	C	Y	T	T	T	Y	C	C	Y	Y	C	T	Y	Y	C	C	C	Y	T	Y	T	C	T	Y	T	Y	T	T
442	TP213863	GBS-SNP	3	72.839	C	Y	Y	C	Y	C	Y	C	Y	Y	Y	Y	Y	Y	T	Y	Y	C	Y	T	T	T	Y	C	C	Y	Y	C	T	C	Y	C	Y	C	Y	T	T	C	C	T	Y	T	Y	T	T
443	TP45410	GBS-SNP	3	73.769	W	W	W	A	W	A	W	W	T	W	W	W	W	W	T	A	W	A	W	T	T	T	W	A	A	W	W	A	T	W	W	A	W	A	W	T	W	W	A	T	W	T	W	T	T
444	TP166036	GBS-SNP	3	74.017	T	T	Y	T	T	Y	T	Y	Y	Y	Y	Y	Y	Y	C	C	Y	T	Y	C	C	Y	C	C	C	Y	Y	Y	Y	T	T	Y	Y	T	T	Y	T	Y	Y	Y	T	C	Y	C	Y
445	TP236659	GBS-SNP	3	74.82	M	M	M	A	M	A	M	M	M	M	M	M	M	M	C	A	M	A	M	C	C	C	M	A	A	M	C	A	C	M	M	A	M	A	M	C	M	M	A	C	M	C	M	C	C
446	TP169884	GBS-SNP	3	75.548	S	S	S	C	S	C	S	S	S	S	S	S	S	S	G	C	S	C	S	G	G	G	S	C	C	S	S	C	G	S	S	C	S	C	S	G	S	S	C	G	S	G	S	G	G
447	TP261809	GBS-SNP	3	75.64	T	T	Y	T	T	Y	Y	Y	Y	Y	Y	C	Y	Y	C	Y	T	T	Y	C	C	Y	C	C	T	Y	C	Y	C	T	T	Y	C	T	T	Y	T	N	Y	Y	T	C	Y	C	Y
448	TP204841	GBS-SNP	3	76.695	Y	T	Y	C	Y	C	C	Y	C	Y	T	Y	Y	Y	T	C	T	C	Y	T	T	T	T	C	C	Y	Y	C	T	Y	Y	C	Y	C	Y	T	Y	Y	C	T	Y	T	Y	T	T
449	TP52720	GBS-SNP	3	77.642	W	W	W	A	W	A	W	T	W	W	W	W	W	W	T	A	W	A	W	T	T	T	T	A	A	W	W	A	T	W	W	A	W	A	W	T	W	W	A	T	W	T	W	T	T
450	TP108503	GBS-SNP	3	78.129	C	C	M	C	C	N	A	C	M	M	M	A	M	M	M	M	M	C	M	A	A	M	A	A	M	M	M	M	M	C	C	M	A	C	C	M	C	M	M	M	C	A	M	A	M
451	GG_contig08101_672	EST-derived SNP	3	78.369	R	R	R	A	R	A	R	R	R	R	R	R	R	R	G	A	R	A	R	G	G	G	G	A	A	R	R	A	G	R	R	A	R	A	R	G	R	R	A	G	R	G	R	G	G
452	TP100782	GBS-SNP	3	78.977	K	K	K	G	G	K	K	K	K	K	K	K	K	K	T	G	K	G	K	T	T	T	T	G	G	K	K	G	T	K	T	G	K	G	K	T	K	K	G	T	K	T	K	T	T
453	TP137381	GBS-SNP	3	80.255	Y	C	Y	C	C	C	Y	Y	Y	Y	Y	Y	Y	Y	T	C	T	C	Y	T	T	T	T	C	C	Y	Y	C	T	Y	Y	C	Y	C	Y	T	Y	T	C	T	Y	T	Y	T	T
454	TP138561	GBS-SNP	3	80.981	C	S	S	C	C	C	S	S	S	S	S	S	S	S	G	C	S	C	S	G	G	G	G	C	C	S	S	C	G	S	S	C	S	C	S	G	S	S	C	G	S	G	S	G	G
455	TP249052	GBS-SNP	3	81.893	G	G	R	G	G	G	R	R	R	R	R	R	R	R	A	R	A	G	R	A	A	R	A	A	R	R	R	R	R	R	G	R	R	G	G	R	G	R	R	R	G	A	R	R	R
456	TP208368	GBS-SNP	3	84.16	Y	Y	Y	C	C	C	Y	Y	T	Y	T	Y	Y	Y	T	C	Y	C	C	T	T	T	T	C	C	Y	Y	C	T	Y	Y	C	T	C	Y	T	Y	T	C	T	C	T	T	T	T
457	TP277143	GBS-SNP	3	84.862	Y	Y	Y	C	C	C	T	Y	Y	Y	Y	Y	Y	Y	T	C	Y	C	Y	T	T	T	T	C	C	Y	Y	C	T	Y	C	C	Y	C	Y	T	Y	T	Y	T	C	T	Y	T	T
458	TP293922	GBS-SNP	3	84.971	T	T	W	T	T	T	W	W	W	W	W	A	W	W	A	W	W	T	W	A	A	A	A	A	W	W	A	W	W	W	T	W	T	T	A	W	W	W	W	W	T	A	W	A	W
459	TP487398	GBS-SNP	3	85.679	Y	Y	Y	C	C	C	Y	Y	Y	Y	Y	Y	Y	Y	T	C	Y	C	Y	T	T	T	T	C	C	Y	Y	C	T	T	Y	C	Y	C	T	T	T	N	Y	T	C	T	T	T	T
460	TP355182	GBS-SNP	3	87.299	K	K	K	G	G	G	K	K	K	K	K	K	K	K	T	G	K	G	K	T	T	T	T	G	G	K	K	G	T	K	K	G	K	G	K	T	K	K	T	T	G	T	K	T	T
461	TP115402	GBS-SNP	3	87.715	T	K	K	T	T	T	K	K	K	K	K	G	K	K	G	K	K	T	K	G	G	G	G	G	T	K	G	K	T	K	T	T	T	T	K	K	K	K	K	K	T	G	K	G	K
462	TP216649	GBS-SNP	3	88.669	A	R	R	A	A	A	R	R	R	R	R	R	R	R	G	A	R	A	R	G	G	G	G	R	A	R	A	A	G	R	R	A	R	A	R	G	R	R	R	G	A	G	R	G	G
463	TP126047	GBS-SNP	3	89.14	T	Y	Y	T	T	T	Y	Y	Y	Y	Y	C	Y	Y	C	Y	T	T	Y	C	C	C	C	C	T	Y	Y	Y	Y	Y	T	T	T	T	Y	Y	Y	Y	Y	Y	T	C	Y	C	T
464	TP293510	GBS-SNP	3	89.809	A	C	M	A	A	A	M	M	M	M	M	C	M	M	C	M	A	A	M	C	C	C	C	C	A	M	M	A	M	M	M	A	C	A	M	M	M	M	M	M	A	C	A	C	C
465	TP175788	GBS-SNP	3	90.06	T	W	W	T	T	T	W	W	W	W	W	A	W	W	A	W	W	T	W	A	A	A	A	A	T	W	W	W	W	W	T	T	W	T	W	W	W	W	A	W	T	A	W	A	W
466	TP206837	GBS-SNP	3	90.724	T	Y	Y	T	T	T	Y	T	Y	Y	Y	C	Y	C	C	Y	Y	T	Y	C	C	C	C	C	T	Y	C	Y	Y	C	Y	T	Y	T	Y	Y	T	C	C	Y	T	C	Y	C	C
467	TP146768	GBS-SNP	3	91.153	A	W	W	A	A	A	W	W	W	W	W	T	W	W	T	W	A	A	W	T	T	T	W	T	A	W	W	A	W	T	W	A	T	A	W	A	A	W	W	A	A	T	W	T	T
468	TP264203	GBS-SNP	3	91.705	G	R	R	G	G	G	R	R	G	R	R	A	A	R	A	G	G	G	R	A	A	A	A	A	G	R	R	R	G	R	R	G	R	G	R	R	R	A	R	R	G	A	R	A	A
469	TP271536	GBS-SNP	3	91.842	A	A	M	A	A	A	M	M	M	M	M	C	M	M	C	C	M	A	M	C	C	C	C	C	A	M	A	A	C	C	C	A	C	M	M	M	M	M	M	M	A	C	M	C	C
470	TP28578	GBS-SNP	3	92.439	A	R	R	A	A	A	R	R	R	R	R	G	G	R	G	R	R	A	G	G	G	G	G	G	A	R	R	A	G	R	G	A	G	A	R	R	R	R	R	R	A	G	R	G	G
471	TP138746	GBS-SNP	3	92.817	C	S	S	C	C	C	S	S	G	S	G	G	S	C	G	S	C	C	S	G	S	G	G	G	C	S	S	C	S	C	S	C	G	C	S	S	S	S	S	C	C	G	S	G	G
472	TP10121	GBS-SNP	3	93.354	G	R	R	G	G	G	R	G	R	R	R	A	R	A	A	R	R	G	G	R	A	A	A	A	G	R	G	G	R	R	R	G	A	G	R	R	R	R	R	R	G	A	R	A	A
473	TP199045	GBS-SNP	3	93.599	C	Y	Y	C	C	C	Y	Y	Y	Y	Y	T	Y	Y	T	C	Y	C	Y	T	T	T	T	T	C	Y	T	C	Y	Y	Y	C	Y	C	Y	Y	C	Y	C	Y	C	T	Y	T	T
474	TP179747	GBS-SNP	3	94.111	A	R	R	A	A	A	R	R	R	R	R	G	R	R	G	R	R	A	R	G	G	G	G	G	A	R	R	A	R	R	R	A	G	A	R	R	R	A	R	G	A	G	R	G	G
475	TP213691	GBS-SNP	3	94.406	C	M	M	C	C	C	A	A	M	M	M	A	M	M	A	C	M	C	M	A	A	A	M	A	C	M	M	M	M	M	M	C	M	C	M	M	A	M	A	M	C	A	M	A	A
476	TP43664	GBS-SNP	3	94.534	A	M	M	A	A	A	A	M	M	M	M	C	M	M	C	M	M	A	M	C	C	C	C	C	A	M	M	A	M	A	M	A	C	A	M	M	M	M	M	C	A	C	M	C	C
477	TP19106	GBS-SNP	3	94.95	C	Y	Y	C	C	C	Y	Y	Y	Y	Y	T	C	Y	T	Y	C	C	Y	T	T	T	T	T	C	Y	Y	C	Y	Y	Y	C	T	C	Y	Y	Y	Y	Y	Y	C	T	Y	T	T
478	TP523192	GBS-SNP	3	95.08	T	W	W	T	T	T	W	A	W	W	W	A	W	W	A	W	W	T	W	A	A	A	A	A	T	W	W	T	A	W	A	T	A	T	W	W	A	T	W	W	T	A	W	A	A
479	TP31463	GBS-SNP	3	95.326	A	R	R	A	A	A	A	R	R	R	R	G	R	R	G	R	R	A	R	G	G	G	G	G	A	A	R	A	R	R	R	A	G	A	R	R	R	R	R	R	A	G	R	G	G
480	GG_contig18158_212	EST-derived SNP	3	95.553	A	R	R	A	A	A	R	R	R	R	R	G	R	R	G	A	R	A	R	G	G	G	G	G	A	R	R	A	R	R	R	A	R	A	R	R	R	R	R	R	A	G	R	G	G
481	bcpt1725	genomic SSR	3	95.871	188/188	184/188	184/188	188/188	188/188	188/188	184/188	184/188	184/188	184/188	184/188	184/184	184/188	184/188	184/184	184/188	184/188	188/188	184/188	184/184	184/184	184/184	184/184	184/184	188/188	184/188	184/188	188/188	184/188	184/188	184/188	188/188	184/184	188/188	184/188	184/188	184/188	184/188	184/188	184/188	188/188	184/184	184/188	184/184	184/184
482	TP194035	GBS-SNP	3	96.211	T	Y	Y	T	Y	T	Y	Y	Y	Y	Y	C	Y	Y	C	Y	Y	T	Y	C	C	C	C	C	T	Y	Y	Y	Y	Y	Y	T	Y	T	Y	Y	Y	Y	Y	Y	T	C	Y	C	C
483	TP165597	GBS-SNP	3	96.321	C	Y	Y	C	C	C	Y	Y	Y	Y	Y	T	Y	Y	T	Y	Y	C	Y	T	T	T	T	T	C	Y	Y	C	Y	Y	Y	C	T	C	Y	Y	Y	Y	Y	Y	C	T	Y	T	T
484	TP335015	GBS-SNP	3	96.839	G	R	R	G	G	G	R	R	R	R	R	A	R	R	A	R	G	G	R	A	A	A	A	A	G	R	R	G	R	A	R	G	A	G	R	R	R	R	R	R	G	A	R	A	A
485	TP327511	GBS-SNP	3	96.892	C	Y	Y	C	C	C	Y	T	N	Y	Y	T	Y	Y	T	Y	Y	C	Y	T	T	T	T	T	C	Y	Y	C	Y	Y	C	C	T	C	Y	Y	Y	C	T	Y	C	T	Y	T	T
486	TP289914	GBS-SNP	3	97.206	A	R	R	A	A	A	R	R	R	R	R	G	R	R	G	R	R	A	R	G	G	G	G	G	A	R	R	R	R	G	R	A	R	A	R	R	R	A	R	R	A	G	R	G	G
487	bcpt1029	genomic SSR	3	97.338	153/153	153/165	153/165	153/153	153/153	153/153	153/165	153/165	153/165	153/165	153/165	165/165	153/165	153/165	165/165	153/165	153/165	153/153	153/165	165/165	165/165	165/165	165/165	165/165	153/153	153/165	153/165	153/165	153/165	153/165	153/165	153/153	153/165	153/153	153/165	153/165	153/165	153/165	153/165	153/165	153/153	165/165	153/165	165/165	165/165
488	TP235242	GBS-SNP	3	97.394	G	R	R	G	G	R	R	G	R	R	R	A	R	R	A	R	R	G	R	A	A	A	A	A	G	R	R	G	A	R	R	G	A	G	R	R	R	R	R	R	G	A	G	A	A
489	TP247596	GBS-SNP	3	97.864	A	R	R	A	A	A	R	R	R	R	R	G	R	R	G	R	R	A	R	G	G	G	G	G	A	R	R	R	R	R	R	A	R	A	R	R	R	R	R	R	A	G	R	G	G
490	TP316616	GBS-SNP	3	97.916	G	S	S	G	G	G	S	S	S	S	S	C	S	S	C	S	S	G	S	C	C	C	C	C	G	S	S	G	S	C	S	G	C	G	S	S	S	S	S	S	G	C	S	C	C
491	TP183853	GBS-SNP	3	98.29	A	R	R	A	A	A	R	R	R	R	R	G	R	R	G	R	A	A	R	G	G	G	G	G	A	R	R	R	R	R	R	A	R	A	R	R	R	R	R	R	A	G	R	G	G
492	TP45497	GBS-SNP	3	98.369	G	S	S	G	G	G	G	S	S	S	S	C	S	S	C	S	S	G	S	C	C	C	C	C	G	S	S	G	S	S	S	G	C	G	S	S	S	S	S	S	G	C	S	C	C
493	TP258267	GBS-SNP	3	98.787	G	K	K	G	G	G	K	K	G	K	K	T	K	K	T	K	K	G	K	T	K	T	T	T	G	K	K	K	K	K	K	G	T	G	K	K	K	K	K	K	G	T	K	T	T
494	TP32996	GBS-SNP	3	98.986	T	Y	Y	T	T	T	T	Y	Y	Y	Y	C	Y	Y	C	Y	T	T	Y	C	C	C	C	C	T	Y	Y	Y	Y	Y	Y	T	Y	T	Y	C	Y	Y	Y	Y	T	C	Y	C	C
495	TP204243	GBS-SNP	3	99.06	A	R	R	A	A	A	R	R	R	R	R	G	R	R	G	R	R	A	R	G	G	G	G	G	A	R	R	R	R	R	R	A	G	A	R	R	R	R	R	R	A	G	A	G	R
496	TP351204	GBS-SNP	3	99.554	A	M	M	A	A	A	A	M	M	M	M	C	M	M	C	M	M	A	M	C	C	C	C	C	A	M	M	M	M	A	M	A	C	A	M	M	M	M	A	M	A	C	M	C	C
497	TP190256	GBS-SNP	3	99.787	G	R	R	G	G	G	A	G	R	R	R	A	R	R	A	R	R	G	R	A	A	A	A	A	G	R	R	G	G	R	R	G	A	G	R	R	R	R	G	R	G	A	R	A	A
498	GG_contig11818_879	EST-derived SNP	3	100.097	C	Y	Y	C	C	C	Y	Y	Y	Y	Y	T	Y	Y	T	Y	Y	C	Y	T	T	T	T	T	C	Y	Y	Y	Y	Y	C	C	Y	C	Y	Y	Y	Y	Y	Y	C	T	Y	T	Y
499	TP305875	GBS-SNP	3	100.714	C	Y	Y	T	C	C	Y	Y	Y	Y	Y	T	Y	Y	T	T	T	C	Y	T	T	T	T	T	C	Y	C	C	Y	Y	Y	C	T	C	Y	Y	C	Y	Y	Y	C	T	Y	T	Y
500	TP88826	GBS-SNP	3	100.767	G	G	A	G	G	G	R	R	R	R	R	A	R	R	A	G	R	G	R	A	R	A	A	A	G	R	R	G	G	R	R	G	R	G	R	A	R	R	R	R	G	A	R	A	A
501	TP548032	GBS-SNP	3	101.274	G	R	R	G	G	G	R	R	R	R	R	A	R	R	A	G	R	G	R	A	A	A	A	A	G	G	R	G	R	R	R	G	R	G	R	R	R	G	R	R	R	A	R	A	A
502	TP131433	GBS-SNP	3	101.34	C	Y	Y	C	C	C	Y	Y	Y	Y	Y	T	T	Y	T	Y	T	C	Y	T	T	T	T	T	C	Y	Y	Y	Y	Y	Y	C	Y	C	Y	Y	Y	T	Y	Y	C	T	T	T	Y
503	TP105701	GBS-SNP	3	101.867	C	C	C	C	C	C	C	Y	Y	Y	Y	T	Y	Y	T	T	Y	C	Y	T	T	T	T	T	C	Y	T	Y	Y	Y	Y	C	Y	C	Y	Y	Y	Y	Y	C	C	T	Y	T	Y
504	TP258459	GBS-SNP	3	102.465	C	Y	Y	C	C	C	Y	C	Y	Y	Y	T	Y	Y	T	Y	Y	C	Y	T	T	T	T	T	C	Y	Y	Y	Y	T	C	C	Y	C	Y	Y	Y	Y	Y	Y	C	T	Y	T	Y
505	TP30201	GBS-SNP	3	103.203	Y	Y	Y	C	Y	C	Y	T	Y	Y	Y	T	Y	C	T	Y	Y	C	Y	T	T	T	T	T	C	Y	Y	Y	Y	C	T	C	Y	C	Y	Y	Y	Y	Y	Y	C	T	Y	T	Y
506	TP61667	GBS-SNP	3	103.487	G	R	R	G	G	G	A	R	R	R	R	R	R	R	A	G	R	G	R	A	A	R	A	R	G	R	R	G	A	R	R	G	R	G	R	R	R	R	R	A	G	A	G	A	A
507	TP360561	GBS-SNP	3	103.569	A	T	W	A	A	A	T	T	W	A	W	T	W	T	T	W	W	A	W	T	T	T	T	T	A	W	W	W	W	W	W	A	W	A	W	W	A	W	W	W	A	T	W	T	W
508	TP254774	GBS-SNP	3	104.248	T	Y	Y	T	T	T	C	Y	Y	Y	Y	Y	Y	Y	C	T	Y	T	Y	C	C	C	C	Y	T	Y	Y	T	C	Y	Y	T	Y	T	Y	C	C	Y	Y	C	T	C	Y	C	C
509	TP522625	GBS-SNP	3	104.255	C	Y	C	C	C	C	Y	T	Y	Y	Y	T	T	Y	T	Y	T	C	Y	T	T	T	N	T	C	Y	Y	Y	Y	Y	C	C	T	C	Y	Y	Y	C	Y	Y	C	T	Y	T	Y
510	TP108250	GBS-SNP	3	104.744	A	R	R	A	A	A	R	A	R	R	R	G	R	A	G	A	R	A	R	G	G	G	G	G	A	R	G	R	R	R	A	A	A	A	R	A	A	R	R	R	A	G	R	G	G
511	TP111332	GBS-SNP	3	105.148	G	A	R	G	G	G	R	A	R	R	R	R	R	R	A	G	R	G	R	A	A	A	A	R	G	R	R	G	A	R	R	G	R	G	R	A	R	R	A	A	G	A	R	A	A
512	bcpt1803	genomic SSR	3	105.667	235/235	235/235	235/237	235/235	235/235	235/235	235/237	235/237	235/237	235/237	235/237	237/237	235/237	235/237	237/237	235/237	235/237	235/235	235/237	237/237	237/237	237/237	237/237	237/237	235/237	235/237	235/237	235/237	235/237	235/237	235/235	235/235	235/237	235/235	235/237	235/237	235/237	235/237	235/237	235/237	235/235	237/237	235/237	237/237	235/237
513	TP102547	GBS-SNP	3	105.869	C	M	M	C	C	C	M	M	M	M	M	M	C	M	A	C	M	C	M	A	A	A	A	M	C	M	M	C	A	A	M	C	C	C	M	A	A	M	M	A	C	A	M	A	A
514	TP158209	GBS-SNP	3	106.723	T	Y	Y	T	T	T	C	Y	Y	Y	Y	Y	Y	Y	C	T	Y	T	Y	C	C	C	C	Y	T	Y	Y	T	C	Y	Y	T	T	T	Y	C	Y	Y	C	C	T	C	Y	C	C
515	TP210732	GBS-SNP	3	106.882	A	T	W	A	A	A	W	W	W	W	W	T	W	W	T	W	W	A	W	T	T	T	W	T	A	T	W	W	W	W	A	A	W	A	W	A	T	W	W	W	A	T	W	T	W
516	TP160726	GBS-SNP	3	108.087	C	Y	Y	Y	C	C	Y	Y	Y	Y	Y	T	C	Y	Y	C	Y	C	Y	T	T	T	T	T	C	C	Y	Y	Y	Y	C	C	Y	C	Y	Y	Y	Y	T	Y	C	T	Y	T	Y
517	TP180777	GBS-SNP	3	108.939	G	R	R	G	G	G	R	R	G	R	R	R	R	R	A	G	R	G	R	A	A	A	A	G	G	R	R	G	A	R	R	G	R	G	R	A	R	R	R	A	G	A	G	A	A
518	TP88053	GBS-SNP	3	111.333	C	C	Y	C	C	C	Y	Y	Y	Y	Y	T	Y	Y	T	Y	Y	C	Y	T	T	Y	T	Y	Y	Y	Y	Y	Y	T	C	Y	Y	C	C	Y	C	Y	Y	Y	C	T	Y	T	Y
519	TP181003	GBS-SNP	3	112.918	N	A	W	A	A	A	W	W	W	T	W	T	W	W	T	A	W	A	W	T	T	W	T	T	T	W	A	W	W	W	A	A	W	A	A	W	A	W	W	W	A	T	A	T	W
520	TP250195	GBS-SNP	3	112.957	A	G	R	G	G	G	R	A	R	R	R	G	R	R	A	G	R	G	R	R	A	A	A	G	G	R	R	G	A	R	R	G	R	G	R	A	R	A	G	A	R	A	G	A	A
521	TP346991	GBS-SNP	3	114.103	G	G	K	G	G	G	K	K	T	K	K	T	K	K	T	K	K	G	K	K	T	K	T	T	K	T	K	K	G	K	G	K	K	G	K	K	G	K	K	K	G	T	K	T	K
522	TP103134	GBS-SNP	3	114.971	C	Y	Y	T	Y	T	T	Y	C	Y	Y	Y	Y	Y	C	T	C	T	Y	C	C	C	Y	T	T	T	Y	T	C	T	C	T	C	T	Y	C	C	Y	T	C	T	C	T	C	C
523	TP59540	GBS-SNP	3	115.151	A	A	M	A	A	A	M	M	M	M	M	C	M	M	C	M	M	A	M	C	C	M	C	C	M	M	C	M	M	M	A	M	M	A	A	M	A	M	M	M	A	C	M	C	M
524	TP280613	GBS-SNP	3	116.066	Y	Y	Y	T	Y	T	Y	Y	N	Y	Y	Y	T	Y	C	T	T	T	Y	C	C	C	C	T	T	Y	T	T	C	Y	Y	T	Y	T	Y	C	Y	Y	T	C	Y	C	Y	C	C
525	TP165975	GBS-SNP	3	117.507	R	A	R	G	R	G	G	R	R	G	R	R	R	R	A	G	G	G	R	A	A	A	R	G	G	R	R	G	A	R	R	G	R	G	R	A	G	R	G	A	R	A	R	A	A
526	TP236662	GBS-SNP	3	118.426	S	S	S	G	S	G	S	S	S	S	S	S	S	S	C	G	S	G	S	C	C	C	S	G	G	S	S	G	C	S	S	G	S	G	S	S	S	S	G	C	S	C	S	C	C
527	TP107539	GBS-SNP	3	118.483	S	G	S	G	S	S	C	S	S	S	S	C	S	S	C	S	S	G	S	C	C	S	C	C	S	S	S	S	S	G	G	S	C	G	G	S	G	S	S	G	G	C	S	C	S
528	TP83660	GBS-SNP	3	119.432	S	C	S	C	G	S	G	S	S	S	S	G	S	C	G	N	S	C	S	G	G	S	G	G	S	S	S	S	S	C	C	S	S	C	C	S	C	S	S	C	C	G	S	G	S
529	TP176083	GBS-SNP	3	119.744	R	R	R	G	A	G	G	G	R	R	R	R	R	R	A	R	R	G	R	A	A	A	A	G	G	R	R	G	A	R	R	G	R	G	R	A	R	R	G	A	R	A	R	A	A
530	TP188844	GBS-SNP	3	120.78	Y	T	Y	T	Y	T	C	T	Y	Y	Y	Y	Y	Y	C	Y	Y	T	Y	C	C	C	Y	T	T	Y	C	T	N	Y	C	T	Y	T	Y	C	Y	Y	T	C	Y	C	Y	C	C
531	TP94782	GBS-SNP	3	121.585	K	G	K	G	K	K	K	K	K	K	K	K	K	K	T	K	K	G	K	T	T	K	T	T	K	K	K	K	K	G	G	K	K	G	G	K	G	K	T	G	G	T	K	T	K
532	TP299018	GBS-SNP	3	122.464	W	W	A	T	T	T	T	W	W	W	W	W	W	W	A	W	W	T	W	A	A	A	W	T	T	W	T	T	A	W	W	T	A	W	W	A	W	T	T	A	W	A	W	A	A
533	TP101927	GBS-SNP	3	123.391	Y	Y	Y	T	Y	T	T	Y	Y	Y	Y	Y	Y	Y	C	Y	T	T	Y	C	C	C	Y	T	T	Y	T	T	C	Y	Y	T	Y	T	Y	C	Y	T	T	C	Y	C	Y	C	C
534	TP355986	GBS-SNP	3	124.243	W	W	W	T	W	T	T	W	W	W	W	W	W	A	A	A	W	T	W	A	A	A	T	T	T	W	T	T	A	W	W	T	W	T	W	A	W	T	T	A	W	A	W	A	A
535	TP276330	GBS-SNP	3	125.092	R	G	R	G	R	G	G	R	R	R	R	R	R	R	A	R	R	G	R	A	A	A	R	G	G	R	G	G	A	R	A	G	R	G	R	A	R	G	G	A	R	A	R	A	A
536	TP341143	GBS-SNP	3	126.578	Y	Y	Y	T	Y	T	T	T	T	Y	Y	Y	Y	Y	C	Y	Y	T	Y	C	C	C	Y	T	T	Y	T	T	Y	C	T	T	C	T	Y	C	C	T	T	C	Y	C	Y	C	C
537	TP362044	GBS-SNP	3	126.649	Y	C	Y	C	Y	Y	Y	T	Y	Y	Y	T	Y	Y	T	Y	Y	C	C	T	T	Y	T	T	Y	Y	Y	Y	C	C	C	Y	C	C	C	T	C	Y	Y	C	Y	Y	Y	T	Y
538	TP241017	GBS-SNP	3	128.439	K	G	K	T	K	T	N	K	K	K	K	T	K	T	G	G	K	T	K	G	G	G	K	T	T	K	T	T	G	K	K	T	K	T	K	G	K	T	T	G	K	G	K	G	G
539	TP235470	GBS-SNP	3	128.675	T	A	N	A	T	T	W	T	W	W	W	T	W	W	T	A	A	A	A	T	T	A	T	T	A	W	W	W	W	A	A	W	W	A	A	W	A	W	W	A	W	W	W	T	W
540	TP137384	GBS-SNP	3	130.941	R	R	R	G	R	G	G	G	R	R	R	R	A	R	A	R	R	G	R	A	A	A	R	G	G	R	G	R	A	A	A	G	G	G	R	A	A	G	G	A	R	R	G	A	A
541	TP342409	GBS-SNP	3	131.304	W	A	W	A	W	W	A	T	W	W	W	T	A	W	T	A	A	A	A	T	T	W	T	T	W	W	A	W	W	A	A	A	W	A	A	W	A	W	A	A	W	A	W	T	W
542	TP330170	GBS-SNP	3	132.831	R	R	R	R	R	G	G	G	R	R	R	R	A	R	A	A	A	G	R	A	A	A	R	G	G	R	G	R	A	A	R	G	G	G	R	A	A	G	G	A	R	R	G	A	A
543	TP193339	GBS-SNP	3	133.67	R	A	R	A	R	A	R	G	R	R	A	G	A	R	R	R	A	A	A	G	G	R	G	G	R	R	A	R	R	A	A	R	R	A	A	R	A	R	A	A	R	R	R	G	R
544	TP314763	GBS-SNP	3	134.981	K	K	T	K	K	T	T	T	K	K	K	K	K	K	G	K	K	T	K	K	G	G	K	T	T	K	T	K	G	K	K	T	G	T	K	G	G	T	T	G	K	K	T	G	K
545	TP150115	GBS-SNP	3	135.99	M	M	C	M	M	C	C	C	M	M	M	A	A	M	A	M	M	C	M	A	A	A	M	C	C	M	C	M	A	M	M	C	C	C	M	A	A	C	C	A	M	M	C	A	M
546	TP187083	GBS-SNP	3	137.404	Y	Y	T	Y	T	T	T	T	Y	Y	Y	Y	Y	Y	C	Y	Y	T	Y	C	N	C	Y	T	T	Y	T	Y	C	Y	Y	T	C	T	Y	C	C	T	T	C	T	Y	T	C	C
547	TP195403	GBS-SNP	3	137.737	A	A	R	A	R	G	G	G	R	R	R	G	A	R	R	R	A	A	A	G	G	A	G	G	A	R	R	A	R	A	A	R	R	A	A	A	A	A	A	A	R	R	R	G	R
548	TP56962	GBS-SNP	3	138.479	M	M	C	M	M	C	C	C	M	M	M	M	A	M	A	C	C	C	M	A	A	A	C	C	C	M	C	M	A	M	A	C	M	C	M	A	A	C	C	A	M	M	C	A	M
549	GG_contig07462_140	EST-derived SNP	3	141.259	R	A	R	A	R	R	R	G	R	R	R	G	A	R	R	R	A	R	A	R	G	A	G	G	R	R	R	R	R	A	A	R	R	A	A	A	A	R	A	A	R	R	R	G	R
550	TP243352	GBS-SNP	3	143.276	S	C	S	C	S	S	G	G	S	S	G	G	C	S	G	S	C	S	C	S	G	C	G	G	S	S	S	S	S	C	C	S	S	C	C	S	C	S	C	C	S	S	S	G	S
551	TP231262	GBS-SNP	3	144.449	G	G	K	G	K	T	G	T	K	K	T	T	G	K	T	K	G	K	G	K	T	G	T	T	K	K	K	K	K	G	G	G	K	G	G	G	G	K	G	G	K	K	K	T	K
552	TP156451	GBS-SNP	3	145.526	M	A	M	A	M	M	M	C	M	M	C	C	A	M	M	M	A	M	A	M	C	A	C	C	M	M	M	M	M	A	A	M	M	A	A	A	A	M	A	A	M	M	M	C	M
553	TP23234	GBS-SNP	3	145.601	Y	Y	T	Y	Y	T	T	Y	Y	C	Y	Y	C	Y	Y	Y	Y	T	Y	C	C	C	Y	T	T	Y	T	Y	C	Y	Y	Y	Y	Y	Y	C	C	T	T	C	C	Y	T	Y	Y
554	TP214248	GBS-SNP	3	147.276	Y	C	Y	C	Y	Y	Y	T	Y	Y	T	T	Y	Y	Y	Y	C	Y	C	Y	T	C	T	T	C	Y	Y	Y	C	C	C	Y	Y	C	C	C	C	Y	C	C	N	C	Y	T	Y
555	TP333452	GBS-SNP	3	147.612	S	C	G	N	S	C	G	S	C	C	C	S	C	C	C	S	S	G	C	C	C	C	S	G	G	S	G	S	C	S	G	S	S	S	S	C	C	G	G	C	C	G	G	S	S
556	TP226372	GBS-SNP	3	149.026	C	S	G	C	S	C	G	S	S	C	S	S	C	G	S	S	S	G	S	C	C	C	S	G	G	G	G	S	C	S	G	G	S	S	S	C	C	G	G	C	C	S	G	S	S
557	TP17746	GBS-SNP	3	149.557	M	A	M	A	M	C	M	C	M	M	C	C	C	M	M	A	A	M	A	M	C	A	C	C	M	M	C	M	A	A	A	A	M	A	A	A	A	A	A	A	M	C	M	C	A
558	TP189594	GBS-SNP	3	149.84	Y	Y	T	Y	Y	C	Y	Y	Y	C	Y	Y	C	Y	Y	Y	Y	T	Y	C	C	C	Y	T	T	Y	T	Y	C	Y	Y	Y	Y	Y	Y	C	C	T	T	C	C	Y	T	Y	Y
559	TP299152	GBS-SNP	3	150.838	S	S	G	C	S	C	G	S	S	C	C	S	C	S	S	S	S	G	S	C	C	C	S	G	G	S	G	S	C	S	G	S	S	S	S	C	C	G	G	C	C	S	G	S	S
560	TP53450	GBS-SNP	3	151.481	R	R	R	G	G	G	A	R	R	G	G	R	G	R	R	R	R	A	R	G	G	G	R	A	A	R	R	G	G	A	A	R	R	R	R	G	G	R	A	G	G	R	A	R	R
561	TP215925	GBS-SNP	3	152.025	G	C	S	C	S	C	S	G	G	S	G	G	S	S	S	S	C	G	C	S	C	C	G	G	S	S	G	S	S	C	C	C	S	C	C	C	C	S	C	C	S	S	S	G	S
562	TP342674	GBS-SNP	3	152.654	R	G	G	A	R	A	G	R	R	A	A	R	R	R	R	G	G	G	R	A	A	A	R	G	G	R	R	R	A	R	G	R	A	G	R	A	A	G	G	A	A	R	G	R	R
563	TP400756	GBS-SNP	3	154.405	T	C	Y	Y	Y	Y	T	N	T	Y	T	T	Y	T	C	C	C	Y	C	Y	Y	C	T	T	Y	Y	T	Y	Y	C	Y	C	T	C	C	C	C	Y	C	C	C	Y	Y	T	Y
564	TP185285	GBS-SNP	3	154.743	R	G	G	A	R	A	G	R	R	A	A	R	R	G	R	R	R	R	A	A	A	A	R	G	G	A	G	R	A	A	G	G	R	G	R	A	A	G	G	A	A	G	G	R	R
565	TP48474	GBS-SNP	3	156.094	T	C	C	Y	T	C	Y	T	T	Y	T	T	T	Y	Y	Y	C	Y	C	Y	Y	Y	C	T	Y	Y	T	Y	C	C	C	C	Y	C	C	C	C	Y	C	C	T	Y	C	T	C
566	TP260485	GBS-SNP	3	157.31	R	G	G	A	R	A	G	G	R	A	A	R	R	R	R	R	R	R	A	R	A	A	R	G	G	A	R	R	A	G	G	R	R	A	R	A	A	G	G	A	A	R	G	R	R
567	TP365456	GBS-SNP	3	157.762	R	G	G	A	R	A	G	R	R	A	A	R	R	R	R	R	R	R	A	A	A	A	R	G	G	A	R	R	A	R	G	R	R	R	R	A	A	G	G	A	A	R	G	R	R
568	TP238397	GBS-SNP	3	158.67	C	A	A	M	M	M	M	M	C	M	C	C	A	M	M	M	A	M	A	M	M	A	A	C	C	M	C	M	M	A	A	A	M	A	A	N	A	M	A	A	M	M	M	C	M
569	TP71394	GBS-SNP	3	158.808	R	G	G	A	R	A	G	A	A	A	A	R	A	R	N	A	R	R	A	A	A	A	A	G	R	A	G	R	A	R	G	R	R	R	R	A	A	R	G	A	A	R	G	R	R
570	TP192117	GBS-SNP	3	159.692	Y	T	T	C	Y	C	T	C	Y	Y	C	Y	Y	C	C	Y	Y	Y	C	C	C	Y	C	T	Y	C	Y	C	C	Y	T	Y	Y	T	Y	C	C	T	T	C	C	Y	T	Y	Y
571	TP210191	GBS-SNP	3	161.005	S	G	G	C	S	C	G	S	S	C	C	S	S	S	S	C	S	S	C	C	C	S	S	G	S	S	S	S	C	S	G	S	S	S	S	C	C	G	G	C	C	S	G	S	S
572	GG_contig01494_391	EST-derived SNP	3	161.022	C	T	Y	Y	C	Y	Y	Y	C	Y	C	C	Y	Y	Y	Y	T	Y	T	Y	Y	T	T	C	Y	Y	C	Y	Y	T	Y	T	Y	T	T	T	T	Y	T	T	Y	Y	Y	C	Y
573	TP266574	GBS-SNP	3	161.754	Y	T	T	Y	Y	C	T	T	Y	C	C	Y	Y	Y	Y	C	Y	Y	C	C	C	C	C	T	Y	C	Y	Y	C	Y	T	Y	Y	Y	Y	C	C	T	T	C	C	Y	T	Y	Y
574	TP193569	GBS-SNP	3	162.353	T	C	Y	Y	T	Y	T	T	T	Y	T	T	Y	Y	Y	Y	C	Y	C	Y	Y	C	C	T	Y	Y	T	Y	Y	C	Y	Y	Y	C	C	C	C	Y	C	C	Y	Y	Y	T	Y
575	TP202865	GBS-SNP	3	162.79	Y	T	T	C	C	C	T	Y	Y	C	C	C	Y	Y	Y	C	T	Y	C	C	C	Y	C	T	Y	C	Y	Y	C	Y	T	Y	C	C	Y	C	C	T	T	C	C	Y	T	Y	Y
576	TP362789	GBS-SNP	3	163.503	R	G	G	A	R	A	G	R	R	A	A	R	A	R	R	A	R	R	A	A	A	R	A	G	R	A	R	R	A	R	G	R	A	R	R	A	A	G	G	A	A	R	G	R	R
577	TP193084	GBS-SNP	3	163.919	T	C	Y	Y	T	Y	Y	T	T	Y	T	T	Y	Y	Y	Y	C	Y	C	Y	Y	C	C	T	Y	Y	T	Y	T	C	C	Y	Y	C	C	C	C	Y	C	C	Y	Y	Y	T	Y
578	TP59144	GBS-SNP	3	165.409	M	C	C	A	M	A	M	M	M	A	A	A	M	M	M	A	M	A	A	A	A	M	A	C	M	A	M	M	A	M	C	M	M	M	M	A	A	C	C	M	A	M	C	M	M
579	TP116279	GBS-SNP	3	165.736	T	G	K	G	T	T	K	K	T	K	T	T	K	K	K	T	G	K	G	K	K	G	G	T	K	K	T	K	K	G	K	K	K	G	G	G	G	K	G	G	G	T	K	T	K
580	TP36352	GBS-SNP	3	166.821	W	T	T	W	W	A	A	W	W	A	A	W	W	W	W	A	W	W	A	A	A	W	A	T	W	A	W	W	A	W	T	A	W	W	W	A	A	T	T	W	A	W	T	W	W
581	TP102679	GBS-SNP	3	167.502	T	T	T	C	Y	C	Y	Y	Y	C	Y	T	Y	Y	Y	C	Y	Y	C	C	C	Y	C	T	Y	C	T	Y	C	T	T	T	Y	T	Y	C	C	T	T	Y	Y	Y	T	Y	Y
582	TP206132	GBS-SNP	3	168.046	G	A	R	R	G	R	G	R	G	A	G	G	R	R	G	R	A	A	A	R	G	A	A	G	G	R	G	R	R	A	R	R	A	A	A	A	A	R	A	A	R	R	A	G	R
583	TP12505	GBS-SNP	3	168.459	Y	T	T	C	C	C	T	T	Y	C	Y	Y	Y	Y	Y	C	Y	Y	C	C	C	Y	C	T	Y	C	C	Y	C	Y	T	Y	Y	T	Y	C	C	T	T	Y	Y	Y	T	Y	T
584	TP260380	GBS-SNP	3	169.473	Y	T	T	C	Y	C	T	Y	Y	C	Y	Y	Y	Y	Y	C	Y	Y	C	C	C	Y	C	T	Y	C	Y	Y	C	Y	T	Y	C	Y	Y	C	C	T	T	Y	Y	Y	T	Y	Y
585	TP31438	GBS-SNP	3	170.149	G	C	S	S	G	G	G	S	G	S	G	G	S	S	S	C	S	S	C	S	S	C	C	G	S	S	G	S	S	C	S	S	S	C	C	C	C	S	C	C	S	S	S	S	S
586	TP23078	GBS-SNP	3	170.834	Y	Y	T	C	Y	C	Y	C	Y	C	Y	Y	Y	Y	C	C	C	Y	C	C	Y	Y	C	T	Y	C	C	Y	C	Y	T	Y	Y	Y	Y	C	C	T	T	Y	Y	C	Y	Y	T
587	TP189776	GBS-SNP	3	171.175	K	T	T	G	K	G	K	K	K	G	K	T	K	K	K	G	K	K	G	G	G	K	G	T	K	G	K	K	G	K	T	K	K	K	K	G	G	T	T	K	K	K	T	K	K
588	TP63401	GBS-SNP	3	171.789	S	G	G	S	S	C	S	S	S	C	S	C	G	S	S	C	S	S	C	C	C	S	C	G	S	C	S	S	C	G	G	S	G	S	S	C	C	G	G	G	S	S	G	S	S
589	TP81882	GBS-SNP	3	172.563	T	C	Y	C	T	Y	N	Y	T	Y	T	T	Y	T	C	Y	C	T	C	Y	C	C	C	Y	Y	Y	T	Y	C	C	Y	Y	T	C	C	C	C	Y	C	C	Y	Y	T	Y	Y
590	TP179633	GBS-SNP	3	172.653	Y	T	T	C	Y	C	Y	Y	Y	C	Y	Y	Y	Y	Y	C	Y	Y	C	C	C	Y	C	T	Y	C	C	Y	C	Y	T	C	Y	Y	Y	C	C	T	T	Y	Y	Y	T	Y	T
591	TP149269	GBS-SNP	3	173.108	Y	Y	T	C	Y	C	Y	Y	Y	C	Y	Y	Y	Y	Y	C	Y	Y	C	C	C	Y	C	T	Y	C	C	Y	C	Y	T	Y	Y	C	Y	C	C	T	T	Y	Y	Y	T	Y	T
592	TP8940	GBS-SNP	3	173.935	K	T	T	G	K	G	K	G	K	G	K	K	K	K	K	G	G	K	G	G	G	K	K	T	K	G	G	K	G	K	T	K	K	K	K	G	G	T	T	K	K	K	T	K	T
593	TP103308	GBS-SNP	3	174.401	S	G	G	S	S	C	C	S	S	C	S	S	S	G	S	C	S	S	C	C	C	S	C	G	S	C	C	S	C	S	G	S	S	S	S	C	C	G	G	S	S	S	G	S	G
594	TP251889	GBS-SNP	3	175.636	R	G	G	A	R	A	R	R	R	A	R	R	R	R	R	A	A	A	A	A	A	R	A	G	A	A	A	R	A	R	G	R	R	R	R	A	A	G	G	R	R	R	G	R	G
595	TP279010	GBS-SNP	3	176.487	R	R	G	A	R	A	R	R	R	A	R	R	R	R	R	A	A	R	A	A	A	R	A	G	R	A	A	R	A	A	G	R	R	R	R	A	A	G	G	R	R	R	G	R	G
596	TP272896	GBS-SNP	3	177.364	Y	T	T	C	Y	C	T	T	Y	C	Y	Y	Y	C	Y	C	C	Y	C	C	C	Y	C	T	Y	C	C	Y	C	Y	T	Y	Y	C	Y	C	C	T	T	Y	Y	Y	T	Y	T
597	TP40009	GBS-SNP	3	178.394	M	M	C	N	M	A	A	M	M	A	M	M	M	M	M	A	A	M	A	A	A	M	M	C	M	A	A	M	A	M	C	M	M	M	M	A	A	C	C	M	M	M	C	M	C
598	TP246652	GBS-SNP	3	178.898	T	C	T	Y	Y	Y	T	T	T	Y	T	T	Y	C	C	Y	N	T	C	Y	T	C	C	T	Y	Y	T	Y	C	C	Y	Y	T	T	C	C	C	T	C	C	Y	Y	Y	Y	Y
599	TP105189	GBS-SNP	3	179.344	R	R	G	A	R	A	R	R	R	A	R	R	R	R	R	A	A	R	A	A	A	R	A	G	R	A	A	R	A	R	G	G	R	R	R	A	A	G	G	R	R	R	G	R	G
600	TP71216	GBS-SNP	3	180.592	C	A	C	M	C	C	C	A	C	M	C	M	M	A	A	N	M	C	A	M	C	A	A	C	C	M	C	M	A	A	M	M	C	C	A	A	A	C	A	A	M	M	M	M	M
601	TP314630	GBS-SNP	3	181.865	T	C	T	Y	Y	Y	T	Y	T	Y	T	Y	Y	C	C	Y	Y	Y	C	Y	T	C	C	T	T	Y	T	Y	C	C	C	Y	T	T	C	C	C	T	C	C	Y	Y	Y	Y	Y
602	TP257443	GBS-SNP	3	182.222	G	R	R	A	R	A	R	R	R	A	R	G	A	R	R	A	A	R	A	A	A	G	A	G	A	A	A	R	A	R	G	A	R	A	R	A	A	G	G	R	A	R	G	A	G
603	TP191047	GBS-SNP	3	183.255	T	C	T	C	Y	Y	T	Y	T	Y	T	T	Y	Y	C	Y	T	T	C	Y	T	C	C	T	T	Y	T	Y	C	C	Y	Y	T	C	C	C	C	Y	C	C	C	N	T	Y	T
604	TP189812	GBS-SNP	3	183.967	Y	Y	T	C	Y	C	C	Y	Y	C	Y	Y	Y	Y	Y	C	C	Y	C	C	T	Y	C	T	Y	C	C	Y	C	Y	T	Y	Y	C	Y	C	C	T	T	Y	Y	C	Y	Y	T
605	TP209952	GBS-SNP	3	185.161	T	G	T	T	K	K	T	K	T	K	T	K	K	K	K	K	K	T	G	K	T	G	G	T	T	K	T	K	G	G	K	K	T	T	G	G	G	K	G	G	K	K	T	K	K
606	TP269364	GBS-SNP	3	186.187	T	C	T	Y	Y	C	T	Y	T	Y	T	Y	Y	Y	Y	Y	Y	T	C	Y	T	C	C	T	T	Y	T	Y	C	C	Y	Y	T	Y	C	C	C	Y	C	C	Y	Y	T	Y	Y
607	TP278010	GBS-SNP	3	187.058	G	A	G	R	G	R	G	R	G	R	G	R	R	R	R	R	R	G	A	R	G	A	A	G	G	R	G	R	A	A	R	R	G	R	A	A	A	R	A	A	R	R	G	R	R
608	TP61395	GBS-SNP	3	188.03	T	C	T	T	Y	Y	T	Y	T	Y	T	Y	Y	Y	Y	Y	Y	T	C	Y	T	C	C	T	T	Y	T	Y	C	C	Y	Y	T	Y	C	C	C	Y	C	C	Y	Y	T	Y	T
609	TP118306	GBS-SNP	3	189.12	T	C	T	Y	Y	Y	T	Y	T	Y	T	Y	Y	C	Y	T	Y	T	C	Y	T	C	C	T	T	Y	T	Y	C	C	Y	Y	T	C	C	Y	C	Y	C	C	Y	Y	T	Y	Y
610	TP47412	GBS-SNP	3	190.987	G	A	G	R	R	R	G	R	G	A	G	R	R	R	R	G	R	G	A	R	G	A	A	G	G	R	G	R	A	A	R	R	G	G	A	A	A	A	A	A	G	G	G	R	R
611	TP192650	GBS-SNP	3	192.719	G	C	G	S	S	C	G	S	G	S	G	S	S	S	G	C	S	G	C	S	G	C	C	G	G	S	G	S	C	C	S	S	G	S	C	C	C	S	C	C	G	S	G	S	C
612	TP354978	GBS-SNP	3	194.506	T	G	T	K	K	T	T	T	T	K	T	K	K	G	G	K	G	T	G	G	T	G	G	T	T	K	T	K	G	G	T	K	T	T	G	G	G	T	N	G	K	G	K	K	K
613	TP564238	GBS-SNP	3	198.108	G	A	G	R	R	R	G	R	G	R	G	R	A	R	R	A	R	G	A	R	G	A	A	G	G	R	G	R	A	A	A	R	G	G	A	A	A	A	A	A	A	R	G	R	R
614	TP245906	GBS-SNP	4	0	T	K	K	K	G	K	K	T	T	K	T	K	G	K	K	G	K	T	K	G	T	K	T	G	K	K	T	T	G	K	K	K	G	T	K	G	K	G	K	T	K	G	K	K	G
615	TP246934	GBS-SNP	4	1.266	C	S	S	S	G	G	S	C	C	S	C	S	G	S	S	G	S	C	S	G	C	S	C	S	S	S	C	C	G	S	S	S	G	C	C	G	S	G	S	C	S	G	S	S	G
616	TP56120	GBS-SNP	4	1.988	T	W	W	W	A	A	W	T	T	W	T	W	A	W	A	A	T	T	W	A	T	W	T	A	A	W	T	T	A	W	W	W	A	T	T	A	A	A	W	T	W	A	W	W	A
617	TP164657	GBS-SNP	4	2.712	T	W	W	W	A	A	W	T	W	W	T	W	A	W	W	A	W	T	W	A	T	T	T	A	W	W	T	T	A	W	W	W	A	T	T	A	W	A	T	T	W	A	W	W	A
618	TP304434	GBS-SNP	4	3.669	G	S	S	S	C	C	C	G	G	S	G	S	C	S	C	C	S	G	S	C	G	S	G	C	S	S	G	G	C	S	S	S	C	G	G	C	S	C	S	G	S	C	S	S	C
619	TP56357	GBS-SNP	4	4.342	G	R	R	R	A	A	R	G	R	R	G	A	A	R	R	A	R	G	A	A	G	R	G	A	R	R	G	G	A	R	R	R	A	G	G	A	R	A	R	G	R	A	R	R	A
620	TP74573	GBS-SNP	4	4.818	A	W	W	A	T	T	W	A	A	W	A	T	T	W	W	T	W	A	W	T	A	W	A	T	W	W	A	A	T	A	W	W	T	A	A	T	W	T	W	A	W	T	W	W	T
621	TP329976	GBS-SNP	4	5.442	T	Y	Y	Y	Y	C	Y	T	T	C	T	Y	C	C	Y	C	Y	T	Y	C	T	Y	T	C	Y	Y	T	T	C	Y	Y	Y	C	T	T	C	Y	C	Y	Y	T	C	Y	Y	C
622	TP343490	GBS-SNP	4	5.802	G	S	S	C	C	C	S	G	G	S	G	S	C	S	S	C	S	G	S	C	G	S	G	C	S	S	G	G	C	S	G	S	C	G	G	C	S	C	S	G	S	C	S	S	C
623	TP238223	GBS-SNP	4	6.295	C	S	S	S	G	G	S	C	C	S	C	S	G	S	S	G	S	C	S	G	C	S	C	G	S	S	C	C	G	S	S	S	G	C	C	G	S	G	S	C	S	G	S	S	G
624	TP142609	GBS-SNP	4	6.677	G	S	S	S	C	C	S	G	G	S	G	S	C	S	S	C	S	G	S	S	G	S	S	C	S	S	G	G	C	S	S	S	C	G	G	C	S	C	S	G	S	C	G	S	C
625	TP6737	GBS-SNP	4	7.565	G	S	S	S	C	C	S	G	G	S	G	S	C	S	S	C	S	G	S	C	G	S	G	C	S	S	G	G	C	S	S	S	C	G	G	C	S	C	S	G	S	C	S	S	C
626	TP244335	GBS-SNP	4	8.639	G	K	K	K	T	T	K	G	G	K	G	K	T	K	K	T	G	G	G	T	G	K	G	T	K	K	G	G	T	K	K	G	T	G	G	T	K	T	K	G	K	T	K	K	T
627	TP229212	GBS-SNP	4	10.63	C	S	C	S	G	G	S	C	C	S	C	S	G	S	C	G	S	C	C	G	C	G	C	G	S	S	C	C	G	S	S	S	G	C	C	G	S	G	S	S	S	G	S	S	G
628	GG_contig09773_388	EST-derived SNP	4	11.988	T	K	K	K	G	G	K	T	T	K	T	K	G	K	K	G	K	T	T	G	T	G	T	G	K	K	T	T	G	K	K	G	K	K	T	G	K	K	K	T	K	G	K	K	G
629	TP244943	GBS-SNP	4	12.958	A	W	W	W	T	T	A	A	A	W	A	W	T	W	W	T	W	A	A	T	A	T	A	T	W	A	A	A	T	A	W	T	T	W	A	T	W	W	W	A	W	T	W	W	T
630	TP338474	GBS-SNP	4	13.675	T	W	W	W	A	A	W	T	T	W	T	W	A	W	W	A	W	T	T	A	T	A	T	A	W	W	T	T	A	W	W	A	A	W	T	A	W	W	W	T	W	A	W	W	A
631	TP344828	GBS-SNP	4	17.999	A	R	R	R	R	G	R	A	A	A	A	R	R	R	R	G	R	A	A	G	A	G	A	G	R	R	A	R	G	R	R	G	G	G	A	G	R	R	R	A	R	G	R	R	G
632	TP314877	GBS-SNP	4	22.147	T	Y	Y	C	Y	C	Y	T	T	Y	Y	Y	Y	Y	Y	C	Y	T	T	C	T	C	T	C	Y	Y	T	Y	C	C	Y	C	C	Y	T	C	Y	Y	Y	T	Y	C	Y	Y	C
633	TP58612	GBS-SNP	4	23.249	C	Y	Y	T	Y	T	Y	Y	C	Y	Y	Y	Y	T	Y	T	Y	C	C	T	C	Y	C	T	Y	Y	C	T	T	Y	Y	T	T	T	C	T	T	Y	Y	C	Y	T	C	Y	T
634	TP71091	GBS-SNP	4	23.98	A	R	G	G	R	G	A	A	A	A	R	G	R	G	A	G	R	A	A	G	A	G	A	G	R	R	A	R	G	R	R	G	G	R	A	G	R	R	R	A	R	G	R	R	G
635	TP20707	GBS-SNP	4	25.444	C	Y	Y	T	Y	T	Y	C	C	C	Y	Y	Y	T	C	T	Y	C	C	T	C	T	C	T	Y	Y	C	Y	T	T	Y	T	T	C	C	T	C	Y	Y	C	Y	T	Y	Y	T
636	TP20955	GBS-SNP	4	26.422	G	R	R	A	R	A	R	G	G	G	R	R	R	A	R	A	R	G	G	A	G	A	G	A	R	R	G	R	A	R	R	A	A	N	G	A	R	R	R	G	R	A	R	R	A
637	TP235694	GBS-SNP	4	26.991	R	R	R	A	R	A	G	G	G	G	R	R	R	A	R	A	R	G	G	A	G	A	G	A	R	R	G	A	A	R	R	A	A	A	G	A	R	R	R	G	R	A	R	R	A
638	TP325318	GBS-SNP	4	28.011	A	N	M	C	M	C	M	C	A	A	M	A	M	C	C	C	C	A	A	C	A	C	M	C	M	M	A	M	C	M	M	C	C	M	A	C	M	M	M	A	M	C	M	M	C
639	TP249362	GBS-SNP	4	28.832	A	R	R	G	R	G	R	A	A	A	R	R	R	G	R	R	R	A	A	G	A	G	A	G	R	R	A	G	G	R	R	G	G	G	A	G	R	R	R	A	R	G	R	R	G
640	TP339912	GBS-SNP	4	29.561	G	R	R	A	R	A	G	R	G	G	R	R	R	A	R	A	R	G	G	A	G	A	G	A	R	R	G	A	A	R	R	A	A	A	G	A	R	R	R	G	R	A	R	R	A
641	TP188696	GBS-SNP	4	30.342	G	S	S	C	S	C	S	G	G	G	S	S	S	C	S	C	C	G	G	C	G	C	G	C	S	S	G	C	C	C	S	C	C	S	G	C	S	S	S	G	S	C	S	S	C
642	TP491319	GBS-SNP	4	31.012	G	S	S	C	S	C	S	S	G	S	S	S	S	C	S	C	S	G	G	C	G	C	G	C	S	S	G	C	C	C	S	C	C	S	G	C	S	S	S	G	S	C	S	S	C
643	TP93870	GBS-SNP	4	31.503	T	Y	Y	Y	Y	C	Y	Y	T	T	Y	Y	Y	C	Y	C	Y	T	T	C	T	C	T	C	Y	Y	T	C	C	Y	Y	C	C	T	T	C	Y	T	Y	T	T	C	Y	Y	C
644	TP153732	GBS-SNP	4	32.112	G	S	S	C	S	C	S	S	G	G	S	S	S	C	S	C	S	G	G	C	G	C	S	C	S	S	G	C	C	S	S	C	C	S	G	C	S	S	S	G	S	C	S	S	C
645	TP55591	GBS-SNP	4	33.067	C	C	Y	T	Y	T	T	Y	C	C	Y	Y	Y	T	C	T	Y	C	C	T	C	T	C	T	Y	Y	C	T	T	Y	Y	T	T	Y	C	T	Y	Y	Y	C	Y	T	Y	Y	T
646	TP347407	GBS-SNP	4	33.81	M	M	M	A	M	N	M	A	C	M	M	M	M	A	M	A	M	C	C	A	C	A	C	A	M	M	C	A	M	M	M	A	A	M	C	A	M	M	M	C	M	A	M	M	A
647	TP188152	GBS-SNP	4	34.481	G	R	R	A	R	R	G	R	G	R	R	R	R	R	R	A	G	G	G	A	G	A	G	A	R	R	G	A	A	R	R	A	A	N	G	A	R	R	R	G	R	A	R	G	A
648	TP249341	GBS-SNP	4	36.945	A	R	R	G	R	R	R	R	A	R	R	R	R	R	R	G	R	A	A	G	A	G	A	G	R	R	A	G	G	R	R	G	G	R	A	G	R	R	R	A	G	G	R	R	G
649	TP226939	GBS-SNP	4	38.039	C	C	C	N	C	G	S	S	C	C	S	G	S	S	S	G	S	C	C	G	C	G	S	G	S	S	C	G	G	C	S	G	G	C	C	G	S	C	S	C	S	G	S	S	G
650	TP264865	GBS-SNP	4	38.642	A	T	W	T	W	W	W	W	A	W	W	W	W	W	W	T	W	A	A	T	A	T	T	T	W	W	A	T	T	W	W	T	T	W	A	T	W	A	W	A	W	T	W	W	T
651	TP301035	GBS-SNP	4	39.241	A	C	M	C	M	M	M	M	A	M	M	M	M	M	M	C	M	A	A	C	A	C	C	C	M	M	A	C	C	M	M	C	C	C	A	C	M	A	M	A	M	C	M	M	C
652	TP19753	GBS-SNP	4	40.994	G	G	R	A	R	N	A	G	G	R	R	R	R	R	R	A	R	G	G	A	G	A	R	A	A	R	G	A	A	R	G	A	A	G	G	A	R	G	R	G	R	A	R	R	A
653	TP156897	GBS-SNP	4	41.328	T	Y	C	C	Y	C	C	Y	T	Y	Y	Y	Y	Y	Y	C	Y	T	T	C	T	C	Y	C	Y	Y	T	C	C	Y	C	C	C	C	T	C	T	T	Y	T	Y	C	Y	Y	C
654	TP40862	GBS-SNP	4	41.768	A	R	R	G	R	G	R	R	A	R	R	R	R	R	R	G	R	A	A	G	A	G	R	G	R	R	A	G	G	R	R	G	G	R	A	G	R	A	R	A	R	G	R	R	G
655	TP16553	GBS-SNP	4	42.247	T	C	Y	C	Y	Y	Y	C	T	Y	Y	Y	Y	Y	N	C	Y	T	T	C	T	C	Y	C	Y	Y	T	C	C	Y	Y	C	C	Y	T	C	Y	T	Y	T	Y	C	Y	Y	C
656	TP190357	GBS-SNP	4	42.548	G	S	S	C	S	S	S	S	G	S	S	S	S	S	S	C	S	G	G	C	G	C	S	C	S	S	G	C	C	S	S	C	C	S	G	C	S	G	S	G	S	C	S	S	C
657	TP177922	GBS-SNP	4	42.918	G	R	R	A	R	R	R	R	G	R	R	G	R	R	R	A	R	R	G	A	G	A	R	A	R	G	G	A	A	R	G	A	A	R	G	A	G	G	R	G	R	A	R	R	A
658	TP245819	GBS-SNP	4	43.531	T	Y	Y	C	Y	Y	Y	Y	T	Y	Y	Y	Y	Y	Y	C	C	T	T	C	T	C	Y	C	Y	Y	T	C	C	Y	Y	C	C	Y	T	C	Y	T	Y	T	Y	C	Y	Y	C
659	TP248475	GBS-SNP	4	44.655	T	C	Y	C	Y	Y	Y	Y	T	Y	Y	Y	Y	Y	Y	C	Y	T	T	C	T	C	Y	C	Y	Y	T	C	C	Y	Y	C	C	Y	T	C	Y	T	Y	T	Y	C	Y	Y	Y
660	TP248220	GBS-SNP	4	45.154	A	M	M	C	M	M	M	M	A	M	M	M	M	M	A	C	M	A	A	C	A	C	M	C	M	M	A	C	C	M	M	C	C	M	A	C	M	A	M	A	M	C	M	M	C
661	TP239152	GBS-SNP	4	46.642	A	M	M	C	M	M	M	M	A	M	M	M	C	M	M	C	C	A	M	C	A	C	M	C	M	M	A	C	C	M	M	C	C	M	A	C	M	A	M	A	M	M	M	M	C
662	TP31004	GBS-SNP	4	47.173	G	S	S	C	S	S	G	S	G	S	S	S	C	S	S	C	S	G	S	C	G	C	C	C	S	S	G	C	C	S	S	C	C	S	G	C	S	G	C	G	S	S	S	S	C
663	TP167641	GBS-SNP	4	47.734	G	S	S	C	S	S	C	S	G	S	S	S	C	S	G	C	S	G	S	C	G	C	S	C	S	S	G	C	C	S	S	C	C	N	G	C	S	G	C	G	S	S	S	S	S
664	TP180853	GBS-SNP	4	48.837	G	R	A	A	R	G	G	R	G	R	R	R	R	R	R	A	R	G	R	A	G	A	R	A	A	R	G	A	A	N	A	A	A	R	G	A	R	G	G	G	R	R	R	G	A
665	TP286296	GBS-SNP	4	49.701	G	A	R	A	A	R	R	R	G	R	R	G	A	R	R	A	R	G	R	A	G	A	R	A	R	G	G	A	A	A	R	A	A	G	G	R	R	G	G	G	R	G	R	R	A
666	TP240079	GBS-SNP	4	51.705	C	M	A	A	M	A	C	M	C	M	C	A	A	A	M	M	M	C	M	A	C	A	A	A	A	M	C	A	A	M	M	A	A	M	C	M	N	C	M	C	M	M	M	M	A
667	GG_contig22230_423	EST-derived SNP	4	52.702	G	R	A	A	R	R	R	R	G	R	R	R	A	R	G	R	R	G	R	A	G	A	R	A	A	R	G	A	A	R	R	A	A	R	G	R	R	G	R	G	R	R	R	R	A
668	TP190461	GBS-SNP	4	53.003	C	M	A	A	M	M	M	M	C	M	M	A	A	M	C	M	M	C	M	A	C	A	M	A	A	M	C	A	A	M	M	A	A	M	C	M	M	C	M	C	M	M	M	M	A
669	TP318244	GBS-SNP	4	53.604	G	S	C	C	S	S	C	G	G	S	S	S	C	S	G	S	S	S	S	C	G	C	C	C	C	S	G	C	C	S	S	C	C	C	G	S	S	G	S	G	S	C	S	S	C
670	TP153235	GBS-SNP	4	54.356	A	M	C	C	M	M	M	M	A	M	M	M	C	M	A	M	M	N	M	C	A	C	C	C	C	M	A	C	C	M	M	C	C	M	A	M	M	A	M	A	M	M	M	M	C
671	TP182403	GBS-SNP	4	54.775	C	M	A	A	M	M	M	M	C	M	M	A	A	M	C	M	M	C	M	M	C	A	A	A	A	M	C	A	A	M	M	A	A	M	C	M	A	C	M	C	M	M	M	M	A
672	TP211480	GBS-SNP	4	55.255	C	S	G	G	S	C	S	S	C	S	S	S	G	S	C	S	S	C	S	G	C	G	G	G	G	S	C	G	G	S	S	G	S	S	C	S	S	C	S	C	S	S	S	S	G
673	TP248229	GBS-SNP	4	56.011	A	R	G	G	R	R	R	G	A	R	R	G	G	R	A	R	R	A	R	G	A	G	G	G	G	R	A	G	G	R	R	G	G	R	A	R	R	A	G	A	R	R	R	R	G
674	GG_contig16500_484	EST-derived SNP	4	56.445	T	Y	C	C	Y	Y	Y	Y	T	Y	Y	C	C	Y	T	Y	Y	T	Y	C	T	C	C	C	C	Y	T	C	C	Y	Y	C	C	Y	T	Y	Y	T	Y	T	Y	Y	Y	Y	C
675	TP39913	GBS-SNP	4	56.994	C	Y	T	T	Y	Y	Y	Y	C	Y	Y	T	T	Y	C	C	Y	Y	Y	T	N	T	T	T	T	Y	C	T	T	Y	Y	T	T	Y	C	Y	Y	C	T	C	Y	C	Y	Y	T
676	TP172737	GBS-SNP	4	57.399	T	Y	Y	C	Y	Y	Y	Y	T	Y	Y	C	C	Y	T	Y	Y	T	Y	C	T	C	Y	Y	C	Y	T	C	C	Y	Y	C	C	T	T	Y	Y	T	Y	T	Y	C	Y	Y	C
677	TP526146	GBS-SNP	4	57.96	G	R	A	A	A	R	R	G	G	R	R	A	A	R	G	R	R	G	A	A	G	A	A	R	A	R	G	A	A	G	A	A	A	A	G	A	R	G	G	G	A	R	R	R	A
678	TP243951	GBS-SNP	4	58.78	T	Y	C	C	Y	C	Y	Y	T	C	C	C	C	C	T	Y	Y	T	Y	C	T	C	C	C	C	Y	T	C	C	T	Y	Y	C	Y	T	Y	Y	T	Y	T	Y	Y	Y	T	Y
679	TP348912	GBS-SNP	4	59.631	C	Y	T	T	Y	C	T	C	C	Y	Y	T	T	Y	C	Y	Y	C	Y	T	C	T	T	Y	T	Y	C	T	T	Y	T	T	T	Y	C	Y	Y	C	T	C	Y	C	Y	Y	T
680	TP31433	GBS-SNP	4	60.158	A	M	C	C	M	M	M	M	A	M	M	C	C	M	A	M	M	A	M	C	A	C	C	M	C	M	A	C	C	C	M	C	C	M	A	M	M	A	M	A	M	M	M	M	C
681	bcpd222	genomic SSR	4	60.316	132/132	115/132	115/115	115/115	115/132	115/132	115/132	115/132	132/132	115/132	115/132	115/115	115/115	115/132	132/132	115/132	115/132	132/132	115/132	115/115	132/132	115/115	115/115	115/132	115/115	115/132	132/132	115/115	115/115	115/115	115/132	115/115	115/115	115/132	132/132	115/132	115/132	132/132	115/132	132/132	115/132	115/132	115/132	115/132	115/115
682	TP288490	GBS-SNP	4	60.784	C	Y	T	T	Y	Y	Y	Y	C	Y	Y	T	T	Y	C	Y	Y	C	Y	T	C	T	T	Y	T	Y	C	T	T	T	Y	T	T	Y	C	Y	T	C	T	C	T	Y	Y	Y	T
683	TP133082	GBS-SNP	4	61.232	C	C	T	T	Y	Y	C	Y	C	Y	Y	T	T	Y	C	Y	Y	C	Y	T	C	T	T	Y	T	Y	C	T	T	T	Y	T	T	Y	C	Y	Y	C	Y	C	Y	Y	Y	Y	T
684	TP315768	GBS-SNP	4	61.928	G	R	A	R	R	R	R	G	G	R	R	A	A	R	G	R	R	G	R	A	G	A	A	R	A	R	G	A	A	A	R	A	A	A	G	A	R	G	R	G	R	R	R	R	A
685	TP78290	GBS-SNP	4	62.531	G	G	A	A	G	R	N	G	G	A	R	A	A	R	G	G	A	G	R	A	G	A	A	G	A	R	G	A	A	A	R	A	A	R	G	R	R	G	A	G	R	R	R	R	A
686	TP216080	GBS-SNP	4	63.506	Y	Y	T	Y	Y	Y	Y	N	C	Y	Y	T	T	Y	C	Y	Y	C	Y	Y	C	T	T	Y	T	Y	C	T	T	T	Y	T	T	C	Y	Y	Y	C	T	C	Y	Y	Y	Y	T
687	TP313958	GBS-SNP	4	64.247	G	C	C	S	S	G	S	S	G	S	S	C	C	S	G	S	S	G	S	C	G	C	C	S	C	S	G	C	C	C	S	C	C	G	G	C	S	G	G	G	S	S	S	C	C
688	TP190891	GBS-SNP	4	65.902	C	M	A	M	M	M	M	M	C	M	M	M	A	M	M	M	M	C	M	A	C	A	A	M	A	M	C	A	A	A	M	A	A	M	C	M	M	C	M	C	M	C	M	M	A
689	TP106890	GBS-SNP	4	66.695	G	A	A	G	R	A	G	R	G	R	R	R	A	G	R	G	R	N	R	A	G	A	A	R	A	R	R	A	A	A	R	A	A	G	G	R	G	G	G	G	R	G	R	R	A
690	TP75838	GBS-SNP	4	67.671	G	G	A	A	G	R	G	R	G	R	R	R	A	R	R	G	R	G	R	A	G	A	A	R	A	R	G	A	A	A	R	A	A	R	G	R	R	G	G	G	R	G	R	G	A
691	TP12502	GBS-SNP	4	68.244	T	A	A	W	W	W	W	A	T	W	W	W	A	W	W	W	W	T	W	A	T	A	A	W	A	A	T	A	A	A	W	A	A	W	T	W	T	T	W	T	W	T	W	T	A
692	TP264638	GBS-SNP	4	68.934	C	Y	T	Y	Y	Y	Y	C	C	Y	Y	Y	T	Y	Y	Y	Y	C	C	T	C	T	T	Y	T	Y	C	T	T	T	Y	T	T	Y	C	Y	Y	C	Y	C	Y	C	Y	C	T
693	TP152744	GBS-SNP	4	69.54	C	T	T	Y	Y	Y	Y	Y	C	Y	Y	Y	T	T	Y	Y	Y	C	Y	T	C	T	T	Y	T	T	C	T	T	T	Y	T	T	T	C	Y	Y	C	Y	C	Y	C	Y	C	Y
694	GG_contig04276_456	EST-derived SNP	4	70.198	T	W	A	W	W	W	W	W	T	W	W	W	A	W	W	W	W	T	W	A	T	W	A	W	A	W	T	A	A	A	W	A	A	A	T	W	W	T	W	T	W	T	W	T	A
695	bcpt711	genomic SSR	4	70.318	204/204	190/204	190/190	190/204	190/204	190/204	190/204	190/204	204/204	190/204	190/204	190/204	190/190	190/204	190/204	190/204	190/204	204/204	190/204	190/190	204/204	190/204	190/190	190/204	190/190	190/204	204/204	190/190	190/190	190/190	190/204	190/190	190/190	190/204	204/204	190/204	190/204	204/204	190/204	204/204	190/204	204/204	190/204	204/204	190/190
696	GG_contig18660_111	EST-derived SNP	4	70.779	C	Y	T	Y	Y	Y	Y	Y	Y	Y	Y	Y	T	Y	Y	Y	Y	C	Y	T	C	Y	T	Y	T	Y	C	T	T	T	Y	T	T	Y	C	Y	Y	C	Y	C	Y	C	Y	C	T
697	TP161327	GBS-SNP	4	71.096	A	R	R	R	R	R	G	R	A	R	R	R	G	R	R	R	R	A	R	G	A	G	G	R	G	R	A	G	G	N	A	G	G	A	A	R	R	A	R	A	R	A	R	A	G
698	TP64010	GBS-SNP	4	71.713	C	Y	T	Y	Y	Y	Y	Y	C	Y	Y	Y	Y	Y	Y	Y	Y	C	Y	T	C	T	T	Y	T	Y	C	T	T	T	C	T	T	Y	C	Y	Y	C	Y	C	T	C	Y	C	T
699	TP219945	GBS-SNP	4	72.596	A	A	G	R	A	A	G	G	A	R	R	R	G	R	R	G	R	A	R	G	A	R	G	G	G	R	A	G	G	G	R	G	G	R	A	R	R	A	R	A	R	A	R	A	G
700	TP145636	GBS-SNP	4	73.457	T	Y	C	Y	Y	T	Y	Y	T	Y	Y	C	C	Y	Y	Y	Y	T	Y	C	T	Y	C	Y	C	Y	T	C	C	C	T	Y	C	Y	T	Y	Y	T	Y	T	Y	T	Y	T	C
701	TP257938	GBS-SNP	4	74.904	G	R	A	R	R	R	R	R	G	R	R	R	A	R	R	G	R	G	R	A	G	R	A	R	A	R	G	A	A	A	A	A	A	G	G	G	R	G	G	G	R	G	G	G	A
702	TP110539	GBS-SNP	4	76.211	T	T	C	Y	Y	Y	Y	T	Y	Y	Y	Y	C	Y	Y	Y	Y	T	Y	C	T	Y	C	Y	C	C	T	C	C	C	Y	C	C	Y	T	Y	Y	T	Y	T	Y	T	Y	T	C
703	TP188812	GBS-SNP	4	76.851	T	Y	C	Y	C	Y	Y	T	Y	Y	Y	Y	C	Y	Y	T	Y	T	Y	C	T	Y	C	T	C	Y	T	C	C	C	C	C	C	T	T	Y	Y	T	Y	T	T	T	Y	T	C
704	TP350720	GBS-SNP	4	77.376	G	R	A	R	R	R	R	G	R	R	R	R	R	R	R	R	R	G	R	A	G	R	A	G	A	G	G	A	N	A	R	A	A	R	G	R	R	G	R	G	R	G	R	G	A
705	TP225886	GBS-SNP	4	78.135	A	R	G	R	R	R	R	A	R	G	R	R	R	R	G	R	R	A	R	G	A	R	G	R	G	R	A	G	G	G	R	G	G	R	A	R	R	A	R	A	R	A	R	A	G
706	TP299084	GBS-SNP	4	78.929	G	R	A	R	R	R	R	G	R	A	R	R	A	G	R	R	R	G	R	A	G	A	A	R	R	R	G	A	A	A	R	A	A	A	G	R	R	G	R	G	R	G	R	G	A
707	TP338256	GBS-SNP	4	79.695	C	Y	T	Y	Y	Y	C	C	Y	T	Y	C	T	Y	Y	Y	Y	C	Y	T	C	Y	T	Y	T	Y	C	T	T	T	Y	T	T	Y	C	Y	Y	C	Y	C	Y	C	Y	C	T
708	TP172735	GBS-SNP	4	80.617	A	R	G	R	R	R	R	A	R	G	R	R	G	G	G	R	R	A	R	G	A	R	G	R	G	R	A	G	G	G	R	G	G	A	A	R	G	A	A	R	R	A	R	A	G
709	TP132453	GBS-SNP	4	81.714	G	R	A	R	R	R	R	G	R	A	R	R	A	R	N	R	G	G	R	A	G	R	A	R	A	R	G	A	A	A	R	A	R	G	G	G	A	G	A	R	G	G	R	G	A
710	TP144469	GBS-SNP	4	82.634	C	Y	Y	Y	Y	Y	Y	C	Y	T	Y	Y	T	Y	Y	C	Y	C	Y	T	C	Y	T	Y	T	Y	C	T	T	T	Y	T	T	C	C	Y	T	C	Y	Y	T	C	Y	C	T
711	TP210807	GBS-SNP	4	83.525	T	Y	C	Y	Y	C	Y	T	Y	C	C	Y	C	Y	Y	Y	Y	T	Y	C	T	Y	C	Y	C	Y	T	C	Y	C	Y	C	C	T	T	Y	C	T	Y	Y	Y	T	Y	T	C
712	TP338080	GBS-SNP	4	86.467	A	R	G	R	R	R	R	A	R	G	G	R	G	G	R	R	R	A	R	G	A	R	G	R	G	R	A	G	R	G	R	G	G	A	A	R	G	A	R	R	G	A	G	A	G
713	bcpd119	genomic SSR	4	86.822	144/144	144/147	147/147	144/147	144/147	144/147	144/147	144/144	144/147	147/147	147/147	144/147	147/147	147/147	144/147	144/147	144/147	144/144	144/147	147/147	144/144	144/147	147/147	144/147	147/147	144/147	144/144	147/147	144/147	147/147	144/147	147/147	147/147	144/144	144/144	144/147	147/147	144/144	144/147	144/147	147/147	144/144	147/147	144/144	144/147
714	TP219567	GBS-SNP	4	87.251	C	Y	T	Y	Y	Y	Y	C	Y	T	T	Y	T	T	Y	N	Y	C	Y	T	C	Y	T	Y	T	Y	C	T	Y	T	Y	T	T	C	C	Y	T	C	T	Y	T	C	T	C	T
715	TP114532	GBS-SNP	4	87.828	A	M	C	M	M	M	M	A	M	C	C	M	C	C	M	M	M	A	M	C	A	C	C	M	C	M	A	C	M	C	M	C	C	A	A	M	C	A	M	M	C	A	C	A	M
716	TP140188	GBS-SNP	4	90.006	T	Y	Y	Y	Y	Y	Y	T	Y	C	C	Y	C	C	C	T	Y	T	Y	Y	T	Y	C	Y	C	Y	T	C	Y	Y	T	C	C	T	T	Y	C	T	Y	Y	C	T	C	T	Y
717	TP522374	GBS-SNP	4	90.938	A	M	M	M	M	M	M	A	M	C	C	C	C	C	M	M	M	A	M	C	A	M	C	M	C	M	A	C	C	C	A	C	C	A	A	M	C	A	M	M	C	M	C	A	M
718	TP35944	GBS-SNP	4	92.04	T	T	Y	T	Y	N	Y	T	Y	C	C	Y	C	C	Y	Y	Y	T	Y	C	T	Y	C	Y	Y	Y	T	C	Y	C	Y	C	C	T	T	Y	C	T	Y	Y	C	Y	C	T	Y
719	TP365325	GBS-SNP	4	94.555	A	R	R	N	G	G	G	A	R	R	G	R	G	G	R	R	A	A	R	R	A	R	G	R	G	A	A	G	A	G	R	G	G	A	A	R	G	A	A	R	G	R	G	A	R
720	GG_contig13459_772	EST-derived SNP	4	95.073	C	Y	Y	C	T	Y	T	C	Y	Y	T	Y	T	T	Y	Y	C	C	Y	Y	C	Y	T	Y	Y	Y	C	T	Y	T	Y	T	T	-	C	Y	T	C	Y	Y	T	Y	T	C	Y
721	TP281262	GBS-SNP	4	96.069	T	Y	Y	T	C	Y	C	T	Y	Y	C	Y	C	C	Y	Y	T	T	Y	Y	T	Y	C	Y	Y	Y	T	C	Y	C	N	C	C	T	T	Y	C	T	Y	Y	C	Y	C	T	Y
722	TP44865	GBS-SNP	4	96.709	T	K	K	T	G	K	G	T	K	K	G	K	G	G	K	K	T	T	K	K	T	K	K	K	K	K	T	K	K	G	K	G	G	T	T	K	G	T	K	K	G	K	G	T	K
723	TP124300	GBS-SNP	4	97.803	T	K	K	T	G	K	G	T	K	K	G	K	G	G	K	K	T	K	K	K	T	T	G	K	K	K	T	G	K	G	G	G	G	T	T	K	G	T	K	K	K	K	G	T	K
724	GG_contig12012_1828	EST-derived SNP	4	100.412	A	R	R	A	G	R	G	A	R	R	G	R	G	G	R	R	A	R	R	R	A	A	R	R	R	R	A	G	R	G	R	G	R	A	A	R	G	A	R	R	R	R	R	A	R
725	TP216877	GBS-SNP	4	101.728	T	Y	Y	T	C	Y	C	T	Y	Y	C	Y	C	C	Y	Y	T	Y	Y	Y	T	T	Y	Y	T	Y	T	C	Y	C	T	C	Y	T	T	C	C	T	Y	T	Y	T	Y	T	Y
726	TP16042	GBS-SNP	4	105.639	T	Y	Y	T	Y	Y	C	T	Y	Y	C	Y	Y	Y	Y	C	T	Y	Y	Y	T	T	Y	Y	Y	C	T	C	Y	C	Y	C	Y	T	T	Y	C	T	Y	Y	Y	Y	Y	T	Y
727	GG_contig21506_430	EST-derived SNP	4	106.373	T	Y	Y	T	Y	Y	C	T	Y	Y	C	Y	Y	C	Y	C	T	Y	Y	Y	T	T	Y	Y	Y	Y	T	C	Y	C	Y	C	Y	T	T	Y	C	T	Y	Y	Y	Y	Y	T	Y
728	TP3928	GBS-SNP	4	108.204	G	T	K	G	K	G	T	G	K	K	T	K	K	T	K	T	G	K	K	K	G	G	K	K	K	K	G	T	K	T	K	K	K	G	G	K	T	G	K	K	T	T	T	G	K
729	TP304718	GBS-SNP	4	110.05	C	Y	Y	C	Y	Y	T	C	Y	Y	T	Y	Y	T	T	T	C	Y	Y	T	C	C	Y	Y	C	T	C	T	Y	T	Y	T	Y	C	Y	Y	T	Y	Y	Y	Y	Y	Y	C	Y
730	TP58614	GBS-SNP	4	110.837	T	Y	Y	T	Y	Y	C	T	Y	Y	C	Y	Y	C	C	C	T	Y	Y	Y	T	T	Y	Y	Y	C	T	C	Y	C	Y	C	Y	T	T	Y	C	T	Y	Y	Y	Y	Y	T	Y
731	TP52378	GBS-SNP	4	116.47	G	R	R	G	R	A	A	G	G	R	A	A	R	A	A	A	G	R	R	R	G	G	R	R	R	A	G	A	R	R	A	R	R	R	G	R	A	G	R	R	R	R	R	A	R
732	TP229259	GBS-SNP	4	117.142	T	K	K	T	K	G	G	T	K	K	G	G	T	G	G	G	T	K	K	K	T	T	K	K	K	G	T	G	K	K	G	K	K	K	T	K	G	T	K	K	K	K	K	G	K
733	TP116557	GBS-SNP	4	117.826	G	R	R	G	R	A	A	G	R	R	A	A	R	A	A	A	G	R	R	R	G	G	R	R	R	A	G	A	G	A	A	R	R	R	G	R	A	G	R	R	R	R	R	A	R
734	TP174544	GBS-SNP	4	122.723	G	T	K	G	K	T	T	G	K	K	T	T	K	T	T	T	G	K	K	K	G	G	K	K	K	T	G	T	K	K	T	K	T	K	G	K	T	G	T	K	G	K	K	T	K
735	TP180329	GBS-SNP	4	123.632	T	C	Y	T	Y	C	C	T	Y	Y	C	C	Y	C	Y	C	T	Y	Y	Y	T	T	Y	Y	Y	C	T	C	Y	Y	C	Y	C	Y	T	Y	C	T	Y	Y	T	Y	Y	C	Y
736	TP294994	GBS-SNP	4	125.807	A	G	R	A	R	G	G	A	R	R	G	G	R	G	G	G	A	R	R	R	A	A	R	R	G	G	A	G	R	R	G	R	G	R	A	R	G	A	R	R	A	R	R	G	R
737	TP22251	GBS-SNP	4	126.203	A	C	M	A	M	C	C	A	M	M	C	C	C	C	C	C	A	M	M	M	A	A	M	M	C	C	A	C	A	A	C	M	C	M	A	M	C	A	M	M	A	M	M	C	M
738	TP31138	GBS-SNP	4	127.093	C	T	T	C	Y	T	T	C	Y	Y	T	T	Y	T	T	T	C	C	Y	Y	C	C	Y	Y	T	T	C	T	Y	Y	Y	Y	Y	C	C	Y	T	C	Y	Y	C	Y	Y	T	Y
739	TP240163	GBS-SNP	4	128.26	T	C	Y	Y	Y	C	C	T	Y	Y	C	C	Y	C	C	C	T	Y	Y	Y	T	T	Y	Y	C	C	T	C	Y	Y	C	Y	C	Y	T	Y	C	T	Y	Y	T	Y	Y	C	Y
740	TP138966	GBS-SNP	4	128.497	A	G	R	A	R	G	G	A	R	R	G	G	R	G	G	G	A	R	R	R	A	A	R	R	G	G	A	G	R	R	G	R	G	R	A	R	G	A	R	R	A	R	R	G	R
741	TP200557	GBS-SNP	4	128.962	G	A	R	G	R	A	A	G	R	R	A	A	R	A	A	A	G	R	R	R	G	G	R	R	A	A	R	A	R	R	A	R	A	G	G	R	A	G	R	R	G	R	R	A	R
742	TP100299	GBS-SNP	4	129.617	C	T	Y	C	C	T	T	C	Y	Y	T	T	Y	T	T	T	C	Y	Y	Y	C	C	Y	Y	T	T	T	T	Y	Y	T	Y	T	C	C	Y	T	C	Y	Y	C	Y	Y	T	Y
743	TP230398	GBS-SNP	4	130.211	T	A	W	T	W	A	A	T	W	W	A	A	T	A	A	A	T	W	W	W	T	T	W	W	A	A	T	A	W	W	A	W	A	W	T	W	A	T	W	W	T	W	W	A	W
744	GG_contig14422_783	EST-derived SNP	4	130.423	C	G	S	C	S	G	G	C	S	S	G	G	S	G	G	G	C	S	S	S	C	C	S	S	G	G	S	G	S	S	G	S	G	S	C	S	G	C	S	S	C	S	S	G	S
745	TP337575	GBS-SNP	4	130.947	A	G	R	A	R	G	G	A	R	A	G	G	R	G	G	G	A	R	R	R	A	A	R	R	G	G	R	G	R	R	G	R	G	A	A	R	G	A	R	R	A	R	A	G	R
746	TP176164	GBS-SNP	4	131.772	G	R	R	G	R	A	A	G	R	R	A	R	R	A	A	A	G	R	R	R	G	G	R	A	A	A	R	A	R	R	A	R	A	R	G	R	A	G	A	R	G	R	G	A	R
747	TP238098	GBS-SNP	4	132.329	T	G	K	T	K	G	G	T	K	K	G	N	K	G	G	G	T	K	K	K	T	T	K	G	G	G	K	G	K	K	G	K	G	T	T	K	G	T	K	K	T	K	K	G	K
748	TP218688	GBS-SNP	4	132.783	T	C	Y	T	Y	C	C	T	Y	Y	C	Y	Y	C	C	C	T	Y	Y	Y	T	T	Y	C	C	C	Y	C	Y	C	Y	Y	C	Y	T	Y	C	T	T	Y	T	T	Y	C	Y
749	TP246405	GBS-SNP	4	133.169	A	G	R	A	R	G	G	A	R	R	G	R	R	G	G	G	A	R	A	R	A	A	R	G	G	G	R	G	R	R	G	R	G	G	A	R	G	A	R	R	A	R	R	G	R
750	TP522507	GBS-SNP	4	133.816	A	G	R	A	R	G	G	A	R	R	G	R	R	G	G	G	A	R	G	R	A	A	R	G	G	G	A	G	G	G	G	A	G	A	A	R	G	A	R	R	A	A	G	G	R
751	TP222130	GBS-SNP	4	134.392	T	A	W	T	W	A	A	T	W	T	A	W	W	A	A	A	T	W	A	W	T	T	W	A	A	A	A	A	W	W	A	W	A	W	T	W	A	T	W	W	T	W	W	A	W
752	GG_BPCS13L12_111	EST-derived SNP	4	134.544	G	C	S	G	S	C	C	G	S	S	C	S	S	C	C	C	G	S	C	S	G	G	S	C	C	C	S	C	S	S	C	S	C	S	G	S	C	G	S	S	G	S	S	C	S
753	TP239354	GBS-SNP	4	134.97	A	C	M	A	M	C	C	A	M	M	C	M	M	C	C	C	A	M	C	M	A	A	M	C	C	C	M	C	M	M	C	M	C	M	A	M	C	A	M	M	A	M	M	C	M
754	TP189100	GBS-SNP	4	135.52	G	A	R	G	R	A	A	G	R	R	A	R	R	A	A	A	G	R	A	R	G	G	A	A	A	A	R	A	R	R	A	A	A	R	G	G	A	G	R	R	G	R	R	A	G
755	TP248322	GBS-SNP	4	135.79	A	G	R	A	R	N	G	A	R	R	G	R	R	G	G	G	R	R	G	R	A	A	G	G	G	G	R	G	R	R	G	R	G	R	A	R	G	A	R	R	A	G	R	G	R
756	TP145614	GBS-SNP	4	136.131	A	G	R	A	R	G	G	A	R	R	G	A	R	G	G	G	A	R	G	R	A	A	R	G	G	G	R	G	R	R	G	R	G	R	A	R	G	N	R	R	A	R	R	G	R
757	TP32681	GBS-SNP	4	136.588	G	C	S	G	S	C	C	G	C	S	S	S	S	C	C	C	G	S	C	S	G	G	C	C	C	C	S	C	S	S	C	S	C	S	G	S	C	G	S	S	G	S	S	C	S
758	TP347114	GBS-SNP	4	137.093	G	C	S	G	S	C	C	G	S	S	C	S	S	C	C	C	G	S	C	S	G	G	S	C	C	C	S	C	C	S	C	S	C	G	G	S	C	G	S	S	G	C	S	C	G
759	TP19054	GBS-SNP	4	137.519	T	C	Y	T	Y	C	C	T	Y	Y	C	Y	Y	C	C	C	T	Y	C	Y	T	T	T	C	C	C	Y	C	Y	Y	C	Y	C	C	T	Y	C	T	Y	Y	T	Y	Y	C	Y
760	TP206924	GBS-SNP	4	137.996	A	G	R	A	R	R	G	A	R	R	G	R	R	G	G	G	A	R	G	R	A	A	A	G	G	G	R	G	R	R	G	R	G	G	A	R	R	A	R	R	A	R	R	G	R
761	TP451263	GBS-SNP	4	138.383	G	A	R	G	R	A	A	G	R	R	A	G	R	A	A	A	G	R	A	R	G	G	R	A	A	A	R	A	R	G	A	R	A	G	G	R	A	G	R	R	G	R	R	A	R
762	TP349607	GBS-SNP	4	141.988	Y	Y	T	T	Y	C	T	T	C	Y	C	Y	Y	C	C	C	T	C	C	Y	T	T	Y	C	C	C	Y	C	C	Y	C	Y	C	Y	Y	Y	C	T	T	Y	T	Y	Y	C	Y
763	TP226752	GBS-SNP	4	143.602	G	C	S	G	S	C	C	G	C	S	S	S	S	C	C	C	G	S	C	S	S	S	S	C	C	C	S	C	S	S	C	S	C	C	G	S	S	G	S	S	G	S	C	C	S
764	TP101696	GBS-SNP	4	144.801	C	T	C	C	Y	T	T	C	T	Y	Y	Y	Y	T	Y	T	C	Y	T	Y	Y	C	Y	T	T	T	Y	T	Y	Y	T	Y	T	C	C	Y	Y	N	Y	Y	C	Y	T	T	Y
765	TP40888	GBS-SNP	4	145.491	T	C	T	T	Y	C	C	T	C	Y	Y	Y	Y	C	Y	C	T	Y	C	Y	C	Y	C	C	C	C	Y	C	Y	Y	C	Y	C	Y	T	Y	Y	T	Y	Y	T	Y	C	C	Y
766	TP230913	GBS-SNP	4	146.345	A	G	A	A	R	G	G	A	G	R	R	R	R	G	A	G	A	A	G	R	R	R	R	G	G	G	A	G	R	R	G	R	G	R	A	G	R	A	R	R	A	R	G	G	R
767	TP345918	GBS-SNP	4	149.363	T	G	T	K	K	G	G	T	G	K	K	K	K	G	K	G	T	K	G	K	G	K	T	G	G	G	T	K	K	K	G	K	K	T	T	K	T	T	K	K	T	K	G	G	K
768	TP313606	GBS-SNP	4	150.637	C	A	C	M	M	A	A	C	A	M	A	M	C	A	C	A	C	M	A	M	M	M	M	A	A	A	M	M	C	M	A	M	M	M	M	M	C	C	M	M	C	M	A	A	M
769	TP249841	GBS-SNP	4	151.306	A	C	A	M	M	C	C	A	C	M	M	M	M	C	M	C	A	M	C	M	C	M	M	C	C	C	M	M	M	A	C	M	M	C	A	M	A	A	M	M	A	M	C	C	C
770	TP255108	GBS-SNP	4	152.175	G	T	G	K	K	N	T	G	T	K	K	K	G	T	K	T	G	K	T	K	K	K	K	T	T	T	K	K	K	K	T	K	K	K	G	K	G	G	K	K	G	K	T	T	K
771	TP244754	GBS-SNP	4	152.954	A	G	A	R	R	G	G	R	G	R	R	R	R	G	R	G	A	A	G	G	R	R	R	G	G	G	R	R	A	R	G	R	R	R	A	R	A	R	G	R	A	R	G	G	R
772	bcpt2440	genomic SSR	4	154.437	103/103	101/101	103/103	101/103	101/103	101/101	101/101	103/103	101/101	101/103	101/103	101/103	103/103	101/101	101/103	101/101	103/103	101/103	101/101	101/101	101/103	101/103	101/103	101/101	101/103	101/101	101/103	101/103	101/103	101/103	101/101	101/103	101/103	101/103	103/103	101/103	103/103	101/103	101/103	101/103	103/103	101/103	101/101	101/101	101/103
773	TP47534	GBS-SNP	4	155.685	G	T	G	K	K	T	T	G	T	K	K	K	G	T	K	T	G	K	T	T	K	K	K	T	K	T	K	K	K	K	T	K	K	K	G	K	G	K	K	K	G	K	T	T	K
774	TP204758	GBS-SNP	4	157.405	C	G	C	S	S	G	G	C	G	S	S	S	C	G	S	G	C	S	G	G	S	G	S	G	S	G	S	S	S	S	G	S	S	S	C	G	C	C	S	S	C	C	G	G	C
775	TP91073	GBS-SNP	4	157.937	G	A	G	R	G	A	A	G	A	G	R	R	G	A	G	A	G	R	A	A	R	R	R	A	R	A	R	R	R	R	A	R	R	A	G	A	G	R	R	R	G	G	A	A	R
776	TP68331	GBS-SNP	4	158.655	G	A	G	R	R	A	A	G	A	R	R	A	G	A	R	A	G	R	A	A	R	A	A	A	R	A	R	R	R	R	A	R	R	R	G	A	G	R	R	R	G	G	A	A	R
777	TP202847	GBS-SNP	4	159.11	C	T	C	Y	Y	T	T	C	T	Y	Y	Y	C	T	Y	T	C	Y	T	T	Y	T	Y	T	Y	T	Y	Y	Y	Y	T	C	Y	T	C	T	C	Y	C	Y	C	C	T	T	Y
778	TP68608	GBS-SNP	4	159.761	T	A	T	W	W	A	A	T	A	W	W	A	T	A	W	A	T	W	A	A	W	A	W	A	W	A	W	W	W	W	A	W	W	W	T	A	T	W	W	W	T	T	A	A	W
779	TP139664	GBS-SNP	4	160.344	G	C	G	G	S	C	C	G	C	S	S	S	G	C	S	C	G	S	C	C	S	C	S	C	S	C	S	S	S	S	C	S	S	S	G	C	G	S	C	S	G	G	C	C	S
780	TP69855	GBS-SNP	4	160.468	A	G	A	R	R	G	G	A	G	R	R	R	A	G	R	G	A	R	G	G	R	G	R	G	R	G	R	R	R	R	G	R	R	A	A	G	A	R	R	R	A	A	G	G	R
781	TP184570	GBS-SNP	4	160.614	G	A	G	R	R	A	A	G	A	R	R	R	G	A	R	A	G	R	A	A	R	A	R	A	R	A	R	R	R	R	A	R	R	R	G	A	G	R	R	R	G	G	A	A	R
782	TP247525	GBS-SNP	4	160.897	C	T	C	T	Y	T	T	C	T	Y	Y	Y	C	T	Y	T	C	Y	T	T	Y	T	Y	T	Y	T	Y	Y	Y	Y	T	Y	N	Y	C	T	C	Y	Y	Y	C	C	T	T	Y
783	TP255134	GBS-SNP	4	161.086	C	T	C	T	Y	T	T	C	T	Y	C	Y	C	T	T	T	Y	C	T	Y	Y	Y	Y	T	T	T	Y	Y	Y	Y	T	T	C	Y	Y	Y	C	T	Y	Y	C	Y	T	T	Y
784	TP238926	GBS-SNP	4	162.956	A	G	A	R	R	G	G	A	G	R	R	R	A	G	A	R	A	R	G	G	R	R	R	G	R	G	R	R	R	G	G	R	R	G	A	G	A	R	R	R	N	A	R	G	R
785	TP302916	GBS-SNP	4	163.297	G	A	G	R	R	A	A	G	A	R	R	R	G	A	R	R	G	R	A	A	R	A	R	A	R	A	R	R	R	R	A	R	R	R	G	A	G	R	R	R	A	G	A	A	R
786	TP133279	GBS-SNP	4	163.835	C	T	C	Y	Y	T	T	C	T	Y	Y	C	C	T	Y	Y	C	Y	T	T	Y	T	Y	T	Y	T	Y	Y	Y	Y	T	Y	Y	Y	C	T	C	Y	Y	Y	Y	C	T	T	Y
787	TP53273	GBS-SNP	4	164.481	C	T	C	Y	Y	T	T	C	T	Y	Y	Y	C	T	Y	Y	Y	Y	T	T	C	T	Y	T	Y	T	Y	Y	Y	Y	Y	Y	Y	Y	C	T	C	Y	Y	Y	Y	C	T	T	Y
788	TP60487	GBS-SNP	4	165.212	C	A	C	M	M	A	A	C	A	M	M	M	C	A	M	M	M	M	A	A	M	A	M	A	M	A	M	M	M	M	A	M	A	M	C	A	C	M	M	M	M	C	A	A	M
789	bcpt1706	genomic SSR	4	165.826	230/230	244/244	230/230	230/244	230/244	244/244	244/244	230/230	244/244	230/244	230/244	230/244	230/230	244/244	230/244	230/244	230/244	230/244	244/244	244/244	230/244	244/244	230/244	244/244	230/244	244/244	230/244	230/230	230/244	230/244	244/244	230/244	230/244	230/244	230/230	244/244	230/230	230/244	230/244	230/244	230/244	230/230	244/244	244/244	230/244
790	TP176615	GBS-SNP	4	166.519	G	A	G	R	R	A	A	G	A	R	R	R	G	A	R	R	R	R	A	A	R	A	R	A	R	A	R	G	G	R	A	R	R	A	G	A	G	R	R	R	R	G	A	A	R
791	TP63346	GBS-SNP	4	167.279	C	G	C	C	S	G	S	C	G	S	S	S	C	G	S	C	C	S	G	G	S	G	S	G	S	G	S	S	S	S	G	G	S	S	C	G	C	S	S	S	G	C	G	G	C
792	TP266898	GBS-SNP	4	169.536	R	G	A	R	G	G	G	A	G	R	R	G	A	G	R	G	R	R	G	G	R	G	R	G	R	G	R	A	R	G	G	R	A	N	A	G	A	R	R	R	R	A	G	G	R
793	TP143110	GBS-SNP	4	173.668	T	A	T	T	W	W	A	T	A	W	W	T	T	A	W	W	W	W	A	A	W	A	W	A	W	A	T	T	A	W	A	W	A	W	T	A	T	W	A	W	A	T	A	A	W
794	TP350197	GBS-SNP	4	174.815	A	G	A	A	R	R	G	A	G	R	R	A	A	G	R	R	A	R	G	G	R	G	R	G	A	G	A	A	G	R	G	R	R	G	A	G	A	R	G	R	G	A	G	G	R
795	TP356165	GBS-SNP	4	175.634	C	G	C	C	S	S	G	C	G	S	S	C	C	G	S	G	S	S	G	G	S	G	S	G	S	G	C	C	G	S	G	S	S	G	C	G	C	S	G	S	G	C	G	G	S
796	TP297214	GBS-SNP	4	176.677	C	T	C	C	Y	Y	T	C	T	Y	Y	C	C	T	Y	Y	Y	Y	T	T	C	T	Y	T	Y	T	C	C	T	Y	T	Y	Y	Y	C	T	C	Y	T	Y	T	C	Y	T	Y
797	TP39428	GBS-SNP	4	177.261	C	T	C	Y	Y	Y	T	C	T	Y	T	C	C	T	Y	Y	Y	Y	Y	T	Y	T	Y	T	Y	T	C	C	T	Y	T	Y	Y	Y	C	T	C	Y	T	Y	T	C	T	T	Y
798	TP39427	GBS-SNP	4	178.089	T	A	T	A	T	W	A	T	A	W	W	T	T	A	W	A	W	W	W	A	W	A	W	A	W	A	T	T	A	W	A	W	W	W	T	A	T	W	A	W	A	T	A	A	T
799	TP531725	GBS-SNP	4	179.763	C	G	C	S	S	S	G	C	S	S	S	C	C	G	S	S	C	C	S	G	S	G	G	G	S	G	C	C	G	S	G	S	S	C	C	G	C	C	G	S	S	C	G	G	S
800	TP95025	GBS-SNP	4	181.756	A	C	A	A	M	M	C	A	C	M	M	A	A	C	C	A	M	M	C	C	A	C	M	C	M	C	A	A	C	C	M	C	A	M	A	C	A	M	C	M	C	A	C	C	C
801	TP363258	GBS-SNP	4	182.558	A	G	A	R	R	R	G	A	R	R	R	A	A	G	R	R	R	G	R	G	R	G	G	G	A	G	A	A	G	G	R	R	R	R	A	G	A	R	G	R	G	A	G	G	R
802	TP226577	GBS-SNP	4	183.477	C	T	C	C	Y	T	N	C	Y	Y	Y	C	C	T	C	Y	Y	Y	T	T	Y	T	T	T	Y	T	C	C	T	Y	T	Y	C	C	C	T	C	Y	T	Y	T	C	T	T	Y
803	TP264737	GBS-SNP	4	186.068	C	T	Y	Y	Y	Y	T	C	T	Y	Y	C	Y	T	C	Y	Y	Y	Y	T	T	T	T	T	Y	T	C	C	T	T	T	Y	Y	Y	C	T	C	Y	T	T	T	C	T	T	Y
804	TP254319	GBS-SNP	4	187.314	G	A	R	A	R	A	A	G	R	R	R	G	R	A	G	R	R	R	R	A	A	A	A	A	R	A	G	G	A	R	A	R	R	R	G	A	G	R	A	R	A	G	A	A	R
805	TP332823	GBS-SNP	4	188.169	G	A	G	N	R	A	A	G	R	R	R	G	R	A	G	R	R	A	R	A	A	A	A	A	R	A	G	G	A	R	A	G	A	R	G	A	G	R	A	R	A	G	A	A	R
806	TP40558	GBS-SNP	4	189.09	T	C	Y	Y	N	Y	C	T	C	Y	Y	T	Y	C	T	Y	Y	Y	Y	C	C	C	C	C	Y	C	T	T	C	Y	C	T	Y	T	T	C	T	Y	C	Y	C	T	C	C	Y
807	TP120698	GBS-SNP	4	190.003	T	C	Y	Y	Y	C	C	T	Y	Y	Y	T	Y	C	T	Y	Y	Y	Y	C	C	N	C	C	Y	C	T	T	C	Y	C	T	T	C	T	C	T	Y	C	Y	C	T	C	C	Y
808	TP301841	GBS-SNP	4	191.173	C	T	T	Y	Y	Y	T	C	Y	Y	Y	C	Y	T	C	Y	Y	Y	Y	T	T	T	T	T	Y	T	C	C	T	Y	T	C	C	Y	C	T	C	C	T	Y	T	C	T	T	Y
809	TP115203	GBS-SNP	4	192.177	A	G	R	R	R	R	G	A	R	R	R	A	R	G	A	R	R	G	G	G	G	G	G	G	R	G	A	A	G	R	G	A	R	R	A	G	A	A	G	R	G	A	G	G	R
810	TP531741	GBS-SNP	4	193.16	G	C	S	S	S	S	C	G	S	S	S	G	S	C	G	S	G	S	C	C	C	C	C	C	S	C	G	G	C	G	C	G	C	G	G	C	G	S	C	S	C	G	C	C	S
811	TP13845	GBS-SNP	4	195.173	C	T	Y	Y	Y	C	T	C	Y	Y	Y	C	Y	T	C	Y	T	Y	T	T	T	T	T	T	Y	T	C	C	T	Y	T	Y	C	Y	C	T	C	Y	T	Y	T	C	T	T	Y
812	TP293451	GBS-SNP	5	0	C	Y	Y	Y	Y	C	Y	Y	C	C	Y	Y	C	C	Y	C	T	Y	Y	Y	Y	C	Y	Y	Y	Y	Y	T	Y	Y	Y	Y	T	T	T	Y	Y	C	T	Y	Y	C	C	C	Y
813	TP96343	GBS-SNP	5	14.153	A	C	M	M	M	M	M	N	M	M	A	M	C	M	M	A	C	M	M	M	A	M	A	M	A	M	M	C	A	A	C	M	C	C	M	M	M	A	C	M	A	A	C	A	M
814	TP142775	GBS-SNP	5	22.154	A	R	R	R	A	R	R	G	R	A	A	R	G	R	R	A	R	R	R	R	A	R	A	R	A	R	G	G	A	R	G	R	G	G	R	A	G	A	G	R	R	A	G	A	R
815	TP143824	GBS-SNP	5	27.936	R	R	G	G	R	R	G	R	R	A	A	A	R	R	R	A	R	R	R	R	A	R	A	A	A	R	R	R	A	R	G	R	G	G	R	A	R	A	G	R	A	A	G	R	G
816	TP182543	GBS-SNP	5	29.557	A	R	G	R	R	R	R	R	R	A	A	A	G	R	R	A	R	R	R	R	A	A	A	A	A	R	R	G	A	R	G	R	G	G	R	A	N	A	G	R	A	A	G	R	R
817	TP189341	GBS-SNP	5	33.94	C	Y	Y	T	Y	C	C	C	Y	T	T	Y	C	C	Y	Y	T	Y	C	Y	T	Y	T	Y	Y	C	C	Y	T	T	C	Y	C	C	Y	Y	C	Y	Y	T	C	T	C	Y	Y
818	TP261060	GBS-SNP	5	35.166	Y	Y	C	Y	Y	Y	Y	Y	Y	T	T	T	C	Y	T	T	Y	N	Y	Y	T	Y	T	T	T	C	Y	Y	T	Y	C	Y	C	C	Y	T	C	T	C	Y	T	T	C	Y	Y
819	TP113929	GBS-SNP	5	40.686	W	W	T	A	T	W	T	T	A	A	A	A	T	T	A	A	W	W	W	W	A	W	A	A	A	W	W	W	A	T	T	W	T	T	W	A	T	W	T	A	A	A	W	W	A
820	TP247915	GBS-SNP	5	42.14	Y	Y	C	T	C	Y	Y	C	Y	T	T	T	C	C	T	T	Y	Y	Y	Y	T	T	T	T	T	C	Y	Y	T	Y	C	Y	C	C	Y	T	C	Y	C	T	T	T	C	Y	T
821	TP321910	GBS-SNP	5	43.903	Y	C	T	C	T	Y	T	T	C	C	C	C	N	T	C	C	C	Y	Y	Y	C	Y	C	C	C	Y	C	Y	C	Y	T	Y	T	T	Y	C	T	Y	T	C	C	C	T	Y	C
822	TP225883	GBS-SNP	5	45.207	C	S	C	G	C	G	S	C	S	G	G	G	C	C	G	C	G	G	C	C	G	S	G	G	G	S	S	S	G	S	C	S	C	C	S	G	C	S	C	G	G	G	C	S	G
823	TP338759	GBS-SNP	5	46.355	R	R	R	A	G	N	R	G	R	A	A	A	G	G	A	A	A	R	R	R	A	R	A	A	A	R	R	R	A	R	R	R	G	G	R	A	G	R	G	A	A	A	G	R	A
824	TP185845	GBS-SNP	5	47.803	A	M	A	C	A	M	M	A	M	M	C	C	A	A	C	C	C	C	A	M	C	M	C	C	C	M	C	M	M	M	A	A	A	A	M	C	A	A	A	C	C	C	A	M	C
825	TP361763	GBS-SNP	5	48.564	A	R	A	G	A	R	R	A	R	G	R	G	A	A	G	G	G	G	A	R	G	G	G	G	G	R	R	R	G	R	A	G	A	A	R	G	A	R	A	G	G	G	A	R	G
826	TP235438	GBS-SNP	5	49.612	T	K	T	G	T	K	K	T	K	G	K	G	T	T	G	G	G	G	T	G	G	K	G	G	G	K	K	K	G	T	T	K	T	T	K	G	T	K	T	G	G	G	T	K	G
827	TP83617	GBS-SNP	5	50.443	G	G	G	A	G	G	R	G	G	A	A	A	G	G	A	A	A	A	G	R	A	A	A	A	A	R	R	R	A	R	G	R	R	G	R	A	G	R	G	A	A	A	G	R	A
828	TP115516	GBS-SNP	5	51.292	G	S	G	C	G	S	S	G	S	C	C	C	G	G	C	C	C	C	G	S	C	S	C	C	C	S	S	S	C	S	G	S	G	G	S	C	G	S	G	C	C	C	G	S	C
829	TP179210	GBS-SNP	5	51.713	C	Y	C	T	Y	Y	T	C	Y	T	T	T	C	C	T	T	T	Y	C	Y	T	Y	T	T	T	Y	Y	Y	Y	Y	C	Y	C	C	Y	T	C	Y	C	T	T	T	C	Y	T
830	TP6573	GBS-SNP	5	52.767	C	Y	C	T	C	Y	Y	C	Y	T	T	T	C	C	T	T	T	T	C	Y	T	Y	T	T	N	Y	Y	Y	C	C	C	Y	C	C	Y	T	C	Y	C	T	T	T	C	Y	T
831	TP239389	GBS-SNP	5	53.798	C	G	C	G	C	S	S	C	S	G	G	G	C	C	G	G	G	G	C	S	N	S	G	G	G	S	S	S	S	S	C	S	C	C	S	G	C	S	C	G	G	G	C	S	G
832	TP153580	GBS-SNP	5	54.324	C	Y	C	T	C	T	Y	C	Y	T	T	T	C	C	T	T	T	T	C	Y	T	Y	T	T	T	Y	Y	Y	Y	Y	C	Y	C	C	Y	Y	C	T	C	T	T	T	C	Y	T
833	TP357511	GBS-SNP	5	55.091	G	R	G	G	G	R	R	G	R	A	A	A	G	G	A	A	A	A	G	R	A	R	A	A	A	R	R	R	R	G	G	R	G	G	R	A	G	R	G	A	A	A	G	R	A
834	TP249973	GBS-SNP	5	55.545	T	Y	T	C	T	Y	Y	T	Y	C	C	C	T	T	C	C	C	C	T	Y	C	Y	C	C	C	Y	Y	Y	Y	T	T	Y	T	T	Y	C	T	Y	T	C	C	C	T	Y	C
835	TP216321	GBS-SNP	5	56.085	C	T	C	T	C	Y	Y	C	Y	T	T	Y	C	C	T	T	T	T	C	Y	T	Y	T	T	T	Y	Y	Y	Y	Y	C	Y	C	C	Y	T	C	Y	Y	T	T	T	C	Y	T
836	TP239119	GBS-SNP	5	56.43	G	R	G	A	R	R	G	G	R	A	A	A	G	G	A	A	R	A	G	R	A	R	A	A	A	R	R	R	R	R	G	R	G	G	R	A	G	R	G	A	A	A	G	R	A
837	TP265289	GBS-SNP	5	57.53	T	C	T	C	Y	Y	C	T	Y	C	C	C	T	T	C	C	C	C	T	Y	C	Y	C	C	C	Y	Y	Y	Y	Y	T	Y	T	T	Y	C	T	Y	T	C	C	C	T	Y	C
838	TP153229	GBS-SNP	5	57.993	C	Y	C	T	Y	Y	Y	C	Y	T	T	T	C	C	T	T	Y	T	C	Y	T	Y	T	T	T	Y	Y	Y	Y	Y	C	Y	C	C	Y	T	C	Y	C	T	T	T	C	Y	T
839	TP263173	GBS-SNP	5	59.287	A	R	A	G	A	A	A	A	R	G	R	G	A	A	G	G	G	G	A	R	N	R	G	G	G	R	R	R	R	R	A	R	A	A	R	G	A	R	A	G	G	G	A	R	G
840	TP58244	GBS-SNP	5	63.115	A	R	A	G	R	A	R	A	A	G	G	G	A	A	G	G	G	G	A	R	G	R	G	G	R	R	A	R	R	G	A	R	A	A	R	G	A	G	G	G	G	G	A	R	G
841	TP268431	GBS-SNP	5	64.147	T	C	T	C	Y	T	C	T	Y	Y	C	C	T	T	C	C	C	C	T	Y	C	Y	C	C	Y	Y	T	Y	C	C	T	Y	T	T	Y	C	T	T	C	Y	C	C	T	Y	C
842	TP181354	GBS-SNP	5	65.527	T	Y	T	C	Y	T	C	T	Y	C	C	C	T	T	C	C	C	C	T	Y	C	Y	Y	C	Y	Y	T	Y	Y	C	T	Y	T	T	Y	C	T	Y	C	C	C	C	T	Y	C
843	TP229873	GBS-SNP	5	66.97	T	Y	T	C	Y	T	Y	T	Y	C	C	C	T	T	C	C	C	C	T	Y	C	Y	Y	C	Y	Y	T	Y	Y	C	T	Y	T	T	Y	C	T	Y	C	C	C	C	T	Y	C
844	TP350051	GBS-SNP	5	68.144	A	W	A	T	W	A	W	A	A	T	T	T	A	A	T	T	T	T	A	W	T	W	W	T	W	W	A	W	T	T	A	W	A	A	W	T	A	W	T	T	T	T	A	W	T
845	TP268215	GBS-SNP	5	68.858	C	Y	C	T	Y	C	Y	C	Y	T	T	T	C	C	T	T	T	T	C	Y	T	Y	Y	T	Y	Y	C	Y	Y	T	C	C	C	C	T	T	C	Y	T	T	T	T	C	Y	T
846	TP144011	GBS-SNP	5	70.14	C	Y	C	T	Y	C	Y	C	Y	T	T	T	C	C	T	T	T	T	C	Y	T	Y	Y	T	Y	Y	T	Y	Y	T	C	T	C	C	T	T	C	Y	T	T	T	T	C	Y	T
847	TP204605	GBS-SNP	5	71.603	R	R	G	A	R	G	R	G	R	A	A	A	G	G	A	A	A	A	G	R	R	R	R	A	R	R	R	R	R	A	G	R	G	R	A	A	G	G	A	A	A	A	G	R	A
848	TP128738	GBS-SNP	5	75.514	G	S	G	S	S	G	S	G	S	C	C	C	G	S	C	C	C	C	G	S	C	C	S	C	G	S	S	S	S	C	G	S	G	S	C	C	G	S	C	C	S	C	G	S	C
849	GG_contig09118_451	EST-derived SNP	5	76.236	G	R	G	R	R	G	R	G	R	A	A	A	G	R	A	A	A	A	G	R	A	A	R	A	G	R	R	R	R	A	G	A	R	R	A	A	G	R	A	A	R	A	G	R	A
850	GG_contig19337_284	EST-derived SNP	5	77.182	T	Y	T	Y	Y	T	Y	T	Y	C	C	Y	T	Y	C	C	C	C	T	Y	C	C	T	C	T	Y	Y	Y	Y	C	T	C	T	Y	C	C	T	Y	C	C	Y	C	T	Y	C
851	TP181153	GBS-SNP	5	78.522	C	Y	C	Y	Y	C	Y	C	C	T	T	Y	C	Y	T	T	Y	T	C	Y	T	T	C	T	C	Y	Y	Y	Y	T	C	Y	C	T	T	T	C	Y	T	T	Y	T	C	Y	T
852	TP42832	GBS-SNP	5	79.977	C	M	C	M	M	C	M	C	C	A	A	M	M	M	A	A	A	A	C	M	A	A	C	A	C	M	M	M	M	M	C	M	C	C	A	M	C	M	A	M	M	A	C	M	A
853	TP232092	GBS-SNP	5	81.293	G	K	G	K	K	G	T	G	G	T	T	K	G	K	T	N	T	T	G	K	T	T	K	T	G	K	K	K	K	T	G	K	G	K	T	K	G	K	T	K	G	T	G	K	T
854	TP247655	GBS-SNP	5	82.231	A	M	A	A	M	A	M	A	A	C	C	M	A	M	C	C	C	C	A	M	C	C	A	C	A	M	M	M	M	C	A	M	A	M	C	M	A	A	C	M	M	C	A	M	C
855	TP101784	GBS-SNP	5	84.892	C	M	C	M	M	C	C	N	C	A	A	M	M	A	A	A	A	A	C	M	A	A	C	M	C	M	M	M	M	A	C	M	C	M	A	M	C	M	A	M	C	M	M	M	A
856	TP148748	GBS-SNP	5	85.5	T	W	T	T	W	T	W	T	T	A	A	W	T	A	A	A	A	A	T	W	A	A	T	A	T	W	W	W	A	A	T	W	T	W	A	W	T	W	A	W	T	W	W	W	A
857	TP20830	GBS-SNP	5	87.007	G	G	S	S	S	C	C	G	G	C	C	S	N	C	C	C	C	C	G	S	C	C	G	C	G	S	S	C	S	C	G	S	G	S	C	S	G	S	C	C	G	C	S	S	S
858	TP118789	GBS-SNP	5	87.903	G	R	R	R	R	G	A	G	G	A	A	R	R	A	A	A	A	A	G	R	A	A	G	A	G	R	R	R	R	A	G	R	G	R	R	R	G	R	A	R	G	R	R	R	A
859	TP231462	GBS-SNP	5	88.84	C	Y	Y	Y	Y	Y	C	C	C	T	T	Y	Y	T	T	T	T	T	C	Y	T	T	C	T	C	Y	Y	Y	Y	T	C	Y	C	Y	Y	Y	C	Y	T	Y	C	Y	Y	Y	Y
860	TP92620	GBS-SNP	5	89.4	A	R	R	R	R	A	R	A	A	G	G	R	R	G	G	G	G	G	A	R	G	R	A	G	A	R	R	R	R	G	A	R	A	G	G	R	A	R	G	R	A	A	R	R	G
861	TP44001	GBS-SNP	5	90.291	T	Y	Y	Y	Y	Y	T	T	T	C	C	Y	Y	C	C	C	C	C	T	Y	C	C	T	C	T	Y	Y	Y	Y	C	T	Y	T	T	C	Y	T	Y	C	Y	T	Y	Y	Y	C
862	TP254648	GBS-SNP	5	90.751	C	M	M	M	M	M	M	C	C	A	A	M	M	A	A	A	A	A	C	M	A	A	C	A	C	M	M	M	M	A	C	C	C	M	A	M	C	M	A	M	C	M	M	M	M
863	TP245407	GBS-SNP	5	91.844	G	R	R	R	R	R	R	G	G	A	A	R	R	A	A	A	A	A	G	R	A	A	G	A	G	R	R	R	R	A	G	R	G	R	R	R	G	R	A	R	G	R	R	R	R
864	TP36150	GBS-SNP	5	93.686	T	Y	C	Y	Y	T	Y	T	T	Y	C	Y	Y	C	C	C	T	C	T	Y	C	C	T	C	T	Y	Y	Y	Y	C	T	Y	T	Y	C	Y	N	Y	C	Y	T	T	T	Y	Y
865	TP330247	GBS-SNP	5	94.919	C	M	A	M	M	M	M	C	C	C	A	C	M	A	A	A	M	A	C	M	A	A	C	A	C	M	M	M	C	A	C	M	C	C	A	M	C	M	M	M	C	M	A	M	M
866	TP90177	GBS-SNP	5	95.947	C	Y	T	Y	Y	T	C	C	C	C	T	C	Y	T	T	T	C	T	C	Y	T	T	C	T	C	Y	Y	Y	Y	T	C	Y	C	C	T	Y	C	Y	T	Y	C	Y	T	Y	Y
867	TP330248	GBS-SNP	5	96.912	T	Y	C	Y	Y	C	Y	T	T	C	C	Y	Y	C	C	C	Y	C	T	Y	C	C	T	C	T	Y	Y	Y	Y	C	Y	Y	T	T	C	Y	T	Y	C	Y	T	Y	C	Y	Y
868	TP331666	GBS-SNP	5	97.295	A	G	G	N	R	G	A	A	A	A	G	R	A	G	G	G	R	G	A	R	G	G	A	G	A	R	R	R	R	G	A	R	A	A	G	R	A	R	G	R	A	R	G	R	R
869	TP147985	GBS-SNP	5	98.31	C	T	T	T	Y	Y	C	C	C	Y	Y	Y	Y	T	T	T	Y	T	C	Y	Y	Y	Y	T	C	Y	Y	Y	Y	T	T	Y	C	C	T	C	C	Y	T	Y	C	Y	T	C	Y
870	TP290579	GBS-SNP	5	99.286	G	R	A	G	R	A	R	G	G	R	A	R	G	A	A	A	R	A	G	R	A	A	R	A	G	R	R	R	G	A	R	R	G	G	A	G	G	R	A	R	G	A	A	G	R
871	TP53503	GBS-SNP	5	99.875	A	C	C	C	M	M	M	A	A	M	C	M	M	C	C	C	C	C	A	M	C	C	M	C	A	M	M	M	C	C	M	M	A	A	C	A	A	A	C	M	A	M	C	A	M
872	TP238946	GBS-SNP	5	100.443	A	T	T	A	W	A	T	A	A	W	T	W	W	T	T	T	W	T	A	W	T	W	W	T	A	W	W	W	W	T	W	W	A	A	T	A	A	W	T	W	A	W	T	A	W
873	TP320031	GBS-SNP	5	101.052	C	Y	T	T	Y	C	Y	C	C	Y	Y	Y	Y	T	T	T	Y	T	C	Y	Y	C	Y	T	C	Y	C	Y	Y	T	C	Y	C	C	T	C	C	C	T	Y	C	Y	T	C	Y
874	TP241588	GBS-SNP	5	101.963	A	R	G	R	R	R	R	A	A	R	G	R	R	G	G	G	R	G	A	R	G	G	G	G	A	R	R	R	R	G	R	R	A	A	G	A	A	A	G	R	A	R	G	A	R
875	TP32792	GBS-SNP	5	102.805	T	Y	C	Y	Y	Y	Y	T	T	Y	Y	Y	Y	C	C	C	Y	C	T	Y	Y	C	Y	C	T	Y	Y	Y	Y	C	C	T	T	T	C	T	T	Y	C	C	T	Y	C	T	Y
876	TP140027	GBS-SNP	5	103.306	T	Y	C	Y	Y	Y	Y	T	T	Y	Y	Y	Y	C	C	C	Y	C	T	Y	Y	Y	Y	C	T	T	Y	Y	Y	C	Y	Y	T	T	C	T	T	Y	C	Y	T	T	C	T	Y
877	TP192859	GBS-SNP	5	103.701	G	S	C	S	S	S	S	S	G	S	S	S	S	C	C	C	S	C	G	S	S	S	S	C	G	S	S	S	S	C	S	S	G	S	C	G	G	S	C	S	G	C	C	G	S
878	TP498692	GBS-SNP	5	104.243	A	R	G	R	R	G	R	A	A	R	R	R	R	G	G	G	R	G	A	R	R	G	R	G	A	R	R	R	R	G	R	G	A	A	G	A	A	G	G	R	A	R	G	A	R
879	TP253274	GBS-SNP	5	104.663	Y	Y	T	Y	Y	Y	Y	C	C	Y	Y	Y	Y	T	T	T	Y	T	C	Y	Y	Y	Y	T	C	Y	Y	Y	Y	T	C	Y	C	C	T	C	C	Y	T	Y	C	C	T	C	Y
880	TP258105	GBS-SNP	5	105.106	G	R	A	R	R	R	G	G	G	R	R	R	R	A	A	A	R	A	G	R	R	R	R	A	G	R	R	R	R	A	R	R	G	G	A	G	G	R	A	R	G	R	A	G	R
881	TP210775	GBS-SNP	5	105.447	G	K	T	T	K	K	K	G	G	K	K	K	K	T	T	T	G	T	G	K	K	K	K	T	G	K	K	K	K	T	K	K	G	G	T	G	G	K	T	K	G	K	T	G	K
882	TP203319	GBS-SNP	5	106.143	G	R	A	R	R	R	G	G	G	R	R	R	R	A	A	A	A	A	G	R	R	R	R	A	G	R	R	R	G	A	R	R	G	G	A	G	R	R	A	R	R	R	A	G	R
883	TP118184	GBS-SNP	5	106.651	C	M	A	M	M	M	C	C	C	M	M	M	M	A	A	A	A	A	C	M	M	M	M	A	C	M	M	M	M	A	M	M	C	C	M	C	M	M	A	M	C	M	A	C	M
884	TP51886	GBS-SNP	5	107.04	A	R	G	R	R	R	R	A	A	R	R	R	R	G	N	G	R	R	A	R	R	R	R	G	A	R	R	R	R	G	R	R	A	A	G	A	R	R	G	R	A	R	G	A	R
885	TP37565	GBS-SNP	5	107.398	G	K	T	K	K	K	K	G	G	K	K	G	K	T	T	T	K	T	G	K	K	K	G	T	G	K	K	K	K	T	G	K	G	G	T	G	K	K	K	K	G	K	T	G	K
886	TP263853	GBS-SNP	5	108.233	R	R	A	R	A	R	R	G	G	R	G	R	R	A	A	A	R	A	G	R	R	R	R	A	G	R	R	R	G	A	R	R	G	G	A	G	R	R	A	R	G	R	A	G	R
887	TP137623	GBS-SNP	5	109.303	G	K	T	G	K	G	K	G	G	K	G	K	K	T	T	T	T	T	G	K	T	K	K	T	G	K	K	K	T	T	K	K	G	G	T	G	K	K	K	K	G	K	T	G	K
888	TP331968	GBS-SNP	5	109.919	C	C	T	T	Y	T	Y	C	C	T	Y	Y	Y	T	N	T	Y	T	C	Y	C	Y	Y	T	C	Y	Y	Y	T	T	Y	Y	C	C	T	C	Y	Y	T	Y	C	Y	T	C	Y
889	TP230599	GBS-SNP	5	110.5	G	K	T	G	K	T	T	G	G	K	K	K	K	K	T	T	K	T	G	K	K	K	K	T	G	K	K	K	T	T	T	K	G	G	T	G	K	K	T	K	G	K	T	G	K
890	TP276730	GBS-SNP	5	111.558	C	T	T	Y	Y	Y	Y	C	C	Y	Y	Y	Y	T	T	T	C	T	C	Y	Y	Y	Y	T	C	Y	Y	Y	T	T	Y	Y	C	C	T	C	Y	Y	T	Y	C	Y	T	C	Y
891	TP316351	GBS-SNP	5	112.04	T	Y	C	Y	C	Y	C	T	T	Y	Y	Y	Y	C	C	C	T	C	T	Y	C	Y	Y	C	T	T	C	Y	C	C	C	Y	T	T	C	T	Y	Y	C	Y	T	Y	C	T	Y
892	TP304911	GBS-SNP	5	112.852	G	S	C	S	G	S	S	G	G	S	S	S	S	C	C	C	G	C	G	S	S	S	S	C	G	S	S	S	C	C	C	S	G	G	C	G	S	S	C	S	G	S	C	G	S
893	TP12345	GBS-SNP	5	113.272	C	M	A	C	M	M	M	C	C	M	M	M	M	A	A	A	C	A	C	M	M	A	M	A	C	M	M	M	A	A	A	M	C	C	A	M	M	M	A	M	C	M	A	M	M
894	TP98483	GBS-SNP	5	113.851	T	Y	Y	Y	Y	Y	Y	T	T	Y	Y	Y	Y	C	C	C	T	C	T	Y	Y	C	C	C	T	Y	Y	Y	C	C	Y	Y	T	T	C	T	T	Y	C	Y	T	Y	C	Y	Y
895	TP63892	GBS-SNP	5	114.333	T	Y	C	Y	Y	Y	C	T	T	Y	Y	Y	Y	C	C	C	T	C	T	Y	Y	Y	C	C	T	Y	T	Y	C	C	Y	T	T	T	C	T	Y	Y	C	Y	T	Y	C	T	Y
896	TP385725	GBS-SNP	5	114.897	T	Y	C	C	Y	Y	Y	T	T	Y	Y	C	C	C	C	C	T	C	T	Y	T	Y	C	C	T	Y	Y	Y	C	C	Y	Y	T	T	C	T	C	Y	C	Y	T	Y	C	T	Y
897	TP133022	GBS-SNP	5	115.22	G	S	C	S	S	S	S	G	G	S	S	S	S	C	C	C	G	C	G	S	S	S	C	C	G	S	S	S	C	C	S	S	G	G	C	G	S	S	C	S	G	S	C	G	S
898	TP21827	GBS-SNP	5	115.578	G	K	T	K	K	T	K	G	G	K	K	K	T	T	T	T	G	T	G	T	K	K	T	T	G	K	K	K	T	T	K	T	G	G	T	G	K	K	T	K	G	K	T	G	K
899	TP115023	GBS-SNP	5	115.931	A	R	G	R	G	G	A	A	A	R	R	R	R	G	G	G	A	G	A	R	R	R	G	G	A	R	R	R	G	G	R	R	A	A	G	A	R	R	G	R	A	R	G	R	G
900	TP109784	GBS-SNP	5	116.385	C	Y	T	Y	T	Y	Y	C	C	Y	Y	Y	Y	T	T	T	C	T	C	Y	Y	C	T	T	C	Y	Y	Y	T	T	Y	Y	C	C	T	C	Y	Y	T	Y	C	Y	T	Y	Y
901	TP137627	GBS-SNP	5	116.734	G	A	A	A	R	R	R	G	G	R	R	R	R	A	A	A	G	A	G	R	R	R	A	A	G	R	R	R	A	A	R	R	R	G	A	G	R	R	A	R	G	R	A	R	R
902	TP241333	GBS-SNP	5	117.065	C	Y	T	Y	Y	T	Y	C	C	Y	Y	C	Y	T	T	T	C	T	C	Y	Y	Y	T	T	C	Y	Y	Y	T	T	Y	Y	C	C	T	C	Y	Y	T	Y	C	Y	T	C	Y
903	TP242111	GBS-SNP	5	117.76	G	K	T	T	K	K	K	G	G	K	K	G	K	T	T	T	G	T	G	K	G	T	T	T	G	K	K	K	T	N	K	K	G	G	T	G	K	K	T	K	G	K	T	G	K
904	TP184512	GBS-SNP	5	118.188	G	R	A	G	R	R	G	G	G	R	R	R	R	R	A	A	G	A	G	R	G	A	A	A	G	R	R	R	A	A	A	R	G	G	A	G	R	R	A	R	G	R	A	R	R
905	TP297097	GBS-SNP	5	118.662	G	G	A	R	R	G	R	G	G	R	R	R	R	A	A	A	G	A	G	R	A	R	A	A	G	R	R	R	A	A	R	G	G	G	A	G	R	R	A	R	G	R	A	R	R
906	TP51316	GBS-SNP	5	119.276	A	T	T	T	W	W	W	A	A	W	W	W	W	T	T	T	A	T	A	W	W	W	T	T	A	W	W	W	T	W	W	W	A	A	T	A	W	W	T	W	A	W	T	W	T
907	TP333128	GBS-SNP	5	119.808	T	T	C	Y	T	Y	Y	T	T	Y	Y	T	N	C	C	C	T	C	T	Y	Y	Y	C	C	T	Y	Y	Y	C	C	Y	Y	T	T	C	T	Y	Y	C	Y	T	Y	C	Y	Y
908	TP494734	GBS-SNP	5	120.253	K	K	G	K	K	T	K	T	T	K	K	K	K	G	G	K	T	G	T	K	K	K	G	G	T	K	K	K	G	K	K	K	T	T	G	T	T	K	G	K	T	K	G	T	K
909	TP60571	GBS-SNP	5	120.65	T	W	A	W	W	T	W	T	T	W	W	W	W	A	A	A	T	A	W	W	W	W	A	A	T	W	W	W	A	W	W	W	T	W	A	T	W	W	A	W	T	A	A	W	W
910	TP191241	GBS-SNP	5	121.105	A	M	C	M	M	C	M	A	A	M	M	M	M	C	C	C	A	C	A	M	M	M	C	C	A	M	A	M	C	M	A	M	A	A	C	A	M	M	C	M	A	M	C	C	M
911	TP231559	GBS-SNP	5	121.523	A	G	G	G	R	G	R	A	A	R	R	R	R	G	G	G	A	G	A	R	A	R	G	G	A	R	R	R	G	G	R	R	A	A	G	A	G	R	G	R	A	R	G	R	R
912	TP28661	GBS-SNP	5	122.21	A	T	T	W	W	W	W	A	A	W	W	W	W	T	T	T	A	T	A	W	T	W	T	T	A	W	W	W	T	W	A	W	A	A	T	A	W	W	T	W	A	W	T	W	W
913	TP184151	GBS-SNP	5	124.382	R	R	G	R	R	G	R	A	A	R	R	R	R	R	G	G	A	G	A	R	G	R	G	R	A	R	R	G	G	R	R	R	A	A	G	A	R	R	G	R	A	R	G	R	A
914	TP63278	GBS-SNP	5	126.092	S	S	G	S	S	G	S	C	C	S	S	S	S	S	G	G	C	G	C	S	S	S	G	S	C	S	S	S	G	C	S	S	C	C	G	C	S	S	G	S	C	S	G	S	C
915	TP284611	GBS-SNP	5	127.131	K	K	G	K	G	G	K	T	T	K	K	K	K	K	G	G	T	G	T	K	K	K	G	T	T	K	G	K	G	T	K	K	T	T	G	T	K	K	G	K	T	K	G	K	T
916	TP194036	GBS-SNP	5	128.337	R	R	R	R	A	R	R	G	G	R	R	A	R	R	A	A	G	A	G	R	R	R	A	A	A	R	R	R	A	R	R	R	G	G	A	G	R	R	A	R	G	A	A	R	G
917	TP135061	GBS-SNP	5	128.986	K	K	G	T	G	K	G	T	T	K	K	K	K	K	G	G	T	G	T	K	T	T	G	K	K	T	K	K	G	K	K	K	T	T	G	T	K	K	G	K	T	K	G	T	T
918	TP98388	GBS-SNP	5	129.676	Y	Y	Y	C	C	T	Y	T	T	Y	Y	Y	Y	Y	C	C	T	C	T	Y	T	Y	C	Y	T	Y	Y	Y	C	Y	T	T	T	T	C	T	Y	Y	C	Y	T	Y	C	Y	T
919	TP193004	GBS-SNP	5	130.287	K	K	G	G	G	G	K	T	T	K	K	K	K	K	G	G	T	G	T	K	K	K	N	K	K	G	K	K	G	K	K	K	T	T	G	T	K	K	G	K	T	K	G	K	T
920	TP135062	GBS-SNP	5	130.881	K	K	T	K	K	K	K	G	G	K	K	G	T	K	T	T	G	T	G	K	K	K	T	K	K	T	T	K	T	T	G	K	G	G	T	G	K	K	T	K	G	K	K	K	G
921	TP296078	GBS-SNP	5	131.709	Y	T	T	Y	T	Y	Y	C	C	Y	Y	C	C	Y	T	T	C	N	C	Y	Y	T	T	T	Y	Y	C	Y	T	C	Y	Y	C	C	T	C	Y	Y	T	Y	C	Y	T	Y	C
922	TP184632	GBS-SNP	5	132.332	K	K	G	T	G	K	T	T	T	K	K	K	K	K	G	G	T	G	T	K	K	K	G	K	K	K	K	K	G	K	G	K	T	T	G	T	K	T	G	K	T	K	G	K	T
923	TP125238	GBS-SNP	5	132.984	A	M	C	C	C	C	M	A	A	M	M	M	M	M	C	C	A	C	A	M	M	M	C	C	M	M	M	M	C	M	C	M	A	N	C	A	M	A	C	M	A	M	C	M	A
924	TP245429	GBS-SNP	5	133.846	Y	Y	T	Y	T	Y	Y	C	C	Y	Y	C	Y	Y	T	T	C	T	C	Y	Y	Y	T	Y	Y	Y	T	Y	T	Y	Y	Y	C	C	T	C	N	Y	T	Y	C	Y	T	Y	C
925	TP130241	GBS-SNP	5	134.817	Y	Y	T	Y	T	T	Y	C	C	Y	Y	Y	Y	Y	T	T	C	Y	C	Y	Y	C	T	Y	Y	Y	Y	Y	T	Y	Y	Y	C	C	Y	C	Y	Y	T	Y	C	Y	T	Y	C
926	TP209539	GBS-SNP	5	135.698	Y	Y	C	Y	C	Y	Y	T	T	Y	Y	T	Y	C	C	Y	T	C	T	C	T	Y	C	Y	Y	Y	Y	Y	C	Y	T	Y	T	T	C	T	C	Y	N	Y	T	T	C	Y	Y
927	TP261408	GBS-SNP	5	136.51	Y	Y	T	Y	T	Y	Y	C	C	Y	Y	C	Y	Y	T	T	C	Y	C	T	C	Y	T	Y	Y	C	Y	Y	T	Y	Y	Y	C	C	T	C	T	T	T	Y	C	Y	T	Y	T
928	TP252680	GBS-SNP	5	137.179	T	W	T	W	T	T	W	A	A	W	W	A	W	T	T	T	A	T	A	T	W	W	T	W	W	W	W	W	T	W	W	W	A	A	T	A	W	W	T	W	A	W	T	W	W
929	TP179754	GBS-SNP	5	137.857	Y	Y	T	Y	T	Y	C	Y	C	Y	T	C	T	Y	T	T	C	Y	C	T	C	Y	T	Y	T	Y	Y	Y	T	T	Y	Y	C	C	Y	C	Y	Y	T	Y	C	Y	T	Y	Y
930	TP84530	GBS-SNP	5	138.704	G	G	G	G	G	G	G	A	A	R	R	A	G	R	G	G	A	R	A	G	R	R	G	R	R	R	R	R	G	R	R	R	A	A	G	A	R	R	G	R	A	R	G	R	R
931	TP269361	GBS-SNP	5	139.409	T	Y	T	Y	T	Y	Y	C	C	Y	C	C	Y	Y	T	T	C	Y	C	T	T	Y	T	Y	Y	Y	T	Y	T	C	Y	Y	C	C	T	C	Y	Y	T	Y	C	Y	T	Y	Y
932	TP329732	GBS-SNP	5	140.152	C	S	C	S	C	G	C	G	G	S	S	G	G	S	C	C	G	S	G	C	G	S	C	S	S	S	S	S	C	S	S	S	G	G	C	G	S	S	C	S	G	S	C	S	G
933	TP175668	GBS-SNP	5	141.066	C	Y	C	Y	C	Y	Y	T	T	Y	Y	Y	Y	Y	C	C	T	Y	T	C	Y	Y	C	Y	Y	T	Y	Y	C	Y	C	Y	T	T	C	T	Y	Y	C	Y	T	Y	C	C	Y
934	TP5160	GBS-SNP	5	141.804	G	R	G	R	G	R	R	A	A	R	R	A	A	G	G	G	A	R	A	G	A	G	G	R	R	R	R	R	G	G	G	R	A	A	G	A	R	R	G	R	A	R	G	G	R
935	TP322183	GBS-SNP	5	142.616	G	R	G	R	G	G	R	A	A	R	R	A	A	R	G	G	A	G	A	G	N	R	G	R	R	R	R	R	G	R	R	G	A	A	G	A	R	R	G	R	A	R	G	G	A
936	TP328688	GBS-SNP	5	145.083	Y	T	T	Y	T	Y	Y	C	C	Y	Y	C	Y	Y	T	T	C	Y	C	T	C	Y	T	Y	Y	Y	Y	Y	T	Y	Y	Y	Y	C	T	C	Y	Y	T	Y	C	Y	T	T	Y
937	TP192845	GBS-SNP	5	145.949	G	S	G	S	G	S	S	C	C	S	S	C	S	S	G	G	S	S	C	G	S	S	G	S	S	S	S	S	G	C	C	S	S	C	G	C	S	S	G	S	C	S	G	G	S
938	GG_contig17608_119	EST-derived SNP	5	146.593	T	Y	T	Y	T	Y	Y	C	C	Y	Y	C	Y	Y	T	T	C	Y	C	T	Y	Y	T	Y	Y	Y	Y	Y	T	Y	Y	Y	Y	C	T	C	Y	Y	T	Y	C	Y	T	T	Y
939	TP344251	GBS-SNP	5	146.948	C	M	C	M	C	M	A	A	A	M	M	A	M	M	C	C	A	M	A	C	M	M	C	M	M	M	A	M	C	M	M	M	M	A	C	A	M	M	C	M	A	M	C	C	M
940	TP139019	GBS-SNP	5	147.62	C	M	C	M	C	C	M	A	M	M	M	A	M	M	C	C	A	M	A	C	M	M	C	M	M	M	M	M	C	A	M	M	M	A	C	A	M	M	C	M	A	M	C	C	M
941	TP183232	GBS-SNP	5	148.209	G	K	G	K	G	K	K	T	T	K	K	T	K	K	G	G	T	K	T	G	K	K	G	K	K	K	K	K	G	K	K	K	G	T	G	T	K	K	G	K	T	K	G	G	K
942	TP152197	GBS-SNP	5	149.379	T	Y	T	Y	T	Y	C	C	C	Y	Y	C	Y	Y	T	T	C	Y	Y	T	C	Y	T	Y	Y	T	Y	Y	T	Y	Y	Y	N	C	T	C	Y	Y	T	Y	C	C	T	T	Y
943	TP23308	GBS-SNP	5	150.531	G	R	G	R	G	R	G	A	A	R	R	A	R	R	G	G	A	R	R	G	R	R	G	R	R	R	R	R	G	R	R	R	R	A	G	A	A	G	N	R	A	R	G	G	R
944	TP260471	GBS-SNP	5	151.098	C	A	C	M	C	M	C	A	A	M	M	A	A	M	C	C	A	M	M	C	M	M	C	M	M	M	M	M	C	M	M	M	C	A	C	A	C	C	N	M	A	M	C	C	M
945	TP246541	GBS-SNP	5	151.933	A	R	A	R	A	R	A	G	G	R	R	G	R	R	A	A	G	A	R	A	R	R	A	R	R	R	R	A	A	R	R	R	A	G	A	G	R	A	A	R	G	R	A	A	R
946	TP59219	GBS-SNP	5	152.405	T	Y	T	Y	T	Y	T	C	C	Y	Y	C	Y	Y	T	T	C	Y	Y	T	Y	Y	T	Y	Y	Y	Y	T	T	Y	Y	Y	T	C	T	C	Y	T	T	Y	C	Y	T	T	Y
947	TP22296	GBS-SNP	5	152.775	T	Y	T	Y	T	Y	T	C	C	Y	Y	C	Y	Y	T	T	C	Y	Y	T	Y	Y	T	Y	Y	Y	Y	T	T	Y	Y	Y	T	C	T	C	Y	T	T	Y	Y	Y	T	T	Y
948	TP152654	GBS-SNP	5	153.77	T	K	T	K	T	K	K	G	G	K	K	G	K	K	T	T	G	K	K	T	K	K	T	K	K	K	K	K	T	K	K	K	T	G	T	G	T	T	T	K	G	K	K	T	G
949	TP70096	GBS-SNP	5	154.428	A	G	A	R	A	R	A	G	G	R	R	G	R	R	A	A	G	R	R	A	R	G	A	R	R	R	A	A	A	R	R	R	A	G	A	G	R	A	A	R	G	R	A	A	R
950	TP103516	GBS-SNP	5	156.525	A	G	A	G	A	G	R	G	G	R	R	G	R	G	A	A	G	G	R	A	G	A	A	R	R	R	R	A	A	R	R	R	A	G	A	G	R	A	A	R	G	R	A	A	R
951	TP220690	GBS-SNP	5	158.431	C	Y	Y	Y	C	Y	C	Y	T	Y	T	T	Y	Y	C	Y	T	Y	Y	C	C	Y	C	Y	Y	Y	Y	C	C	Y	Y	Y	C	T	C	T	Y	C	C	Y	T	Y	C	C	Y
952	TP184004	GBS-SNP	5	159.843	A	R	R	A	A	R	R	R	G	R	G	G	R	R	A	R	G	R	R	A	A	R	A	R	G	R	A	A	A	R	R	R	A	G	A	G	R	A	A	A	G	R	A	A	R
953	TP63178	GBS-SNP	5	161.615	G	R	R	A	G	R	G	R	A	R	A	A	R	R	G	G	A	A	R	G	G	G	G	R	R	R	R	G	G	A	R	R	G	A	G	A	R	G	G	R	R	R	G	G	R
954	TP247558	GBS-SNP	5	165.84	G	R	R	R	G	R	G	R	A	R	A	A	R	R	G	R	A	R	R	G	G	R	G	R	G	R	G	G	G	R	R	R	G	A	G	R	R	G	G	R	R	R	G	G	A
955	TP260928	GBS-SNP	5	167.353	C	Y	Y	Y	C	Y	C	Y	T	Y	T	T	Y	Y	C	T	T	Y	Y	C	C	C	C	Y	C	Y	C	C	C	C	Y	Y	C	T	C	T	Y	C	C	Y	Y	Y	C	C	Y
956	TP280647	GBS-SNP	5	170.723	Y	Y	Y	T	C	T	C	Y	T	Y	Y	Y	Y	Y	C	T	T	Y	Y	C	C	T	C	Y	C	Y	C	C	C	Y	Y	Y	C	T	C	Y	T	C	C	Y	Y	Y	C	C	Y
957	TP217127	GBS-SNP	5	176.902	A	R	R	A	A	A	A	R	R	A	R	R	R	R	A	G	G	G	A	A	A	R	A	G	R	R	A	A	A	G	R	R	A	N	R	R	R	A	A	A	R	G	A	R	R
958	TP49239	GBS-SNP	5	178.092	G	R	R	G	G	G	G	R	R	G	A	A	R	R	G	A	A	A	G	G	G	R	G	A	R	R	G	G	G	R	R	R	G	A	R	R	R	G	G	G	A	R	G	R	R
959	TP253946	GBS-SNP	5	180.579	A	R	R	A	R	A	A	A	R	R	G	R	R	G	A	G	G	G	A	A	A	R	A	G	R	R	A	A	A	G	R	A	A	G	R	R	R	A	A	A	R	R	A	R	G
960	TP286856	GBS-SNP	5	181.999	A	R	R	A	R	A	A	A	R	A	G	R	R	G	A	G	G	G	A	A	A	R	A	R	R	R	A	A	A	R	R	A	A	G	R	R	R	A	A	A	R	R	A	A	R
961	TP260278	GBS-SNP	5	182.835	A	R	R	A	A	A	A	A	R	A	G	R	R	G	A	G	G	G	A	A	A	R	A	G	R	R	A	A	A	R	R	R	A	G	R	R	R	A	A	A	R	R	A	R	R
962	TP190511	GBS-SNP	5	183.274	G	S	S	G	G	G	G	G	S	G	C	S	S	C	G	C	C	C	G	G	G	S	G	C	S	S	G	G	G	S	S	S	G	C	S	S	S	G	G	G	S	S	G	S	S
963	TP233306	GBS-SNP	5	183.725	C	T	Y	C	C	C	C	C	Y	C	T	Y	N	T	C	T	T	T	C	C	C	Y	C	T	Y	Y	C	C	C	Y	Y	C	C	T	Y	Y	Y	C	C	C	Y	Y	C	Y	Y
964	TP145210	GBS-SNP	5	184.71	G	R	R	G	A	G	G	G	R	G	A	R	R	A	G	A	A	A	G	G	G	R	G	A	R	R	G	G	G	R	R	G	G	A	R	R	R	G	G	G	R	R	G	R	R
965	TP152766	GBS-SNP	5	184.991	T	Y	Y	T	Y	T	T	T	Y	T	C	Y	Y	C	T	C	C	C	T	T	T	Y	T	C	Y	Y	T	T	T	Y	Y	T	T	C	Y	Y	Y	T	T	T	Y	Y	T	Y	Y
966	TP30659	GBS-SNP	5	185.324	T	Y	Y	T	Y	T	T	T	Y	T	C	Y	Y	C	T	C	Y	C	T	T	T	Y	T	C	Y	Y	T	T	T	Y	Y	T	T	C	Y	Y	Y	T	T	T	Y	Y	T	Y	Y
967	bcpt2381	genomic SSR	5	185.508	121/121	107/121	107/121	121/121	107/121	121/121	121/121	121/121	107/121	121/121	107/107	107/121	107/121	107/107	121/121	107/107	107/107	107/107	121/121	121/121	121/121	107/121	121/121	107/107	107/121	107/121	121/121	121/121	121/121	107/121	107/121	121/121	121/121	107/107	107/121	107/121	107/121	121/121	121/121	121/121	107/121	107/121	121/121	107/121	107/121
968	TP204319	GBS-SNP	5	185.823	G	R	R	G	R	G	G	G	R	G	A	R	R	A	G	A	A	A	G	G	G	R	G	A	G	R	G	G	G	R	R	G	G	A	R	R	R	G	G	G	R	A	G	R	R
969	TP265792	GBS-SNP	5	186.51	T	W	W	T	W	T	T	T	W	T	A	W	W	A	T	A	A	A	T	T	T	W	T	A	W	W	T	T	T	W	A	T	T	A	W	W	A	T	T	T	W	W	T	W	W
970	GG_contig21049_430	EST-derived SNP	5	187.151	A	W	W	A	W	A	A	A	W	A	T	W	W	T	A	T	T	T	A	A	A	W	A	T	W	W	A	A	W	W	W	A	A	T	W	W	W	A	A	A	W	W	A	W	W
971	TP48414	GBS-SNP	5	187.516	C	Y	Y	C	Y	C	C	C	Y	C	T	Y	Y	T	C	T	T	T	C	C	C	Y	C	T	Y	Y	C	C	Y	Y	Y	C	C	T	Y	Y	Y	C	C	C	Y	Y	C	Y	Y
972	TP161429	GBS-SNP	5	188.074	C	M	M	C	M	M	C	C	M	C	A	M	M	A	C	A	A	A	C	C	C	M	C	A	M	M	C	C	M	M	M	C	C	A	M	M	M	C	C	C	M	M	C	M	M
973	TP180262	GBS-SNP	5	188.398	A	M	M	A	A	A	A	A	M	A	C	M	M	C	A	C	C	C	A	A	A	A	A	C	M	M	A	A	A	M	M	C	A	C	M	M	M	A	A	A	M	C	A	M	M
974	TP172294	GBS-SNP	5	189.353	C	M	M	C	C	C	C	C	M	C	A	A	M	A	C	A	A	A	C	C	C	M	C	A	M	M	C	C	C	M	M	C	C	A	M	M	M	C	C	C	M	A	C	M	M
975	TP8241	GBS-SNP	5	190.273	A	A	M	A	M	A	A	A	M	A	C	M	M	C	A	C	C	C	A	A	A	M	A	C	M	M	A	A	M	M	M	A	A	C	M	A	M	A	A	A	M	M	A	M	M
976	TP135369	GBS-SNP	5	190.777	G	G	G	G	K	G	G	G	K	G	T	K	K	T	G	T	T	T	G	G	G	K	G	T	K	K	G	G	K	K	K	G	G	T	K	K	K	G	G	G	K	K	G	K	K
977	TP228651	GBS-SNP	5	191.357	G	R	R	G	R	G	G	G	R	G	A	R	R	A	G	A	A	A	G	G	G	R	G	A	R	R	G	G	R	R	R	G	G	A	R	R	R	G	G	G	R	R	G	G	R
978	TP99047	GBS-SNP	5	192.926	G	S	S	G	S	G	G	G	C	G	C	S	G	C	G	C	C	C	G	G	G	S	G	C	S	C	G	G	S	S	S	G	G	C	S	S	S	G	G	G	S	S	G	S	S
979	TP123962	GBS-SNP	5	195.007	G	G	R	G	R	G	G	G	G	G	A	R	R	A	G	A	A	A	G	G	G	G	G	A	R	G	G	G	R	R	R	G	R	A	R	R	R	G	G	G	G	R	G	R	R
980	TP358806	GBS-SNP	6	0	G	C	C	S	S	S	C	C	S	C	S	S	S	S	S	S	C	S	C	S	G	C	S	S	S	S	G	S	C	S	G	C	G	G	S	S	S	C	S	S	S	C	S	S	C
981	TP523092	GBS-SNP	6	1.366	G	R	R	R	R	G	A	R	R	A	R	A	R	R	R	R	A	A	A	R	R	A	R	R	A	R	G	R	G	A	R	A	G	G	R	R	R	R	R	G	R	A	A	R	A
982	TP223437	GBS-SNP	6	4.171	A	M	M	A	M	M	C	M	M	C	M	M	M	M	M	M	C	M	C	M	A	C	M	M	M	M	A	C	M	M	M	C	M	A	M	M	M	M	M	M	M	C	M	M	C
983	TP208995	GBS-SNP	6	5.321	T	T	G	K	K	T	G	K	K	G	K	K	K	K	T	K	G	K	G	K	K	G	G	K	K	K	T	K	G	K	K	G	T	T	K	K	G	K	K	K	K	G	G	K	G
984	TP254248	GBS-SNP	6	7.913	G	G	C	C	S	S	C	S	C	C	C	S	S	S	S	S	C	S	C	S	S	C	S	S	G	S	S	S	C	S	C	C	G	G	S	S	S	S	C	S	S	C	C	C	C
985	TP67176	GBS-SNP	6	8.714	A	G	G	R	R	A	G	R	R	G	R	R	R	R	A	G	G	R	G	R	R	G	R	R	R	A	R	R	G	G	G	G	A	R	R	G	A	G	R	A	N	R	G	R	G
986	TP40989	GBS-SNP	6	9.544	A	R	G	R	R	A	G	R	G	G	R	R	A	R	R	R	G	G	G	R	R	G	R	R	R	R	A	G	G	R	R	G	A	R	R	R	R	R	N	R	R	G	G	R	G
987	TP187616	GBS-SNP	6	10.123	C	C	A	M	M	M	A	M	M	A	M	M	M	M	M	M	A	M	A	M	M	A	C	M	M	M	M	M	A	M	M	A	C	C	M	C	M	M	A	M	M	A	M	M	A
988	TP273864	GBS-SNP	6	10.889	G	G	T	G	K	K	T	K	K	T	K	K	K	K	K	K	T	K	T	K	K	T	K	K	K	K	K	K	T	T	K	T	G	G	K	K	K	K	K	K	K	T	T	K	T
989	TP353650	GBS-SNP	6	11.502	T	T	G	K	K	K	G	K	K	K	K	K	T	K	K	K	G	K	G	K	K	G	K	G	K	K	K	K	G	K	K	G	N	T	K	K	K	K	T	K	K	G	G	K	G
990	TP106741	GBS-SNP	6	12.213	A	A	T	W	W	W	T	W	W	T	W	W	W	W	W	W	T	W	T	W	W	T	W	W	W	W	W	W	T	W	A	T	A	A	W	T	W	T	W	W	W	T	T	W	T
991	TP182678	GBS-SNP	6	13.117	G	G	A	G	R	R	A	R	R	A	R	R	R	R	R	R	A	R	A	R	G	A	R	R	R	R	G	R	A	R	R	A	G	G	R	R	R	R	R	R	R	A	A	R	A
992	TP254223	GBS-SNP	6	13.75	T	T	C	Y	Y	C	C	Y	Y	C	Y	Y	Y	Y	Y	Y	C	Y	C	Y	C	C	Y	Y	Y	Y	Y	Y	C	Y	Y	C	T	T	Y	Y	Y	C	Y	Y	Y	C	C	Y	C
993	TP109645	GBS-SNP	6	14.302	C	C	G	S	S	S	G	S	S	G	S	S	S	S	S	S	G	S	G	S	S	G	G	S	S	S	S	S	G	S	S	G	C	C	S	S	S	S	S	S	S	G	G	S	G
994	TP519162	GBS-SNP	6	14.933	T	K	G	K	K	K	G	K	K	G	K	K	K	K	G	K	G	T	G	K	T	G	K	K	K	K	K	K	G	K	T	G	T	K	K	K	T	K	G	T	G	K	G	K	G
995	TP188126	GBS-SNP	6	15.718	T	Y	C	Y	Y	C	C	Y	Y	C	Y	Y	Y	Y	C	C	C	Y	C	Y	Y	C	C	Y	Y	Y	Y	Y	Y	Y	Y	C	T	T	Y	Y	C	Y	Y	Y	C	Y	C	T	C
996	TP343021	GBS-SNP	6	17.09	A	R	G	R	R	R	G	R	R	G	R	R	R	R	R	R	G	R	G	R	R	G	R	R	R	R	R	R	G	A	R	R	A	G	R	R	R	R	R	A	R	G	G	G	G
997	TP119268	GBS-SNP	6	17.813	A	R	G	R	R	R	G	R	R	G	R	R	R	R	G	R	G	R	G	R	R	G	R	R	R	R	R	R	G	R	R	G	A	R	R	R	R	R	R	R	R	R	G	R	G
998	TP67204	GBS-SNP	6	18.331	C	M	A	M	M	M	A	M	M	A	M	M	M	M	M	M	A	M	A	M	M	M	M	M	M	M	M	M	A	M	A	A	C	M	M	M	M	M	M	M	M	M	A	M	A
999	TP175622	GBS-SNP	6	19.109	A	M	C	M	M	M	C	M	M	C	M	M	M	M	M	M	C	M	C	M	M	C	M	M	M	M	A	M	C	M	M	C	A	M	M	M	M	M	M	M	M	M	C	M	C
1000	TP488891	GBS-SNP	6	19.816	M	M	A	M	M	M	A	M	M	A	M	M	C	M	M	M	A	C	A	M	C	A	M	M	M	M	C	M	A	M	M	A	C	C	M	M	C	M	M	M	M	M	A	C	M
1001	TP288559	GBS-SNP	6	20.39	G	R	A	R	R	R	A	R	R	A	R	R	A	R	G	R	A	R	A	R	R	A	R	R	R	R	R	R	A	R	R	A	G	R	R	R	R	R	R	R	R	R	A	G	R
1002	TP346366	GBS-SNP	6	21.27	C	Y	T	T	Y	Y	Y	Y	Y	T	Y	Y	C	Y	Y	C	T	Y	T	Y	Y	T	Y	Y	T	Y	Y	Y	T	Y	Y	T	C	Y	Y	Y	Y	Y	C	Y	Y	Y	T	Y	Y
1003	TP152200	GBS-SNP	6	22.053	G	R	A	G	R	R	A	R	R	A	R	R	R	R	R	R	A	R	A	R	R	A	A	R	G	R	R	R	A	G	R	A	G	R	R	R	R	A	R	R	R	R	A	G	R
1004	TP142494	GBS-SNP	6	22.443	C	Y	T	Y	Y	T	T	T	Y	T	T	Y	Y	Y	Y	T	T	Y	T	Y	T	T	C	Y	Y	Y	T	Y	T	Y	C	T	C	T	Y	Y	Y	T	C	Y	C	Y	T	T	Y
1005	TP35835	GBS-SNP	6	23.664	T	Y	C	C	Y	C	C	Y	Y	C	Y	Y	Y	Y	T	Y	C	Y	C	Y	Y	C	Y	Y	Y	Y	Y	Y	C	Y	Y	C	T	T	Y	Y	Y	Y	Y	Y	Y	Y	C	C	C
1006	TP146286	GBS-SNP	6	24.116	T	K	G	T	G	G	G	G	K	G	K	T	K	K	K	K	G	K	G	G	K	G	G	K	K	G	G	T	G	G	K	G	T	G	K	K	K	K	T	G	K	K	G	G	K
1007	TP250245	GBS-SNP	6	24.793	G	A	A	R	R	R	A	R	R	A	R	R	R	R	R	A	A	R	A	R	R	A	R	R	R	R	R	R	A	R	R	A	G	R	R	R	A	R	R	R	R	R	R	A	R
1008	TP349346	GBS-SNP	6	25.826	A	R	G	R	R	G	G	G	G	G	R	R	R	R	R	A	G	R	G	R	R	G	R	R	R	R	R	R	G	R	R	G	A	A	R	R	R	G	R	R	A	A	G	G	R
1009	TP305702	GBS-SNP	6	25.944	C	Y	T	Y	Y	T	T	T	Y	T	T	T	Y	Y	T	Y	T	C	T	Y	T	T	Y	T	Y	T	Y	C	T	Y	T	T	C	Y	Y	Y	Y	T	T	Y	Y	Y	T	T	Y
1010	TP186558	GBS-SNP	6	26.458	G	R	A	R	R	A	A	R	R	A	R	R	R	R	R	R	A	R	A	R	R	A	R	R	R	R	R	R	A	R	R	A	R	R	R	R	R	R	R	R	R	R	A	A	R
1011	GG_contig14298_707	EST-derived SNP	6	26.55	T	Y	C	Y	Y	C	C	Y	Y	C	Y	Y	Y	Y	Y	Y	C	Y	C	Y	Y	C	Y	Y	Y	Y	Y	Y	C	Y	Y	C	T	Y	Y	Y	Y	Y	Y	Y	Y	Y	C	C	Y
1012	TP198951	GBS-SNP	6	27.255	C	Y	T	C	Y	T	T	Y	Y	T	Y	Y	Y	Y	Y	Y	T	Y	Y	Y	Y	T	Y	Y	Y	Y	Y	T	T	Y	Y	Y	C	Y	Y	Y	Y	Y	Y	Y	Y	Y	T	T	Y
1013	TP108998	GBS-SNP	6	27.738	G	R	A	R	G	A	A	A	R	A	R	R	R	R	R	A	A	R	A	R	R	A	R	R	R	R	R	R	A	R	R	A	G	R	R	R	R	R	R	R	R	R	A	A	R
1014	TP155412	GBS-SNP	6	28.477	G	K	T	K	K	T	T	T	K	T	K	K	K	T	K	N	T	K	T	K	K	T	K	K	K	K	K	K	T	K	K	T	G	G	K	K	K	T	K	K	K	K	T	T	K
1015	TP360511	GBS-SNP	6	29.07	T	Y	C	Y	Y	C	C	C	Y	C	Y	Y	Y	Y	Y	C	C	Y	C	Y	C	C	Y	C	Y	Y	Y	Y	C	Y	Y	C	T	N	Y	Y	Y	T	Y	Y	T	Y	C	C	Y
1016	TP293770	GBS-SNP	6	29.557	G	R	A	R	R	A	A	A	A	A	R	G	R	R	R	R	A	R	A	R	R	A	R	R	R	R	R	R	A	R	R	A	G	A	R	R	R	R	A	R	A	R	A	A	R
1017	TP291529	GBS-SNP	6	30.244	T	Y	C	Y	Y	C	C	C	Y	C	Y	Y	Y	Y	Y	Y	C	Y	C	T	C	C	T	Y	Y	Y	Y	Y	C	Y	Y	C	T	Y	Y	Y	Y	Y	Y	T	Y	Y	C	C	T
1018	TP36459	GBS-SNP	6	31.705	G	G	T	T	K	T	T	T	K	T	K	K	K	K	K	K	T	K	T	K	K	T	K	K	K	K	K	K	T	K	K	T	G	K	K	G	G	K	K	K	K	K	T	T	G
1019	TP208648	GBS-SNP	6	32.437	M	M	A	A	A	A	A	A	M	A	M	M	M	M	A	M	A	M	A	M	C	A	A	M	M	A	M	M	A	M	A	M	C	A	M	C	M	M	M	M	C	M	A	A	M
1020	TP518772	GBS-SNP	6	33.091	M	M	A	A	A	A	A	A	A	A	M	C	M	C	M	C	A	M	A	M	C	N	A	A	C	M	M	M	A	C	C	C	C	A	M	C	M	C	M	M	M	M	A	A	M
1021	TP326323	GBS-SNP	6	34.896	R	R	A	A	A	A	A	A	G	A	R	R	A	R	G	R	A	A	A	R	N	A	A	R	R	R	R	R	A	R	G	R	G	R	G	G	R	G	A	R	A	R	A	A	R
1022	TP318422	GBS-SNP	6	35.584	M	A	C	C	C	C	C	C	C	M	M	M	M	M	M	M	C	M	C	M	M	C	M	A	M	M	M	M	C	M	M	A	A	M	M	A	M	M	M	M	C	M	C	C	M
1023	TP242097	GBS-SNP	6	35.928	G	S	G	G	G	G	G	N	S	G	S	G	S	S	C	G	G	G	G	S	S	G	G	S	S	S	S	S	G	S	G	S	C	S	C	C	G	S	S	S	S	G	G	G	S
1024	TP334333	GBS-SNP	6	36.465	R	R	A	A	A	A	A	A	R	A	R	R	R	R	R	R	A	R	A	R	R	A	A	R	R	R	R	R	A	A	R	R	G	G	G	G	A	R	R	R	A	R	A	A	G
1025	TP271843	GBS-SNP	6	37.109	M	M	C	C	C	C	C	C	M	C	M	A	M	M	M	M	C	M	C	M	M	C	C	M	C	M	M	M	C	M	M	M	A	A	M	A	M	M	C	M	M	M	C	C	M
1026	TP3857	GBS-SNP	6	37.662	Y	Y	C	C	C	C	C	C	T	C	Y	T	Y	Y	Y	Y	C	Y	C	Y	Y	C	Y	Y	Y	Y	Y	Y	C	Y	Y	Y	T	Y	Y	T	Y	Y	Y	Y	Y	Y	Y	C	Y
1027	TP192851	GBS-SNP	6	38.054	K	K	T	T	T	T	T	T	K	T	K	K	K	K	K	K	T	K	T	K	K	T	T	K	T	T	K	K	T	K	K	K	G	K	G	G	K	K	K	K	K	K	T	T	K
1028	TP223080	GBS-SNP	6	38.266	R	R	G	G	G	G	G	G	R	G	G	R	R	R	R	R	G	R	G	R	R	G	G	R	R	R	R	R	G	R	R	R	A	R	R	A	R	R	R	R	R	R	G	G	R
1029	TP245115	GBS-SNP	6	38.713	Y	Y	C	C	C	C	C	C	Y	C	Y	Y	C	Y	Y	C	C	T	C	Y	Y	C	C	Y	Y	Y	Y	Y	C	Y	Y	Y	T	Y	T	T	Y	Y	Y	Y	Y	Y	C	C	Y
1030	TP70478	GBS-SNP	6	38.895	S	S	C	C	C	C	C	C	S	C	S	S	G	S	S	S	C	S	C	S	S	C	C	S	S	S	S	S	C	S	S	S	G	S	S	G	S	S	S	S	S	S	C	C	S
1031	TP245262	GBS-SNP	6	39.1	W	W	T	T	T	W	T	T	W	T	W	W	W	W	W	W	T	W	T	W	W	T	T	W	W	W	W	W	T	W	T	W	A	W	A	A	W	W	W	W	W	W	T	T	W
1032	TP239809	GBS-SNP	6	39.37	Y	Y	C	C	C	Y	C	C	Y	C	Y	Y	Y	Y	Y	Y	C	Y	C	Y	Y	C	C	Y	Y	Y	Y	Y	C	Y	T	Y	T	Y	T	T	Y	Y	T	Y	Y	Y	C	C	Y
1033	TP247800	GBS-SNP	6	39.607	Y	Y	T	T	T	T	T	T	Y	T	Y	Y	Y	Y	Y	Y	T	Y	T	Y	Y	T	T	Y	Y	Y	Y	Y	T	Y	Y	Y	C	Y	C	C	Y	Y	Y	Y	T	Y	T	T	Y
1034	TP249941	GBS-SNP	6	39.868	R	G	A	A	A	A	A	A	R	A	R	R	R	A	R	R	A	R	A	R	R	A	A	R	R	R	R	R	A	R	R	R	G	R	G	G	A	R	R	R	R	R	A	A	R
1035	GG_contig17833_461	EST-derived SNP	6	40.154	A	R	A	A	A	A	A	A	R	A	R	R	R	R	R	R	A	R	A	R	R	A	A	R	R	R	R	R	A	R	R	R	G	R	R	G	R	R	R	R	R	R	A	A	R
1036	TP58091	GBS-SNP	6	40.405	Y	Y	C	C	C	C	C	C	Y	C	Y	Y	Y	Y	Y	T	C	Y	C	Y	Y	C	C	Y	Y	Y	Y	Y	C	Y	Y	Y	T	Y	Y	T	Y	Y	Y	Y	Y	Y	C	C	C
1037	TP317283	GBS-SNP	6	40.852	Y	Y	T	T	T	T	T	T	Y	T	Y	Y	Y	Y	Y	Y	T	Y	T	Y	C	T	T	Y	Y	Y	Y	Y	T	T	Y	Y	C	Y	C	C	Y	Y	Y	Y	Y	Y	T	T	Y
1038	TP340655	GBS-SNP	6	41.171	R	R	G	G	G	G	G	G	R	G	R	R	R	R	R	A	G	R	G	R	R	G	G	R	G	R	R	R	G	G	R	R	A	A	R	A	R	R	R	R	R	R	G	G	R
1039	TP215979	GBS-SNP	6	41.562	S	S	C	C	C	C	C	C	S	C	S	S	S	C	S	S	C	S	C	S	S	C	C	S	S	S	S	S	C	S	S	S	G	S	S	G	S	S	S	G	C	S	C	C	S
1040	TP63848	GBS-SNP	6	42.424	C	M	A	A	A	A	A	A	A	A	M	M	M	M	A	N	A	M	A	M	M	A	A	M	M	M	A	M	A	A	M	M	C	M	C	C	M	M	M	M	A	M	A	A	M
1041	TP164006	GBS-SNP	6	42.816	T	Y	T	T	Y	T	T	T	Y	T	T	Y	Y	Y	Y	Y	T	Y	T	Y	C	T	N	Y	Y	Y	Y	Y	T	Y	Y	Y	C	T	Y	C	T	Y	Y	Y	Y	Y	T	T	Y
1042	TP164256	GBS-SNP	6	43.968	A	W	A	A	A	A	A	A	W	A	W	W	W	W	W	A	A	W	A	W	W	A	A	W	W	W	T	W	A	W	A	T	T	A	W	T	W	W	W	W	W	W	A	A	W
1043	GG_contig12999_1343	EST-derived SNP	6	44.702	T	K	T	T	T	T	T	T	K	T	K	K	K	K	K	K	T	K	T	K	K	T	T	K	K	K	K	K	T	K	K	K	G	K	K	G	K	K	K	K	K	K	T	T	K
1044	TP238631	GBS-SNP	6	45.033	C	S	C	C	C	C	C	C	S	C	S	S	S	S	S	S	C	S	C	S	S	C	C	S	S	S	G	S	S	S	S	S	G	G	S	S	S	S	S	S	S	S	C	C	S
1045	TP60011	GBS-SNP	6	45.974	A	G	R	A	A	A	A	A	R	A	R	G	R	R	R	R	A	R	A	R	G	A	A	R	A	A	R	R	A	R	R	R	G	R	R	R	R	R	R	R	R	R	A	A	R
1046	TP196055	GBS-SNP	6	46.411	C	S	C	C	C	C	C	C	S	C	S	S	S	S	S	S	C	G	C	S	C	C	C	G	S	S	G	S	C	S	S	S	G	S	S	G	C	S	S	S	S	S	C	C	S
1047	TP241225	GBS-SNP	6	47.125	G	G	G	G	G	G	G	G	R	G	R	G	R	A	R	A	G	R	G	R	R	G	G	R	R	R	G	R	G	R	A	R	R	R	R	R	R	G	R	R	R	R	G	G	R
1048	TP241776	GBS-SNP	6	48.276	C	G	C	C	C	C	C	C	G	C	S	S	S	S	S	S	C	G	C	S	C	C	C	S	S	S	S	S	C	C	G	S	G	G	S	G	S	S	S	S	G	S	C	C	S
1049	TP253063	GBS-SNP	6	48.564	C	Y	C	C	C	C	C	C	Y	C	Y	Y	C	Y	Y	Y	C	T	C	Y	Y	C	C	Y	Y	Y	Y	Y	C	Y	Y	Y	T	Y	Y	T	Y	Y	Y	Y	Y	Y	C	C	Y
1050	GG_contig12774_271	EST-derived SNP	6	48.838	T	K	T	T	T	T	T	T	G	T	K	K	K	K	K	K	T	G	T	K	K	T	T	K	K	K	K	K	T	K	K	K	G	K	K	G	K	K	K	K	K	K	T	T	K
1051	TP130193	GBS-SNP	6	49.203	T	N	T	T	T	T	T	T	C	T	Y	Y	Y	Y	Y	Y	T	C	T	Y	T	T	T	Y	Y	Y	Y	Y	T	Y	Y	Y	C	Y	Y	C	Y	C	Y	Y	Y	Y	T	T	Y
1052	TP174345	GBS-SNP	6	49.677	G	R	G	G	G	G	G	G	A	G	R	R	R	R	N	R	G	A	G	R	R	G	G	R	R	R	R	R	G	A	R	R	A	R	R	A	R	R	R	R	R	R	G	G	R
1053	TP175685	GBS-SNP	6	50.074	G	S	G	G	G	G	G	G	C	G	S	S	S	S	S	S	G	C	G	S	C	G	G	S	S	S	S	S	G	S	S	S	C	S	S	C	G	S	S	S	S	S	G	G	S
1054	TP247728	GBS-SNP	6	50.454	C	S	S	C	C	C	C	C	G	C	S	S	C	S	S	S	C	G	C	S	S	C	C	S	S	S	S	S	C	S	S	S	G	S	S	G	S	S	S	S	S	S	C	C	S
1055	TP188817	GBS-SNP	6	50.908	G	S	G	G	G	S	G	G	C	G	S	S	S	S	S	S	G	C	G	S	S	G	G	S	S	S	S	S	G	S	S	G	C	S	S	C	S	S	S	S	S	S	G	G	S
1056	TP327626	GBS-SNP	6	51.457	A	A	A	A	A	A	A	A	G	A	R	R	R	R	R	G	A	G	A	R	R	A	A	R	R	R	R	R	A	R	R	R	G	A	R	G	R	R	R	R	R	R	A	A	R
1057	TP296957	GBS-SNP	6	52.284	A	M	A	A	A	A	A	A	C	A	M	M	M	M	M	M	A	C	A	M	M	A	A	M	M	M	M	M	A	M	M	M	C	M	M	C	M	A	M	M	A	M	A	A	M
1058	TP230076	GBS-SNP	6	53.016	T	K	T	T	T	T	T	T	K	T	K	K	K	K	K	K	T	G	T	G	K	T	T	K	K	K	K	K	T	G	G	K	G	K	K	G	G	K	G	K	K	K	T	N	T
1059	TP215770	GBS-SNP	6	53.732	G	R	G	G	G	G	G	G	A	G	R	R	R	R	A	G	G	A	G	R	A	G	G	R	G	R	R	R	G	R	N	R	A	R	R	A	R	A	R	R	A	R	G	G	R
1060	TP242625	GBS-SNP	6	54.955	A	R	A	A	A	A	A	A	G	A	R	R	R	G	R	A	A	G	A	R	R	A	A	R	R	R	R	R	A	R	R	R	G	G	R	G	R	R	R	R	R	R	R	R	R
1061	TP244961	GBS-SNP	6	55.627	A	G	A	A	A	A	A	A	G	A	R	R	R	G	R	G	A	G	A	R	R	A	A	R	R	R	R	R	A	R	R	R	G	R	R	G	G	G	R	R	R	R	A	R	R
1062	TP378769	GBS-SNP	6	57.718	T	Y	T	T	T	T	T	T	C	T	Y	C	Y	C	T	C	T	C	T	Y	Y	T	T	Y	Y	Y	Y	Y	T	T	Y	Y	C	Y	Y	C	T	Y	C	Y	Y	Y	T	Y	Y
1063	TP327038	GBS-SNP	6	60.641	G	A	G	G	G	A	G	G	G	G	A	A	R	A	R	N	G	R	R	R	R	A	G	R	A	R	G	R	G	R	G	R	A	A	R	A	R	R	R	R	R	A	G	R	R
1064	TP69685	GBS-SNP	6	61.059	C	Y	C	Y	C	C	C	C	T	C	C	C	T	T	T	C	Y	T	Y	Y	Y	Y	C	T	Y	Y	Y	Y	C	Y	Y	Y	T	N	Y	T	Y	Y	Y	Y	Y	Y	C	Y	Y
1065	TP583685	GBS-SNP	6	61.498	T	Y	T	T	T	T	T	T	C	T	T	Y	C	C	C	T	C	C	C	C	T	Y	T	Y	C	Y	T	Y	T	Y	Y	Y	C	C	Y	C	T	T	Y	Y	C	Y	T	Y	Y
1066	TP43575	GBS-SNP	6	62.863	G	R	G	G	G	R	G	G	R	G	R	R	R	R	R	R	R	R	R	R	R	R	G	R	R	R	G	R	G	R	G	R	A	R	R	R	G	R	A	R	R	R	G	R	R
1067	TP137374	GBS-SNP	6	63.474	A	C	A	A	A	A	A	A	C	A	A	M	C	C	C	A	M	C	M	M	M	M	A	A	M	M	M	M	A	M	M	M	C	M	M	C	M	M	M	M	M	M	A	M	M
1068	TP80177	GBS-SNP	6	64.912	C	T	C	C	C	C	C	C	T	C	C	Y	T	T	T	C	Y	T	Y	Y	N	Y	C	Y	Y	Y	C	Y	C	Y	C	Y	T	T	Y	T	C	Y	Y	Y	Y	Y	C	Y	C
1069	TP153481	GBS-SNP	6	65.596	A	G	A	A	A	R	A	A	G	A	A	R	G	G	G	A	R	G	R	R	R	R	A	R	R	R	A	R	R	R	A	R	G	R	R	G	A	R	R	R	R	R	A	R	R
1070	TP142502	GBS-SNP	6	66.056	A	R	A	A	A	R	A	A	G	A	A	R	G	G	G	A	R	G	R	R	R	R	A	R	R	R	A	R	A	R	A	R	G	R	R	G	A	R	R	A	R	R	A	R	R
1071	TP355124	GBS-SNP	6	66.454	C	S	C	C	C	S	C	C	G	C	C	S	G	G	G	C	S	G	S	S	S	G	C	S	S	S	C	S	C	S	C	G	G	G	S	G	C	C	G	S	C	G	C	S	S
1072	TP258722	GBS-SNP	6	67.651	G	K	G	G	G	G	G	G	T	G	K	K	T	T	T	K	T	T	T	K	K	K	G	K	K	K	G	K	G	K	G	K	T	K	K	T	G	K	K	K	K	T	G	K	K
1073	TP347031	GBS-SNP	6	68.034	T	Y	T	T	T	Y	T	T	C	T	Y	Y	C	C	C	Y	Y	C	C	Y	C	Y	T	Y	Y	Y	T	Y	T	Y	T	Y	C	Y	Y	C	T	Y	Y	Y	Y	C	T	Y	Y
1074	TP206746	GBS-SNP	6	68.602	C	M	C	C	C	M	C	C	A	C	M	M	A	A	A	M	M	A	A	M	M	C	C	M	M	M	C	M	C	M	C	M	A	M	M	A	C	M	M	M	M	A	C	M	M
1075	GG_contig20568_385	EST-derived SNP	6	68.968	C	S	C	C	C	S	C	C	G	C	C	S	G	G	G	S	S	G	S	S	S	S	C	S	S	S	C	S	C	S	C	S	G	S	S	G	C	S	S	S	S	G	C	S	S
1076	TP227615	GBS-SNP	6	69.317	C	C	C	C	C	M	C	C	A	C	M	A	A	A	A	M	M	A	A	M	C	M	C	M	M	M	C	M	C	M	C	M	A	M	M	A	M	A	M	M	M	A	C	M	A
1077	GG_contig22700_304	EST-derived SNP	6	70.009	A	M	A	A	A	M	A	A	C	A	M	M	C	C	C	M	M	C	C	M	M	M	A	M	M	M	A	M	A	M	A	M	C	M	M	C	A	M	M	M	M	C	A	M	M
1078	TP28932	GBS-SNP	6	70.595	C	Y	C	C	C	C	C	C	T	C	Y	Y	T	T	T	Y	Y	T	T	Y	Y	T	C	Y	Y	Y	C	Y	C	Y	C	Y	T	Y	Y	T	Y	Y	Y	Y	Y	T	C	Y	Y
1079	TP59574	GBS-SNP	6	71.191	T	K	T	T	T	G	T	T	G	T	K	K	G	G	G	K	K	G	G	K	K	K	T	K	K	K	T	K	T	K	T	K	G	K	K	G	K	T	K	K	K	G	T	K	K
1080	TP242104	GBS-SNP	6	71.552	C	S	C	C	C	S	C	C	G	C	S	S	G	S	G	S	S	G	G	S	C	S	C	S	S	S	C	S	C	S	C	S	G	S	S	G	S	S	S	S	S	G	C	S	S
1081	TP142334	GBS-SNP	6	71.741	A	W	A	A	A	W	A	A	T	A	W	W	T	T	T	W	W	T	T	W	W	W	A	W	W	W	A	W	A	W	A	W	T	W	W	T	W	W	W	W	W	T	A	W	W
1082	TP316877	GBS-SNP	6	71.955	C	Y	C	C	C	Y	C	C	T	C	Y	Y	T	T	T	Y	Y	T	T	Y	Y	Y	C	Y	Y	Y	C	Y	C	Y	C	Y	T	Y	Y	T	Y	Y	Y	Y	Y	T	C	Y	T
1083	GG_contig12588_228	EST-derived SNP	6	72.01	T	K	T	T	T	K	T	T	G	T	K	K	G	G	G	K	K	G	G	K	K	K	T	K	K	K	T	K	T	K	T	K	G	K	K	G	K	K	K	K	K	G	T	K	K
1084	TP223324	GBS-SNP	6	72.056	G	K	G	G	G	T	G	G	T	G	K	K	T	T	T	K	K	T	K	K	K	K	G	K	K	K	G	K	G	K	G	K	T	K	K	T	K	K	K	K	K	T	G	K	G
1085	TP258501	GBS-SNP	6	72.149	G	R	G	G	G	A	G	G	A	G	G	R	A	A	A	G	R	A	A	R	R	R	G	R	R	R	G	R	G	R	G	R	A	R	R	A	G	A	R	R	R	A	G	R	R
1086	TP317073	GBS-SNP	6	73.064	A	R	A	A	A	R	A	A	G	A	R	R	R	G	G	R	R	R	G	R	R	R	A	R	R	R	A	R	A	R	A	R	G	R	R	G	R	R	R	R	R	G	A	R	R
1087	TP229310	GBS-SNP	6	73.334	T	W	T	T	T	W	T	T	A	T	W	W	A	A	W	W	W	A	A	W	A	W	T	W	W	W	T	W	T	W	T	W	A	W	W	W	W	W	W	W	W	A	T	W	W
1088	TP250772	GBS-SNP	6	73.718	G	R	G	G	G	R	G	R	A	G	R	R	A	A	A	R	R	A	A	R	A	R	G	R	R	R	G	R	G	R	R	R	A	R	R	A	R	R	R	R	G	A	G	R	R
1089	TP306186	GBS-SNP	6	74.474	G	R	G	G	G	R	G	G	A	G	R	R	A	A	A	R	R	A	A	R	R	R	G	R	A	R	G	R	G	R	G	G	A	R	R	A	R	G	G	R	R	A	G	R	R
1090	TP178194	GBS-SNP	6	74.869	C	Y	C	C	C	Y	C	C	T	C	Y	Y	T	T	T	Y	Y	T	T	Y	Y	T	C	Y	Y	Y	C	Y	C	Y	Y	Y	T	Y	Y	T	Y	T	T	Y	Y	T	C	Y	Y
1091	TP26372	GBS-SNP	6	75.237	G	K	G	G	G	K	G	G	T	G	K	K	T	T	T	K	K	T	T	K	K	T	G	K	K	K	G	K	G	K	G	K	T	K	K	T	K	K	K	T	K	T	G	K	K
1092	TP153765	GBS-SNP	6	75.416	G	S	G	G	G	S	G	G	S	S	G	S	C	C	C	G	S	C	S	C	S	C	G	S	S	S	G	S	G	S	G	S	C	S	S	C	G	S	S	S	S	S	G	S	S
1093	TP350565	GBS-SNP	6	75.606	A	R	A	A	A	N	A	A	G	A	A	R	G	G	G	A	R	G	R	R	R	R	A	R	R	G	A	R	A	R	R	R	G	R	R	G	A	R	A	R	R	R	A	R	R
1094	TP185769	GBS-SNP	6	76.743	C	S	C	C	C	S	C	C	G	C	C	S	G	G	G	G	G	G	G	S	S	G	C	S	S	S	C	S	C	S	C	S	G	G	S	G	S	S	S	S	G	G	C	S	S
1095	TP110620	GBS-SNP	6	77.212	T	K	T	T	T	T	T	T	G	T	T	K	G	G	G	K	K	G	G	K	K	K	K	T	K	K	T	K	T	K	T	K	G	T	K	G	T	K	K	K	T	G	T	K	N
1096	TP259521	GBS-SNP	6	77.751	G	R	G	G	G	N	G	G	A	G	R	R	A	A	A	R	R	A	A	R	R	R	G	R	R	R	G	R	G	R	G	A	A	G	R	A	R	G	R	R	R	A	G	R	G
1097	TP307192	GBS-SNP	6	78.231	G	R	G	G	G	R	G	G	A	G	R	R	A	A	A	A	A	A	A	R	N	A	G	R	R	R	G	R	G	A	G	R	A	R	G	A	R	A	R	R	R	A	G	R	R
1098	TP38664	GBS-SNP	6	78.801	G	S	G	G	G	C	G	G	C	G	S	S	C	C	C	S	S	C	C	S	S	S	G	S	S	S	G	S	G	S	G	S	C	S	S	C	S	S	S	S	S	C	G	C	S
1099	TP114816	GBS-SNP	6	79.522	C	C	C	C	C	Y	C	C	T	C	Y	Y	T	T	T	Y	Y	T	T	Y	Y	T	C	Y	Y	Y	C	C	C	Y	C	T	T	Y	Y	T	Y	Y	Y	Y	Y	T	C	Y	Y
1100	TP44580	GBS-SNP	6	80.247	G	R	G	G	G	R	G	G	A	G	R	G	A	A	A	R	R	A	A	R	A	A	G	R	R	R	G	R	G	A	G	G	A	R	R	A	R	R	R	R	R	A	G	R	R
1101	TP527116	GBS-SNP	6	81.068	G	S	G	G	G	S	G	G	C	G	G	S	C	C	C	S	S	C	C	S	C	C	G	S	S	S	G	S	G	C	G	N	C	C	S	C	S	G	G	S	S	C	G	G	S
1102	TP403352	GBS-SNP	7	0	C	T	T	Y	Y	Y	T	C	Y	Y	Y	T	Y	T	T	Y	C	T	Y	Y	Y	T	T	T	C	T	C	Y	N	Y	C	C	C	C	C	C	T	T	T	Y	Y	T	Y	Y	C
1103	TP518587	GBS-SNP	7	2.508	C	C	T	Y	Y	Y	Y	Y	C	T	Y	T	Y	T	T	T	Y	T	Y	Y	Y	T	T	Y	C	T	T	Y	C	Y	C	C	C	T	C	C	T	T	T	Y	Y	T	Y	C	C
1104	TP121087	GBS-SNP	7	3.928	T	Y	C	C	Y	C	T	Y	Y	T	T	C	Y	C	C	Y	T	C	Y	Y	Y	C	C	Y	Y	C	N	Y	T	Y	T	T	T	Y	T	T	C	C	C	Y	Y	C	Y	Y	T
1105	TP75063	GBS-SNP	7	4.539	C	M	A	N	C	M	M	M	C	M	M	A	M	A	A	M	C	A	M	M	C	A	A	A	M	A	M	M	C	M	C	C	C	M	C	C	A	A	A	M	M	A	M	M	C
1106	TP62255	GBS-SNP	7	5.684	A	M	C	M	M	M	M	M	M	M	M	C	M	C	C	M	C	C	M	M	M	C	C	M	A	C	A	M	A	M	A	A	A	A	A	A	C	C	C	M	M	C	M	M	M
1107	TP133583	GBS-SNP	7	6.161	G	R	A	R	R	R	A	R	R	R	R	A	R	A	A	R	R	A	A	R	R	A	A	A	G	A	R	R	G	R	G	G	G	G	G	G	A	A	A	R	R	A	R	R	G
1108	TP332175	GBS-SNP	7	6.889	C	A	A	C	C	M	M	C	C	C	M	A	C	A	A	M	A	A	M	M	M	A	A	M	M	A	M	M	M	M	C	C	C	M	C	C	A	A	A	M	M	A	M	M	C
1109	TP230944	GBS-SNP	7	7.419	T	T	C	Y	C	T	Y	Y	T	T	Y	C	Y	C	C	Y	Y	C	Y	Y	Y	C	C	Y	Y	C	Y	T	T	Y	T	T	T	Y	T	T	C	C	C	Y	Y	C	Y	Y	T
1110	TP242281	GBS-SNP	7	8.166	C	Y	T	Y	Y	Y	Y	Y	Y	Y	Y	T	Y	T	T	Y	C	T	T	Y	C	T	T	Y	Y	T	T	Y	C	Y	C	C	C	Y	C	C	T	T	T	Y	C	T	Y	Y	C
1111	TP156535	GBS-SNP	7	8.658	C	Y	T	Y	Y	C	T	Y	T	Y	Y	T	Y	T	T	Y	Y	T	C	Y	Y	T	T	Y	C	T	T	Y	C	Y	C	C	C	Y	C	C	T	T	T	Y	Y	T	Y	Y	C
1112	TP83199	GBS-SNP	7	9.191	G	N	T	K	G	T	K	G	K	K	T	T	K	T	T	K	K	T	G	T	K	T	T	K	K	T	K	K	G	K	G	G	G	K	G	G	T	T	T	K	K	T	K	K	G
1113	TP22210	GBS-SNP	7	9.605	G	R	A	R	G	R	R	R	R	R	R	A	R	A	A	R	R	A	R	R	A	A	A	R	R	A	R	R	G	R	G	G	G	R	G	G	A	A	A	R	R	A	R	R	G
1114	TP117837	GBS-SNP	7	9.987	A	R	G	R	R	R	R	R	R	R	R	G	R	G	G	R	G	G	R	R	R	G	G	R	R	G	R	R	A	R	A	A	A	A	A	A	G	G	G	R	R	G	R	R	A
1115	TP21901	GBS-SNP	7	10.419	T	Y	C	Y	Y	Y	Y	Y	Y	Y	Y	C	Y	C	C	Y	Y	C	Y	Y	Y	C	C	Y	Y	C	Y	Y	T	Y	T	T	T	T	T	T	C	C	C	Y	Y	C	Y	Y	T
1116	TP225970	GBS-SNP	7	11.087	G	K	T	K	T	K	K	K	K	K	K	T	K	T	T	K	K	T	K	K	K	T	T	K	K	T	K	K	G	K	G	G	G	K	G	G	T	T	T	K	K	T	K	K	G
1117	GG_contig15475_928	EST-derived SNP	7	11.324	G	S	C	S	S	S	S	S	S	S	S	C	S	C	C	S	S	C	S	S	S	C	C	S	S	C	S	S	G	S	G	G	G	S	G	G	C	C	C	S	S	C	S	S	G
1118	TP159201	GBS-SNP	7	11.652	G	S	C	S	S	S	S	S	S	S	S	C	S	C	C	G	S	C	S	S	S	C	C	S	S	C	S	S	G	S	G	G	G	S	G	G	C	C	C	S	S	C	S	S	G
1119	TP331096	GBS-SNP	7	12.592	T	Y	C	T	Y	Y	T	C	Y	T	T	C	Y	C	N	Y	Y	C	Y	Y	T	C	C	Y	Y	C	C	Y	T	Y	T	T	T	Y	T	T	C	C	C	Y	Y	C	Y	Y	T
1120	TP154694	GBS-SNP	7	13.056	A	G	G	R	R	R	A	R	R	R	R	G	R	G	G	R	R	G	R	R	R	G	G	R	R	G	G	R	A	R	A	A	R	A	A	A	G	G	G	R	R	G	R	R	A
1121	TP58044	GBS-SNP	7	13.768	G	R	A	R	R	R	R	R	R	R	R	A	R	A	A	R	R	A	R	R	A	A	A	R	R	A	A	R	G	R	G	G	G	G	G	G	A	A	A	R	G	A	R	R	G
1122	TP188524	GBS-SNP	7	14.071	G	S	C	S	S	S	S	S	S	S	S	C	S	C	C	S	S	C	S	S	S	C	C	S	S	C	C	S	G	S	G	G	G	S	G	G	C	C	C	S	S	C	N	S	G
1123	TP186588	GBS-SNP	7	14.268	A	R	G	R	R	N	R	R	R	R	G	G	R	G	G	R	R	G	R	R	R	G	G	R	R	G	G	R	A	R	A	A	A	R	A	A	G	G	G	R	R	G	R	R	A
1124	TP247521	GBS-SNP	7	14.675	A	M	C	M	M	M	M	N	M	M	M	C	M	C	C	M	M	C	M	M	M	C	C	M	M	C	C	M	A	M	A	A	A	M	M	A	C	C	C	M	M	C	M	M	A
1125	TP217692	GBS-SNP	7	15.021	T	K	G	K	K	T	K	K	K	K	K	G	K	G	G	K	K	G	K	K	K	G	G	K	K	G	G	K	T	K	T	T	T	K	T	T	G	G	G	K	K	G	K	K	T
1126	TP101412	GBS-SNP	7	15.545	C	Y	T	Y	Y	T	Y	Y	Y	Y	Y	T	Y	T	T	Y	Y	T	Y	Y	Y	T	T	Y	Y	Y	T	Y	C	Y	C	C	C	Y	C	C	T	T	T	Y	Y	T	Y	Y	C
1127	TP290457	GBS-SNP	7	16.031	C	Y	T	Y	Y	Y	Y	Y	Y	Y	Y	T	Y	T	T	C	Y	T	Y	Y	T	T	T	Y	Y	T	T	Y	C	Y	C	C	C	Y	C	C	T	T	T	Y	Y	T	Y	Y	C
1128	TP149329	GBS-SNP	7	16.712	T	K	G	K	K	K	K	K	K	K	K	G	K	G	G	G	G	K	K	K	K	G	G	K	K	G	G	G	T	K	T	T	T	T	T	T	G	G	G	K	K	G	K	K	T
1129	TP305940	GBS-SNP	7	17.199	T	Y	C	Y	Y	Y	Y	Y	Y	Y	Y	C	Y	C	C	Y	T	Y	Y	Y	Y	C	C	Y	Y	C	N	Y	T	T	T	T	T	Y	T	T	C	C	C	Y	Y	C	Y	Y	T
1130	GG_contig20412_422	EST-derived SNP	7	17.792	A	R	G	R	R	R	R	R	R	R	R	G	R	G	G	R	R	R	R	R	R	G	G	R	R	G	G	R	A	R	A	A	A	R	A	A	G	G	G	R	R	R	R	R	A
1131	TP70403	GBS-SNP	7	18.401	C	S	S	S	S	S	S	S	S	S	C	G	S	G	G	S	S	S	S	S	G	G	G	S	S	G	G	S	C	S	N	C	C	S	C	C	G	G	G	S	C	G	S	S	C
1132	TP176169	GBS-SNP	7	19.804	T	Y	C	Y	Y	Y	Y	Y	C	Y	Y	C	C	C	C	Y	Y	C	Y	Y	Y	C	C	Y	T	C	C	Y	T	Y	T	T	T	Y	T	T	C	C	C	C	Y	C	Y	T	T
1133	TP165033	GBS-SNP	7	20.597	T	Y	C	C	Y	Y	Y	Y	Y	Y	Y	C	Y	C	C	Y	Y	Y	Y	Y	T	C	C	Y	Y	C	C	Y	T	Y	T	T	T	Y	T	T	C	C	C	Y	Y	C	Y	Y	T
1134	TP192886	GBS-SNP	7	21.185	A	C	C	M	M	A	C	M	M	M	M	C	M	C	C	M	M	M	M	M	M	C	C	C	M	C	C	M	A	M	A	A	A	M	A	A	C	C	C	M	M	C	A	M	A
1135	TP211314	GBS-SNP	7	21.641	A	M	C	M	M	M	M	M	A	M	M	C	M	C	C	M	A	M	M	M	M	C	C	M	M	C	C	M	A	A	A	A	A	C	A	A	C	C	C	M	M	C	M	M	A
1136	TP30370	GBS-SNP	7	22.369	G	G	A	R	R	A	A	R	R	R	R	A	R	A	A	R	A	R	R	R	R	A	R	R	R	A	A	R	G	R	G	G	G	G	G	G	A	A	A	R	R	A	R	G	G
1137	TP176148	GBS-SNP	7	22.953	T	Y	C	Y	Y	Y	Y	Y	Y	Y	Y	C	Y	C	C	Y	Y	N	Y	Y	Y	C	C	Y	Y	C	C	Y	T	Y	T	T	T	Y	T	T	C	C	C	Y	Y	C	T	Y	T
1138	TP271292	GBS-SNP	7	23.246	C	M	A	M	M	M	M	M	M	M	M	A	M	A	A	M	M	M	M	M	M	A	A	M	M	M	A	M	C	M	C	C	C	M	C	C	A	A	A	M	M	A	M	M	C
1139	TP307231	GBS-SNP	7	23.723	Y	Y	C	Y	Y	Y	Y	Y	Y	Y	Y	C	C	C	C	Y	Y	Y	Y	Y	Y	C	Y	C	Y	C	C	Y	T	Y	T	T	T	C	Y	T	N	C	C	Y	Y	C	Y	Y	T
1140	TP1204	GBS-SNP	7	24.159	G	R	A	R	R	R	R	R	G	R	R	A	R	A	A	R	R	G	R	R	R	A	R	R	R	A	A	R	G	R	G	G	G	R	G	G	R	A	A	R	R	A	R	R	G
1141	TP345332	GBS-SNP	7	24.785	C	Y	T	Y	Y	Y	Y	C	T	Y	Y	T	Y	T	T	Y	Y	C	Y	Y	Y	T	Y	Y	Y	T	T	Y	C	Y	C	C	N	Y	C	C	T	T	T	Y	Y	T	Y	C	C
1142	TP228205	GBS-SNP	7	25.142	A	M	C	C	M	M	M	M	M	M	M	C	A	C	C	M	M	M	M	M	M	C	M	M	M	C	C	M	A	M	A	A	A	A	A	A	C	C	C	A	M	C	M	M	A
1143	TP361247	GBS-SNP	7	25.515	A	G	G	R	R	R	R	R	R	R	R	G	R	G	G	R	R	R	R	R	R	G	R	R	R	G	G	R	A	R	A	A	A	G	R	A	G	G	G	R	R	G	R	R	A
1144	TP244996	GBS-SNP	7	25.907	G	K	T	T	K	K	K	K	K	K	K	T	K	T	T	T	K	T	K	K	K	T	K	K	K	T	T	K	G	K	G	G	G	K	G	G	T	T	T	K	K	T	K	K	G
1145	TP365643	GBS-SNP	7	26.35	C	A	A	C	M	M	A	A	M	M	M	A	M	A	A	M	M	M	M	M	A	A	M	M	A	A	A	A	C	M	C	C	C	M	C	C	A	A	A	M	A	A	M	C	C
1146	TP263151	GBS-SNP	7	27.613	C	Y	Y	T	Y	Y	T	Y	Y	Y	Y	Y	Y	T	Y	Y	T	C	Y	Y	T	T	C	Y	T	Y	T	Y	C	Y	C	C	C	C	C	C	T	T	T	Y	T	Y	T	T	C
1147	TP83326	GBS-SNP	7	27.974	T	C	C	C	C	T	Y	T	T	T	Y	C	N	C	C	Y	C	Y	Y	C	T	C	Y	C	C	Y	C	Y	T	Y	T	T	T	Y	T	T	C	C	C	Y	C	Y	Y	C	T
1148	TP109589	GBS-SNP	7	28.391	T	Y	C	Y	Y	Y	Y	Y	Y	Y	Y	C	Y	C	C	Y	C	Y	C	Y	Y	C	T	Y	C	Y	C	Y	T	Y	T	T	N	C	T	T	C	C	C	Y	C	C	Y	C	T
1149	TP276507	GBS-SNP	7	28.907	G	A	A	R	R	A	R	R	A	A	R	A	G	A	A	R	A	R	R	R	G	A	R	R	A	R	A	R	G	R	G	G	G	R	G	G	A	A	A	R	A	R	R	A	G
1150	TP520239	GBS-SNP	7	29.419	A	R	G	R	R	R	R	R	R	R	R	G	G	G	G	G	G	G	R	R	R	G	A	R	G	R	G	R	A	R	A	A	A	R	A	A	G	G	G	A	G	G	G	G	A
1151	TP151077	GBS-SNP	7	29.673	C	M	A	M	M	M	M	M	M	M	M	A	M	A	A	M	A	M	M	M	M	A	C	M	A	M	A	A	C	M	C	C	C	A	C	C	A	A	A	M	A	M	C	A	C
1152	TP251683	GBS-SNP	7	29.954	C	M	A	C	M	M	M	M	M	M	M	A	M	A	A	A	A	M	M	M	A	A	C	M	A	M	A	M	C	C	C	C	C	M	C	C	A	A	A	M	A	M	C	A	C
1153	TP8446	GBS-SNP	7	30.511	C	Y	T	Y	N	C	Y	Y	Y	Y	Y	T	T	T	T	Y	T	Y	Y	Y	Y	T	Y	Y	T	Y	T	Y	C	Y	C	C	C	Y	C	C	T	T	T	Y	T	Y	Y	T	C
1154	TP183104	GBS-SNP	7	30.778	G	T	T	K	K	K	K	K	K	K	K	T	G	T	T	G	T	T	K	K	K	T	K	K	T	K	T	K	G	K	G	G	G	K	G	G	T	T	T	K	T	K	G	T	G
1155	TP120908	GBS-SNP	7	31.186	A	G	G	R	R	R	R	G	R	R	R	G	R	G	G	G	G	R	R	R	R	G	R	R	G	R	G	R	A	G	A	A	A	A	A	A	N	G	G	R	G	R	R	G	A
1156	TP323202	GBS-SNP	7	31.505	A	A	C	M	C	M	M	M	M	A	M	C	A	C	C	M	C	M	M	A	M	C	M	M	C	M	C	M	A	M	A	A	A	A	A	A	C	C	C	M	C	M	M	C	A
1157	TP315992	GBS-SNP	7	31.875	C	A	A	M	M	A	M	C	M	M	M	A	M	A	A	M	A	M	M	M	M	A	M	M	A	M	A	M	C	M	C	C	C	M	C	C	A	A	A	M	A	C	M	A	C
1158	TP2768	GBS-SNP	7	32.182	T	K	G	K	K	K	K	K	K	K	K	K	K	G	G	K	G	K	K	K	K	G	K	T	G	K	G	K	T	G	T	T	T	G	T	T	G	G	G	K	G	K	K	G	T
1159	TP246884	GBS-SNP	7	32.53	G	G	A	R	R	R	G	R	R	R	R	A	R	A	A	R	N	G	R	R	R	A	R	G	A	R	A	R	G	R	G	G	G	G	G	G	A	A	A	R	A	R	R	A	G
1160	TP140338	GBS-SNP	7	32.712	T	K	G	K	K	K	K	K	K	K	K	G	K	G	G	K	G	K	K	K	K	G	K	K	G	K	G	K	T	K	T	T	T	K	T	T	G	G	G	K	G	K	K	G	T
1161	TP192169	GBS-SNP	7	32.957	G	R	A	R	R	R	R	R	R	R	R	A	R	A	A	R	A	R	R	R	G	A	R	R	A	R	A	R	G	R	G	G	G	R	G	G	A	A	A	R	A	R	R	A	G
1162	TP61615	GBS-SNP	7	33.128	C	S	G	S	S	S	S	S	S	S	S	G	S	G	G	S	G	S	S	S	S	G	G	S	G	S	G	S	C	S	C	C	S	S	C	C	G	G	G	S	G	S	S	G	C
1163	TP104957	GBS-SNP	7	33.4	G	S	C	S	S	S	S	S	S	S	S	C	S	C	C	G	C	G	S	S	S	C	S	G	C	S	C	S	G	S	G	G	G	S	G	G	C	C	C	S	C	S	S	C	G
1164	TP343462	GBS-SNP	7	33.66	G	S	C	S	S	S	G	S	S	S	S	C	S	C	C	S	C	S	S	S	S	C	S	G	C	S	C	S	G	S	G	G	G	S	G	G	C	C	C	S	C	S	S	C	G
1165	TP18273	GBS-SNP	7	33.936	G	S	C	S	S	G	S	S	S	S	S	C	S	C	C	S	C	G	S	S	S	C	S	S	C	S	C	S	G	S	G	G	G	C	G	G	C	C	C	S	C	S	S	C	G
1166	TP126710	GBS-SNP	7	34.255	C	Y	T	Y	C	Y	C	Y	Y	Y	Y	T	Y	T	T	Y	T	Y	Y	Y	Y	T	Y	Y	T	Y	T	Y	C	Y	C	C	C	Y	C	C	T	T	T	Y	T	Y	Y	T	C
1167	TP247531	GBS-SNP	7	34.504	C	Y	T	Y	Y	T	Y	Y	Y	Y	Y	T	Y	T	T	Y	T	N	Y	Y	T	T	Y	Y	T	Y	T	Y	C	C	C	C	C	Y	C	C	T	T	T	Y	T	Y	Y	T	C
1168	TP138955	GBS-SNP	7	34.761	G	S	C	S	S	S	S	S	S	S	S	C	S	C	C	S	C	S	S	S	S	C	S	S	C	S	C	S	G	S	G	S	G	S	G	G	C	C	C	S	C	S	S	C	G
1169	TP172596	GBS-SNP	7	35.051	C	M	A	M	M	M	M	M	M	M	M	A	M	A	A	M	A	M	M	M	M	A	M	M	A	M	A	M	C	C	N	C	C	M	C	C	A	A	A	M	A	M	M	A	C
1170	TP162252	GBS-SNP	7	35.37	G	K	T	K	K	K	G	K	K	K	K	T	K	T	T	K	T	K	K	K	K	T	K	K	T	K	T	K	G	K	K	G	G	T	G	G	T	K	T	K	T	K	K	T	G
1171	TP232293	GBS-SNP	7	35.748	A	M	C	M	M	M	C	M	M	M	M	C	M	C	C	M	C	C	M	C	M	C	M	M	C	M	C	M	A	M	A	A	A	C	A	A	C	C	C	M	C	M	M	C	A
1172	TP204546	GBS-SNP	7	36.019	C	Y	T	C	Y	Y	C	Y	Y	Y	Y	T	Y	T	T	Y	T	Y	Y	Y	Y	T	Y	Y	T	Y	T	Y	C	N	C	Y	C	Y	C	C	T	T	T	Y	T	T	Y	T	C
1173	TP212300	GBS-SNP	7	36.547	G	S	C	S	S	S	S	S	S	S	S	C	S	C	C	S	C	S	S	S	S	C	S	S	C	S	C	S	S	S	G	G	G	G	G	G	C	C	C	S	C	S	S	C	G
1174	TP144628	GBS-SNP	7	37.035	T	Y	C	T	Y	C	Y	Y	Y	Y	Y	C	Y	C	C	Y	C	C	Y	Y	Y	C	Y	C	C	Y	C	Y	T	Y	T	T	T	Y	T	T	C	C	C	Y	C	Y	Y	C	T
1175	TP174574	GBS-SNP	7	37.534	S	S	G	S	S	S	S	S	S	S	S	G	S	G	G	S	G	C	S	S	S	G	G	S	S	S	G	S	C	S	C	S	C	S	C	C	G	G	G	S	G	C	S	G	C
1176	TP101449	GBS-SNP	7	37.957	C	Y	T	Y	Y	Y	Y	Y	Y	Y	Y	T	Y	T	T	Y	T	Y	Y	C	Y	T	Y	Y	T	Y	T	Y	C	Y	C	C	C	Y	C	C	Y	T	T	Y	T	Y	Y	Y	C
1177	TP61718	GBS-SNP	7	38.831	S	S	G	S	S	S	S	S	G	S	S	G	S	G	G	S	G	S	S	S	S	G	S	S	G	S	G	S	C	G	C	C	C	S	C	C	G	N	G	S	G	S	S	G	C
1178	TP305526	GBS-SNP	7	39.095	Y	Y	C	Y	Y	C	Y	Y	Y	Y	T	C	Y	C	C	Y	C	C	Y	Y	Y	C	Y	Y	C	Y	C	Y	T	Y	T	Y	T	Y	T	T	C	C	Y	Y	C	Y	Y	C	T
1179	GG_contig16169_856	EST-derived SNP	7	39.705	K	K	G	K	K	K	K	K	K	K	K	G	K	G	G	K	G	K	K	K	T	G	K	K	G	K	G	K	T	K	T	K	T	K	T	T	G	G	G	K	G	K	K	G	T
1180	TP82717	GBS-SNP	7	40.767	T	T	C	T	Y	C	Y	C	Y	Y	C	C	Y	C	C	Y	C	Y	Y	C	C	C	Y	Y	C	Y	C	Y	N	T	T	T	T	Y	T	T	C	C	C	Y	C	Y	Y	C	T
1181	TP63055	GBS-SNP	7	43.781	S	S	C	S	S	C	C	S	S	S	S	C	S	C	C	S	C	S	S	C	S	C	S	S	C	S	C	S	G	G	G	S	G	G	G	G	C	C	C	S	C	S	S	C	G
1182	TP159073	GBS-SNP	7	45.536	R	R	A	R	R	R	A	A	R	R	R	A	R	A	A	R	A	A	R	A	R	A	R	R	A	R	A	R	G	G	G	R	G	R	G	G	A	A	A	R	A	R	R	A	G
1183	TP257469	GBS-SNP	7	48.419	R	R	A	R	R	A	A	G	G	A	R	A	R	A	A	G	A	R	R	A	R	A	R	R	A	R	A	R	G	G	G	R	G	R	G	G	A	A	A	R	A	R	G	A	G
1184	TP339862	GBS-SNP	7	54.943	C	Y	T	C	Y	T	T	T	Y	Y	T	Y	Y	Y	T	Y	T	Y	T	T	Y	T	Y	Y	T	Y	T	Y	Y	C	C	T	C	T	C	C	T	T	T	Y	T	Y	Y	T	Y
1185	TP14651	GBS-SNP	7	56.793	Y	Y	C	Y	Y	C	C	C	Y	Y	C	Y	Y	Y	C	Y	C	T	Y	C	Y	C	Y	Y	C	Y	C	Y	Y	T	T	C	Y	T	T	T	C	C	C	Y	C	Y	Y	C	Y
1186	TP348699	GBS-SNP	7	60.526	A	T	W	T	A	A	A	A	W	W	A	W	W	W	A	A	A	W	T	A	W	W	W	W	A	W	A	W	W	T	T	A	W	T	T	T	A	A	W	W	A	W	W	A	W
1187	TP203762	GBS-SNP	7	61.205	A	M	M	C	A	A	A	A	M	C	A	M	M	M	M	A	A	M	C	A	M	A	A	M	A	M	A	M	M	C	C	A	M	M	C	C	A	A	A	M	A	M	M	A	M
1188	TP328270	GBS-SNP	7	61.9	T	Y	Y	C	T	T	T	T	Y	Y	T	Y	Y	Y	Y	T	T	C	C	T	Y	T	C	Y	T	Y	T	Y	T	C	C	T	Y	T	C	C	T	T	T	Y	T	Y	C	T	Y
1189	TP307054	GBS-SNP	7	63.347	G	S	S	C	G	G	G	G	S	S	G	S	S	S	S	G	G	C	C	G	S	S	S	S	G	S	G	S	S	C	C	G	S	S	C	C	G	G	G	S	G	S	C	G	S
1190	TP260132	GBS-SNP	7	63.907	T	K	T	G	K	K	T	K	K	K	K	G	T	G	K	T	T	G	G	T	K	K	K	K	T	K	T	K	T	G	K	T	K	K	G	G	T	T	K	K	T	K	G	K	K
1191	TP7905	GBS-SNP	7	65.197	C	T	Y	T	C	N	C	Y	Y	C	C	Y	Y	C	T	C	C	T	T	C	C	Y	Y	Y	C	Y	C	Y	Y	T	T	C	Y	Y	T	T	C	C	C	Y	C	Y	T	C	Y
1192	GG_contig18260_606	EST-derived SNP	7	65.694	A	R	R	G	A	A	A	A	R	R	A	R	R	R	R	A	A	G	G	A	R	R	R	R	A	R	A	R	R	G	G	A	R	R	G	G	A	A	A	R	A	R	G	A	R
1193	TP57977	GBS-SNP	7	66.355	G	R	R	A	G	G	G	R	A	R	G	A	A	A	R	G	G	A	A	G	R	A	R	R	G	R	G	R	R	A	A	G	G	A	A	A	G	G	G	R	G	A	A	G	R
1194	TP314953	GBS-SNP	7	66.657	Y	Y	Y	Y	C	C	C	Y	Y	Y	C	Y	Y	Y	Y	C	C	T	T	C	Y	Y	Y	Y	C	Y	C	Y	Y	T	T	C	Y	Y	T	T	C	C	C	Y	C	Y	T	C	Y
1195	TP243724	GBS-SNP	7	66.983	G	R	R	R	G	G	G	R	R	R	G	R	A	R	R	G	G	A	A	G	R	R	R	R	G	R	G	R	R	A	A	G	R	R	A	A	G	G	G	R	G	R	A	G	R
1196	TP289460	GBS-SNP	7	67.282	A	R	R	G	A	A	A	R	R	R	A	R	R	R	R	A	A	G	G	A	R	R	R	R	A	R	A	R	R	G	N	A	G	R	G	G	A	A	A	R	A	R	G	A	R
1197	TP212371	GBS-SNP	7	67.546	G	R	R	A	G	G	G	R	R	R	G	A	R	A	R	G	G	A	A	G	R	R	R	R	G	R	G	R	R	A	R	G	R	G	A	A	G	G	G	R	G	R	R	G	R
1198	TP156794	GBS-SNP	7	67.816	G	K	K	T	G	G	G	K	K	K	G	T	T	T	K	G	G	T	T	G	K	K	K	K	G	K	G	K	K	T	T	T	K	K	K	T	G	G	G	K	G	K	T	G	K
1199	TP207893	GBS-SNP	7	68.27	T	Y	Y	C	Y	T	T	C	C	Y	T	C	Y	C	C	T	T	C	C	T	Y	Y	C	Y	T	Y	T	Y	Y	C	C	T	Y	Y	C	C	T	T	T	Y	T	Y	C	T	Y
1200	TP271417	GBS-SNP	7	68.775	T	Y	Y	C	T	T	T	C	Y	Y	T	C	Y	C	Y	T	T	C	C	T	Y	Y	Y	Y	T	Y	T	Y	Y	C	C	T	Y	T	C	C	T	T	T	Y	T	T	C	T	Y
1201	TP345405	GBS-SNP	7	69.102	C	Y	Y	T	C	C	C	Y	Y	Y	C	T	Y	T	Y	C	C	T	T	C	Y	N	T	Y	C	Y	C	Y	Y	T	T	C	Y	C	T	T	C	C	C	Y	C	Y	T	C	T
1202	TP179950	GBS-SNP	7	69.366	C	M	M	A	C	C	C	M	M	M	C	A	M	A	A	C	C	A	M	C	M	C	M	M	C	M	C	M	M	A	A	C	M	M	A	A	C	C	C	M	C	M	A	C	M
1203	TP232454	GBS-SNP	7	69.525	G	A	R	A	G	R	G	R	R	R	G	A	G	A	A	G	G	A	A	G	R	R	R	R	G	A	G	A	R	A	A	G	R	G	A	A	G	G	G	R	G	R	A	G	R
1204	TP189458	GBS-SNP	7	69.663	T	Y	Y	C	T	T	T	C	Y	Y	T	C	Y	C	Y	T	T	C	C	T	T	Y	Y	Y	T	Y	T	Y	Y	C	C	T	T	Y	C	C	T	T	T	Y	T	Y	C	T	Y
1205	TP318718	GBS-SNP	7	69.856	G	S	S	C	G	G	G	S	S	S	G	C	S	C	S	G	G	C	C	G	C	S	S	S	G	S	G	S	S	C	C	G	S	S	C	C	G	G	G	C	G	S	C	G	C
1206	TP340134	GBS-SNP	7	70.051	C	S	S	G	C	C	C	S	S	S	C	G	S	G	S	C	C	G	G	C	S	S	S	S	C	S	C	S	S	G	G	C	S	S	G	G	S	C	C	S	C	S	G	C	S
1207	TP351135	GBS-SNP	7	70.207	C	S	S	G	C	C	C	G	S	S	C	G	S	G	S	C	C	G	G	C	S	S	S	S	C	S	C	S	S	G	G	C	S	S	G	G	C	C	C	S	C	G	G	C	S
1208	TP343524	GBS-SNP	7	70.379	G	S	S	C	S	G	G	S	S	S	G	S	S	C	S	G	G	C	C	G	S	S	S	S	G	S	G	S	S	C	C	G	S	S	C	C	G	G	G	S	G	S	C	G	S
1209	TP220614	GBS-SNP	7	70.669	A	M	M	C	A	A	A	M	M	M	A	C	M	C	M	A	A	M	C	A	M	M	M	C	A	M	A	M	M	C	C	A	M	M	C	C	A	A	A	M	A	M	C	A	M
1210	TP128667	GBS-SNP	7	70.845	S	S	S	C	G	G	G	S	S	S	G	C	N	C	S	G	G	C	C	G	S	S	S	S	G	G	G	S	S	C	C	G	S	C	C	C	G	G	G	S	G	S	C	G	S
1211	TP133438	GBS-SNP	7	71.087	Y	Y	Y	T	C	C	C	Y	Y	Y	C	T	Y	T	Y	C	C	T	T	C	Y	C	Y	Y	C	Y	C	Y	Y	T	T	C	Y	Y	Y	T	C	C	C	Y	C	Y	Y	C	Y
1212	TP137738	GBS-SNP	7	71.22	S	C	S	G	C	C	C	S	S	S	C	G	S	G	S	C	C	G	G	C	S	S	S	S	C	S	C	S	S	G	G	C	S	S	G	G	C	C	C	S	C	S	G	C	S
1213	TP24760	GBS-SNP	7	71.491	G	R	R	A	G	G	G	R	R	R	G	A	R	A	R	G	G	R	A	G	R	R	R	R	G	R	G	R	R	A	A	G	R	R	A	A	G	G	G	R	G	R	A	G	R
1214	TP342808	GBS-SNP	7	71.602	C	Y	Y	T	Y	C	C	T	Y	Y	C	T	Y	T	C	C	C	T	T	C	Y	Y	Y	Y	C	Y	C	Y	Y	T	T	C	C	Y	T	T	C	C	C	Y	C	Y	T	C	Y
1215	TP352288	GBS-SNP	7	71.747	T	K	K	G	K	T	T	K	K	T	T	G	K	G	K	T	T	G	G	T	K	K	T	K	T	K	T	K	K	G	G	T	K	K	G	G	T	T	T	K	T	K	G	T	K
1216	TP360510	GBS-SNP	7	71.913	C	G	S	G	C	C	C	S	S	S	C	G	S	G	S	C	C	G	G	C	S	S	S	S	C	S	C	S	S	G	G	C	S	S	G	G	C	C	C	S	C	S	G	C	S
1217	TP158248	GBS-SNP	7	72.017	C	S	S	G	C	C	C	S	S	S	C	G	S	G	S	C	C	G	G	C	S	S	S	S	C	S	C	S	S	G	G	C	S	S	G	G	C	C	C	S	C	S	G	C	S
1218	TP289098	GBS-SNP	7	72.181	C	M	M	A	C	C	C	M	M	M	C	A	M	A	C	C	C	A	A	C	M	M	M	M	C	M	C	M	M	A	A	C	M	M	A	A	C	C	C	M	C	M	A	C	M
1219	TP126740	GBS-SNP	7	72.351	A	W	W	T	W	A	A	W	W	W	A	T	W	T	W	A	A	T	T	A	W	W	W	W	A	W	A	W	W	T	T	A	W	W	T	T	A	A	A	W	A	W	T	A	W
1220	TP117736	GBS-SNP	7	72.445	G	S	S	C	S	G	G	S	S	S	G	C	S	C	S	G	G	C	C	G	S	S	S	S	G	S	G	S	S	C	C	G	S	S	C	C	G	G	G	S	G	S	C	G	S
1221	TP191714	GBS-SNP	7	72.636	G	S	S	C	S	G	G	S	S	S	G	C	S	C	S	G	G	C	C	G	S	S	S	S	G	S	G	S	S	C	C	G	S	C	C	C	G	G	G	S	G	C	C	G	S
1222	TP101434	GBS-SNP	7	72.706	C	Y	Y	T	C	C	C	Y	Y	Y	C	T	Y	T	Y	C	C	T	T	C	Y	Y	Y	Y	C	Y	C	Y	Y	T	T	C	Y	T	T	T	C	C	C	Y	C	Y	T	C	Y
1223	TP146972	GBS-SNP	7	72.775	A	M	M	C	A	A	A	M	M	M	A	C	M	C	M	A	A	C	C	A	M	M	M	M	A	M	A	M	M	C	C	A	M	M	C	C	A	A	A	M	A	M	C	A	M
1224	TP258002	GBS-SNP	7	72.845	T	W	W	A	T	N	T	W	W	W	T	A	W	A	W	T	T	A	A	T	W	W	W	W	T	W	T	W	W	A	A	T	W	W	A	A	T	T	T	W	T	W	A	T	W
1225	GG_contig11782_2560	EST-derived SNP	7	72.893	G	R	R	A	G	G	G	R	R	R	G	A	R	A	R	G	G	A	A	G	R	R	R	R	G	R	G	R	R	A	A	G	R	R	A	A	G	G	G	R	G	R	A	G	R
1226	GG_contig14426_671	EST-derived SNP	7	72.949	T	Y	Y	C	T	T	T	Y	Y	Y	T	C	Y	C	Y	T	T	C	C	T	Y	Y	Y	Y	T	Y	T	Y	Y	C	C	T	Y	Y	C	C	T	T	T	Y	T	Y	C	T	Y
1227	TP156194	GBS-SNP	7	73.097	G	R	R	R	G	G	G	R	R	R	G	A	R	A	R	G	G	A	A	G	R	G	R	R	G	R	G	R	R	A	A	G	R	R	A	A	G	G	G	R	G	R	A	G	R
1228	bcpt1223	genomic SSR	7	73.221	114/114	114/128	114/128	128/128	114/128	114/114	114/114	114/128	114/128	114/128	114/114	128/128	114/128	128/128	114/128	114/114	114/114	128/128	128/128	114/114	114/128	114/128	114/128	114/128	114/114	114/128	114/114	114/128	114/128	128/128	128/128	114/114	114/128	114/128	128/128	128/128	114/114	114/114	114/114	114/128	114/114	114/128	128/128	114/114	114/128
1229	TP11771	GBS-SNP	7	73.39	G	K	K	K	K	G	G	K	K	K	G	T	K	T	K	G	G	T	T	G	K	K	K	K	G	K	G	K	K	T	T	G	K	K	T	T	G	G	G	K	G	K	T	G	G
1230	TP124823	GBS-SNP	7	73.485	A	R	R	G	R	A	A	R	R	R	A	G	R	G	R	A	A	G	G	A	R	R	R	R	A	R	A	R	R	G	G	A	R	R	G	G	A	A	A	R	A	R	G	A	R
1231	TP19446	GBS-SNP	7	73.679	T	Y	Y	C	Y	T	T	Y	Y	Y	T	C	Y	C	Y	T	N	C	C	T	Y	Y	Y	Y	T	Y	T	Y	C	C	C	T	Y	Y	C	C	T	T	T	Y	T	Y	C	T	Y
1232	TP63772	GBS-SNP	7	73.813	C	M	M	A	M	C	C	M	M	M	C	A	M	A	A	C	C	A	A	C	M	M	M	M	C	M	C	M	M	A	A	C	M	M	A	A	C	C	C	M	C	M	A	C	M
1233	TP254995	GBS-SNP	7	73.973	T	K	K	K	K	T	T	K	K	K	T	G	K	G	K	T	T	G	G	T	K	K	K	K	T	K	T	K	K	G	G	T	K	K	G	G	T	T	T	K	T	K	G	T	K
1234	TP188219	GBS-SNP	7	74.13	G	R	R	A	R	G	G	R	R	R	G	A	R	A	R	G	R	A	A	G	R	R	R	R	G	R	G	R	R	A	A	G	R	G	R	A	G	G	G	R	G	R	A	G	R
1235	TP104615	GBS-SNP	7	74.25	G	A	R	A	G	G	G	R	R	R	G	A	R	A	R	G	G	A	A	G	R	R	R	R	G	R	G	R	R	A	A	G	A	G	A	A	G	G	G	R	G	R	A	G	R
1236	TP23560	GBS-SNP	7	74.384	C	Y	Y	T	C	C	C	Y	Y	Y	C	T	Y	T	Y	C	C	T	T	C	Y	Y	Y	Y	C	Y	C	Y	Y	T	T	C	T	T	T	T	C	C	C	T	C	C	T	C	Y
1237	TP282066	GBS-SNP	7	74.605	T	W	W	A	W	W	T	W	W	W	T	A	W	A	W	T	T	A	W	T	T	W	W	W	T	W	T	W	W	A	A	T	W	A	A	A	T	T	T	W	T	T	A	T	W
1238	GG_contig18350_328	EST-derived SNP	7	74.794	A	R	R	G	R	A	A	R	R	R	A	G	R	G	R	A	A	G	G	A	R	R	R	R	A	R	A	R	R	G	R	A	R	R	G	G	A	A	R	R	A	R	G	A	R
1239	TP162042	GBS-SNP	7	74.932	T	Y	Y	C	Y	T	T	Y	Y	Y	T	C	Y	C	T	T	T	C	C	T	T	Y	Y	Y	T	Y	T	Y	Y	C	Y	T	Y	T	C	C	T	T	T	Y	T	C	C	T	Y
1240	TP167070	GBS-SNP	7	75.369	A	R	R	G	R	A	A	R	R	R	A	G	R	G	R	A	A	G	G	A	R	R	R	R	A	A	A	R	R	G	R	A	R	G	G	G	A	A	G	R	A	R	G	A	R
1241	TP218440	GBS-SNP	7	75.509	T	Y	Y	C	C	T	T	Y	Y	Y	T	C	Y	C	Y	T	T	C	C	T	Y	Y	Y	Y	T	Y	T	Y	Y	C	Y	T	Y	Y	Y	C	T	T	Y	Y	T	Y	C	T	Y
1242	TP118100	GBS-SNP	7	75.716	C	S	S	G	S	C	C	S	S	S	C	G	S	G	S	C	C	G	G	C	S	S	G	S	C	S	C	S	S	G	S	C	S	C	G	G	C	C	S	S	C	C	G	C	S
1243	TP276785	GBS-SNP	7	75.962	A	R	R	G	R	A	A	A	R	R	A	G	R	G	R	A	A	G	G	A	R	G	R	R	A	R	A	R	R	R	R	A	R	R	G	G	A	A	R	R	A	R	G	A	R
1244	TP253252	GBS-SNP	7	76.433	G	R	R	A	R	G	G	R	G	R	G	A	R	A	R	G	G	A	A	G	R	R	R	R	G	R	G	R	R	A	R	G	R	R	A	A	G	G	G	R	G	R	A	G	R
1245	GG_contig03714_552	EST-derived SNP	7	76.592	C	M	M	A	M	C	C	M	C	M	C	A	M	A	M	C	C	A	A	C	M	M	M	M	C	M	C	M	M	A	M	C	M	M	A	A	C	C	M	M	C	M	A	C	M
1246	TP199915	GBS-SNP	7	76.717	T	C	Y	C	C	T	Y	T	T	Y	T	C	Y	C	Y	T	T	C	C	T	Y	Y	Y	Y	T	Y	T	Y	Y	C	Y	T	C	Y	C	C	T	T	Y	Y	T	Y	C	T	Y
1247	TP263905	GBS-SNP	7	77.039	T	K	K	G	K	T	T	K	T	K	T	G	K	G	K	K	T	G	G	T	K	K	K	K	T	K	T	K	K	G	K	T	T	K	G	G	T	T	K	K	T	K	G	T	K
1248	TP158090	GBS-SNP	7	77.413	T	Y	Y	Y	Y	N	T	Y	T	Y	T	C	Y	C	Y	T	T	C	C	T	Y	Y	Y	Y	T	Y	T	Y	Y	C	Y	T	Y	Y	C	C	T	T	Y	Y	T	Y	C	T	T
1249	GG_contig18348_729	EST-derived SNP	7	77.676	T	Y	Y	C	Y	T	T	Y	T	Y	T	C	Y	C	Y	T	T	C	C	T	Y	Y	Y	Y	T	Y	T	Y	Y	C	Y	T	Y	Y	C	C	T	T	Y	Y	T	Y	C	T	Y
1250	TP199769	GBS-SNP	7	77.739	A	R	R	G	R	A	A	R	A	R	A	G	R	G	R	A	A	G	G	A	R	R	R	R	A	R	A	R	R	G	R	A	R	R	G	G	A	A	R	R	A	R	G	A	R
1251	TP305573	GBS-SNP	7	77.963	T	W	W	A	A	T	T	W	T	W	T	A	W	A	W	T	T	A	A	T	W	W	W	W	T	W	T	W	W	A	W	T	A	W	A	A	T	T	W	W	T	W	A	T	W
1252	TP45585	GBS-SNP	7	78.136	C	C	Y	N	C	C	C	C	C	Y	C	T	Y	T	Y	C	C	T	T	C	Y	Y	Y	Y	C	C	C	Y	Y	T	Y	C	Y	Y	T	T	C	C	Y	Y	C	Y	T	C	Y
1253	TP100452	GBS-SNP	7	78.292	T	T	Y	C	Y	T	T	Y	T	Y	T	C	Y	C	Y	T	T	C	C	T	Y	Y	Y	Y	T	Y	T	Y	Y	C	Y	T	Y	Y	C	C	T	T	Y	C	T	Y	C	T	Y
1254	TP57514	GBS-SNP	7	78.401	C	Y	Y	T	Y	C	C	Y	C	Y	C	T	Y	T	Y	C	C	T	T	C	Y	Y	Y	Y	C	Y	C	Y	Y	T	Y	C	Y	Y	T	T	C	C	Y	Y	C	Y	T	C	Y
1255	TP338935	GBS-SNP	7	78.545	C	M	M	M	C	C	C	C	C	M	C	A	M	A	M	C	C	A	A	C	M	C	M	M	C	M	C	M	M	A	M	C	M	M	A	A	C	C	C	M	C	M	A	C	M
1256	TP174987	GBS-SNP	7	78.801	G	R	R	A	R	G	G	R	G	R	G	A	R	A	R	G	G	A	A	G	R	R	R	R	G	R	G	R	R	A	R	G	R	R	R	A	G	G	R	R	G	R	A	G	R
1257	TP236525	GBS-SNP	7	79.123	T	Y	Y	C	Y	T	T	Y	T	Y	T	C	T	C	Y	T	T	C	C	T	Y	T	Y	Y	T	Y	T	Y	Y	C	Y	T	Y	N	C	C	T	T	Y	Y	T	Y	C	T	Y
1258	TP66151	GBS-SNP	7	79.404	G	S	C	C	S	G	G	S	G	S	G	C	S	C	G	G	G	C	C	G	S	S	S	S	G	S	G	C	G	C	S	G	S	S	C	C	G	G	S	S	G	S	C	G	S
1259	TP45782	GBS-SNP	7	79.646	A	A	M	C	M	A	A	M	A	M	A	M	M	C	M	A	A	C	C	A	M	M	M	M	A	M	A	M	M	C	M	A	M	C	C	C	A	A	M	M	A	M	C	A	M
1260	TP82920	GBS-SNP	7	79.812	T	T	W	A	W	T	N	W	T	W	T	A	A	A	A	T	T	A	A	T	W	W	W	W	T	W	T	W	W	A	W	T	W	W	A	A	T	T	W	W	T	W	A	T	W
1261	TP232990	GBS-SNP	7	80.057	C	T	Y	T	Y	C	C	Y	C	Y	C	T	Y	T	Y	C	C	T	T	C	Y	C	C	Y	C	Y	C	Y	Y	T	Y	C	Y	T	T	T	C	C	Y	Y	Y	Y	T	C	Y
1262	TP30297	GBS-SNP	7	80.247	A	G	R	G	R	A	A	R	A	R	A	G	G	G	R	A	A	G	G	A	R	R	R	R	A	R	A	R	A	G	R	A	R	R	G	G	A	A	R	R	A	G	G	A	R
1263	TP3856	GBS-SNP	7	80.395	T	Y	Y	C	T	T	T	T	T	Y	T	C	Y	C	Y	T	T	C	C	T	Y	Y	Y	Y	T	T	T	Y	T	C	Y	T	Y	Y	C	C	T	T	C	Y	T	C	C	T	Y
1264	TP204500	GBS-SNP	7	80.65	C	Y	Y	T	Y	C	C	Y	C	Y	Y	T	Y	T	Y	C	C	T	T	C	C	Y	T	Y	C	Y	C	Y	Y	T	Y	C	Y	Y	T	T	C	C	Y	Y	C	T	T	C	Y
1265	TP72815	GBS-SNP	7	80.903	G	A	R	A	R	G	G	G	G	R	G	A	R	A	R	G	G	A	A	G	A	G	R	R	G	R	G	R	R	A	A	G	G	R	A	A	G	G	R	R	G	A	A	G	R
1266	TP380906	GBS-SNP	7	81.141	G	R	R	A	R	G	G	G	G	R	G	A	R	A	R	G	G	A	A	G	R	R	R	R	G	R	G	R	G	A	A	G	A	R	A	A	G	G	R	R	R	R	A	G	R
1267	TP27277	GBS-SNP	7	81.332	C	M	M	A	M	C	C	C	C	M	C	A	M	A	M	C	C	A	A	C	M	M	M	M	C	M	C	M	A	A	M	C	M	C	A	A	C	C	A	M	C	M	A	C	M
1268	TP100716	GBS-SNP	7	81.596	T	K	K	G	K	T	T	K	T	K	T	G	K	G	K	T	T	G	G	T	K	K	T	K	T	K	T	K	T	G	K	T	K	K	G	G	T	T	K	K	T	K	G	T	K
1269	TP403011	GBS-SNP	7	81.781	C	M	C	A	M	C	C	C	C	M	C	A	M	A	M	C	C	A	A	C	M	A	M	M	C	N	C	A	M	A	M	C	M	A	A	A	C	C	M	C	C	M	A	C	C
1270	TP236207	GBS-SNP	7	81.932	T	Y	Y	C	Y	T	T	Y	T	Y	T	C	C	C	Y	T	T	C	C	T	Y	Y	C	Y	T	Y	T	Y	Y	C	C	T	Y	Y	C	C	T	T	Y	Y	T	T	C	T	Y
1271	TP188619	GBS-SNP	7	82.254	C	Y	Y	T	Y	C	C	Y	C	Y	C	T	Y	T	Y	C	C	T	T	C	C	Y	Y	C	C	Y	C	Y	Y	T	T	C	T	Y	T	T	C	C	Y	Y	C	C	T	C	Y
1272	TP104739	GBS-SNP	7	82.442	A	M	M	C	C	A	A	M	A	M	A	C	C	C	M	M	A	C	C	A	M	M	M	C	A	M	A	M	M	C	M	A	M	M	C	C	A	A	M	M	A	M	C	A	M
1273	TP68225	GBS-SNP	7	82.856	A	R	R	G	R	A	A	R	A	R	A	G	R	G	R	A	A	G	G	A	A	R	G	R	A	R	A	R	R	G	R	A	R	G	G	G	A	A	R	R	A	A	G	A	R
1274	TP259972	GBS-SNP	7	83.035	C	Y	Y	T	Y	C	C	Y	C	Y	C	T	Y	T	Y	C	C	T	T	C	T	C	Y	Y	C	Y	C	Y	T	T	Y	C	Y	T	T	Y	C	C	Y	Y	C	C	T	C	Y
1275	TP592845	GBS-SNP	7	83.3	A	A	W	T	W	A	A	W	A	W	A	T	T	T	W	A	A	T	T	A	W	T	W	W	A	W	A	W	T	T	W	A	W	T	T	T	A	A	A	W	A	A	T	A	W
1276	TP108434	GBS-SNP	7	83.581	A	R	R	G	G	R	R	R	A	R	A	G	R	G	R	A	A	G	G	A	G	R	R	R	A	R	A	R	R	G	R	A	R	G	G	G	A	A	R	R	A	A	G	A	G
1277	TP344514	GBS-SNP	7	83.841	C	S	S	N	S	C	C	S	C	S	C	G	C	G	S	C	C	G	G	C	S	S	S	S	C	S	C	S	S	G	S	C	S	S	G	G	C	C	S	S	C	S	G	C	S
1278	TP111864	GBS-SNP	7	84.297	A	M	M	M	M	A	A	A	A	M	A	C	M	C	C	A	A	C	C	A	M	M	M	M	A	M	A	C	M	C	M	A	M	M	C	C	A	A	M	M	A	M	C	A	M
1279	TP227622	GBS-SNP	7	85.123	G	K	K	T	K	G	G	K	G	K	G	T	T	T	K	G	G	T	T	G	T	K	K	K	G	K	G	K	K	T	K	G	K	T	T	T	G	G	K	T	G	G	T	G	K
1280	TP344324	GBS-SNP	7	86.139	A	M	C	C	M	A	A	M	A	M	A	C	M	C	M	A	A	C	C	A	M	M	M	M	A	M	A	M	C	C	A	A	M	M	C	C	A	M	A	M	A	C	C	A	M
1281	TP99598	GBS-SNP	7	86.962	A	R	G	G	R	A	A	R	A	R	A	G	R	G	R	A	A	G	G	A	R	R	R	R	A	R	A	R	G	G	A	A	R	A	G	G	A	A	R	R	A	G	G	A	R
1282	TP102502	GBS-SNP	7	87.671	T	C	C	C	Y	T	T	Y	T	Y	T	C	Y	C	Y	T	T	C	C	T	T	Y	Y	Y	T	Y	T	Y	C	C	T	T	Y	T	C	C	T	T	Y	Y	T	C	C	T	Y
1283	TP34860	GBS-SNP	7	95.172	C	T	T	T	Y	C	Y	C	C	Y	C	Y	Y	T	Y	C	C	T	T	C	Y	C	Y	Y	Y	Y	Y	T	T	T	C	Y	Y	Y	T	T	C	C	Y	Y	Y	T	Y	Y	Y
1284	TP520737	GBS-SNP	7	95.943	G	C	C	C	S	G	G	G	G	S	G	S	S	C	S	G	G	C	C	G	S	G	S	S	S	S	S	C	C	C	G	S	S	N	C	C	G	G	S	S	G	C	S	S	S
1285	TP70191	GBS-SNP	7	96.872	C	T	T	T	C	C	Y	C	C	Y	C	Y	Y	T	Y	C	C	T	T	C	Y	C	Y	Y	Y	Y	Y	T	T	T	C	Y	Y	C	T	T	C	C	Y	Y	Y	T	Y	Y	Y
1286	TP343168	GBS-SNP	7	98.299	C	G	G	G	S	C	S	C	C	S	C	S	G	G	S	C	C	G	G	C	S	C	G	S	S	S	S	G	G	G	C	S	S	G	G	G	N	C	S	S	S	G	S	S	S
1287	TP270175	GBS-SNP	7	99.968	A	G	G	G	R	A	G	A	A	G	A	G	R	G	G	A	R	G	G	A	A	A	R	R	R	R	R	G	G	G	A	R	R	R	G	G	A	A	R	R	R	G	R	R	R
1288	TP32743	GBS-SNP	7	100.967	T	C	C	C	Y	T	Y	T	T	C	T	Y	Y	C	Y	Y	Y	C	C	T	Y	T	T	Y	Y	Y	Y	C	C	C	T	Y	Y	Y	C	C	Y	T	Y	Y	T	C	C	Y	Y
1289	bcpt2532	genomic SSR	7	101.61	146/146	153/153	153/153	153/153	146/153	146/146	146/153	146/146	146/146	146/153	146/146	146/153	146/153	153/153	146/153	146/153	146/153	153/153	153/153	146/146	146/153	146/146	146/153	146/153	146/153	146/153	146/153	153/153	153/153	153/153	146/146	146/153	146/153	146/153	153/153	153/153	146/153	146/146	146/153	146/153	146/153	153/153	146/153	146/153	146/153
1290	TP17953	GBS-SNP	7	102.572	T	C	C	C	Y	T	Y	T	T	C	T	Y	Y	C	Y	Y	Y	C	C	T	Y	T	C	Y	Y	Y	Y	C	C	C	T	Y	Y	Y	C	C	C	T	Y	Y	T	C	Y	T	T
1291	TP54156	GBS-SNP	7	103.805	C	A	A	A	M	C	M	C	C	A	C	M	M	A	M	M	M	A	A	C	M	C	M	M	C	M	M	A	A	A	C	M	M	M	A	A	M	C	M	M	M	A	M	M	M
1292	TP259700	GBS-SNP	7	105.456	T	C	C	C	Y	T	Y	T	T	C	T	Y	Y	C	Y	Y	C	C	C	T	Y	T	Y	Y	C	Y	Y	C	C	C	T	Y	Y	Y	C	C	Y	T	Y	Y	T	C	Y	Y	C
1293	TP242509	GBS-SNP	7	109.725	T	G	K	G	K	T	K	T	T	G	T	T	K	G	K	K	K	G	G	T	K	T	K	K	K	K	K	G	G	G	T	K	T	G	G	G	K	T	K	K	K	G	K	K	T
1294	TP88810	GBS-SNP	7	110.599	G	A	G	A	R	G	R	G	G	A	G	R	A	A	R	R	A	A	A	G	G	G	R	R	R	R	R	A	A	A	G	R	G	A	A	A	R	G	R	R	A	A	R	R	R
1295	TP141774	GBS-SNP	7	114.655	G	A	G	A	R	G	R	G	G	A	G	R	R	A	R	A	R	A	A	G	A	G	R	R	R	R	G	A	A	A	G	R	G	A	A	A	R	G	R	A	R	A	R	R	R
1296	TP112188	GBS-SNP	7	115.587	A	G	G	G	R	A	R	A	A	G	A	R	R	G	R	G	G	G	G	A	G	A	R	R	R	R	R	G	G	G	A	R	A	G	G	G	R	A	R	G	R	G	G	R	R
1297	TP328599	GBS-SNP	7	117.285	A	G	R	A	R	R	G	N	A	G	A	A	R	G	A	G	A	G	G	A	G	R	R	R	R	R	R	G	G	G	A	R	A	R	R	G	R	A	R	G	R	G	R	R	R
1298	TP4985	GBS-SNP	7	118.251	A	C	M	M	M	C	M	A	A	C	A	M	M	C	M	C	M	C	C	A	C	A	M	M	M	M	C	C	C	C	A	M	A	M	C	C	M	A	M	C	M	C	M	M	M
1299	TP67865	GBS-SNP	7	120.509	T	C	Y	Y	C	C	Y	T	Y	C	T	Y	Y	C	Y	C	Y	C	C	T	C	T	Y	Y	Y	Y	Y	C	C	C	T	Y	T	Y	Y	C	Y	T	Y	C	Y	C	Y	Y	Y
1300	TP19422	GBS-SNP	7	120.988	C	T	Y	T	Y	T	Y	C	Y	T	C	Y	Y	T	Y	T	T	T	T	C	Y	C	Y	Y	Y	Y	Y	T	T	T	C	Y	C	Y	Y	T	Y	C	Y	T	Y	T	Y	Y	Y
1301	TP204119	GBS-SNP	7	121.925	C	G	G	G	S	S	C	C	S	G	C	S	S	G	S	G	C	G	S	S	S	C	S	S	S	S	S	G	G	G	C	C	S	S	S	G	S	C	S	G	C	G	S	G	S
1302	TP512334	GBS-SNP	7	122.964	A	T	W	W	W	W	W	A	W	T	A	W	W	T	W	T	A	T	T	W	W	A	W	W	A	W	A	T	T	T	A	W	A	W	W	T	W	A	W	T	W	T	W	A	W
1303	TP252344	GBS-SNP	7	124.327	T	C	Y	C	Y	Y	T	T	Y	C	T	Y	Y	C	T	C	Y	C	C	Y	Y	T	Y	Y	Y	Y	Y	C	C	C	T	Y	T	Y	Y	C	Y	T	Y	C	Y	C	Y	Y	Y
1304	TP32844	GBS-SNP	7	125.193	R	A	G	A	R	R	R	G	R	A	G	R	R	A	R	A	R	A	A	R	R	G	R	R	R	R	R	A	A	A	G	G	G	G	R	A	R	G	R	A	R	A	R	R	R
1305	TP246065	GBS-SNP	7	126.06	G	T	K	K	K	K	G	G	K	T	G	K	K	T	K	T	K	T	T	K	K	G	G	K	K	K	K	T	T	T	G	K	G	K	K	T	K	G	G	T	G	T	G	K	K
1306	TP345245	GBS-SNP	7	127.386	C	G	S	S	S	C	S	C	S	S	S	G	S	G	S	G	S	G	G	S	S	C	S	C	S	S	G	G	G	G	C	G	C	S	S	S	S	C	S	G	G	G	S	S	S
1307	TP66433	GBS-SNP	7	128.202	A	G	R	R	R	R	R	A	R	G	A	R	R	G	R	G	A	G	G	R	R	A	R	R	R	R	R	G	G	G	A	R	A	A	R	G	R	A	G	G	R	G	R	R	R
1308	TP112764	GBS-SNP	7	129.308	A	G	R	R	R	R	G	A	A	R	R	R	R	G	G	G	G	G	G	R	G	A	R	R	R	R	R	G	G	G	A	R	A	R	R	G	R	A	R	G	R	G	A	R	R
1309	TP22408	GBS-SNP	7	130.203	C	G	S	C	C	S	C	C	S	S	S	S	C	G	S	G	S	G	G	S	S	C	G	S	S	S	S	G	G	G	C	S	C	C	S	S	C	C	S	G	S	S	S	S	S
1310	TP960	GBS-SNP	7	130.903	T	C	T	T	Y	T	Y	T	Y	C	T	Y	Y	C	Y	C	Y	C	C	Y	Y	T	Y	T	Y	Y	C	C	C	C	T	Y	T	Y	Y	Y	Y	T	Y	C	Y	C	Y	Y	Y
1311	TP276402	GBS-SNP	7	131.905	G	A	A	R	R	A	R	G	R	R	G	R	R	A	G	A	A	A	A	R	R	G	R	R	R	R	R	R	A	A	G	R	G	R	R	R	R	G	R	A	R	A	R	R	R
1312	TP259265	GBS-SNP	7	132.537	T	G	T	K	K	K	G	T	K	K	K	K	K	G	K	G	K	G	G	K	K	T	G	K	K	K	K	G	G	G	T	K	T	K	K	K	G	T	K	G	G	G	K	K	K
1313	TP240154	GBS-SNP	7	133.198	C	T	Y	Y	Y	Y	T	C	Y	Y	C	Y	Y	T	T	T	Y	T	T	Y	Y	C	Y	Y	Y	Y	Y	T	T	T	C	Y	C	Y	Y	Y	Y	C	Y	T	Y	T	Y	C	Y
1314	TP49558	GBS-SNP	7	133.92	G	N	K	K	K	T	K	G	K	K	K	K	K	T	K	T	K	T	T	K	K	G	K	K	K	K	T	T	T	T	G	K	G	K	K	K	K	G	K	T	K	T	K	K	K
1315	TP240155	GBS-SNP	7	134.296	A	G	R	R	R	R	R	A	R	R	R	R	A	R	R	G	R	G	G	R	R	R	R	R	R	R	R	G	G	G	A	R	A	R	R	R	A	A	R	G	R	G	R	R	R
1316	TP325549	GBS-SNP	7	134.924	C	T	Y	Y	Y	Y	Y	C	C	Y	Y	Y	C	T	Y	T	Y	T	T	Y	Y	C	Y	Y	Y	Y	Y	T	T	T	C	Y	C	C	Y	Y	Y	C	Y	T	Y	T	Y	Y	Y
1317	TP259266	GBS-SNP	7	135.182	T	C	Y	Y	Y	Y	Y	T	Y	Y	Y	Y	Y	C	C	C	Y	C	C	Y	Y	T	Y	Y	Y	Y	Y	C	C	C	T	Y	T	Y	Y	Y	Y	Y	Y	C	Y	C	Y	Y	Y
1318	TP12740	GBS-SNP	7	135.655	A	C	M	M	M	A	M	A	M	M	M	M	M	C	C	C	C	C	C	M	M	A	M	M	M	M	M	C	C	C	A	M	A	C	C	M	M	A	A	C	C	C	M	M	M
1319	TP53963	GBS-SNP	7	136.298	C	N	S	S	S	S	S	C	S	S	S	S	S	G	S	G	C	G	G	S	S	C	S	S	S	S	G	G	G	G	C	S	C	S	S	S	S	C	S	G	G	S	S	S	S
1320	GG_contig14331_1401	EST-derived SNP	7	136.712	T	C	Y	Y	Y	Y	Y	T	Y	Y	Y	Y	Y	C	Y	C	Y	C	C	Y	Y	T	Y	Y	Y	Y	Y	C	C	C	T	Y	T	Y	Y	Y	Y	T	Y	C	Y	C	Y	Y	Y
1321	TP119558	GBS-SNP	7	137.201	A	G	R	R	R	R	R	A	R	R	R	R	R	G	R	G	R	G	G	R	R	A	R	R	R	R	R	G	G	G	A	R	A	R	R	R	R	A	A	G	R	G	R	R	R
1322	TP294375	GBS-SNP	7	137.671	G	T	K	K	K	K	G	G	K	K	K	K	K	T	K	T	K	T	T	K	K	G	K	K	G	K	T	T	T	T	G	T	G	K	K	K	G	G	K	K	K	T	K	K	K
1323	TP268980	GBS-SNP	7	138.367	G	A	R	G	R	R	R	G	R	R	R	R	R	A	R	A	R	A	A	R	R	R	R	A	G	R	R	A	A	A	G	R	G	R	R	R	R	G	R	A	R	A	R	R	R
1324	TP243241	GBS-SNP	7	138.929	T	A	W	W	W	W	W	T	A	W	W	W	W	A	W	A	W	A	A	W	W	T	A	W	T	W	W	A	A	A	T	W	T	W	W	W	T	T	W	A	W	A	T	W	N
1325	TP251754	GBS-SNP	7	139.351	C	A	A	M	M	M	M	C	M	M	M	M	M	A	M	A	M	A	A	M	M	C	M	M	M	M	M	A	A	A	C	M	C	C	M	M	M	C	M	A	M	A	M	M	M
1326	TP19404	GBS-SNP	7	140.212	G	A	A	R	R	R	R	N	R	R	R	R	R	A	R	A	R	A	A	R	R	G	R	R	R	R	R	A	A	A	G	A	G	A	R	G	R	G	R	A	R	A	R	R	R
1327	TP100976	GBS-SNP	7	140.781	C	A	A	M	M	M	C	C	M	M	M	M	M	A	M	A	M	A	A	M	M	C	M	M	C	M	C	A	A	A	C	C	C	M	M	M	C	C	M	A	M	A	M	M	M
1328	TP281740	GBS-SNP	7	141.373	A	C	C	M	M	M	M	A	C	M	M	M	M	C	M	C	M	C	C	M	M	A	M	M	M	M	M	C	C	C	A	M	A	A	M	M	A	A	M	C	M	C	M	M	M
1329	TP109221	GBS-SNP	7	142.106	A	G	G	R	R	R	R	A	G	R	R	R	G	G	R	G	R	G	G	R	R	A	R	R	R	A	R	G	G	G	A	R	A	R	R	R	R	A	R	G	R	G	R	R	R
1330	TP11183	GBS-SNP	7	142.554	G	A	A	R	R	R	R	G	A	R	G	R	R	A	R	A	R	A	A	R	R	G	R	R	R	G	R	A	A	A	G	R	G	R	R	R	R	G	R	A	R	A	R	R	R
1331	TP181470	GBS-SNP	7	143.148	T	C	C	C	Y	Y	Y	T	C	Y	Y	Y	Y	C	Y	C	Y	C	C	Y	C	Y	Y	Y	Y	T	Y	C	C	C	T	Y	T	Y	Y	Y	Y	T	Y	C	Y	C	Y	Y	Y
1332	TP58866	GBS-SNP	7	143.632	C	T	T	Y	Y	Y	Y	C	T	Y	Y	Y	Y	T	T	T	T	T	T	Y	Y	C	Y	C	Y	C	Y	T	T	T	C	Y	C	Y	Y	Y	Y	C	Y	T	Y	T	Y	Y	Y
1333	TP288656	GBS-SNP	7	144.61	G	A	A	R	R	R	A	G	A	R	R	R	R	A	R	A	R	A	A	R	R	G	R	R	R	G	G	A	A	A	G	R	G	G	R	R	R	G	R	A	R	A	R	A	R
1334	TP198482	GBS-SNP	7	145.424	A	C	C	M	M	M	C	A	M	M	M	M	M	C	M	C	A	C	C	M	M	A	M	M	C	M	A	C	C	C	A	M	A	C	M	M	M	A	M	C	M	C	M	M	C
1335	TP114824	GBS-SNP	7	146.05	C	G	G	S	S	S	C	C	G	S	S	S	S	G	S	G	S	G	G	S	S	C	C	S	S	C	S	S	G	G	C	G	C	S	C	S	S	C	C	G	S	G	S	S	S
1336	TP112519	GBS-SNP	7	147.322	T	G	G	K	K	K	K	T	G	K	K	K	K	G	K	G	K	G	G	K	G	T	K	G	K	T	K	G	G	G	T	K	T	K	K	K	G	T	K	G	K	G	K	K	G
1337	TP472026	GBS-SNP	7	148.221	G	A	R	A	R	R	R	G	R	R	R	G	G	A	A	A	G	A	A	R	G	G	A	A	R	R	G	A	A	A	G	A	G	G	R	R	R	G	R	A	R	A	R	R	R
1338	TP276458	GBS-SNP	7	149.352	T	C	Y	Y	T	T	Y	T	C	Y	Y	Y	Y	C	Y	C	Y	C	C	Y	C	T	C	Y	Y	T	T	C	C	C	T	Y	T	C	Y	Y	Y	T	Y	C	Y	C	Y	C	Y
1339	TP108643	GBS-SNP	7	150.516	A	N	M	M	M	C	C	A	M	M	M	C	M	C	M	C	C	C	C	M	A	A	A	M	M	M	M	A	C	C	A	M	A	M	M	M	M	A	C	C	M	C	A	C	M
1340	TP198581	GBS-SNP	7	153.043	C	T	Y	T	T	Y	Y	C	Y	Y	C	Y	C	T	Y	T	C	T	T	Y	C	C	Y	Y	Y	Y	Y	T	Y	T	C	Y	C	C	Y	Y	N	C	C	T	C	T	C	Y	T
1341	TP1933	GBS-SNP	8	0	S	S	G	G	S	G	G	S	G	S	G	G	G	S	S	C	G	G	S	G	C	S	S	S	C	C	G	C	G	S	S	S	C	S	S	S	S	S	C	S	S	C	C	S	S
1342	TP190428	GBS-SNP	8	2.102	M	C	A	A	M	A	A	M	A	M	A	A	A	A	M	C	A	A	M	A	A	C	M	M	M	C	N	C	M	A	C	M	C	M	C	M	C	M	M	M	C	C	C	M	C
1343	TP124400	GBS-SNP	8	3.527	Y	Y	C	C	Y	C	C	C	C	Y	C	C	C	Y	Y	T	C	C	Y	C	C	Y	Y	Y	Y	T	C	Y	C	Y	Y	Y	T	Y	T	Y	T	Y	Y	Y	Y	T	Y	Y	Y
1344	TP177402	GBS-SNP	8	5.023	Y	Y	C	C	Y	C	C	T	C	Y	C	C	C	Y	C	T	C	C	Y	C	Y	Y	Y	Y	Y	T	C	T	C	Y	Y	Y	T	Y	T	Y	T	Y	Y	Y	Y	T	Y	Y	Y
1345	TP141019	GBS-SNP	8	5.703	S	S	C	C	S	C	C	S	C	S	C	C	C	S	S	G	C	C	S	C	S	S	S	S	S	G	C	G	C	C	S	S	G	S	G	S	S	S	S	S	S	G	G	S	S
1346	TP97738	GBS-SNP	8	6.979	S	S	G	G	N	G	G	S	G	S	G	G	G	S	S	C	G	G	S	G	C	G	S	S	S	C	S	C	G	S	S	G	C	G	S	S	C	S	S	S	S	C	C	C	S
1347	TP48198	GBS-SNP	8	7.519	W	A	T	T	W	T	T	W	T	W	T	T	T	W	W	A	T	T	W	T	W	T	W	T	W	A	W	A	T	W	W	W	N	W	A	W	A	W	T	W	W	A	A	W	W
1348	TP163591	GBS-SNP	8	8.574	M	M	C	C	C	C	C	C	C	M	C	C	C	M	M	A	C	C	M	C	A	M	M	M	M	A	C	A	C	M	A	M	A	C	A	M	A	M	A	M	M	A	A	M	M
1349	TP161615	GBS-SNP	8	9.355	T	T	C	C	Y	C	C	Y	C	Y	C	C	C	Y	Y	T	C	C	Y	C	C	Y	Y	T	Y	Y	Y	T	C	Y	Y	Y	T	Y	T	Y	T	Y	Y	Y	Y	Y	T	Y	Y
1350	TP117102	GBS-SNP	8	9.936	R	A	A	A	R	A	A	R	A	R	A	A	A	R	R	G	A	A	R	A	R	R	R	G	R	G	R	G	A	R	R	R	G	R	G	R	G	R	A	R	R	G	G	R	R
1351	TP105115	GBS-SNP	8	10.539	R	R	G	G	R	N	G	R	G	R	G	G	G	R	R	A	G	G	R	G	A	R	R	R	R	A	R	A	G	R	G	R	A	G	A	R	A	R	R	R	R	A	A	R	R
1352	TP238165	GBS-SNP	8	11.061	R	R	G	G	R	G	G	R	G	R	G	G	G	R	R	A	G	G	R	G	G	R	R	R	R	A	R	A	G	R	R	G	A	G	A	R	A	R	R	R	R	A	A	R	R
1353	TP62205	GBS-SNP	8	11.487	R	R	G	G	R	G	G	R	G	R	G	G	G	R	R	A	G	G	R	G	R	R	R	R	R	A	R	A	G	G	R	R	A	R	A	R	A	R	A	R	R	A	A	R	R
1354	TP18702	GBS-SNP	8	11.929	M	M	C	C	M	C	C	M	C	M	C	C	C	M	M	A	C	C	M	C	M	M	M	M	M	A	M	A	C	M	M	M	A	C	A	M	A	M	M	M	M	A	A	M	M
1355	TP200734	GBS-SNP	8	12.213	K	K	G	G	K	N	G	K	G	K	G	G	G	K	K	T	G	G	K	G	K	K	K	K	K	T	K	T	G	K	K	K	T	K	T	K	T	K	K	K	K	T	T	K	K
1356	TP208815	GBS-SNP	8	12.693	R	R	R	G	R	G	G	A	G	R	G	G	G	R	R	A	G	G	R	G	G	R	R	R	R	A	R	A	G	R	R	R	A	R	A	R	A	R	R	R	R	A	A	R	R
1357	TP301386	GBS-SNP	8	13.246	Y	Y	C	C	Y	C	C	Y	C	Y	C	C	C	Y	Y	T	C	C	Y	C	Y	Y	Y	Y	Y	T	Y	T	C	Y	Y	Y	T	C	T	Y	T	Y	Y	Y	Y	T	T	Y	Y
1358	TP32327	GBS-SNP	8	13.737	Y	Y	C	C	Y	C	C	Y	C	Y	C	C	C	Y	Y	T	C	C	Y	C	Y	Y	Y	Y	Y	T	Y	T	C	Y	Y	Y	T	T	T	Y	T	Y	Y	Y	Y	T	T	Y	Y
1359	TP112803	GBS-SNP	8	14.495	R	R	G	G	R	G	G	R	G	R	G	G	G	R	R	A	G	G	R	G	R	R	R	R	R	A	A	A	G	R	R	R	A	R	A	R	A	R	R	R	R	R	A	A	R
1360	TP326906	GBS-SNP	8	15.071	K	K	G	G	T	G	G	G	G	T	G	G	G	G	T	T	G	G	K	G	N	K	K	K	K	T	K	T	G	T	K	K	T	K	T	K	T	G	K	K	K	T	T	K	K
1361	TP58316	GBS-SNP	8	16.199	R	A	A	A	R	N	A	R	A	R	A	A	A	R	R	G	A	A	G	A	G	R	R	R	R	G	A	G	A	A	R	R	G	G	G	R	G	R	R	R	R	R	G	R	G
1362	TP107436	GBS-SNP	8	17.023	Y	Y	C	C	Y	C	C	Y	C	Y	C	C	C	Y	Y	T	C	C	Y	C	C	Y	Y	Y	Y	T	T	T	C	Y	Y	Y	T	T	T	Y	T	Y	Y	Y	Y	Y	T	Y	Y
1363	GG_contig01720_727	EST-derived SNP	8	17.441	Y	Y	T	T	Y	T	T	Y	T	Y	T	T	T	Y	Y	C	T	T	Y	T	Y	Y	Y	Y	Y	C	Y	C	T	Y	Y	Y	C	C	C	Y	C	Y	Y	Y	Y	Y	C	Y	Y
1364	TP84086	GBS-SNP	8	17.83	Y	Y	T	T	T	T	T	T	T	N	T	T	T	T	Y	C	T	T	C	T	Y	Y	Y	Y	Y	C	Y	C	T	C	Y	Y	C	Y	C	Y	C	Y	Y	Y	Y	Y	C	Y	Y
1365	TP198730	GBS-SNP	8	18.388	R	A	G	G	R	G	G	G	G	R	G	G	G	R	R	A	G	G	R	G	R	R	R	R	R	A	R	A	G	R	R	R	A	A	A	R	A	R	R	R	R	R	A	R	A
1366	TP225557	GBS-SNP	8	19.355	R	R	A	A	R	A	A	R	A	R	R	A	A	R	R	G	A	A	R	A	R	A	R	R	R	G	R	G	A	G	R	R	G	G	G	R	G	R	R	R	R	R	G	R	R
1367	TP167753	GBS-SNP	8	20.385	Y	T	T	T	Y	T	T	Y	T	T	T	T	T	Y	T	C	Y	T	Y	Y	T	Y	C	Y	C	C	Y	C	T	C	Y	Y	C	C	C	Y	C	Y	Y	Y	C	Y	C	Y	Y
1368	TP232806	GBS-SNP	8	21.818	S	S	S	G	G	G	G	S	G	S	G	G	G	S	S	S	G	G	G	S	G	S	S	S	S	C	S	C	G	C	S	S	C	C	C	S	C	S	S	S	S	S	C	S	S
1369	TP160801	GBS-SNP	8	22.549	R	R	A	A	A	A	A	A	A	R	A	A	A	R	R	G	A	A	A	R	A	R	R	G	R	G	R	G	A	G	R	R	G	G	G	G	G	R	R	R	R	R	G	R	R
1370	TP134635	GBS-SNP	8	23.348	R	R	A	A	A	A	A	R	A	R	A	A	A	R	G	G	A	A	A	R	A	R	A	R	R	G	A	G	A	G	R	R	G	G	G	R	G	R	R	R	R	R	G	R	R
1371	TP105128	GBS-SNP	8	23.758	S	S	C	C	C	C	C	S	C	S	C	C	C	S	S	G	C	C	C	S	C	S	S	S	S	G	S	G	C	G	S	C	G	G	G	S	G	S	S	S	S	S	G	S	S
1372	TP88705	GBS-SNP	8	24.219	R	R	A	N	A	A	A	R	A	R	A	A	A	R	G	G	A	A	A	R	A	R	R	R	R	G	R	G	A	G	R	R	G	G	G	R	G	R	R	R	R	R	G	R	A
1373	TP251443	GBS-SNP	8	25.173	A	R	G	G	R	G	G	G	G	R	R	G	G	R	G	A	R	G	G	R	G	R	R	R	R	A	R	A	G	R	R	R	A	A	A	R	A	R	R	R	R	R	A	A	R
1374	TP210596	GBS-SNP	8	26.161	Y	Y	T	T	Y	T	T	T	T	Y	T	T	T	Y	Y	C	Y	T	T	Y	T	Y	Y	Y	Y	C	Y	C	T	Y	Y	Y	C	C	C	Y	C	Y	Y	Y	Y	Y	C	Y	Y
1375	TP313030	GBS-SNP	8	27.065	R	R	A	A	R	A	N	A	A	R	A	A	A	R	R	G	R	A	A	R	A	R	R	R	R	G	R	G	A	R	R	R	G	R	G	G	G	R	R	R	R	R	G	R	R
1376	TP484597	GBS-SNP	8	27.586	K	K	G	G	K	G	G	G	G	K	G	G	G	K	K	T	K	G	G	K	G	G	T	K	T	T	K	T	G	K	K	K	T	T	T	K	T	T	G	K	K	K	T	K	K
1377	TP361675	GBS-SNP	8	28.043	Y	Y	T	T	T	T	T	T	T	Y	T	T	T	Y	Y	C	Y	T	T	T	T	Y	T	Y	T	C	Y	C	T	Y	C	Y	C	C	C	Y	C	Y	Y	Y	Y	Y	C	Y	Y
1378	TP237468	GBS-SNP	8	28.565	S	S	G	G	S	G	G	G	G	S	G	G	G	S	S	C	S	G	G	S	G	S	S	S	S	C	S	C	G	S	S	S	C	S	C	S	C	S	S	S	S	S	C	S	S
1379	TP307050	GBS-SNP	8	29.235	S	S	S	C	S	C	C	C	C	S	S	C	C	S	C	G	S	C	C	S	C	S	S	S	S	G	S	G	C	S	S	S	G	G	G	S	G	S	S	S	S	S	G	S	S
1380	TP97284	GBS-SNP	8	29.645	A	R	A	N	R	A	R	A	A	R	A	A	A	R	G	G	R	A	A	R	A	R	R	R	R	G	A	G	A	R	R	R	G	G	G	R	G	R	R	R	R	R	G	R	R
1381	TP165270	GBS-SNP	8	29.935	A	M	A	A	M	A	A	A	A	M	A	A	A	M	M	C	M	A	A	M	A	M	M	M	M	C	M	C	A	M	A	M	C	C	C	C	C	M	M	M	M	M	M	M	M
1382	TP56478	GBS-SNP	8	30.419	C	Y	C	C	Y	C	C	C	C	Y	C	C	C	Y	Y	T	Y	C	C	Y	C	T	C	Y	Y	T	Y	T	C	Y	Y	Y	T	T	T	Y	T	Y	Y	Y	C	Y	T	Y	Y
1383	TP80347	GBS-SNP	8	31.198	G	R	G	G	R	G	G	G	G	R	G	G	G	R	G	A	R	G	G	A	G	R	R	R	A	A	R	A	G	R	R	R	A	A	A	R	A	R	R	R	R	R	A	R	R
1384	TP302779	GBS-SNP	8	31.789	T	Y	T	T	Y	T	T	T	T	Y	T	T	T	Y	Y	N	T	T	T	Y	Y	Y	Y	Y	Y	C	T	C	T	Y	Y	Y	C	C	C	Y	C	T	Y	Y	Y	Y	C	Y	Y
1385	TP259712	GBS-SNP	8	32.511	G	S	G	G	S	G	S	G	G	S	G	G	G	S	S	C	S	G	G	S	S	S	S	S	S	C	S	C	G	S	S	G	C	C	C	S	C	S	S	S	S	S	C	S	S
1386	TP192398	GBS-SNP	8	32.9	A	M	A	A	M	A	A	A	A	M	A	A	A	M	C	C	M	A	A	M	M	M	M	M	M	C	M	C	A	M	M	M	C	C	C	M	C	M	M	M	M	M	C	M	M
1387	GG_contig11932_288	EST-derived SNP	8	33.319	T	Y	T	T	Y	T	T	T	T	Y	T	T	T	Y	Y	C	Y	T	T	Y	Y	Y	Y	Y	Y	C	Y	C	T	Y	Y	Y	C	C	C	Y	C	Y	Y	Y	Y	Y	C	Y	Y
1388	TP191808	GBS-SNP	8	34.108	A	R	A	A	R	A	A	A	A	R	A	A	A	R	A	G	G	A	A	R	R	R	R	A	R	G	R	G	A	R	R	R	G	G	G	R	G	R	R	R	R	R	G	G	R
1389	TP158409	GBS-SNP	8	34.791	C	Y	C	C	Y	C	C	C	C	Y	C	C	C	Y	Y	T	Y	C	C	Y	Y	Y	Y	Y	T	T	Y	T	C	Y	T	Y	Y	T	T	Y	T	Y	Y	Y	Y	Y	T	T	Y
1390	TP179527	GBS-SNP	8	35.974	G	A	G	G	R	G	G	G	G	R	G	G	G	R	R	A	R	G	G	R	R	R	R	R	R	A	A	A	G	R	R	G	A	A	A	R	A	R	R	R	G	R	A	G	R
1391	TP179418	GBS-SNP	8	37.275	S	S	S	C	S	C	C	C	C	S	C	C	C	S	G	G	G	C	C	S	S	S	G	S	S	G	G	G	C	S	C	S	G	G	G	S	G	S	S	S	S	S	G	S	S
1392	TP331298	GBS-SNP	8	38.208	S	S	S	G	C	G	G	G	G	S	G	G	G	S	C	C	C	G	G	S	S	S	C	S	S	C	C	C	S	S	S	S	C	C	C	S	C	S	S	S	S	S	C	S	S
1393	TP415581	GBS-SNP	8	38.872	A	R	R	A	R	A	A	A	A	R	A	A	A	R	R	G	R	A	A	R	R	R	G	R	R	G	G	G	R	R	R	R	G	G	G	R	G	R	R	R	G	R	G	R	R
1394	TP259496	GBS-SNP	8	39.867	M	C	M	A	M	A	A	A	A	M	A	A	A	M	M	C	M	A	A	M	M	A	C	M	M	C	C	C	A	M	M	M	C	C	C	C	C	M	M	C	A	A	C	M	M
1395	TP172678	GBS-SNP	8	40.592	Y	Y	Y	C	Y	C	Y	C	C	Y	C	C	C	Y	C	T	Y	C	C	Y	Y	Y	T	C	T	T	C	T	Y	Y	Y	Y	T	T	T	Y	T	Y	Y	Y	Y	Y	T	Y	Y
1396	TP18578	GBS-SNP	8	42.37	Y	C	Y	C	Y	C	C	C	C	Y	C	C	C	Y	C	T	Y	C	C	Y	Y	Y	T	C	T	T	Y	Y	Y	Y	Y	Y	T	T	Y	Y	T	Y	Y	Y	C	Y	T	Y	Y
1397	TP101810	GBS-SNP	8	42.949	C	S	S	G	S	C	S	G	G	S	G	G	G	S	G	C	C	G	G	S	S	S	C	G	C	C	S	G	C	S	C	S	C	C	S	S	C	G	S	S	S	S	C	S	G
1398	TP332115	GBS-SNP	8	43.907	T	A	W	A	W	A	A	A	A	W	A	A	A	W	A	T	W	A	A	W	A	W	T	A	T	T	A	W	W	A	W	A	W	T	W	W	T	W	W	W	A	W	T	W	W
1399	TP312765	GBS-SNP	8	44.882	R	R	R	G	R	A	G	G	G	R	G	G	G	R	G	A	R	G	G	R	R	G	A	G	A	R	R	R	R	R	R	R	A	A	R	R	A	R	R	R	G	R	A	R	R
1400	TP141202	GBS-SNP	8	45.559	R	R	A	R	R	G	G	G	G	R	G	G	G	R	G	A	R	G	G	R	R	R	A	G	A	A	R	R	A	R	R	G	R	N	R	R	A	A	R	A	G	A	A	R	R
1401	TP189321	GBS-SNP	8	46.128	W	W	W	W	A	T	T	T	T	W	T	T	T	W	T	A	W	T	T	W	T	W	A	T	A	A	W	W	W	W	A	T	W	A	W	W	A	W	W	W	W	W	A	W	W
1402	TP108045	GBS-SNP	8	46.532	R	R	R	G	R	R	G	G	G	R	R	G	G	R	G	A	R	G	G	R	R	R	A	G	A	A	R	G	R	A	R	R	G	A	A	R	A	R	R	R	R	R	A	R	R
1403	TP270164	GBS-SNP	8	47.105	W	W	W	T	W	W	T	T	T	W	T	T	T	W	T	A	W	T	T	W	W	W	A	T	A	A	W	W	W	A	W	T	W	A	W	W	A	W	W	W	W	W	A	W	W
1404	TP189533	GBS-SNP	8	47.661	S	S	S	S	S	S	G	G	G	S	G	G	G	S	G	C	S	G	G	S	S	S	C	G	C	C	C	S	C	S	S	G	S	C	S	S	C	S	S	S	S	S	C	S	S
1405	TP66494	GBS-SNP	8	48.178	M	M	M	C	M	M	A	A	M	M	A	A	A	M	A	C	M	A	A	M	M	M	C	A	C	C	C	M	M	C	M	A	M	C	M	M	C	M	M	M	M	C	C	C	M
1406	TP50118	GBS-SNP	8	48.634	K	G	K	G	K	K	T	T	K	K	T	T	T	K	T	G	N	T	T	K	T	K	G	T	G	G	K	T	G	K	T	K	G	G	K	K	G	K	T	K	K	K	G	K	K
1407	TP254233	GBS-SNP	8	49.078	S	S	S	G	S	S	C	C	S	S	C	C	C	S	C	G	S	C	C	S	C	S	G	C	G	G	S	S	S	S	S	C	S	G	S	S	G	S	S	S	S	S	G	S	S
1408	TP262402	GBS-SNP	8	49.555	C	C	S	G	C	S	C	C	S	S	C	C	C	S	C	G	S	C	C	S	S	S	G	C	G	G	S	S	C	S	G	C	S	G	S	S	G	S	S	S	S	S	G	S	S
1409	TP254056	GBS-SNP	8	50.041	S	S	S	C	S	G	G	G	S	S	G	G	G	C	S	C	S	G	G	S	S	S	S	G	C	C	S	G	S	C	S	S	S	C	S	S	C	S	S	S	C	S	C	S	S
1410	TP318647	GBS-SNP	8	50.643	R	R	R	G	R	A	A	A	R	G	A	A	A	R	A	G	R	A	A	R	R	R	G	A	G	G	R	A	R	R	R	A	G	G	G	R	G	R	G	A	R	R	G	G	R
1411	TP166620	GBS-SNP	8	51.509	R	R	R	A	R	R	G	G	R	R	G	G	G	R	G	A	R	G	G	R	R	G	A	G	A	R	R	G	R	R	G	R	R	A	R	R	A	R	R	R	R	R	A	R	R
1412	TP341532	GBS-SNP	8	51.795	Y	Y	Y	T	Y	C	C	C	Y	Y	C	C	C	Y	C	T	Y	C	C	Y	T	Y	T	C	T	T	Y	C	Y	Y	Y	Y	Y	T	Y	Y	T	Y	Y	Y	Y	Y	T	Y	Y
1413	TP227973	GBS-SNP	8	52.295	Y	Y	Y	C	Y	Y	T	T	Y	Y	T	T	T	Y	T	C	C	T	T	Y	Y	Y	C	Y	C	C	C	T	Y	Y	Y	Y	C	C	Y	Y	C	Y	Y	Y	Y	Y	C	Y	Y
1414	GG_contig17903_346	EST-derived SNP	8	52.461	Y	Y	Y	C	Y	Y	T	T	Y	Y	T	T	T	Y	T	C	Y	T	T	Y	Y	Y	C	T	C	C	Y	T	Y	Y	Y	Y	Y	C	Y	Y	C	Y	Y	Y	Y	Y	C	Y	Y
1415	TP242667	GBS-SNP	8	52.902	A	R	R	A	R	R	G	G	R	R	G	G	G	R	G	A	R	G	G	R	R	R	A	G	A	A	R	G	R	R	R	R	R	A	R	R	A	R	R	R	R	R	A	R	R
1416	TP23789	GBS-SNP	8	53.349	W	A	W	T	A	T	A	A	W	W	A	A	A	W	A	T	W	A	A	W	W	W	T	A	T	T	W	A	W	W	W	T	W	N	W	W	T	W	W	W	W	W	T	W	T
1417	TP262393	GBS-SNP	8	54.034	R	G	R	A	R	A	G	G	R	R	G	G	G	G	G	A	R	G	G	R	R	A	A	G	A	A	A	G	R	R	A	A	R	A	R	R	A	R	R	R	R	R	A	R	A
1418	TP58478	GBS-SNP	8	54.369	S	S	S	G	S	G	C	C	S	S	C	C	C	S	C	G	S	C	C	S	S	S	G	C	G	G	G	C	C	S	S	G	S	S	S	S	G	G	S	S	S	S	G	S	S
1419	TP97333	GBS-SNP	8	54.941	R	G	R	G	A	G	A	A	R	R	A	A	A	R	A	G	R	A	A	R	R	R	G	A	G	G	A	A	R	R	R	R	R	G	R	R	G	R	R	R	R	A	G	R	R
1420	TP255152	GBS-SNP	8	55.263	R	R	R	R	R	A	G	G	R	R	G	G	G	R	R	A	R	G	G	R	R	R	A	G	A	A	R	G	R	R	R	R	R	R	R	R	A	R	R	R	G	R	A	R	R
1421	TP58480	GBS-SNP	8	55.844	S	S	S	G	S	G	C	C	S	S	C	C	C	S	C	G	C	C	C	S	S	S	G	C	G	G	S	C	S	S	S	S	S	G	S	S	G	S	S	S	S	S	G	S	S
1422	TP148817	GBS-SNP	8	56.345	R	R	R	G	R	G	A	A	R	R	A	A	A	R	A	G	R	A	A	R	R	R	G	A	G	G	R	A	R	R	R	R	R	G	R	R	G	R	R	R	R	R	G	R	R
1423	TP365572	GBS-SNP	8	56.581	S	S	S	G	S	G	C	C	S	S	C	C	C	S	C	G	S	C	C	S	S	S	G	C	G	G	S	C	S	C	S	S	S	G	S	S	G	S	S	S	C	S	G	S	S
1424	TP433300	GBS-SNP	8	57.86	Y	Y	T	T	Y	T	C	C	Y	Y	C	Y	C	Y	C	T	Y	C	C	Y	C	Y	T	Y	T	T	Y	C	Y	Y	Y	Y	T	T	C	Y	Y	C	Y	Y	C	Y	T	Y	C
1425	TP95871	GBS-SNP	8	58.578	Y	T	T	T	Y	Y	C	C	Y	Y	C	Y	C	T	C	T	Y	C	C	Y	Y	Y	T	Y	T	T	Y	C	Y	Y	C	C	T	T	Y	Y	Y	C	T	C	Y	Y	T	C	C
1426	TP285860	GBS-SNP	8	59.015	K	K	T	T	K	G	K	G	K	K	G	K	G	K	G	T	G	G	G	K	K	K	T	K	T	T	T	G	K	K	K	K	K	T	K	K	K	T	K	K	K	K	T	K	G
1427	TP110699	GBS-SNP	8	59.475	A	A	A	A	M	M	C	C	N	M	C	M	C	M	C	A	M	C	C	M	M	M	A	M	A	A	M	C	M	M	M	M	A	A	M	M	A	M	M	M	M	A	A	M	M
1428	TP98213	GBS-SNP	8	60.095	S	G	S	C	S	S	G	G	S	S	G	S	G	S	G	C	S	G	G	S	G	C	C	S	C	C	C	G	S	S	S	S	S	C	S	S	S	C	C	S	G	S	C	S	G
1429	TP147874	GBS-SNP	8	60.507	M	M	M	C	C	M	A	A	M	M	A	A	A	M	A	C	M	A	A	M	M	M	C	M	C	C	C	A	A	M	M	M	M	C	M	M	M	M	M	M	M	M	C	M	A
1430	TP250314	GBS-SNP	8	60.965	R	R	G	G	R	R	A	A	R	R	A	R	A	R	A	G	R	A	A	R	G	G	G	R	G	G	R	R	R	R	R	R	R	G	R	R	R	R	R	R	G	R	G	R	A
1431	TP103235	GBS-SNP	8	61.632	G	R	G	G	R	R	A	A	R	R	A	G	A	G	A	R	R	A	A	R	R	R	G	R	G	G	R	A	R	G	G	R	A	G	R	R	G	R	G	R	R	R	G	R	A
1432	TP300758	GBS-SNP	8	61.828	Y	Y	T	T	C	C	C	C	Y	T	C	Y	C	Y	C	T	Y	C	C	Y	N	Y	T	Y	T	T	Y	C	Y	C	T	T	Y	T	Y	Y	Y	Y	Y	Y	Y	Y	T	Y	C
1433	TP66590	GBS-SNP	8	62.238	R	R	G	G	R	R	A	A	R	R	A	R	A	R	A	G	R	A	A	R	R	A	G	R	G	G	R	A	R	R	R	R	G	G	R	G	G	R	G	R	R	R	G	R	A
1434	TP261151	GBS-SNP	8	62.692	S	S	G	G	S	S	C	C	S	S	C	S	C	S	C	G	S	C	C	S	S	G	G	S	G	G	S	C	S	S	S	S	S	S	S	S	S	S	S	S	S	S	G	S	C
1435	TP204581	GBS-SNP	8	62.98	Y	Y	C	C	Y	Y	T	T	Y	Y	T	Y	T	Y	T	C	Y	T	T	Y	Y	Y	C	Y	C	C	Y	T	T	Y	Y	Y	Y	C	Y	Y	Y	Y	Y	Y	Y	T	C	Y	T
1436	TP247214	GBS-SNP	8	63.215	R	R	G	G	R	R	A	A	R	R	A	R	A	R	A	G	R	A	A	R	R	R	G	R	G	G	A	A	A	R	R	R	R	G	R	R	R	R	R	R	R	R	G	R	A
1437	TP40905	GBS-SNP	8	63.62	K	K	G	G	K	K	T	T	K	K	T	K	T	K	T	G	K	T	T	K	K	K	G	K	N	G	K	T	K	K	K	K	K	G	K	K	K	K	K	K	K	K	G	K	T
1438	TP264140	GBS-SNP	8	64.238	S	S	G	G	S	G	C	C	S	S	C	S	C	S	C	G	S	C	C	S	S	S	G	S	G	G	S	C	G	S	S	S	S	G	S	S	C	S	S	S	S	S	G	S	C
1439	TP11827	GBS-SNP	8	64.53	R	R	G	G	A	R	A	A	R	R	A	R	A	R	A	G	R	A	A	R	R	R	G	R	G	G	R	A	R	R	R	R	R	G	A	R	R	R	R	R	R	R	G	R	A
1440	TP144004	GBS-SNP	8	65.007	Y	Y	T	T	Y	N	C	C	Y	C	C	C	C	Y	C	T	Y	C	C	Y	Y	Y	T	Y	T	T	T	C	Y	Y	Y	Y	Y	T	Y	Y	Y	Y	T	Y	Y	Y	T	Y	C
1441	TP56718	GBS-SNP	8	65.698	Y	Y	C	C	Y	Y	T	T	C	C	T	Y	T	Y	T	Y	Y	T	T	Y	Y	C	C	Y	C	C	Y	T	T	Y	T	Y	C	C	Y	Y	Y	C	C	Y	Y	Y	C	Y	T
1442	TP342191	GBS-SNP	8	66.06	K	K	T	T	K	G	G	G	K	K	G	K	G	K	G	G	G	G	G	K	K	K	T	K	T	T	K	G	K	G	G	K	K	T	K	K	K	K	T	K	K	T	T	K	G
1443	TP151337	GBS-SNP	8	66.591	K	K	T	T	K	K	G	G	K	K	G	K	G	K	G	K	K	G	G	K	K	K	T	K	T	T	K	G	K	K	K	K	K	T	K	K	K	K	K	K	K	K	T	K	G
1444	TP68853	GBS-SNP	8	66.772	Y	Y	T	T	Y	Y	C	C	Y	Y	Y	Y	C	Y	C	C	Y	C	C	Y	Y	Y	T	Y	T	T	C	C	Y	Y	Y	Y	C	T	Y	Y	Y	Y	T	Y	Y	Y	T	Y	C
1445	TP287424	GBS-SNP	8	67.303	R	R	A	A	R	R	G	G	R	R	G	R	G	R	G	R	G	G	G	R	R	R	A	R	A	A	A	G	R	R	G	R	R	A	R	R	R	R	A	R	G	R	A	R	G
1446	TP201117	GBS-SNP	8	67.999	T	T	C	C	Y	Y	T	T	Y	C	T	T	T	Y	T	Y	T	T	T	Y	Y	C	C	Y	C	C	C	T	C	Y	Y	Y	Y	C	Y	Y	Y	Y	C	C	Y	Y	C	Y	T
1447	TP227704	GBS-SNP	8	68.234	R	R	G	G	R	R	A	A	G	G	A	A	A	R	A	R	A	A	A	R	R	G	G	R	G	G	R	A	R	R	R	R	R	G	R	R	R	R	G	R	R	R	G	R	A
1448	TP362023	GBS-SNP	8	68.605	T	Y	T	T	Y	Y	C	C	Y	T	C	Y	C	Y	C	Y	C	C	C	Y	Y	Y	T	Y	T	T	Y	C	Y	Y	Y	Y	Y	T	Y	Y	Y	T	T	Y	C	Y	T	Y	C
1449	TP42709	GBS-SNP	8	69.072	R	R	G	G	R	G	A	A	R	G	A	G	A	R	A	R	R	A	A	R	R	G	G	R	G	G	R	A	R	R	A	R	R	G	R	R	R	R	G	R	R	A	G	R	A
1450	TP8578	GBS-SNP	8	69.419	R	R	G	G	R	R	A	A	R	G	A	R	A	R	A	R	R	A	A	R	R	A	G	R	G	G	R	A	R	A	R	R	R	G	R	R	R	R	G	R	R	R	G	R	A
1451	TP250729	GBS-SNP	8	69.846	S	S	C	C	S	S	G	G	S	C	S	S	G	S	G	S	S	G	G	S	S	G	C	S	C	C	S	G	S	S	C	G	S	C	S	S	G	S	C	S	S	S	C	S	G
1452	TP198808	GBS-SNP	8	70.218	R	R	G	G	R	R	A	A	R	G	A	R	A	R	A	R	R	A	A	R	R	R	G	R	G	G	R	A	R	R	R	A	R	G	R	R	R	R	G	R	R	R	G	R	A
1453	GG_contig06148_412	EST-derived SNP	8	70.283	M	M	A	A	M	M	C	C	M	A	C	M	C	M	C	M	M	C	C	M	M	M	A	M	A	A	M	C	M	M	M	M	M	A	M	M	M	M	A	M	M	M	A	M	C
1454	TP189937	GBS-SNP	8	70.512	Y	Y	C	C	Y	Y	T	T	Y	C	Y	Y	T	Y	T	Y	Y	T	T	Y	Y	Y	C	Y	C	C	Y	T	T	Y	Y	Y	Y	C	Y	Y	Y	Y	C	Y	Y	Y	C	Y	T
1455	TP256788	GBS-SNP	8	70.802	S	S	C	C	S	C	G	G	S	C	G	S	G	S	G	C	S	G	G	S	S	S	C	S	C	C	S	G	S	S	S	S	G	C	S	S	S	S	C	S	S	S	C	S	G
1456	TP90671	GBS-SNP	8	71.327	S	S	G	G	S	C	N	C	C	G	C	S	C	S	C	S	S	C	C	S	S	S	G	S	S	G	S	C	S	S	S	S	S	G	S	S	G	S	G	S	S	S	G	S	C
1457	TP81916	GBS-SNP	8	71.67	Y	Y	C	N	Y	Y	T	T	Y	C	T	Y	T	Y	T	Y	Y	T	T	Y	T	Y	C	Y	C	C	Y	T	Y	Y	Y	Y	Y	C	Y	Y	Y	Y	C	Y	Y	Y	C	Y	T
1458	TP404601	GBS-SNP	8	72.068	M	M	C	C	M	M	A	A	M	C	A	M	A	M	A	M	M	A	A	M	A	M	C	M	C	C	M	A	M	M	M	M	M	C	M	A	M	M	C	C	M	M	C	M	A
1459	TP299318	GBS-SNP	8	72.581	Y	Y	T	T	Y	Y	C	C	Y	T	Y	Y	Y	Y	C	Y	Y	C	Y	Y	Y	Y	T	Y	T	T	Y	C	Y	Y	Y	Y	Y	T	Y	Y	Y	Y	T	Y	Y	Y	T	Y	C
1460	TP279478	GBS-SNP	8	73.167	Y	Y	C	C	Y	Y	T	T	Y	C	T	Y	T	Y	T	Y	Y	T	T	Y	Y	Y	C	Y	C	C	Y	Y	Y	Y	T	Y	Y	C	Y	Y	Y	Y	C	Y	Y	C	C	Y	T
1461	TP114328	GBS-SNP	8	73.617	C	Y	T	T	T	C	C	C	Y	T	C	Y	C	Y	C	T	Y	C	C	T	T	Y	T	Y	T	T	C	C	Y	Y	Y	Y	Y	T	Y	Y	Y	Y	T	Y	Y	Y	T	Y	C
1462	TP544890	GBS-SNP	8	73.96	A	A	G	G	A	R	A	A	R	G	A	G	A	A	A	R	G	A	A	G	A	R	G	R	G	G	A	A	R	G	R	N	R	G	R	R	R	G	G	R	R	R	G	R	A
1463	TP215050	GBS-SNP	8	74.291	M	M	C	C	M	M	A	A	M	C	A	M	A	M	A	C	M	A	A	C	M	M	C	M	C	C	C	A	M	M	M	M	M	C	M	M	M	M	C	M	M	M	C	M	A
1464	TP22348	GBS-SNP	8	74.719	Y	Y	C	Y	Y	Y	T	T	Y	C	T	Y	T	Y	T	Y	Y	T	T	C	Y	Y	C	Y	C	C	Y	T	C	C	Y	Y	Y	C	Y	Y	Y	Y	C	Y	Y	Y	C	Y	T
1465	TP145062	GBS-SNP	8	75.071	R	G	A	A	R	R	G	G	R	A	G	R	G	R	G	A	R	G	G	A	R	G	A	R	A	A	R	G	R	R	R	R	R	A	R	R	R	R	A	G	R	R	A	R	G
1466	TP21857	GBS-SNP	8	75.462	Y	C	C	C	Y	Y	T	T	Y	C	T	Y	T	Y	T	Y	Y	T	Y	C	T	T	C	Y	C	C	Y	T	Y	Y	Y	Y	Y	C	Y	Y	C	Y	C	Y	Y	Y	C	Y	T
1467	TP163289	GBS-SNP	8	75.728	R	R	A	A	R	G	G	G	R	A	G	R	G	R	G	R	G	G	G	A	R	R	A	R	A	A	R	G	R	G	R	R	R	A	R	R	R	R	A	R	R	R	A	R	G
1468	TP226329	GBS-SNP	8	75.993	M	M	M	C	M	M	A	A	M	C	A	M	A	M	A	M	M	A	A	C	C	M	C	M	C	C	M	A	M	M	M	M	M	C	M	M	M	M	C	A	M	M	C	M	A
1469	bcpt1332	genomic SSR	8	76.158	227/229	227/229	Na/Na	229/229	227/229	227/229	227/227	227/227	227/229	229/229	227/227	227/229	227/227	227/229	227/227	227/229	227/229	227/227	227/227	229/229	227/229	227/229	229/229	227/229	229/229	229/229	227/229	227/227	227/229	227/229	227/229	227/229	227/229	229/229	227/229	227/229	227/229	227/229	229/229	227/229	227/229	227/229	229/229	227/229	227/227
1470	TP277102	GBS-SNP	8	76.271	R	R	A	A	R	R	G	G	R	A	G	R	G	R	G	R	R	G	G	A	R	R	A	R	A	A	R	G	R	R	R	A	R	A	R	R	G	R	A	R	R	R	A	R	G
1471	TP245180	GBS-SNP	8	76.474	Y	Y	T	T	Y	Y	C	C	Y	T	C	Y	C	Y	C	Y	Y	C	C	T	Y	Y	T	Y	T	T	Y	C	Y	Y	Y	Y	Y	Y	Y	Y	Y	Y	T	Y	Y	Y	T	Y	C
1472	TP28497	GBS-SNP	8	76.713	R	A	G	G	R	R	A	A	R	G	A	R	A	R	A	A	A	A	A	G	R	R	G	R	G	G	R	A	R	R	R	R	R	G	R	R	R	R	G	R	R	R	G	R	A
1473	TP223474	GBS-SNP	8	76.967	A	A	G	G	R	R	A	A	R	G	A	R	A	R	A	R	A	A	A	R	R	R	G	R	G	G	R	A	A	R	R	A	A	R	R	R	R	G	G	R	R	R	G	R	A
1474	TP101418	GBS-SNP	8	77.208	Y	Y	T	T	Y	T	C	C	Y	T	C	Y	C	Y	C	Y	Y	C	C	T	Y	Y	T	Y	T	T	C	C	Y	Y	Y	Y	Y	T	Y	Y	Y	Y	T	Y	Y	Y	T	C	C
1475	TP27176	GBS-SNP	8	77.451	G	R	G	G	R	R	A	A	R	G	A	R	A	R	A	A	R	A	A	G	R	R	G	R	G	G	A	R	G	R	R	R	A	G	R	R	R	R	G	R	R	R	G	R	A
1476	TP248725	GBS-SNP	8	78.064	S	S	S	G	S	S	C	C	S	G	C	S	C	S	C	S	S	S	C	G	S	S	G	C	G	G	C	C	S	S	S	S	S	G	S	S	S	S	G	S	S	C	G	S	C
1477	TP104610	GBS-SNP	8	78.569	Y	Y	C	C	Y	Y	T	T	C	C	T	Y	T	Y	T	Y	Y	T	T	C	Y	Y	C	Y	C	Y	Y	T	Y	Y	Y	Y	Y	C	Y	Y	Y	Y	C	Y	Y	Y	C	Y	T
1478	TP42110	GBS-SNP	8	78.877	R	R	G	G	G	R	A	A	R	G	A	R	A	R	A	A	R	A	A	G	R	R	G	R	G	G	R	A	R	R	R	R	G	G	R	R	R	R	G	R	R	A	G	R	A
1479	TP228154	GBS-SNP	8	79.187	Y	Y	T	T	Y	Y	C	C	Y	T	Y	Y	C	Y	C	C	Y	C	C	T	Y	N	T	C	T	T	Y	C	Y	T	T	Y	Y	T	Y	Y	C	C	T	Y	Y	Y	T	C	C
1480	TP168378	GBS-SNP	8	79.716	W	T	T	T	W	T	A	A	W	T	A	W	A	T	A	W	W	A	A	T	W	W	T	W	T	T	W	A	W	W	W	A	W	T	W	W	W	W	T	W	W	W	T	W	A
1481	TP162345	GBS-SNP	8	80.038	R	R	G	G	R	G	A	A	A	G	A	R	A	R	A	R	G	A	A	R	A	R	G	R	G	R	A	R	R	G	R	A	R	G	R	R	A	R	G	R	G	R	G	R	A
1482	TP148342	GBS-SNP	8	80.591	R	R	A	A	R	A	G	G	R	R	G	R	G	R	G	R	R	G	G	A	R	R	A	R	A	A	G	G	R	R	A	G	R	A	R	R	R	R	A	R	R	R	A	R	G
1483	TP332741	GBS-SNP	8	80.902	Y	T	T	T	Y	Y	N	C	T	T	C	Y	C	Y	C	C	C	C	C	T	T	Y	T	C	T	T	Y	C	Y	Y	T	Y	T	T	Y	Y	Y	T	T	Y	T	Y	T	Y	C
1484	TP335511	GBS-SNP	8	81.37	Y	Y	C	C	Y	C	T	T	Y	C	T	Y	T	Y	T	Y	Y	T	T	C	Y	Y	C	Y	C	C	T	T	Y	C	Y	T	Y	C	Y	Y	Y	T	C	Y	Y	T	C	Y	T
1485	TP182800	GBS-SNP	8	81.861	Y	Y	C	C	C	C	T	T	T	C	T	T	T	Y	T	Y	Y	T	T	C	C	C	C	Y	C	C	T	T	Y	T	Y	T	Y	C	Y	C	Y	C	C	Y	Y	Y	C	Y	T
1486	TP72300	GBS-SNP	8	82.31	K	K	T	T	K	T	G	G	T	T	G	K	G	T	G	T	K	G	G	T	K	K	T	K	T	T	G	G	K	K	K	G	K	T	K	K	K	K	G	K	T	K	T	K	G
1487	GG_contig14253_438	EST-derived SNP	8	82.656	Y	Y	T	T	Y	T	C	C	Y	T	C	Y	C	Y	C	Y	Y	C	C	T	Y	Y	T	Y	T	T	C	C	Y	Y	Y	C	Y	T	Y	Y	Y	Y	Y	Y	Y	Y	T	Y	C
1488	TP107070	GBS-SNP	8	82.834	S	S	G	G	S	G	C	C	S	G	C	S	C	S	C	S	S	C	C	G	S	S	G	S	G	G	C	S	S	S	S	C	G	G	S	S	S	G	S	S	S	S	G	S	C
1489	TP303387	GBS-SNP	8	83.227	S	S	C	C	S	C	G	G	S	S	G	S	G	S	G	S	G	G	G	C	G	S	C	S	C	C	G	G	S	S	S	G	S	C	S	C	C	S	S	S	S	S	C	S	G
1490	TP360515	GBS-SNP	8	83.761	R	R	A	A	R	A	G	G	R	A	G	R	G	R	G	R	R	G	G	A	A	R	A	R	A	A	G	G	R	R	R	G	R	A	R	R	A	R	R	R	R	R	A	R	G
1491	TP36235	GBS-SNP	8	84.383	M	M	A	A	M	A	C	C	M	A	C	M	C	M	C	M	A	C	C	A	A	M	A	M	A	A	C	C	M	M	C	C	M	A	M	M	M	M	M	M	M	M	A	M	C
1492	TP3219	GBS-SNP	8	84.823	C	C	C	C	C	C	T	T	Y	C	T	Y	T	T	T	Y	C	T	T	C	Y	T	C	Y	C	C	Y	T	Y	T	C	Y	T	C	Y	Y	Y	Y	C	Y	T	C	C	Y	T
1493	GG_contig14530_547	EST-derived SNP	8	85.355	Y	Y	C	C	Y	C	T	T	Y	C	T	Y	T	Y	T	Y	Y	T	T	C	Y	Y	C	Y	C	C	T	T	Y	Y	Y	T	Y	C	Y	Y	Y	Y	C	Y	Y	Y	C	Y	Y
1494	TP188337	GBS-SNP	8	85.679	R	R	A	A	R	G	G	G	R	A	G	R	G	R	G	N	R	G	G	A	R	R	A	R	A	R	A	G	R	G	R	G	R	A	R	A	A	R	A	R	G	A	A	G	G
1495	TP36257	GBS-SNP	8	86.37	Y	Y	C	C	Y	C	T	T	T	C	T	Y	Y	Y	T	Y	C	T	T	C	Y	Y	C	Y	C	C	T	T	Y	Y	Y	T	Y	C	Y	Y	Y	Y	C	Y	Y	Y	C	T	Y
1496	TP116765	GBS-SNP	8	87.211	R	R	A	A	G	A	G	G	R	A	G	R	A	R	G	R	R	G	G	A	A	R	A	R	A	A	G	G	R	R	R	G	R	A	A	R	R	R	A	R	R	R	A	R	R
1497	TP256663	GBS-SNP	8	88.296	Y	T	T	T	Y	T	C	C	Y	T	C	Y	T	Y	C	Y	Y	C	C	T	T	C	T	Y	T	T	C	C	C	Y	Y	C	Y	T	T	Y	Y	Y	T	Y	T	Y	T	Y	Y
1498	TP257922	GBS-SNP	8	88.946	T	Y	T	T	T	T	C	C	Y	T	C	Y	T	Y	C	T	Y	C	C	T	T	Y	T	Y	T	T	C	C	Y	Y	Y	C	Y	T	T	Y	Y	Y	T	Y	Y	T	T	Y	Y
1499	TP162907	GBS-SNP	8	89.989	R	R	G	G	R	G	A	A	R	R	A	R	G	R	A	R	R	A	A	G	G	R	G	R	G	G	A	A	R	G	R	A	G	G	G	R	A	R	G	R	R	R	G	R	R
1500	TP335532	GBS-SNP	8	90.536	C	Y	C	C	C	C	T	T	Y	C	T	T	C	Y	T	Y	C	T	T	C	C	C	C	Y	C	C	T	T	T	Y	Y	T	Y	C	C	Y	Y	Y	C	Y	Y	Y	C	Y	C
1501	TP43431	GBS-SNP	8	91.929	R	R	G	G	R	G	A	A	R	G	A	R	G	R	A	R	R	A	A	G	G	R	G	R	G	G	A	A	R	R	R	A	G	G	G	G	R	R	G	R	R	R	R	G	A
1502	TP102785	GBS-SNP	8	92.286	W	T	T	T	N	T	A	A	W	T	A	W	T	W	A	W	W	A	A	T	W	W	T	W	T	T	A	A	W	W	W	A	W	T	T	T	W	T	T	W	W	W	T	W	A
1503	TP272664	GBS-SNP	8	93.122	W	W	T	T	T	T	A	W	W	T	A	W	T	W	A	W	W	A	W	T	W	T	T	W	T	T	A	A	W	W	W	A	W	T	T	T	W	W	T	W	W	W	T	W	A
1504	TP85619	GBS-SNP	8	93.854	C	C	G	G	G	G	C	C	C	G	C	S	G	G	C	S	S	N	C	G	G	S	G	S	G	G	C	C	S	S	S	C	C	G	G	G	C	S	G	S	S	S	G	S	C
1505	TP364727	GBS-SNP	8	94.584	C	C	T	T	Y	T	C	C	Y	T	C	Y	T	Y	C	Y	Y	C	C	T	C	C	Y	C	T	T	C	C	T	Y	Y	C	Y	N	T	T	Y	T	T	Y	Y	Y	T	Y	C
1506	TP102071	GBS-SNP	8	95.495	Y	Y	C	Y	C	C	T	T	Y	C	T	Y	C	Y	T	Y	C	T	T	C	Y	T	C	Y	C	C	T	T	Y	Y	Y	T	Y	C	C	C	Y	Y	C	Y	Y	Y	C	Y	T
1507	TP30049	GBS-SNP	8	96.277	R	R	A	A	A	A	G	G	R	A	G	R	A	R	G	G	R	G	G	A	R	R	A	R	A	A	G	G	R	R	R	G	R	A	A	A	R	R	A	R	R	R	A	R	G
1508	TP203173	GBS-SNP	8	96.711	S	S	C	C	C	C	S	G	S	C	G	S	C	S	G	G	S	G	G	C	S	S	C	S	C	C	G	G	S	C	S	G	S	C	C	C	S	S	C	S	S	S	C	S	G
1509	TP248432	GBS-SNP	8	96.978	S	S	G	G	G	G	S	C	S	G	C	S	G	S	C	C	S	C	C	G	S	S	G	S	G	G	C	S	S	S	C	C	S	G	G	G	S	S	G	S	S	S	G	S	C
1510	GG_contig20254_396	EST-derived SNP	8	97.493	Y	Y	T	T	T	T	Y	C	Y	T	C	Y	T	Y	C	C	Y	C	C	T	Y	Y	T	Y	T	T	C	C	Y	Y	Y	C	Y	T	T	T	Y	Y	T	Y	Y	Y	T	Y	C
1511	TP252697	GBS-SNP	8	98.51	Y	Y	C	C	C	C	T	T	Y	C	T	T	C	Y	T	Y	Y	T	T	C	Y	Y	C	Y	C	C	N	T	C	T	Y	T	Y	C	C	C	Y	Y	C	Y	C	Y	C	Y	T
1512	TP256996	GBS-SNP	8	99.758	S	S	C	C	C	C	G	G	S	C	G	S	C	C	G	G	S	G	G	C	S	C	C	S	C	C	G	G	G	S	S	G	S	C	C	C	S	G	N	S	S	C	C	S	G
1513	TP86336	GBS-SNP	8	100.93	S	S	C	C	C	C	C	G	S	C	G	S	C	S	G	G	S	G	G	C	S	S	C	C	C	S	G	G	S	S	S	G	S	C	C	C	S	S	C	S	S	C	C	S	G
1514	TP174599	GBS-SNP	8	101.821	Y	Y	T	T	T	T	Y	C	Y	T	Y	Y	T	Y	C	C	Y	C	C	T	Y	Y	T	Y	T	T	Y	C	Y	Y	Y	C	Y	T	T	T	Y	Y	T	Y	C	T	T	Y	C
1515	TP158130	GBS-SNP	8	102.322	R	A	A	N	A	A	R	G	R	A	G	R	A	R	G	G	G	G	G	A	R	R	A	R	A	A	G	G	R	R	R	G	R	A	A	A	A	A	A	R	R	A	A	G	G
1516	TP214219	GBS-SNP	8	103.585	Y	Y	C	C	C	Y	Y	T	Y	C	Y	Y	C	Y	T	T	Y	T	T	C	Y	Y	C	Y	C	C	T	T	Y	Y	Y	T	Y	C	C	C	C	C	C	Y	Y	C	C	Y	T
1517	TP125293	GBS-SNP	8	104.055	K	K	T	T	T	K	K	G	K	T	K	K	T	K	G	G	G	G	G	T	T	K	T	K	T	T	G	G	K	K	K	G	K	T	T	T	K	K	K	K	K	T	T	K	G
1518	TP512189	GBS-SNP	8	104.909	R	R	A	A	A	R	R	G	G	A	R	R	R	R	G	G	G	G	G	A	R	G	A	R	A	A	G	G	G	R	R	G	R	A	A	A	R	G	A	R	R	A	A	A	G
1519	TP213125	GBS-SNP	8	106.054	R	G	R	G	G	G	G	A	R	R	A	R	G	R	A	A	G	A	A	G	G	R	G	G	G	G	A	A	R	R	R	A	R	G	G	G	A	R	G	R	R	R	G	R	A
1520	TP247382	GBS-SNP	8	107.098	Y	T	T	T	T	Y	Y	C	Y	T	Y	Y	T	Y	C	C	T	C	C	T	Y	Y	T	Y	T	T	C	C	Y	Y	C	C	Y	T	T	T	C	T	Y	Y	Y	T	T	Y	C
1521	TP219081	GBS-SNP	8	108.668	K	K	G	G	G	K	K	T	K	G	K	T	G	K	T	T	K	T	K	G	K	K	G	K	T	G	T	T	K	K	K	T	K	G	G	G	G	K	K	K	T	G	G	K	T
1522	TP192339	GBS-SNP	8	110.136	Y	C	T	T	T	Y	C	C	T	T	C	Y	T	Y	C	C	C	C	Y	T	Y	N	T	Y	Y	T	C	C	Y	C	Y	C	Y	Y	T	T	T	Y	Y	Y	C	T	T	Y	C
1523	TP181516	GBS-SNP	8	111.128	M	M	C	C	C	A	M	A	M	C	M	M	C	M	A	A	M	A	M	M	M	M	C	M	M	C	A	A	M	M	C	A	M	M	C	C	C	M	M	M	A	C	C	M	A
1524	TP182351	GBS-SNP	8	111.883	Y	Y	C	C	C	Y	T	T	Y	C	Y	Y	C	Y	T	T	C	T	C	C	Y	Y	Y	Y	Y	C	T	T	Y	Y	Y	T	Y	Y	C	C	C	Y	Y	Y	T	C	Y	Y	T
1525	TP528807	GBS-SNP	8	112.658	Y	Y	T	T	T	Y	Y	C	Y	T	T	Y	T	Y	C	C	Y	C	Y	T	T	Y	T	Y	Y	T	C	C	T	Y	T	C	Y	Y	T	T	T	T	Y	Y	C	T	T	Y	C
1526	TP297443	GBS-SNP	8	113.711	R	G	A	A	A	G	R	G	R	A	R	R	A	R	G	G	R	R	R	A	G	R	A	R	R	A	G	G	R	R	R	G	R	R	A	A	A	R	R	R	G	A	A	R	G
1527	TP16227	GBS-SNP	8	115.366	S	S	G	G	G	S	S	C	C	G	S	S	G	S	C	C	S	C	S	G	C	S	G	S	S	G	C	C	S	S	S	C	S	S	G	G	G	G	S	S	C	G	G	S	C
1528	TP57994	GBS-SNP	8	116.732	G	G	G	G	G	R	R	R	A	G	R	R	G	R	A	A	R	A	R	G	A	R	A	R	A	G	A	A	G	A	R	A	G	R	G	G	G	R	G	R	A	G	G	R	A
1529	TP143637	GBS-SNP	8	117.916	S	S	G	G	G	S	C	C	C	G	S	S	G	S	C	C	S	S	S	G	S	S	G	S	S	G	C	C	S	S	S	C	S	S	G	G	G	S	S	S	C	G	G	S	C
1530	TP86832	GBS-SNP	8	119.429	K	K	G	G	G	T	N	T	T	G	K	T	G	K	T	T	K	T	K	G	K	G	K	K	K	G	T	T	K	K	K	T	K	K	G	G	G	K	K	K	T	G	G	K	T
1531	TP282089	GBS-SNP	8	119.939	W	W	A	A	A	W	W	T	T	A	W	W	A	W	T	T	N	T	W	A	W	W	W	W	W	A	T	T	W	W	W	T	W	T	A	A	A	A	A	W	T	A	A	W	T
1532	TP248414	GBS-SNP	8	120.677	R	R	A	A	A	R	R	G	G	A	R	R	A	R	G	G	R	G	R	A	R	R	R	R	R	A	G	G	R	R	R	G	G	R	A	A	A	R	R	R	G	A	A	R	G
1533	TP246998	GBS-SNP	8	120.933	R	R	G	G	G	R	R	A	A	G	R	R	G	R	A	A	R	A	R	G	R	R	R	R	R	G	A	A	R	R	R	A	R	R	G	G	G	R	R	R	A	G	G	R	A
1534	TP365337	GBS-SNP	8	121.464	Y	C	T	T	T	Y	Y	C	C	T	Y	Y	T	Y	C	C	Y	C	Y	T	Y	Y	T	Y	Y	T	C	C	Y	Y	Y	C	Y	Y	T	T	T	Y	Y	Y	C	T	T	Y	C
1535	TP119008	GBS-SNP	8	123.999	R	R	G	R	G	R	R	A	A	G	R	R	G	R	A	A	R	R	R	G	R	A	R	R	R	G	A	A	R	R	R	A	R	R	G	G	G	R	R	R	A	G	G	R	A
1536	TP161667	GBS-SNP	8	124.877	Y	Y	C	N	C	Y	Y	T	T	C	T	Y	C	Y	T	T	Y	Y	Y	C	C	T	Y	Y	C	C	T	T	T	Y	Y	T	T	T	C	C	C	Y	Y	Y	T	C	C	Y	T
1537	TP180289	GBS-SNP	8	126.187	Y	Y	C	Y	C	Y	Y	T	T	C	Y	Y	C	Y	T	T	Y	Y	Y	C	Y	T	Y	Y	Y	C	T	T	Y	Y	Y	T	Y	C	C	C	C	Y	Y	Y	T	C	C	Y	Y
1538	TP361322	GBS-SNP	8	127.321	R	R	A	A	R	R	R	G	G	A	G	R	R	R	G	G	R	R	R	A	A	G	R	R	R	A	G	G	R	R	R	G	A	G	R	A	A	R	G	R	G	A	R	R	G
1539	TP317349	GBS-SNP	8	129.16	S	S	G	S	G	C	S	C	C	G	S	S	S	S	C	C	C	S	S	G	G	C	S	S	S	G	C	C	G	S	S	C	S	S	S	G	G	S	C	S	C	G	S	S	C
1540	TP203485	GBS-SNP	8	130.088	S	S	C	S	C	S	S	G	G	C	S	S	S	S	G	G	S	S	S	C	S	G	S	S	S	C	G	G	S	S	S	G	G	S	S	C	C	S	S	S	G	C	S	G	G
1541	TP294378	GBS-SNP	8	130.626	Y	Y	T	Y	T	Y	Y	Y	C	T	Y	Y	C	Y	C	C	C	Y	Y	T	Y	C	Y	T	Y	T	C	C	Y	Y	Y	C	Y	T	Y	T	T	Y	Y	Y	C	T	Y	T	C
1542	TP55107	GBS-SNP	8	132.863	Y	Y	T	C	T	Y	Y	C	C	T	Y	C	Y	Y	Y	C	Y	Y	T	T	Y	C	Y	C	Y	Y	C	C	Y	Y	Y	C	Y	Y	Y	T	T	T	C	C	C	T	Y	Y	C
1543	TP18278	GBS-SNP	8	134.52	R	R	G	A	G	R	R	A	A	G	R	R	R	R	R	A	G	R	R	G	R	A	A	R	R	R	A	A	A	R	R	A	R	R	R	G	G	R	R	R	A	G	R	R	A
1544	GG_contig18455_669	EST-derived SNP	8	134.887	R	R	A	G	A	R	R	G	G	A	R	R	R	R	R	G	R	R	R	A	R	G	G	R	R	R	G	G	R	R	R	G	R	R	R	A	A	R	R	R	G	A	R	R	G
1545	TP32678	GBS-SNP	8	135.619	K	K	G	T	G	K	K	T	K	G	K	K	K	K	K	T	K	K	K	G	K	T	T	K	K	K	K	T	K	K	K	T	K	K	K	G	G	K	K	K	T	G	K	K	T
1546	TP69890	GBS-SNP	8	136.51	Y	Y	C	T	C	Y	Y	T	T	C	Y	Y	Y	Y	Y	T	Y	Y	Y	C	Y	T	T	Y	Y	Y	T	T	Y	Y	Y	T	Y	Y	Y	C	C	Y	Y	Y	T	C	Y	C	T
1547	TP373938	GBS-SNP	8	137.355	C	T	C	T	C	Y	Y	C	T	C	Y	C	Y	C	C	T	Y	Y	Y	C	Y	T	T	C	Y	T	T	T	Y	N	T	Y	Y	C	Y	C	C	Y	Y	Y	T	C	Y	Y	T
1548	TP128566	GBS-SNP	8	138.291	A	A	G	A	G	R	N	R	A	G	R	G	R	A	R	A	A	R	R	G	R	A	A	R	G	R	A	A	R	R	A	R	R	R	R	G	G	R	G	R	A	G	A	R	R
1549	TP365990	GBS-SNP	8	138.934	Y	Y	T	Y	T	Y	Y	Y	C	T	Y	T	C	Y	Y	C	Y	Y	Y	T	Y	C	C	Y	Y	Y	C	C	Y	Y	Y	Y	Y	T	Y	T	T	Y	Y	Y	C	T	Y	Y	C
1550	TP248996	GBS-SNP	8	140.161	R	R	A	G	A	R	G	R	G	A	R	A	R	R	G	G	R	R	R	A	R	G	G	R	R	R	G	G	R	R	R	R	R	R	R	A	A	R	R	R	G	A	R	R	G
1551	TP104871	GBS-SNP	8	140.618	Y	Y	T	C	T	N	Y	Y	C	T	Y	T	Y	Y	T	C	Y	T	Y	T	Y	C	C	Y	Y	Y	C	C	C	Y	C	Y	Y	Y	Y	T	T	Y	Y	C	C	T	C	Y	Y
1552	GG_contig10451_156	EST-derived SNP	8	140.925	M	M	A	C	A	M	M	M	C	A	M	A	M	M	M	C	M	M	M	A	M	C	C	M	M	M	C	C	M	M	M	M	M	M	M	A	A	M	M	M	C	A	M	M	C
1553	TP147964	GBS-SNP	8	141.369	R	R	G	A	G	R	R	R	A	G	R	G	R	R	R	A	R	R	R	G	R	A	A	R	R	R	A	A	R	R	R	R	G	A	R	G	G	R	G	R	A	G	A	R	R
1554	GG_contig20970_574	EST-derived SNP	8	141.944	R	R	G	A	G	R	R	R	A	G	R	G	R	R	R	A	R	R	R	G	R	A	A	R	R	R	A	A	R	R	R	R	R	R	R	G	G	R	R	R	A	G	R	R	R
1555	TP297548	GBS-SNP	8	142.303	R	R	A	G	A	R	R	R	G	A	R	A	R	R	R	G	R	R	R	A	R	G	G	R	R	R	R	G	R	A	R	R	R	A	R	A	A	R	R	R	G	A	G	R	R
1556	TP226187	GBS-SNP	8	142.99	S	S	G	C	G	S	S	S	C	G	S	G	S	S	S	C	S	S	S	G	S	C	C	S	S	S	C	C	S	S	S	S	S	S	S	G	G	S	S	G	C	G	S	S	S
1557	TP120617	GBS-SNP	8	143.402	A	R	G	A	G	R	N	G	A	G	R	G	R	R	R	A	A	R	R	G	A	A	A	R	R	R	A	A	R	R	R	R	R	R	R	G	G	R	R	G	A	G	A	R	A
1558	TP227431	GBS-SNP	8	143.937	R	R	A	G	A	R	R	R	G	A	R	A	R	R	R	G	R	R	R	A	R	G	G	R	R	R	G	G	A	R	R	R	G	R	R	A	A	R	R	A	G	A	G	R	R
1559	TP349065	GBS-SNP	8	144.298	Y	Y	C	T	C	Y	Y	Y	T	C	Y	C	Y	Y	Y	T	Y	Y	Y	C	Y	T	T	Y	Y	Y	T	T	Y	Y	Y	Y	Y	Y	Y	C	C	Y	Y	C	T	C	T	Y	Y
1560	TP282337	GBS-SNP	8	144.684	M	M	C	A	C	M	M	M	A	C	M	C	M	M	A	A	M	M	M	C	M	A	A	M	M	M	A	A	M	M	M	M	M	M	M	C	C	M	M	C	A	C	A	M	M
1561	TP138475	GBS-SNP	8	144.863	S	S	C	G	C	S	S	S	G	C	S	C	S	S	S	G	S	S	S	C	S	G	G	S	S	S	G	G	S	S	S	S	S	S	S	C	C	S	S	C	G	C	G	S	S
1562	GG_contig15920_580	EST-derived SNP	8	144.949	R	R	A	G	A	R	R	R	G	A	R	A	R	R	R	G	R	R	R	A	R	G	G	R	R	R	G	G	R	R	R	R	R	R	R	A	A	R	R	A	G	A	G	R	R
1563	TP352005	GBS-SNP	8	145.423	Y	Y	T	C	T	T	Y	Y	C	T	Y	T	Y	Y	Y	C	Y	Y	Y	T	Y	C	C	Y	Y	Y	C	C	Y	Y	Y	Y	Y	Y	Y	Y	T	C	Y	Y	C	T	C	Y	Y
1564	TP68372	GBS-SNP	8	145.962	M	M	C	A	M	M	M	M	A	C	M	C	M	M	A	M	M	M	M	C	C	A	A	M	M	M	A	A	M	M	M	M	A	M	M	C	C	C	M	C	A	C	A	M	M
1565	GG_contig17944_118	EST-derived SNP	8	146.629	R	R	A	G	A	R	R	R	G	A	R	A	R	R	R	R	R	R	R	A	R	G	G	R	R	R	G	G	R	R	R	R	R	R	R	A	A	R	R	A	G	A	G	R	R
1566	TP339349	GBS-SNP	8	146.827	Y	Y	T	C	T	Y	Y	Y	C	Y	Y	T	Y	Y	Y	Y	Y	Y	Y	T	Y	C	C	Y	Y	Y	C	C	T	Y	Y	Y	Y	Y	Y	T	T	Y	Y	T	C	T	C	Y	Y
1567	TP290515	GBS-SNP	8	147.198	K	T	T	G	T	K	K	K	G	T	K	T	K	K	K	K	T	K	K	T	K	G	G	K	K	K	G	G	K	K	K	K	T	K	K	T	T	K	K	T	G	T	G	K	K
1568	TP48702	GBS-SNP	8	148.05	M	M	C	A	C	M	M	M	A	C	M	C	M	M	C	M	A	C	M	C	M	A	A	M	M	M	A	A	M	M	M	M	C	M	M	C	C	M	M	C	A	C	A	M	M
1569	TP248145	GBS-SNP	8	148.379	R	A	G	A	G	R	R	R	A	G	R	G	R	R	R	R	R	R	R	G	R	A	A	R	R	R	A	A	R	R	R	R	R	R	R	G	G	R	R	G	A	G	A	R	R
1570	TP232129	GBS-SNP	8	148.849	R	G	A	G	A	R	R	G	G	A	R	A	A	R	R	R	R	R	R	A	G	G	G	R	R	R	G	G	R	G	R	R	A	R	R	A	A	R	R	A	G	A	G	R	R
1571	TP241852	GBS-SNP	8	149.579	C	S	C	G	C	S	S	S	G	C	S	C	S	S	S	G	S	S	S	C	S	G	G	S	S	G	G	G	S	S	S	S	C	G	S	C	C	G	G	C	G	C	G	S	S
1572	TP327238	GBS-SNP	8	150.361	Y	N	T	C	T	C	T	T	C	T	Y	T	T	Y	Y	Y	Y	Y	Y	T	Y	Y	C	Y	Y	Y	C	C	Y	Y	Y	Y	Y	Y	Y	T	T	Y	Y	T	C	T	C	Y	Y
1573	TP326761	GBS-SNP	8	151.048	S	S	G	C	G	S	S	S	C	G	S	G	S	S	S	C	S	S	S	G	G	S	C	S	S	S	S	C	S	S	G	S	C	S	S	G	G	S	S	G	C	G	C	S	G
1574	TP30571	GBS-SNP	8	151.222	K	K	T	G	T	K	K	K	G	T	K	T	K	K	K	K	K	K	K	T	K	K	G	K	K	K	G	G	G	K	K	K	K	G	K	T	T	K	K	T	G	T	G	K	T
1575	TP148123	GBS-SNP	8	151.678	S	S	S	G	C	S	S	S	G	C	S	C	G	S	S	S	S	S	S	C	S	S	G	S	S	S	G	G	S	S	S	S	S	S	S	C	C	S	S	C	G	C	G	S	C
1576	TP260395	GBS-SNP	8	152.147	C	Y	Y	C	T	T	Y	Y	C	T	Y	T	C	Y	T	Y	Y	Y	Y	T	Y	Y	C	T	Y	Y	C	C	Y	Y	Y	Y	Y	Y	Y	T	T	Y	Y	T	C	T	C	Y	Y
1577	TP19425	GBS-SNP	8	152.501	R	R	G	A	G	R	R	R	A	G	R	G	R	R	R	R	R	R	R	G	R	R	A	R	R	R	A	A	R	R	R	R	R	R	R	R	G	R	R	G	A	G	A	R	G
1578	TP314791	GBS-SNP	8	153.162	S	G	S	G	C	S	S	S	G	C	S	C	S	S	S	S	S	S	S	C	S	S	G	S	S	S	G	G	C	S	S	S	S	G	S	S	C	S	S	C	G	C	G	G	C
1579	GG_contig17150_102	EST-derived SNP	8	153.653	W	W	A	T	A	W	W	W	T	A	W	A	W	W	W	W	W	W	W	A	W	W	T	W	W	W	T	T	W	W	T	W	W	W	W	W	A	W	T	A	T	A	T	W	A
1580	TP338511	GBS-SNP	8	154.066	R	R	G	A	G	R	A	R	A	G	R	G	R	R	R	R	R	R	R	G	R	R	A	R	R	R	A	A	G	R	R	R	R	R	R	R	G	R	R	R	A	G	A	R	G
1581	TP248351	GBS-SNP	8	154.318	Y	Y	C	T	C	Y	T	Y	T	C	Y	C	Y	Y	Y	Y	Y	Y	Y	C	C	Y	T	Y	Y	Y	T	T	Y	Y	Y	Y	Y	Y	Y	Y	C	Y	Y	C	T	C	T	Y	C
1582	TP21898	GBS-SNP	8	154.798	Y	C	C	T	C	Y	Y	Y	T	C	Y	C	Y	Y	Y	Y	Y	Y	Y	C	C	Y	T	Y	T	Y	T	T	Y	Y	Y	Y	Y	Y	Y	Y	C	Y	Y	C	T	C	T	Y	C
1583	TP528564	GBS-SNP	8	155.684	C	S	G	C	G	S	S	S	C	G	S	G	S	S	C	C	S	S	S	G	C	S	C	S	S	S	C	C	S	S	C	S	S	S	S	S	G	S	G	G	C	G	C	S	G
1584	TP269486	GBS-SNP	8	156.258	Y	C	C	T	C	Y	C	Y	T	C	Y	C	Y	Y	C	Y	Y	Y	Y	C	Y	T	T	Y	Y	Y	T	T	C	Y	Y	Y	T	Y	Y	T	C	Y	Y	C	T	C	T	Y	C
1585	TP483624	GBS-SNP	8	156.698	R	R	A	G	A	R	R	R	G	A	R	A	R	R	R	G	G	R	R	A	R	R	G	R	R	R	G	G	R	A	R	A	R	R	R	A	R	G	G	R	G	A	G	R	A
1586	TP277960	GBS-SNP	8	157.446	Y	Y	T	C	T	T	T	Y	C	T	Y	T	Y	Y	Y	T	C	Y	Y	T	Y	Y	C	Y	Y	Y	C	C	Y	Y	Y	Y	Y	C	Y	Y	T	T	Y	T	C	T	C	Y	T
1587	TP15674	GBS-SNP	8	158.075	M	C	A	C	A	M	M	M	C	A	M	A	M	M	A	M	M	M	M	A	M	M	C	M	M	M	C	C	A	M	M	M	A	N	M	M	A	M	M	A	C	A	C	M	A
1588	TP314835	GBS-SNP	8	159.388	R	R	A	G	A	A	R	R	G	A	R	A	R	R	A	R	R	R	R	A	R	G	G	G	R	R	G	G	N	R	R	G	R	G	R	G	A	G	G	A	G	A	G	R	A
1589	TP515514	GBS-SNP	8	160.607	K	T	T	G	T	K	K	K	G	T	K	T	K	K	K	G	G	K	K	T	G	G	G	K	T	K	G	G	K	G	K	T	G	K	K	K	T	K	K	T	G	T	G	G	T
1590	TP216404	GBS-SNP	8	161.735	S	S	C	G	S	S	S	S	G	C	S	C	S	S	S	S	S	S	S	C	S	S	G	S	S	S	G	S	S	S	G	S	S	C	S	S	C	S	G	C	G	S	G	S	C
1591	TP320492	GBS-SNP	8	162.659	Y	Y	C	T	Y	Y	Y	Y	T	C	Y	C	Y	Y	Y	Y	Y	Y	Y	C	Y	T	T	Y	Y	Y	T	Y	Y	Y	T	Y	C	Y	Y	Y	C	Y	T	C	T	Y	T	Y	C
1592	TP281061	GBS-SNP	8	163.908	C	M	M	C	M	M	M	M	C	A	M	M	M	M	M	M	M	M	M	A	M	M	C	M	M	M	C	M	M	M	C	M	M	M	M	A	A	M	C	A	C	M	C	M	A
1593	TP362530	GBS-SNP	8	165.243	G	S	S	C	S	S	S	S	C	G	G	G	S	S	S	S	C	S	S	G	S	S	C	S	S	S	C	S	S	S	C	S	S	S	S	G	G	S	C	G	C	S	C	S	G
1594	TP6945	GBS-SNP	8	166.365	R	R	A	G	G	R	R	R	G	A	R	A	R	R	A	R	R	R	R	A	G	R	G	R	R	R	G	R	R	R	G	R	R	R	R	R	A	A	G	A	G	R	G	G	A
1595	TP256939	GBS-SNP	8	167.915	R	R	G	A	R	R	R	R	A	G	G	G	R	G	R	R	R	R	R	G	R	R	A	R	R	R	A	R	R	R	A	R	R	R	R	R	N	R	A	G	A	R	A	R	G
1596	TP273858	GBS-SNP	8	172.221	Y	C	T	C	Y	C	Y	Y	C	Y	Y	T	Y	T	Y	Y	C	C	Y	T	T	Y	C	T	Y	T	C	C	Y	T	C	Y	Y	C	Y	T	T	Y	C	T	C	Y	C	Y	T
1597	TP70338	GBS-SNP	9	0	R	A	A	G	R	G	R	G	R	R	R	R	G	G	R	R	G	R	G	A	R	A	R	A	G	R	G	R	R	R	A	R	R	G	R	A	R	R	A	R	R	R	R	R	A
1598	TP75065	GBS-SNP	9	2.539	G	A	A	G	G	R	R	G	R	G	R	R	G	G	R	R	G	R	G	A	A	R	R	A	G	A	G	R	R	R	A	R	A	G	G	R	R	R	A	R	R	R	R	R	A
1599	TP118326	GBS-SNP	9	3.789	K	K	T	K	T	K	K	K	K	K	T	K	G	G	K	K	K	T	G	T	K	K	K	T	G	T	G	K	G	K	T	K	K	G	G	K	K	K	T	K	K	K	K	K	T
1600	TP360008	GBS-SNP	9	5.72	Y	T	T	C	Y	Y	C	Y	Y	Y	Y	Y	C	C	Y	T	T	Y	C	T	Y	Y	Y	T	C	T	C	Y	Y	Y	T	T	T	C	C	Y	Y	Y	T	Y	Y	Y	T	Y	T
1601	TP36762	GBS-SNP	9	6.862	W	W	A	T	W	W	W	W	W	W	W	W	T	T	W	W	W	W	T	A	W	W	W	W	T	A	T	W	W	W	A	W	W	N	T	W	W	W	A	W	W	W	W	W	A
1602	GG_contig17412_267	EST-derived SNP	9	7.604	Y	Y	C	T	Y	Y	Y	Y	Y	Y	Y	Y	T	T	Y	Y	Y	Y	T	C	Y	Y	Y	C	T	C	T	Y	Y	Y	C	Y	Y	T	T	Y	Y	Y	C	Y	Y	Y	Y	Y	C
1603	TP176895	GBS-SNP	9	8.334	Y	C	T	C	Y	Y	C	T	Y	Y	Y	Y	C	C	Y	Y	Y	Y	C	T	Y	Y	T	T	C	T	C	Y	Y	Y	T	Y	Y	C	C	Y	Y	Y	T	Y	Y	Y	Y	Y	T
1604	TP259371	GBS-SNP	9	9.968	C	C	C	A	M	C	A	M	M	M	M	M	A	A	M	M	M	M	A	C	M	M	M	C	A	C	A	M	M	M	C	M	M	A	A	C	C	M	C	M	M	M	A	M	C
1605	TP57900	GBS-SNP	9	11.238	T	T	T	G	K	K	G	K	K	K	K	K	G	G	K	K	K	K	G	T	K	T	K	T	G	T	G	K	G	K	T	K	T	G	G	K	T	K	T	K	K	K	K	K	T
1606	TP296844	GBS-SNP	9	12.172	Y	C	C	T	Y	Y	T	Y	Y	Y	Y	Y	T	T	Y	Y	Y	Y	T	C	T	Y	Y	C	T	C	T	Y	Y	Y	C	C	Y	T	T	Y	T	C	C	Y	Y	Y	Y	Y	C
1607	TP215862	GBS-SNP	9	13.843	R	G	G	R	A	R	A	R	R	R	R	R	A	A	R	R	R	A	A	G	R	R	G	G	A	G	A	R	R	R	G	R	A	A	A	R	A	R	G	R	R	R	R	R	G
1608	TP91907	GBS-SNP	9	15.133	S	C	C	S	S	S	G	C	S	S	S	G	G	G	S	S	S	S	G	C	S	S	S	C	G	C	G	S	S	S	C	S	C	G	G	S	S	S	C	S	S	S	S	S	C
1609	TP98015	GBS-SNP	9	17.66	M	C	C	A	A	A	A	C	M	M	C	M	A	A	M	M	M	M	A	C	M	M	C	C	A	C	A	M	M	C	A	A	C	A	A	C	M	M	C	M	M	M	A	M	M
1610	TP194486	GBS-SNP	9	19.33	Y	C	C	Y	T	Y	T	C	Y	C	Y	Y	T	T	Y	T	Y	Y	T	C	T	Y	Y	C	T	C	T	Y	Y	Y	Y	Y	C	T	T	Y	Y	Y	C	Y	Y	Y	T	Y	Y
1611	TP96485	GBS-SNP	9	21.747	R	G	G	R	A	R	A	G	R	R	R	R	A	A	R	R	R	R	A	G	R	R	R	G	A	G	A	R	R	R	R	R	G	A	A	R	R	R	G	R	R	R	A	R	R
1612	bcpt1088	genomic SSR	9	25.228	135/154	135/135	135/135	135/135	154/154	135/154	154/154	135/135	135/154	135/154	135/154	135/154	135/154	154/154	135/154	135/154	135/154	135/154	154/154	135/154	135/154	135/154	135/154	135/135	154/154	135/135	154/154	135/154	135/154	135/154	135/154	135/154	135/135	154/154	154/154	135/154	135/154	135/154	135/135	135/154	135/154	135/154	154/154	135/154	135/154
1613	TP250432	GBS-SNP	9	25.915	S	C	C	C	G	S	G	C	S	S	S	S	S	G	S	S	S	S	G	S	G	S	S	C	G	C	G	S	S	S	S	S	C	G	G	S	S	S	C	S	S	S	G	S	S
1614	TP141651	GBS-SNP	9	27.041	W	A	A	A	T	T	T	A	A	W	W	W	A	W	W	A	W	W	T	W	T	A	W	A	T	A	T	W	A	W	W	T	A	T	T	W	A	T	A	W	W	W	T	W	W
1615	TP33209	GBS-SNP	9	28.927	M	C	C	C	M	M	A	C	C	M	A	M	M	C	M	M	C	M	A	M	A	C	C	C	A	C	A	M	M	M	M	A	C	A	A	M	A	M	C	M	M	M	A	M	M
1616	TP109090	GBS-SNP	9	29.878	S	G	G	S	C	G	C	G	G	S	S	S	S	C	C	S	S	S	C	S	C	G	S	G	C	G	C	G	S	S	S	S	G	C	S	S	G	S	G	S	S	S	C	S	S
1617	TP77522	GBS-SNP	9	31.375	M	C	C	C	A	N	A	C	C	A	A	M	M	M	M	M	M	M	A	M	A	C	M	C	A	C	A	M	M	M	M	A	C	A	A	M	M	M	C	M	M	M	A	M	M
1618	TP101759	GBS-SNP	9	31.898	R	A	A	A	R	G	G	A	A	R	R	G	A	R	G	R	R	R	G	R	G	A	A	A	G	A	G	R	R	R	R	A	A	G	G	R	R	R	A	R	G	R	G	R	R
1619	TP3201	GBS-SNP	9	32.705	K	G	G	G	T	K	K	G	G	K	K	K	K	K	K	K	T	K	K	K	T	G	K	G	T	G	T	K	K	T	K	K	G	T	T	K	T	T	G	K	T	K	T	K	K
1620	TP253765	GBS-SNP	9	33.585	Y	C	C	C	T	Y	T	C	C	Y	Y	Y	Y	Y	C	T	Y	Y	T	Y	T	C	Y	C	T	C	T	Y	Y	C	Y	Y	C	T	T	Y	Y	Y	C	Y	Y	Y	T	Y	Y
1621	GG_contig12277_1101	EST-derived SNP	9	34.01	Y	T	T	T	C	Y	C	T	T	Y	Y	Y	Y	Y	Y	Y	Y	Y	C	Y	C	T	Y	T	C	T	C	Y	Y	Y	Y	Y	T	C	C	Y	Y	Y	T	Y	Y	Y	C	Y	Y
1622	GG_contig20727_589	EST-derived SNP	9	34.351	S	G	G	G	C	S	C	G	G	S	S	S	S	S	C	S	S	S	C	S	C	G	S	G	C	G	C	S	S	S	S	S	G	C	C	S	S	S	G	S	S	S	C	S	S
1623	TP242429	GBS-SNP	9	34.855	R	G	G	G	A	R	A	G	G	R	R	R	G	R	A	R	R	R	A	R	A	G	R	G	A	G	A	R	R	R	R	R	G	A	A	R	R	R	G	R	A	R	A	R	R
1624	TP253218	GBS-SNP	9	35.699	Y	T	Y	T	C	Y	C	T	Y	Y	Y	Y	T	Y	C	Y	Y	C	C	Y	C	T	Y	T	C	T	C	Y	C	Y	Y	Y	T	C	C	C	C	Y	T	Y	C	Y	C	Y	Y
1625	TP25400	GBS-SNP	9	36.263	C	T	T	T	C	T	C	T	Y	Y	C	Y	T	Y	C	Y	Y	Y	C	Y	C	T	Y	T	Y	T	C	Y	Y	C	Y	C	T	C	Y	Y	C	T	N	Y	C	Y	C	Y	Y
1626	TP251593	GBS-SNP	9	37.085	W	T	T	T	A	W	A	T	W	W	W	W	T	W	A	W	W	A	A	W	A	T	W	T	W	T	A	W	W	W	W	A	T	A	A	W	W	W	T	W	A	W	A	W	W
1627	TP335498	GBS-SNP	9	37.771	R	G	G	G	A	R	A	G	R	R	R	R	G	R	A	R	A	R	A	R	A	G	R	G	R	G	A	A	N	R	A	G	G	A	R	R	R	G	G	R	A	R	A	G	R
1628	TP38586	GBS-SNP	9	38.412	K	T	T	T	G	K	G	T	K	G	K	G	T	K	G	G	G	G	G	K	G	T	K	T	K	T	G	K	K	K	G	K	T	G	K	G	G	K	T	K	G	K	G	K	G
1629	TP48888	GBS-SNP	9	38.822	W	A	A	A	T	W	T	A	W	W	W	W	A	W	T	A	W	W	T	W	T	A	A	A	W	A	T	W	W	T	T	W	A	T	W	A	T	W	A	W	T	W	T	W	W
1630	TP296299	GBS-SNP	9	39.575	S	S	C	C	G	S	G	C	S	S	S	S	C	S	G	S	S	C	G	S	G	C	S	C	S	C	G	S	S	S	S	S	C	G	S	S	C	S	C	S	G	S	G	S	S
1631	TP274097	GBS-SNP	9	39.983	Y	T	T	T	C	Y	C	T	Y	Y	Y	Y	T	Y	C	Y	Y	T	C	Y	C	T	Y	T	Y	T	C	Y	Y	Y	C	C	T	C	C	Y	Y	Y	T	Y	C	Y	C	C	Y
1632	TP349329	GBS-SNP	9	40.758	R	G	G	G	A	R	A	G	R	R	R	A	G	R	A	R	R	R	A	R	R	G	R	G	R	G	A	R	R	R	R	R	G	A	R	R	R	R	G	R	A	R	A	R	R
1633	TP296300	GBS-SNP	9	41.232	S	G	G	G	C	S	C	G	S	S	S	S	G	S	C	S	G	S	C	S	C	G	S	G	S	G	C	S	G	S	S	S	G	S	S	S	S	S	G	S	C	S	C	S	S
1634	TP237072	GBS-SNP	9	41.592	S	G	G	G	C	S	C	G	S	S	S	S	G	S	C	S	S	S	C	S	C	G	S	G	S	G	C	S	S	G	S	S	G	C	S	S	C	S	G	S	C	S	C	S	S
1635	TP25196	GBS-SNP	9	42.292	R	G	G	G	A	G	N	G	G	G	R	R	G	G	A	G	R	R	A	R	A	G	R	G	R	G	A	R	R	R	R	R	G	A	R	R	A	R	G	R	A	R	A	R	R
1636	TP213132	GBS-SNP	9	43.211	Y	T	T	T	C	Y	C	T	Y	Y	Y	Y	T	Y	C	Y	Y	Y	C	Y	C	T	Y	T	Y	T	C	Y	Y	Y	T	Y	T	C	Y	Y	C	C	T	Y	C	Y	C	C	Y
1637	TP162954	GBS-SNP	9	43.762	G	A	A	A	G	R	R	A	R	R	R	R	A	R	G	R	R	R	G	R	G	A	R	A	A	A	G	R	G	R	A	R	A	G	R	R	G	R	A	R	G	R	G	R	R
1638	TP556	GBS-SNP	9	44.169	R	A	A	A	G	R	G	A	R	R	R	R	A	R	G	R	R	R	G	R	G	A	R	A	R	A	G	R	R	R	R	R	A	G	R	R	G	R	A	R	G	R	G	R	R
1639	TP303126	GBS-SNP	9	44.497	Y	C	C	C	T	Y	T	C	Y	Y	Y	Y	Y	Y	T	Y	Y	Y	T	Y	T	C	Y	C	Y	C	T	Y	Y	Y	Y	Y	C	T	C	Y	T	Y	C	Y	T	Y	T	Y	Y
1640	TP126383	GBS-SNP	9	44.919	A	G	G	G	A	R	A	G	R	R	R	R	G	R	A	R	R	G	R	R	A	G	R	G	R	G	A	R	R	A	R	R	G	N	R	R	A	R	G	R	A	R	A	R	R
1641	bcpd122	genomic SSR	9	45.089	184/199	184/184	184/184	184/184	199/199	184/199	199/199	184/184	184/199	184/199	184/199	184/199	184/184	184/199	199/199	184/199	184/199	184/199	199/199	184/199	199/199	184/184	184/199	184/184	184/199	184/184	199/199	184/199	184/199	184/199	184/199	184/199	184/184	199/199	184/199	184/199	199/199	184/199	184/184	184/199	199/199	184/199	199/199	184/199	184/199
1642	TP39056	GBS-SNP	9	45.335	R	A	A	A	G	R	G	A	R	R	R	R	A	R	G	R	R	A	G	R	G	A	R	A	R	A	G	R	R	R	A	R	A	G	R	R	G	R	A	R	G	R	G	R	R
1643	TP245579	GBS-SNP	9	45.586	Y	T	T	T	C	Y	C	T	Y	Y	Y	Y	T	Y	C	Y	Y	Y	C	Y	C	T	Y	T	Y	T	C	Y	Y	Y	N	Y	T	C	Y	Y	C	Y	T	Y	C	Y	C	Y	Y
1644	TP208463	GBS-SNP	9	45.971	K	T	K	T	G	K	G	T	K	K	K	G	T	K	G	K	K	K	G	K	G	T	K	T	K	T	K	K	K	K	K	K	T	G	K	K	G	K	T	K	G	K	G	K	K
1645	TP315599	GBS-SNP	9	46.252	R	A	A	A	G	R	G	A	G	R	R	R	A	R	G	R	R	R	G	R	G	A	R	A	R	A	G	R	G	R	R	R	A	G	R	R	G	R	A	R	G	R	G	R	R
1646	TP238570	GBS-SNP	9	46.477	Y	C	C	C	T	Y	T	C	Y	C	Y	Y	C	Y	T	T	Y	Y	T	Y	T	C	Y	C	Y	C	T	Y	Y	Y	T	Y	C	T	C	Y	T	Y	C	Y	T	Y	T	Y	Y
1647	TP175458	GBS-SNP	9	47.149	Y	T	T	T	C	Y	C	T	C	Y	Y	Y	T	Y	C	Y	Y	Y	C	Y	C	T	Y	T	Y	T	C	Y	Y	C	Y	Y	T	C	Y	Y	C	C	T	Y	C	Y	C	Y	C
1648	TP182036	GBS-SNP	9	47.623	K	T	T	T	G	K	G	T	K	K	K	K	T	K	G	G	K	K	G	K	G	T	K	T	K	T	G	K	K	K	K	K	T	G	K	K	G	K	T	K	G	K	G	K	G
1649	TP329053	GBS-SNP	9	47.791	G	A	A	A	G	R	G	A	R	R	R	R	A	R	G	G	R	R	G	R	G	A	R	A	R	A	G	R	R	R	R	R	A	G	R	R	G	R	A	R	G	R	G	R	G
1650	TP52119	GBS-SNP	9	48.051	M	A	A	A	C	M	C	A	M	M	M	M	A	M	C	C	M	M	C	M	C	A	M	A	M	A	C	M	M	M	M	A	A	C	M	M	C	M	A	M	C	M	C	M	C
1651	TP136757	GBS-SNP	9	48.607	Y	C	C	C	T	Y	T	C	Y	Y	Y	Y	C	Y	T	T	Y	Y	T	Y	T	C	Y	C	T	C	T	C	Y	T	Y	Y	C	T	Y	Y	T	Y	C	Y	T	C	Y	Y	T
1652	TP121321	GBS-SNP	9	49.442	S	G	G	G	C	S	C	G	C	S	S	S	G	S	C	C	S	S	C	S	C	G	S	G	S	G	C	S	S	G	S	S	G	C	S	C	C	S	G	S	C	G	C	S	C
1653	TP141053	GBS-SNP	9	49.77	R	A	R	A	G	R	G	A	R	R	R	R	A	R	G	G	R	R	G	R	G	A	R	R	R	A	G	R	R	R	R	R	A	G	R	R	G	R	A	R	G	R	G	R	G
1654	TP24978	GBS-SNP	9	50.483	Y	T	T	T	C	Y	C	T	Y	Y	Y	Y	T	Y	C	C	C	Y	C	Y	C	T	Y	T	C	T	C	C	Y	T	Y	C	N	C	Y	Y	C	C	T	C	C	Y	C	Y	C
1655	TP143211	GBS-SNP	9	51.238	Y	C	C	C	T	Y	T	C	Y	Y	Y	T	Y	Y	T	T	C	Y	T	Y	T	C	T	C	Y	C	T	Y	Y	Y	T	Y	C	T	Y	C	T	Y	C	Y	T	C	T	Y	T
1656	TP256070	GBS-SNP	9	51.896	S	C	C	C	G	S	G	C	S	S	S	S	C	S	G	G	C	S	G	S	G	C	C	C	S	C	G	S	S	C	G	S	C	G	C	S	G	G	C	S	G	S	G	S	G
1657	GG_contig15067_780	EST-derived SNP	9	52.383	Y	T	T	T	C	Y	C	T	Y	Y	Y	Y	Y	Y	C	C	T	Y	C	Y	C	T	Y	T	Y	T	C	Y	Y	Y	C	Y	T	C	T	Y	C	C	T	Y	C	Y	C	Y	C
1658	TP207592	GBS-SNP	9	53.142	A	T	T	T	A	T	A	T	W	W	W	W	W	A	A	A	T	A	A	W	A	T	W	T	W	T	A	W	W	A	A	T	T	A	T	T	A	A	T	W	A	W	A	W	A
1659	TP29349	GBS-SNP	9	53.922	Y	C	C	C	Y	Y	T	C	Y	Y	T	Y	Y	Y	T	T	C	Y	T	Y	T	C	Y	C	Y	C	T	T	Y	Y	Y	Y	C	T	C	Y	T	T	C	Y	T	T	T	Y	T
1660	TP239300	GBS-SNP	9	54.43	R	A	A	A	G	R	G	A	R	R	R	R	R	R	G	G	A	R	G	R	G	A	R	A	R	A	G	G	R	A	G	R	A	G	A	R	G	G	A	R	G	G	G	R	G
1661	TP202975	GBS-SNP	9	54.89	Y	T	T	T	C	Y	C	T	Y	Y	Y	Y	Y	Y	C	C	T	Y	C	Y	C	T	Y	T	Y	T	C	C	T	T	C	Y	T	C	T	Y	C	C	T	Y	C	C	C	Y	C
1662	TP234635	GBS-SNP	9	55.324	M	C	C	C	A	M	A	C	M	M	M	M	M	A	M	A	C	M	A	M	A	C	M	C	M	C	A	A	A	M	A	M	C	A	C	M	A	A	C	M	A	A	A	M	A
1663	TP22866	GBS-SNP	9	55.709	W	A	A	A	T	W	T	A	W	W	W	W	W	W	T	T	A	W	T	W	T	A	W	A	W	A	T	T	W	W	T	A	A	T	A	T	T	T	A	W	T	T	T	W	T
1664	TP26386	GBS-SNP	9	56.263	R	G	G	G	A	R	A	G	R	G	R	R	R	R	A	A	G	R	A	R	A	G	A	G	R	G	A	A	R	R	A	A	G	A	G	R	A	A	G	R	A	A	A	R	A
1665	TP299024	GBS-SNP	9	56.723	M	A	A	N	C	A	C	A	M	M	M	M	M	M	C	C	A	M	C	M	C	A	M	A	M	A	C	C	M	M	C	M	A	M	A	M	C	C	A	M	C	C	C	M	C
1666	TP293937	GBS-SNP	9	57.192	K	T	T	T	G	K	K	N	K	K	K	K	K	K	G	G	T	K	G	K	G	T	K	T	K	T	K	G	K	K	K	K	T	G	T	K	G	G	T	K	K	G	G	K	G
1667	TP153718	GBS-SNP	9	57.649	K	T	T	T	G	T	G	K	K	K	K	K	K	K	G	G	T	K	G	K	G	T	K	T	K	T	K	G	K	K	G	K	K	G	T	K	G	G	T	K	G	G	G	K	G
1668	TP171956	GBS-SNP	9	58.033	R	G	G	G	R	R	A	G	R	R	R	R	R	R	A	A	G	R	R	R	A	G	R	G	R	R	A	A	R	R	A	R	G	A	G	R	A	A	G	R	A	A	A	R	A
1669	TP14625	GBS-SNP	9	58.971	R	A	A	A	G	A	G	N	R	R	R	R	A	R	G	G	A	R	G	R	G	A	A	A	A	A	G	R	A	R	G	G	A	G	A	R	G	G	A	R	G	G	G	R	G
1670	TP216596	GBS-SNP	9	59.425	M	C	C	C	A	M	A	C	C	M	M	M	M	M	A	A	C	C	M	M	A	M	M	C	M	A	A	A	M	M	A	M	C	A	C	M	A	A	C	M	A	A	A	C	A
1671	TP241691	GBS-SNP	9	60.409	Y	T	T	T	Y	Y	T	T	Y	Y	Y	Y	Y	Y	C	C	T	Y	Y	Y	C	T	Y	T	Y	Y	Y	C	Y	Y	C	Y	T	Y	T	Y	C	C	T	Y	C	C	C	Y	C
1672	TP522724	GBS-SNP	9	61.211	S	C	C	C	G	S	S	C	N	G	S	G	S	S	G	G	C	S	S	G	G	C	S	C	S	S	G	G	G	C	G	C	C	C	C	S	G	G	C	S	G	G	G	S	G
1673	TP187038	GBS-SNP	9	61.622	R	A	A	A	G	R	R	A	R	R	R	R	R	R	R	G	A	R	R	R	G	A	R	A	R	R	R	G	R	R	G	R	A	A	A	R	G	G	A	R	G	G	G	R	G
1674	TP68210	GBS-SNP	9	62.347	S	G	G	G	C	G	C	G	S	S	S	S	S	S	C	S	G	G	S	S	C	G	S	G	S	S	S	C	S	C	C	S	G	S	G	S	C	C	G	S	C	C	C	S	C
1675	TP96410	GBS-SNP	9	63.255	S	G	G	G	C	S	S	G	S	S	S	S	S	S	C	S	G	S	S	S	C	G	S	S	S	C	S	C	S	S	C	S	G	C	G	S	C	C	S	S	C	C	C	S	C
1676	TP253627	GBS-SNP	9	64.586	A	T	T	T	A	W	W	T	T	W	W	W	W	W	A	A	T	W	A	W	A	T	W	W	W	W	W	A	W	W	A	W	T	W	T	W	A	A	T	W	A	A	A	W	A
1677	TP241632	GBS-SNP	9	65.422	Y	T	T	T	C	Y	Y	T	Y	Y	Y	Y	Y	T	C	T	T	C	Y	Y	C	T	Y	Y	T	Y	Y	C	Y	Y	C	Y	T	Y	T	Y	C	C	T	Y	C	C	C	C	C
1678	TP278843	GBS-SNP	9	65.914	S	C	C	C	G	S	S	C	S	S	S	S	S	S	G	S	C	S	S	S	G	C	S	S	C	S	C	G	S	G	G	S	C	S	C	S	G	G	C	S	G	G	G	S	G
1679	TP132798	GBS-SNP	9	66.674	A	A	M	A	C	M	A	A	M	M	M	A	C	M	C	M	A	A	M	M	C	A	C	M	A	M	A	C	M	M	C	M	A	C	A	M	C	C	A	M	C	C	C	M	C
1680	TP342992	GBS-SNP	9	67.214	S	G	S	S	C	S	C	G	S	S	S	S	C	S	C	C	G	G	S	S	C	G	N	S	G	S	S	C	S	C	C	S	G	S	G	S	C	C	G	S	C	C	C	S	C
1681	TP189939	GBS-SNP	9	68.133	R	G	R	R	A	R	R	G	R	R	R	R	R	R	A	G	G	R	R	R	A	G	R	R	G	R	R	A	R	R	A	R	G	R	G	R	A	A	G	R	A	A	A	R	A
1682	TP189402	GBS-SNP	9	68.546	Y	C	Y	Y	T	Y	Y	C	Y	Y	Y	Y	Y	Y	T	Y	C	Y	Y	Y	T	C	Y	Y	C	Y	Y	T	Y	Y	T	Y	C	Y	C	Y	T	T	C	Y	T	T	T	Y	T
1683	TP303833	GBS-SNP	9	68.68	Y	T	Y	Y	C	Y	Y	T	Y	Y	Y	T	Y	Y	C	Y	T	Y	Y	Y	C	T	Y	Y	T	Y	Y	C	Y	Y	C	Y	T	Y	T	Y	C	C	T	Y	C	C	C	Y	C
1684	TP216065	GBS-SNP	9	69.164	Y	T	Y	Y	C	Y	Y	T	Y	Y	Y	T	Y	T	C	T	T	T	Y	Y	C	T	Y	T	T	Y	Y	C	T	Y	C	Y	T	C	T	Y	C	C	T	Y	C	C	C	T	C
1685	TP163835	GBS-SNP	9	69.916	M	M	M	M	C	C	C	A	M	C	M	M	M	C	M	C	A	M	M	M	C	A	M	M	A	M	M	C	M	M	C	M	A	M	A	M	C	C	A	M	C	C	C	C	C
1686	TP133737	GBS-SNP	9	70.664	Y	T	Y	Y	C	T	T	N	Y	T	T	Y	C	Y	C	Y	T	C	T	Y	C	T	Y	Y	T	Y	Y	C	C	Y	C	T	T	T	T	T	C	Y	T	Y	C	C	C	Y	C
1687	TP208523	GBS-SNP	9	71.713	S	C	S	S	G	G	G	C	S	S	S	S	S	S	G	C	C	S	S	S	G	C	N	S	C	G	G	G	S	S	G	S	C	S	C	C	G	G	C	S	G	G	G	C	G
1688	TP351865	GBS-SNP	9	72.13	Y	C	Y	Y	T	Y	Y	C	Y	Y	Y	Y	Y	Y	T	Y	C	Y	Y	Y	T	C	Y	Y	C	Y	Y	T	Y	Y	T	C	C	Y	C	Y	T	T	C	Y	T	T	T	Y	T
1689	TP232549	GBS-SNP	9	72.532	R	G	R	R	A	R	R	G	R	R	R	R	R	G	A	R	G	R	R	R	A	G	R	R	G	R	R	A	R	R	A	R	G	R	G	A	A	A	G	R	A	A	A	R	A
1690	TP243857	GBS-SNP	9	73.06	R	G	R	R	A	R	A	G	R	R	R	R	G	R	A	A	G	R	R	R	A	G	R	R	G	R	R	A	R	A	A	A	G	A	G	R	A	A	G	R	A	A	R	R	A
1691	TP196562	GBS-SNP	9	73.67	R	G	R	R	A	G	R	G	R	R	R	G	R	R	A	R	G	R	R	R	A	G	R	R	G	R	G	A	R	G	A	G	G	R	G	A	A	A	G	R	A	A	R	R	A
1692	TP60135	GBS-SNP	9	73.962	Y	C	Y	Y	T	Y	Y	C	Y	Y	Y	Y	Y	Y	T	Y	C	C	Y	Y	T	C	C	Y	C	Y	Y	T	Y	Y	T	Y	C	Y	C	C	T	T	C	Y	T	T	T	Y	T
1693	TP60402	GBS-SNP	9	74.783	Y	C	Y	T	T	C	C	C	Y	Y	Y	Y	T	Y	T	Y	C	Y	Y	Y	T	C	Y	Y	C	Y	Y	T	Y	Y	T	T	C	C	C	Y	T	T	C	Y	T	T	T	Y	T
1694	TP265993	GBS-SNP	9	75.378	M	C	C	M	A	C	A	C	M	M	M	M	M	M	A	M	C	M	M	M	A	C	A	M	C	M	M	A	C	M	A	A	C	C	C	M	A	A	C	M	A	A	M	M	A
1695	TP247033	GBS-SNP	9	76.065	K	G	K	K	T	K	K	G	K	K	K	K	K	K	T	K	G	G	K	K	T	G	K	K	G	K	K	T	K	T	T	T	G	K	G	K	T	T	G	K	T	T	K	K	T
1696	TP179200	GBS-SNP	9	76.395	S	G	S	S	C	G	S	G	S	S	S	S	S	S	C	S	G	S	S	S	C	G	S	S	G	S	G	C	S	C	C	C	G	G	S	G	C	C	G	S	C	C	S	S	C
1697	TP60538	GBS-SNP	9	76.668	C	T	T	Y	C	Y	T	T	C	Y	Y	Y	Y	Y	C	Y	T	Y	Y	Y	Y	T	Y	T	T	Y	T	C	Y	C	C	C	T	T	T	T	C	C	T	Y	C	C	Y	Y	C
1698	TP277018	GBS-SNP	9	77.237	R	G	R	G	A	R	R	G	R	R	A	R	R	R	A	R	G	G	R	R	A	G	R	R	G	R	R	A	R	A	A	A	G	G	G	G	A	A	G	R	A	A	R	R	A
1699	TP100768	GBS-SNP	9	77.613	R	A	R	A	G	G	A	A	R	R	R	R	R	R	G	A	A	R	R	R	G	A	R	R	A	R	R	G	R	G	G	G	A	R	A	A	G	G	A	R	G	G	R	R	G
1700	TP190542	GBS-SNP	9	78.205	R	A	R	R	G	R	R	A	R	R	R	R	R	R	G	R	A	R	R	R	G	A	R	R	R	R	R	G	A	G	N	G	A	R	A	A	G	G	A	R	G	G	R	R	G
1701	TP248384	GBS-SNP	9	78.606	R	A	R	R	G	R	R	A	R	R	R	R	R	R	G	R	A	R	R	R	G	A	R	R	A	R	R	G	R	G	G	G	A	A	A	A	G	G	A	R	G	G	R	R	G
1702	TP246067	GBS-SNP	9	78.884	R	G	R	R	A	R	R	G	R	R	R	R	R	R	A	R	G	R	R	R	R	G	R	R	G	R	G	A	R	A	A	A	G	R	G	G	A	A	G	R	A	A	R	R	A
1703	TP63853	GBS-SNP	9	79.17	Y	C	Y	Y	T	Y	Y	C	Y	Y	Y	Y	Y	Y	T	Y	C	Y	Y	Y	T	C	Y	Y	C	Y	Y	T	Y	T	T	T	C	C	C	C	T	T	C	Y	T	T	Y	Y	T
1704	TP316841	GBS-SNP	9	79.443	R	A	R	R	G	R	R	A	R	R	R	R	R	R	G	R	A	R	R	R	G	N	R	R	A	R	R	G	R	G	G	G	A	A	A	A	G	G	A	R	G	G	R	R	G
1705	TP120710	GBS-SNP	9	79.576	R	G	R	R	A	R	R	G	G	R	R	G	R	R	A	R	G	R	R	R	A	G	R	R	G	R	R	A	A	A	A	A	G	G	G	G	A	A	G	R	A	A	R	R	A
1706	TP308500	GBS-SNP	9	80.086	Y	C	Y	Y	T	T	Y	C	Y	Y	Y	Y	Y	Y	T	Y	C	Y	Y	Y	T	C	Y	Y	C	T	Y	T	Y	T	T	T	C	Y	C	C	T	T	C	Y	T	T	Y	Y	T
1707	TP39377	GBS-SNP	9	80.295	M	A	M	M	C	C	A	A	M	M	M	M	M	M	C	M	A	M	M	M	C	A	C	M	A	M	M	C	M	C	C	C	A	M	A	A	C	C	A	M	C	C	M	M	C
1708	TP236056	GBS-SNP	9	80.652	Y	T	Y	Y	C	C	Y	T	Y	Y	Y	Y	Y	Y	C	Y	T	Y	Y	Y	C	T	Y	Y	T	Y	Y	C	T	C	C	C	T	T	T	T	C	C	T	Y	C	C	T	Y	C
1709	TP228886	GBS-SNP	9	81.142	G	G	R	R	R	G	R	G	G	R	R	R	G	R	A	G	G	R	R	R	A	G	R	R	G	R	R	A	R	A	A	A	G	R	G	G	A	A	G	R	A	A	R	R	A
1710	TP228271	GBS-SNP	9	81.557	R	G	R	R	A	R	R	G	A	R	A	R	R	R	A	R	G	R	G	R	A	G	R	R	R	R	R	A	R	A	A	A	G	G	G	G	A	A	G	R	A	A	R	R	A
1711	TP35592	GBS-SNP	9	81.968	R	G	G	G	A	R	R	G	R	R	R	R	R	R	A	R	G	R	R	R	A	G	R	R	G	R	R	A	R	A	A	A	G	G	G	G	A	A	G	R	A	A	R	R	A
1712	TP90497	GBS-SNP	9	82.719	T	T	C	Y	C	Y	Y	T	T	T	C	Y	N	C	C	T	T	Y	Y	Y	C	T	Y	Y	T	Y	Y	C	Y	C	C	C	T	T	T	T	C	C	T	Y	C	C	Y	Y	C
1713	TP406553	GBS-SNP	9	83.526	R	G	R	R	R	R	G	G	R	R	R	G	R	R	A	G	G	R	G	G	A	G	R	R	G	R	G	A	G	A	A	A	G	G	G	R	A	A	G	G	A	A	R	R	A
1714	TP98211	GBS-SNP	9	84.467	G	G	R	R	A	A	R	G	R	R	A	R	R	R	A	R	G	G	G	R	N	G	R	R	R	R	R	A	R	A	A	A	G	G	G	G	A	A	G	R	A	A	A	R	A
1715	TP191583	GBS-SNP	9	84.729	C	C	Y	N	T	Y	C	C	Y	C	T	T	Y	C	T	Y	C	Y	C	Y	T	C	Y	Y	T	Y	Y	T	Y	T	T	T	C	C	C	Y	T	T	C	Y	T	T	C	Y	T
1716	TP63257	GBS-SNP	9	85.178	A	A	M	A	C	M	A	A	M	M	M	M	M	M	C	A	A	M	A	M	C	A	C	M	M	M	C	C	M	C	C	C	A	A	A	M	C	C	A	M	C	C	M	M	C
1717	TP265202	GBS-SNP	9	85.949	G	G	R	R	A	R	R	R	R	R	R	R	R	R	A	G	G	R	G	R	A	G	G	R	R	R	A	A	R	A	A	A	G	G	G	R	A	A	G	R	A	A	R	R	A
1718	TP295435	GBS-SNP	9	86.356	G	G	R	A	A	G	G	G	R	R	R	R	R	R	A	R	G	R	G	R	A	G	R	R	R	R	R	A	R	A	A	A	G	G	G	R	A	A	G	G	A	A	R	R	A
1719	TP524335	GBS-SNP	9	86.632	T	T	K	K	G	K	K	T	K	K	K	K	K	K	G	T	T	K	T	K	G	T	K	K	G	K	K	G	T	G	G	G	T	T	T	K	G	G	T	T	G	G	K	K	G
1720	TP344822	GBS-SNP	9	87.285	A	A	R	R	G	G	R	A	R	R	R	R	G	R	G	G	A	R	A	R	G	A	R	R	A	R	R	G	R	G	G	R	A	A	A	R	G	G	A	R	G	G	R	R	G
1721	TP341863	GBS-SNP	9	87.67	T	T	W	A	A	W	W	T	W	W	W	W	W	W	A	A	T	A	T	W	A	T	A	W	A	W	W	A	W	A	A	A	T	T	T	W	A	A	T	W	A	A	W	W	A
1722	TP103452	GBS-SNP	9	88.076	C	C	S	G	G	S	C	C	S	S	C	S	S	S	G	S	C	S	C	S	G	C	S	G	S	S	S	G	S	G	G	G	C	C	C	C	G	G	C	S	G	G	S	S	G
1723	TP103434	GBS-SNP	9	88.449	A	A	G	R	G	R	R	A	R	R	A	A	R	R	G	A	A	R	A	R	G	A	R	G	R	A	G	G	R	G	G	G	A	A	A	R	G	G	A	R	G	G	R	R	G
1724	TP58929	GBS-SNP	9	88.861	C	C	Y	Y	Y	Y	Y	C	Y	Y	Y	Y	Y	Y	Y	T	C	C	C	Y	T	C	Y	Y	Y	Y	Y	T	C	T	T	Y	C	C	C	Y	T	T	C	Y	T	T	Y	Y	T
1725	TP34256	GBS-SNP	9	89.256	G	G	R	R	A	R	R	G	G	R	R	R	R	R	A	R	G	R	G	R	A	G	R	R	R	A	A	A	R	A	A	A	G	G	G	R	A	A	G	R	A	A	R	A	A
1726	TP363878	GBS-SNP	9	89.433	T	T	G	N	G	T	K	T	T	K	K	K	K	K	K	G	T	T	T	K	G	T	K	K	K	G	K	K	K	G	G	G	T	T	T	K	G	G	T	K	G	G	K	K	G
1727	TP121064	GBS-SNP	9	89.927	G	G	R	A	A	R	R	G	R	R	R	R	R	R	A	R	G	R	G	R	A	G	R	R	R	R	R	A	R	A	A	A	G	G	G	R	A	A	G	R	A	A	R	R	A
1728	TP89209	GBS-SNP	9	90.355	T	T	Y	C	C	Y	T	T	Y	Y	Y	Y	Y	Y	N	Y	T	Y	T	Y	C	T	Y	Y	Y	Y	Y	C	Y	C	C	C	T	T	T	Y	C	C	T	Y	C	C	Y	Y	C
1729	TP28464	GBS-SNP	9	90.544	G	G	R	R	A	R	R	G	R	R	R	R	R	R	A	R	G	R	G	R	A	G	R	R	R	R	R	A	R	A	A	A	G	G	G	R	A	A	R	R	A	A	R	R	A
1730	bcpt705	genomic SSR	9	90.698	133/133	133/133	129/133	129/133	129/129	129/133	129/133	133/133	129/133	129/133	129/133	129/133	129/133	129/133	129/129	129/133	133/133	129/133	133/133	129/133	129/129	133/133	129/133	129/133	129/133	129/133	129/133	129/129	129/133	129/129	129/129	129/129	133/133	133/133	133/133	129/133	129/129	129/129	133/133	129/133	129/129	129/129	129/133	129/133	129/129
1731	GG_contig14989_1003	EST-derived SNP	9	90.817	C	C	Y	Y	T	Y	Y	C	Y	Y	Y	Y	Y	Y	T	T	C	Y	C	Y	T	C	Y	Y	Y	Y	Y	T	Y	T	T	T	C	C	C	Y	T	T	C	Y	T	T	Y	Y	T
1732	bcpd034	genomic SSR	9	90.99	98/98	98/98	98/112	98/112	112/112	98/112	98/112	98/98	98/112	98/112	98/112	98/112	98/112	98/112	112/112	112/112	98/98	98/112	98/98	98/112	112/112	98/98	98/112	98/112	98/112	98/112	98/112	112/112	98/112	112/112	112/112	112/112	98/98	98/98	98/98	98/112	112/112	112/112	98/98	98/112	112/112	112/112	98/112	98/112	112/112
1733	TP133981	GBS-SNP	9	91.197	T	T	Y	T	C	C	Y	T	Y	Y	Y	Y	Y	Y	C	Y	T	Y	T	Y	C	T	T	Y	Y	Y	Y	C	Y	C	C	C	T	T	T	Y	C	C	T	Y	C	C	Y	Y	C
1734	TP52861	GBS-SNP	9	91.349	G	G	R	R	A	R	A	G	R	R	R	R	R	R	A	R	G	R	G	R	A	G	R	R	R	R	R	A	R	A	A	A	G	G	G	R	A	A	G	R	A	A	R	R	A
1735	TP108461	GBS-SNP	9	91.818	A	A	M	M	C	M	C	A	A	M	M	M	M	M	C	N	A	C	A	M	C	A	M	M	M	M	M	C	M	C	C	C	A	A	A	M	C	C	A	M	C	C	M	M	C
1736	TP223722	GBS-SNP	9	92.144	C	C	Y	Y	T	Y	Y	C	Y	Y	Y	Y	T	Y	T	T	C	Y	C	Y	T	C	Y	Y	Y	Y	Y	T	Y	T	T	T	C	C	C	Y	T	T	C	Y	T	T	T	Y	T
1737	TP233375	GBS-SNP	9	92.805	C	C	Y	Y	T	Y	Y	C	Y	Y	Y	T	Y	Y	T	T	C	Y	C	Y	T	C	C	Y	Y	Y	Y	T	T	T	T	T	C	C	C	C	T	T	C	Y	T	T	Y	Y	T
1738	TP107293	GBS-SNP	9	93.272	C	C	S	S	G	S	S	C	S	S	S	S	S	S	G	G	C	S	C	S	G	C	S	S	S	S	S	G	S	G	G	G	C	C	C	S	G	G	C	S	G	G	S	C	G
1739	TP55012	GBS-SNP	9	93.543	A	A	W	W	T	N	W	A	W	W	W	A	W	W	T	T	A	T	A	W	T	A	W	W	W	W	A	T	W	T	T	T	A	A	A	W	T	T	A	W	T	T	A	W	T
1740	TP59288	GBS-SNP	9	94.373	G	G	R	R	A	R	R	G	R	R	R	R	R	R	A	A	G	R	G	R	A	G	R	R	G	R	R	A	R	A	A	R	G	G	G	R	A	A	G	R	A	A	G	R	A
1741	TP254031	GBS-SNP	9	94.791	T	T	Y	Y	C	Y	Y	T	Y	Y	Y	Y	Y	Y	C	C	T	T	T	Y	C	T	T	T	Y	Y	Y	C	Y	C	C	N	T	T	T	Y	C	C	T	Y	C	C	Y	Y	C
1742	TP128318	GBS-SNP	9	95.259	C	C	Y	C	T	C	T	C	Y	Y	Y	Y	Y	T	T	Y	C	C	C	T	T	C	Y	Y	Y	Y	T	T	Y	T	Y	T	C	C	C	Y	T	T	C	Y	T	T	Y	Y	T
1743	TP245184	GBS-SNP	9	95.886	C	N	S	S	G	G	C	C	S	S	C	G	S	S	G	C	C	S	C	S	G	C	S	S	S	S	S	G	S	G	G	G	C	C	C	S	G	G	C	S	G	G	C	S	G
1744	TP137049	GBS-SNP	9	96.316	A	A	R	R	R	R	R	A	R	R	R	G	R	R	G	G	A	R	A	R	G	A	R	R	G	R	G	G	R	G	G	G	A	N	R	R	G	G	A	R	G	R	R	R	G
1745	TP483940	GBS-SNP	9	96.687	T	T	Y	Y	C	Y	Y	T	Y	Y	Y	Y	Y	T	C	C	T	Y	T	Y	C	T	Y	Y	Y	Y	Y	C	C	C	C	Y	N	T	T	Y	C	C	T	Y	C	C	Y	Y	C
1746	TP118116	GBS-SNP	9	97.51	G	G	G	R	A	A	R	G	R	R	R	A	R	R	N	A	G	R	G	R	A	G	A	R	R	R	R	A	G	A	A	A	G	G	G	R	A	A	G	R	A	A	R	G	A
1747	TP511076	GBS-SNP	9	98.273	G	G	R	R	A	R	R	G	R	R	R	R	R	R	A	A	G	R	G	R	A	G	R	G	R	R	R	A	R	A	A	R	G	G	G	A	A	A	G	R	A	A	R	R	A
1748	TP487199	GBS-SNP	9	99.331	T	T	T	Y	C	Y	Y	T	Y	Y	Y	Y	Y	C	C	T	T	Y	Y	Y	C	T	T	Y	Y	T	Y	C	Y	C	C	Y	T	T	T	Y	C	C	T	Y	C	C	Y	Y	C
1749	TP83503	GBS-SNP	9	99.781	C	C	Y	Y	T	C	T	C	T	Y	Y	Y	N	Y	T	C	C	T	Y	Y	T	C	C	Y	Y	Y	Y	T	C	T	T	Y	C	C	C	Y	T	T	C	Y	T	T	C	Y	T
1750	TP101755	GBS-SNP	9	100.583	A	A	R	R	A	R	R	A	R	R	R	R	R	R	G	G	A	R	R	R	G	A	A	R	R	R	R	G	G	G	G	R	A	A	A	R	G	G	A	R	G	G	R	R	G
1751	bcpd006	genomic SSR	9	101.227	109/109	109/109	109/137	109/137	109/137	109/137	109/137	109/109	109/137	109/137	109/137	109/137	109/137	109/137	109/137	109/137	109/109	109/137	109/137	109/137	137/137	109/109	109/109	109/137	109/137	109/137	109/137	137/137	137/137	137/137	137/137	109/137	109/109	109/109	109/109	109/137	137/137	137/137	109/109	109/137	137/137	137/137	109/137	109/137	137/137
1752	TP12548	GBS-SNP	9	101.58	G	G	R	R	R	G	R	G	R	R	R	R	R	R	R	R	G	R	R	R	A	G	R	R	R	R	R	A	A	A	A	R	G	G	G	R	A	A	G	R	A	A	R	R	A
1753	TP192712	GBS-SNP	9	102.832	G	G	K	K	K	N	T	G	K	K	K	K	K	K	K	K	G	K	K	K	T	G	G	K	T	G	T	T	T	T	T	T	G	G	G	K	T	T	G	K	T	T	K	K	T
1754	TP124662	GBS-SNP	9	103.659	S	G	S	G	S	S	S	G	G	S	S	S	S	S	S	S	G	G	S	S	C	G	G	S	S	S	S	C	C	C	C	S	G	S	G	G	C	C	G	S	C	C	S	S	C
1755	TP566284	GBS-SNP	9	104.583	A	A	G	R	R	G	N	A	R	R	R	R	R	R	G	R	A	R	R	R	G	A	A	R	R	R	G	G	G	G	G	R	A	A	A	R	G	G	A	R	G	G	R	R	G
1756	TP58653	GBS-SNP	9	105.451	C	C	Y	Y	Y	Y	Y	Y	T	Y	Y	Y	T	Y	C	Y	C	C	Y	Y	T	C	C	Y	Y	Y	Y	T	Y	T	T	Y	C	C	Y	Y	T	T	C	Y	T	T	Y	Y	T
1757	TP95551	GBS-SNP	9	106.2	T	T	Y	Y	T	Y	C	T	Y	Y	Y	Y	Y	Y	Y	C	Y	Y	Y	Y	C	T	T	Y	Y	Y	T	C	C	C	C	Y	T	T	T	Y	C	C	T	Y	C	C	Y	Y	C
1758	TP300789	GBS-SNP	9	107.66	A	A	W	W	W	W	W	A	W	W	W	W	W	W	A	W	A	W	W	W	T	A	A	T	W	W	A	T	T	T	W	W	A	A	A	W	T	T	A	W	T	T	W	W	T
1759	TP342482	GBS-SNP	9	109.414	G	G	S	S	S	S	G	G	S	S	S	S	C	S	S	C	G	S	S	S	C	G	G	S	S	S	G	C	C	C	S	S	G	G	G	S	C	C	G	G	C	C	S	S	C
1760	TP229961	GBS-SNP	9	110.697	T	T	Y	C	Y	Y	Y	T	Y	Y	Y	Y	Y	Y	Y	C	T	Y	Y	Y	C	T	T	T	Y	Y	T	C	C	C	Y	Y	T	T	T	Y	C	C	T	T	C	C	Y	Y	C
1761	TP142702	GBS-SNP	9	111.877	C	Y	Y	Y	Y	Y	Y	C	Y	Y	Y	Y	Y	Y	Y	T	C	Y	C	Y	T	C	C	C	Y	Y	C	T	N	T	Y	Y	C	C	C	Y	T	T	C	C	T	T	Y	Y	T
1762	TP78244	GBS-SNP	9	113.068	A	M	M	C	M	M	M	A	N	M	M	M	M	M	A	C	A	A	M	M	C	A	A	A	M	M	A	M	C	C	M	M	A	A	A	M	C	C	A	A	C	C	M	M	C
1763	TP172602	GBS-SNP	9	113.802	C	S	S	S	S	G	S	C	S	S	S	S	G	S	S	G	C	S	S	S	G	C	C	C	S	S	C	G	G	G	C	S	C	C	C	S	G	G	C	C	G	G	S	S	G
1764	TP351983	GBS-SNP	9	116.801	C	Y	Y	Y	Y	Y	C	C	Y	Y	C	Y	Y	Y	T	Y	C	Y	Y	Y	Y	C	C	Y	Y	Y	C	T	T	T	C	Y	C	C	C	Y	T	T	C	C	T	T	Y	Y	T
1765	bcpt1544	genomic SSR	9	118.29	123/123	115/123	115/123	115/123	115/123	115/123	115/123	123/123	115/123	115/123	123/123	115/123	115/123	115/123	115/123	115/115	123/123	115/123	115/123	115/123	115/123	123/123	123/123	115/123	115/123	115/123	123/123	115/115	115/115	115/115	115/123	115/123	123/123	123/123	123/123	115/123	115/115	115/115	123/123	123/123	115/115	115/115	115/123	115/123	115/115
1766	TP153626	GBS-SNP	9	121.504	M	M	M	M	M	A	M	C	M	M	C	M	M	M	A	A	M	M	M	M	M	C	C	M	A	M	C	A	A	A	M	M	C	M	C	A	A	A	C	C	A	A	M	M	A
1767	TP288038	GBS-SNP	9	122.587	M	M	M	M	M	M	M	C	M	M	C	M	M	M	M	A	C	C	M	M	M	C	C	M	A	M	C	A	A	A	A	M	C	M	C	A	A	A	C	C	A	A	M	M	A
1768	TP253584	GBS-SNP	9	124.611	Y	Y	Y	C	Y	Y	C	T	Y	Y	T	Y	Y	Y	Y	C	Y	Y	Y	Y	Y	T	T	Y	C	Y	T	C	C	C	Y	Y	T	Y	T	C	C	C	T	T	C	C	Y	C	C
1769	TP141818	GBS-SNP	9	128.63	Y	Y	T	Y	Y	Y	Y	T	Y	Y	Y	T	Y	C	T	C	T	Y	Y	C	T	T	Y	Y	C	Y	T	Y	C	C	Y	Y	Y	N	Y	C	C	C	T	T	C	C	Y	Y	C
1770	TP258176	GBS-SNP	9	129.311	G	S	G	S	S	S	S	G	S	S	G	G	S	C	C	C	S	S	S	S	G	G	G	S	C	S	G	S	C	C	S	S	S	S	S	C	C	C	G	G	C	C	S	G	C
1771	TP183488	GBS-SNP	9	130.137	Y	T	C	T	Y	Y	Y	C	Y	Y	C	C	Y	T	Y	T	Y	Y	Y	T	C	C	C	Y	T	T	C	Y	T	T	Y	Y	Y	T	Y	T	T	T	C	C	T	T	Y	Y	T
1772	TP163842	GBS-SNP	9	131.457	R	R	G	R	R	R	R	G	R	R	G	G	R	A	R	A	G	R	R	A	G	G	G	R	A	R	R	R	A	A	R	R	R	R	R	A	A	A	G	G	A	A	R	R	A
1773	TP305504	GBS-SNP	9	132.305	R	R	A	R	R	R	R	A	R	R	A	A	R	R	R	G	R	R	R	G	A	A	A	R	G	R	A	R	G	G	R	R	A	R	R	G	G	G	A	A	G	G	R	R	G
1774	TP268647	GBS-SNP	9	133.153	Y	Y	C	Y	Y	Y	Y	C	Y	Y	C	C	Y	T	Y	T	Y	Y	Y	T	C	C	C	Y	T	Y	C	Y	T	T	Y	Y	Y	C	Y	T	T	T	C	C	T	T	Y	Y	T
1775	GG_contig21105_175	EST-derived SNP	9	133.597	S	S	G	S	S	S	S	G	S	S	G	G	S	C	S	C	S	S	S	C	G	G	G	S	C	S	G	S	C	C	S	S	S	S	S	C	C	C	G	G	C	C	S	S	C
1776	TP183475	GBS-SNP	9	133.964	M	M	C	M	M	M	C	C	M	M	M	C	M	A	C	A	M	M	M	A	C	C	C	M	A	M	C	M	A	A	M	M	M	M	M	A	A	A	C	C	A	A	M	M	A
1777	TP250610	GBS-SNP	9	135.169	C	Y	T	Y	Y	Y	C	T	Y	Y	T	T	Y	C	Y	C	Y	C	Y	C	T	T	T	Y	C	Y	T	Y	C	Y	Y	Y	C	C	Y	C	C	C	T	T	C	C	Y	Y	C
1778	TP323849	GBS-SNP	9	136.714	Y	C	C	Y	Y	C	C	C	C	T	C	C	Y	T	C	T	Y	Y	Y	T	C	C	C	Y	T	Y	C	Y	T	T	Y	Y	Y	T	Y	T	Y	T	C	Y	T	T	Y	Y	T
1779	TP238492	GBS-SNP	9	137.778	R	R	A	R	R	R	R	A	R	R	A	A	G	G	R	G	R	R	R	G	A	R	A	R	G	R	A	R	G	G	R	R	R	R	R	G	R	G	A	A	G	G	R	R	G
1780	TP235678	GBS-SNP	9	138.462	S	S	C	S	S	S	S	C	S	S	C	C	S	G	S	G	S	S	S	G	C	C	S	S	G	S	C	S	G	G	S	S	S	S	S	G	S	G	C	C	G	G	S	S	G
1781	TP225231	GBS-SNP	9	139.129	R	R	R	R	R	R	G	G	R	R	G	G	R	A	R	A	R	R	R	A	G	G	G	R	A	R	G	R	A	A	R	R	R	A	R	A	R	A	G	G	A	A	R	R	A
1782	TP41409	GBS-SNP	9	140.988	R	R	A	A	A	N	R	R	R	R	A	A	R	G	R	R	R	A	G	G	A	A	A	R	G	R	A	R	G	G	A	R	R	G	G	G	R	G	A	A	G	G	R	R	G
1783	TP246933	GBS-SNP	9	142.527	Y	Y	Y	Y	Y	Y	T	Y	Y	Y	C	C	Y	T	Y	T	Y	Y	T	T	C	C	C	Y	T	Y	C	Y	T	T	Y	Y	Y	Y	T	T	Y	T	C	C	T	T	Y	C	T
1784	TP175971	GBS-SNP	9	143.061	Y	Y	T	Y	Y	Y	Y	Y	Y	Y	T	T	Y	C	Y	C	Y	Y	C	C	T	T	T	Y	C	Y	T	Y	C	C	T	Y	Y	C	C	C	C	C	T	T	C	C	Y	Y	C
1785	TP182516	GBS-SNP	9	143.481	R	R	G	R	R	G	G	R	R	R	G	G	R	A	R	A	R	R	A	A	G	G	G	R	A	R	G	R	A	A	G	R	A	R	A	A	R	A	G	G	A	A	R	R	A
1786	TP22505	GBS-SNP	9	144.393	R	R	A	R	R	A	R	R	R	R	A	A	R	G	R	G	R	R	G	G	A	A	A	R	G	R	A	R	G	G	A	R	R	R	G	G	R	G	A	A	G	G	R	R	G
1787	TP216223	GBS-SNP	9	144.889	W	W	T	W	W	T	W	W	W	W	T	T	W	A	W	A	W	W	A	A	T	T	T	W	A	W	T	W	A	A	T	W	W	W	A	A	T	A	T	T	A	A	W	W	A
1788	TP253633	GBS-SNP	9	145.505	Y	Y	T	T	Y	T	Y	C	Y	Y	T	T	Y	C	Y	C	Y	Y	C	C	T	T	T	Y	C	Y	T	Y	C	C	T	Y	C	Y	C	C	Y	C	T	T	C	C	Y	Y	C
1789	TP215636	GBS-SNP	9	146.308	R	R	A	R	R	R	R	R	R	R	A	A	R	G	R	G	R	R	G	G	A	A	A	R	G	R	A	R	G	G	A	R	R	R	G	G	R	G	A	A	G	G	R	R	G
1790	TP193996	GBS-SNP	9	147.708	S	S	C	G	S	C	C	G	S	S	C	S	S	G	C	G	S	S	G	G	C	C	C	S	G	S	C	S	G	G	C	G	S	S	G	G	S	G	C	C	G	G	S	S	G
1791	TP190749	GBS-SNP	9	148.371	R	R	A	R	R	A	R	R	R	R	A	G	R	G	R	G	A	R	G	G	A	A	A	R	G	R	A	R	G	G	A	R	R	R	G	G	R	R	A	A	G	G	R	R	G
1792	TP128794	GBS-SNP	9	149.412	R	R	A	R	R	A	R	R	R	R	R	R	R	G	R	G	A	N	G	G	A	A	R	R	G	R	A	A	G	G	A	G	R	R	G	G	R	G	A	A	G	G	R	R	G
1793	TP232468	GBS-SNP	9	150.317	S	S	C	S	S	C	S	S	S	S	C	S	S	G	S	G	S	S	G	S	C	C	C	S	G	S	C	C	G	G	C	S	S	S	G	G	S	G	C	C	G	S	S	S	G
1794	TP206525	GBS-SNP	9	151.627	W	W	T	W	W	T	W	W	W	W	T	W	W	A	W	A	T	W	A	A	T	T	T	W	A	A	T	W	A	A	T	W	W	W	W	A	T	A	T	T	A	W	W	W	A
1795	TP344868	GBS-SNP	9	152.498	Y	Y	T	Y	Y	T	Y	Y	C	Y	T	C	Y	C	Y	C	Y	Y	C	C	T	T	T	Y	C	C	T	T	C	C	T	Y	Y	T	C	C	Y	C	T	T	C	Y	Y	Y	C
1796	TP223391	GBS-SNP	9	153.31	R	G	A	A	R	A	G	A	R	R	A	R	R	G	R	G	R	R	G	G	A	A	A	R	G	G	A	A	G	G	A	G	R	G	G	G	R	G	A	A	G	R	R	R	G
1797	TP249809	GBS-SNP	9	154.859	K	K	T	G	K	T	K	T	K	K	T	K	K	G	K	G	K	K	G	G	T	T	T	K	G	G	T	T	K	G	T	K	T	K	G	G	K	G	T	T	G	K	K	K	G
1798	TP207869	GBS-SNP	9	155.803	R	R	A	R	R	A	R	R	R	R	A	R	R	G	R	G	R	R	G	G	A	A	A	R	G	G	A	A	R	G	A	R	R	R	G	G	R	G	A	A	G	R	R	R	G
1799	TP238759	GBS-SNP	9	156.382	S	S	C	S	S	C	S	C	S	S	C	S	S	G	G	G	S	S	G	G	C	C	C	S	G	G	C	C	S	G	C	S	S	S	G	G	S	G	C	C	G	S	S	S	G
1800	GG_contig12973_397	EST-derived SNP	9	156.769	R	R	A	R	R	A	R	R	R	R	A	R	R	G	R	G	R	R	G	G	A	A	A	R	G	G	A	A	R	G	A	R	R	R	G	G	R	G	A	A	G	R	R	R	G
1801	TP44631	GBS-SNP	9	157.464	S	S	G	S	S	G	S	S	S	S	G	S	S	C	S	C	S	C	C	C	G	G	G	S	C	C	G	G	S	C	G	S	S	S	C	C	G	C	G	G	C	S	S	S	C
1802	TP6024	GBS-SNP	9	158.027	M	M	A	M	M	A	M	A	M	M	A	M	M	C	M	C	M	M	C	C	A	A	A	M	C	C	A	A	A	C	A	M	M	A	C	C	M	C	A	A	C	M	M	M	C
1803	TP307403	GBS-SNP	9	159.495	S	G	C	S	S	C	S	S	S	S	C	S	S	G	S	G	S	S	G	G	C	C	C	S	G	G	C	C	S	G	C	S	S	C	G	G	S	G	C	C	G	S	G	S	G
1804	TP103603	GBS-SNP	9	160.255	K	T	G	K	K	G	K	K	G	K	G	K	T	T	K	T	T	K	T	T	G	G	G	K	T	T	G	G	K	T	G	K	K	K	T	T	K	T	G	G	T	K	K	K	T
1805	TP252314	GBS-SNP	9	161.257	Y	C	T	T	Y	T	Y	Y	T	T	T	Y	Y	C	Y	C	Y	Y	C	C	T	T	T	C	C	C	T	T	Y	C	T	Y	Y	Y	C	C	Y	C	T	T	C	Y	Y	Y	C
1806	GG_contig20980_370	EST-derived SNP	9	162.036	Y	T	C	Y	Y	Y	Y	Y	Y	Y	C	Y	Y	T	Y	T	Y	Y	T	T	C	C	Y	Y	T	T	C	Y	Y	T	C	Y	Y	Y	T	T	Y	T	C	C	T	Y	Y	Y	T
1807	TP210161	GBS-SNP	9	162.93	W	A	T	W	W	W	W	W	W	W	T	W	W	A	W	A	T	W	A	A	T	T	W	W	A	A	T	W	W	A	T	W	W	T	A	A	W	A	T	T	A	W	W	W	A
1808	TP140634	GBS-SNP	9	164.104	G	S	S	G	S	S	S	S	S	S	G	S	S	C	S	C	S	S	C	C	G	G	S	S	C	C	G	S	S	C	G	S	S	S	C	C	C	C	G	G	C	S	S	G	C
1809	TP182034	GBS-SNP	9	165.371	R	G	A	R	R	G	G	R	R	R	A	R	R	G	A	G	A	R	G	G	A	A	R	R	G	G	R	R	R	G	A	R	R	G	G	G	A	G	A	A	G	R	R	R	G
1810	TP249110	GBS-SNP	9	166.915	G	G	A	R	R	R	R	R	R	R	A	R	R	G	R	G	R	R	G	G	A	A	R	R	G	G	A	R	R	G	A	R	G	R	G	G	R	A	A	A	G	R	R	R	G
1811	TP231114	GBS-SNP	9	169.337	R	A	G	G	R	R	R	R	R	R	G	R	R	A	R	R	R	G	A	A	G	G	A	R	A	A	G	R	R	A	G	R	R	R	A	A	R	A	G	G	A	R	R	R	A
1812	TP155829	GBS-SNP	9	171.661	G	G	A	A	R	R	R	R	R	R	A	R	R	G	R	G	R	A	G	G	A	A	G	A	G	G	A	R	R	G	A	A	R	R	G	G	R	R	A	A	G	A	R	R	G
1813	TP307776	GBS-SNP	9	175.029	G	G	C	S	G	C	S	G	C	S	C	C	S	G	C	G	S	C	G	G	C	C	G	S	G	G	S	S	S	G	C	S	C	S	G	G	S	S	C	C	G	S	S	S	G
1814	TP153524	GBS-SNP	9	177.494	C	C	T	Y	C	Y	C	T	Y	T	T	Y	Y	C	T	C	Y	T	C	C	Y	T	C	Y	C	C	T	Y	Y	C	T	C	Y	Y	C	C	Y	Y	T	T	C	Y	Y	Y	C
1815	TP285714	GBS-SNP	10	0	Y	C	C	Y	Y	Y	C	C	C	C	T	T	T	T	C	Y	Y	T	Y	Y	Y	Y	T	Y	T	Y	C	Y	Y	Y	T	T	Y	Y	C	Y	T	Y	Y	Y	T	Y	Y	C	C
1816	TP185092	GBS-SNP	10	1.753	Y	C	Y	C	Y	Y	C	Y	C	C	Y	Y	Y	Y	C	C	Y	T	Y	Y	T	C	T	Y	T	Y	Y	Y	Y	T	T	T	T	Y	C	Y	N	C	Y	C	C	C	Y	C	C
1817	TP147482	GBS-SNP	10	3.763	R	G	G	R	R	R	G	G	G	G	R	R	R	R	G	R	R	A	R	R	R	R	A	R	A	R	R	R	A	R	A	A	R	R	G	R	R	R	R	R	R	R	R	G	G
1818	TP300746	GBS-SNP	10	4.918	T	C	C	Y	Y	Y	C	Y	C	C	C	Y	T	Y	C	Y	Y	T	Y	Y	Y	C	T	Y	T	Y	Y	Y	Y	Y	T	T	Y	T	C	Y	Y	Y	C	Y	Y	Y	Y	C	C
1819	TP58339	GBS-SNP	10	6.003	T	T	W	A	W	W	T	W	T	T	W	A	W	W	T	W	W	A	W	W	A	W	A	W	A	T	W	W	W	A	A	A	A	W	T	W	W	W	A	W	T	W	W	T	W
1820	TP263470	GBS-SNP	10	7.813	R	A	A	N	R	R	A	R	A	A	R	R	R	R	A	R	R	G	R	R	R	R	G	R	G	R	R	R	R	G	G	G	R	R	A	R	R	R	R	R	G	R	R	A	A
1821	TP58341	GBS-SNP	10	8.734	Y	C	Y	Y	Y	Y	C	Y	C	C	Y	Y	Y	Y	C	Y	Y	T	Y	Y	Y	Y	T	T	T	Y	Y	Y	Y	T	T	T	C	T	C	T	Y	Y	Y	Y	Y	Y	C	C	C
1822	TP313472	GBS-SNP	10	9.776	Y	C	Y	C	Y	Y	C	Y	C	C	Y	Y	Y	Y	C	Y	Y	T	Y	Y	Y	T	T	T	T	Y	Y	Y	T	T	T	T	Y	Y	C	Y	Y	C	Y	Y	Y	Y	Y	C	C
1823	TP444887	GBS-SNP	10	10.841	R	G	R	R	R	R	G	R	G	G	R	R	R	R	N	R	R	A	R	G	R	R	A	R	A	R	A	R	R	A	A	A	G	A	G	R	R	R	G	R	A	R	A	G	G
1824	TP268289	GBS-SNP	10	11.527	Y	T	Y	Y	Y	Y	T	Y	T	T	Y	Y	Y	Y	N	T	Y	C	Y	Y	C	Y	C	Y	C	Y	Y	Y	Y	C	C	C	Y	Y	T	Y	Y	Y	Y	Y	Y	C	Y	T	T
1825	TP64058	GBS-SNP	10	12.29	Y	T	Y	T	Y	Y	T	Y	T	T	Y	Y	Y	T	T	Y	Y	C	Y	Y	Y	Y	C	T	C	Y	Y	Y	Y	C	C	C	Y	Y	T	Y	Y	Y	Y	Y	Y	C	Y	T	T
1826	TP60904	GBS-SNP	10	13.052	T	T	W	T	W	W	T	W	T	T	W	W	W	W	T	T	W	A	T	W	T	W	A	W	A	A	W	W	W	A	A	A	W	A	T	W	N	W	W	W	W	W	W	T	T
1827	TP117118	GBS-SNP	10	13.787	A	A	W	T	W	W	A	W	A	A	W	W	W	W	A	W	W	T	W	W	W	W	T	T	T	W	W	W	W	T	T	T	W	A	A	W	W	W	W	W	W	W	W	A	A
1828	TP156520	GBS-SNP	10	14.547	S	C	S	S	S	S	C	S	C	C	S	S	S	S	C	S	G	G	S	S	S	S	G	S	G	S	S	S	G	G	G	G	S	S	C	S	S	S	S	S	S	S	S	C	C
1829	TP287601	GBS-SNP	10	15.458	M	A	M	M	M	M	A	C	A	A	M	A	M	M	A	M	M	C	M	M	M	A	C	M	C	M	M	M	M	C	C	C	C	M	A	M	M	M	M	M	M	M	M	A	A
1830	TP317536	GBS-SNP	10	16.179	A	G	R	R	R	R	G	R	G	G	R	R	R	R	G	R	A	A	R	R	R	G	A	R	A	R	R	R	R	A	A	A	R	R	G	R	A	R	R	R	R	R	R	G	G
1831	TP120452	GBS-SNP	10	17.003	Y	T	Y	Y	Y	C	T	Y	T	T	Y	Y	Y	Y	T	Y	Y	C	Y	Y	T	C	C	Y	C	Y	T	Y	Y	C	C	C	Y	Y	T	Y	Y	Y	Y	Y	Y	Y	Y	T	T
1832	TP100565	GBS-SNP	10	18.077	Y	T	Y	Y	Y	Y	T	Y	T	T	Y	Y	T	C	T	Y	Y	C	Y	Y	T	Y	C	Y	C	Y	Y	Y	Y	C	C	C	Y	T	T	Y	Y	Y	C	Y	Y	Y	Y	T	T
1833	TP348501	GBS-SNP	10	20.954	Y	C	Y	Y	T	Y	C	Y	C	Y	Y	Y	Y	C	C	Y	Y	T	Y	Y	C	Y	Y	Y	T	Y	Y	Y	Y	T	T	T	Y	Y	C	Y	Y	Y	Y	Y	T	Y	Y	C	C
1834	TP32070	GBS-SNP	10	22.072	R	G	R	R	A	R	G	R	G	R	R	R	R	G	G	R	R	A	R	R	R	R	A	R	A	R	R	R	G	A	A	A	R	R	G	R	R	R	R	R	A	R	R	G	G
1835	TP286194	GBS-SNP	10	22.625	C	G	G	S	C	C	G	S	G	C	C	S	S	G	G	S	C	C	S	G	G	S	N	S	G	S	S	C	S	C	C	C	S	S	G	S	C	C	S	S	S	S	S	G	G
1836	TP113676	GBS-SNP	10	24.79	K	G	K	K	T	K	G	K	G	K	K	K	G	G	G	G	G	T	K	K	K	K	T	K	T	K	K	K	K	T	T	T	K	G	G	K	T	K	K	K	T	T	G	G	G
1837	TP255764	GBS-SNP	10	26.063	Y	C	Y	Y	T	Y	C	Y	C	Y	Y	Y	Y	C	C	Y	Y	T	Y	Y	Y	Y	T	Y	Y	Y	Y	Y	Y	T	T	T	Y	Y	C	Y	Y	C	Y	Y	T	T	Y	C	C
1838	TP244342	GBS-SNP	10	29.284	Y	T	Y	Y	C	C	T	Y	T	Y	Y	Y	C	N	T	Y	Y	C	Y	Y	Y	C	C	Y	Y	Y	C	Y	C	Y	C	C	C	C	T	Y	C	Y	Y	Y	C	Y	Y	T	T
1839	TP94705	GBS-SNP	10	30.873	S	G	C	S	C	C	G	C	G	S	S	S	S	G	G	G	S	C	S	G	S	S	C	C	S	S	C	S	C	C	C	C	S	S	G	S	S	S	G	S	C	C	S	G	G
1840	TP302439	GBS-SNP	10	32.315	R	A	R	R	G	G	A	R	R	R	R	A	R	A	A	R	R	G	R	A	R	N	G	R	R	R	R	R	R	G	G	G	R	G	A	R	G	R	R	R	G	R	R	A	A
1841	TP255240	GBS-SNP	10	33.619	W	A	W	T	T	T	A	W	W	W	W	W	W	A	A	W	W	W	W	A	W	W	T	W	A	W	W	W	W	T	T	T	A	W	A	A	A	W	W	W	T	W	W	A	A
1842	TP40855	GBS-SNP	10	35.571	R	G	R	G	A	A	G	R	R	R	R	A	R	G	G	G	R	R	G	G	R	R	A	R	G	R	A	R	R	A	A	A	A	A	G	G	R	R	R	R	A	R	R	G	G
1843	TP306593	GBS-SNP	10	37.224	T	G	K	K	T	T	G	K	G	K	K	K	T	G	G	K	K	K	K	G	K	K	T	K	K	K	K	K	K	T	T	T	T	T	G	G	K	K	K	K	T	K	K	G	G
1844	TP262757	GBS-SNP	10	38.743	T	C	Y	Y	T	T	C	Y	Y	Y	Y	Y	Y	Y	C	Y	T	Y	Y	C	T	Y	T	Y	Y	Y	C	Y	Y	T	T	Y	T	C	C	C	Y	Y	T	Y	T	C	Y	C	C
1845	TP298311	GBS-SNP	10	41.805	R	G	R	R	A	A	G	A	R	A	R	R	A	A	G	R	R	A	G	G	R	A	A	R	A	A	A	R	G	G	A	R	A	A	G	R	R	G	A	R	A	R	R	G	G
1846	GG_contig12587_1402	EST-derived SNP	10	43.213	Y	C	Y	Y	T	T	C	Y	Y	Y	Y	Y	Y	Y	C	Y	Y	Y	Y	C	Y	Y	T	Y	Y	Y	Y	Y	Y	Y	T	Y	T	Y	C	C	Y	Y	Y	Y	T	Y	Y	C	C
1847	TP219543	GBS-SNP	10	44.397	R	G	R	A	R	A	G	R	R	R	R	G	R	R	G	R	R	R	R	G	R	R	A	R	G	R	R	R	G	A	A	G	A	R	G	G	R	R	R	R	A	R	G	G	G
1848	TP182201	GBS-SNP	10	45.681	M	C	M	M	A	A	C	M	M	M	M	M	M	M	C	M	A	A	M	C	M	M	A	M	M	M	M	M	C	M	A	M	A	M	C	C	M	M	M	M	A	M	M	C	C
1849	TP3782	GBS-SNP	10	46.624	N	G	K	K	T	T	G	K	K	K	K	T	K	K	G	K	K	K	K	G	K	K	T	K	K	K	K	K	G	K	T	K	T	G	G	G	K	K	K	K	T	K	K	G	G
1850	TP95338	GBS-SNP	10	49.405	T	T	Y	Y	C	C	T	Y	Y	C	Y	Y	Y	Y	T	Y	Y	Y	T	T	Y	Y	Y	Y	Y	Y	C	Y	T	Y	Y	Y	C	C	T	Y	Y	Y	Y	Y	C	Y	Y	T	T
1851	GG_contig12072_381	EST-derived SNP	10	49.923	Y	C	Y	Y	T	T	C	Y	Y	T	Y	Y	Y	Y	C	Y	Y	Y	C	C	Y	Y	Y	Y	Y	Y	Y	Y	C	Y	Y	Y	T	T	C	Y	Y	Y	Y	Y	T	Y	Y	C	C
1852	TP107816	GBS-SNP	10	52.152	S	G	C	S	C	C	G	S	S	C	S	S	S	S	G	C	S	S	G	G	S	S	S	S	S	S	S	S	C	S	S	S	C	C	G	S	S	S	G	S	C	S	S	G	G
1853	TP107794	GBS-SNP	10	53.055	S	C	S	S	S	G	C	S	S	G	S	S	S	S	C	C	S	S	C	C	S	S	S	S	S	S	S	S	S	C	S	S	G	G	C	S	G	S	S	S	G	S	S	C	C
1854	TP138971	GBS-SNP	10	53.882	S	G	C	S	C	C	S	S	S	C	S	S	S	S	G	S	S	S	G	G	S	S	S	S	S	S	S	S	S	S	S	C	C	C	G	S	S	C	S	S	C	S	S	G	G
1855	TP144793	GBS-SNP	10	58.467	Y	C	T	Y	T	T	Y	Y	Y	T	Y	Y	Y	Y	C	Y	Y	Y	Y	C	Y	Y	Y	Y	Y	Y	C	Y	Y	Y	Y	T	T	T	C	Y	Y	Y	Y	Y	T	Y	T	C	C
1856	TP42359	GBS-SNP	10	59.269	R	A	G	R	R	G	A	R	R	G	R	G	R	N	A	R	A	R	R	A	G	R	R	R	R	R	A	R	G	R	R	R	G	G	R	R	A	R	A	R	G	G	G	A	R
1857	TP101100	GBS-SNP	10	60.21	G	G	A	R	A	A	G	R	R	A	R	R	R	R	G	R	R	R	R	G	R	R	R	R	R	R	G	R	R	A	R	R	A	A	G	R	R	R	R	R	A	R	A	G	G
1858	TP129907	GBS-SNP	10	62.438	R	A	G	G	G	G	A	R	R	G	R	R	R	R	A	G	R	R	R	A	R	R	R	R	R	R	A	R	R	A	R	A	G	G	R	R	R	R	R	R	G	G	G	A	R
1859	TP249987	GBS-SNP	10	63.871	R	A	G	R	G	G	A	A	R	G	R	R	R	R	A	R	R	R	R	A	R	R	R	R	R	R	A	R	R	R	R	R	G	G	A	R	R	R	R	R	G	R	G	A	R
1860	TP141690	GBS-SNP	10	66.05	W	A	T	T	T	T	T	A	W	T	W	T	A	T	W	W	A	T	W	W	W	T	W	W	W	W	A	A	T	W	A	W	T	T	W	T	T	A	T	W	T	T	T	A	A
1861	TP89172	GBS-SNP	10	66.968	R	G	A	G	A	A	G	A	A	A	R	R	G	R	G	R	R	A	R	G	R	R	R	A	R	R	G	R	R	R	R	R	A	A	R	R	R	R	R	R	A	A	A	G	R
1862	TP261254	GBS-SNP	10	67.314	Y	C	T	Y	T	T	Y	C	Y	T	C	Y	C	Y	Y	Y	Y	T	Y	Y	Y	Y	C	T	Y	T	C	C	C	C	Y	T	T	T	C	C	T	T	T	Y	T	T	T	C	Y
1863	TP111619	GBS-SNP	10	67.745	R	G	A	G	A	A	R	G	R	A	R	R	G	R	G	R	G	R	G	R	G	R	R	R	G	R	G	G	R	R	R	A	A	A	R	R	A	R	R	R	A	A	A	G	A
1864	TP113494	GBS-SNP	10	68.392	W	T	A	W	A	A	T	T	W	A	W	A	T	W	A	A	W	T	W	W	T	W	W	W	W	W	T	T	T	W	W	A	A	A	W	W	A	W	W	W	A	A	A	T	W
1865	TP241451	GBS-SNP	10	69.063	Y	C	T	Y	T	T	Y	Y	Y	T	Y	Y	C	Y	C	Y	T	Y	Y	C	Y	Y	Y	Y	Y	Y	C	Y	T	Y	Y	Y	T	T	Y	Y	Y	Y	N	Y	T	T	T	C	Y
1866	TP307761	GBS-SNP	10	69.51	Y	C	T	Y	T	T	Y	Y	Y	T	Y	Y	C	Y	C	C	C	Y	Y	Y	C	Y	Y	Y	Y	C	C	C	Y	T	Y	Y	T	T	Y	Y	N	Y	C	Y	T	T	T	C	Y
1867	TP53487	GBS-SNP	10	69.88	W	T	A	A	A	A	T	W	A	A	W	A	T	W	A	A	W	T	W	W	W	W	T	W	W	W	T	T	W	W	A	W	A	A	W	W	A	W	T	W	A	A	A	T	W
1868	TP147519	GBS-SNP	10	70.237	M	C	A	A	A	A	M	M	M	A	M	M	M	M	C	C	A	M	M	C	M	M	C	M	M	M	C	C	A	M	M	M	A	A	M	M	M	M	M	M	A	A	A	C	M
1869	TP199113	GBS-SNP	10	70.695	W	W	T	W	T	T	A	A	W	T	W	W	A	W	W	A	A	W	W	W	A	W	W	W	W	W	A	A	T	W	W	W	T	T	W	W	T	W	W	W	N	T	T	A	W
1870	TP81031	GBS-SNP	10	70.964	R	A	G	G	G	G	R	R	G	G	R	A	A	G	A	A	A	R	R	G	N	G	R	R	R	R	R	A	R	R	R	R	G	G	R	R	G	R	R	R	G	G	G	A	R
1871	TP276592	GBS-SNP	10	71.266	C	C	A	M	A	A	M	C	M	A	M	C	C	M	M	A	M	M	M	M	C	A	M	M	M	M	C	C	M	M	M	C	A	A	M	M	N	A	C	M	A	A	A	C	M
1872	TP166925	GBS-SNP	10	71.501	Y	T	C	Y	C	Y	C	Y	Y	C	Y	C	T	Y	Y	C	T	Y	Y	Y	T	C	Y	Y	C	Y	T	T	Y	Y	T	Y	C	C	Y	T	C	Y	Y	Y	C	C	C	T	Y
1873	TP259314	GBS-SNP	10	71.833	M	C	A	M	A	A	C	M	M	A	M	M	C	M	C	M	C	A	M	M	M	M	M	M	A	M	C	C	M	M	A	A	A	A	M	M	A	A	C	M	A	A	A	C	M
1874	TP3526	GBS-SNP	10	72.005	A	A	G	R	G	G	R	G	R	G	A	R	A	G	R	A	A	R	R	R	R	R	R	R	R	R	A	A	R	G	R	G	G	G	R	A	G	R	R	R	G	G	G	A	R
1875	TP4556	GBS-SNP	10	72.262	R	G	A	R	A	A	R	G	R	A	R	G	G	R	R	R	G	A	R	R	R	R	G	R	R	G	G	G	R	R	R	R	A	A	R	R	A	R	R	R	A	A	A	G	A
1876	TP112426	GBS-SNP	10	72.498	Y	C	T	T	T	T	Y	Y	Y	T	Y	Y	C	Y	Y	Y	T	C	C	C	Y	Y	Y	Y	Y	C	C	C	Y	Y	Y	Y	T	T	Y	T	T	Y	Y	Y	T	T	T	C	Y
1877	TP10490	GBS-SNP	10	72.635	R	A	G	G	G	G	R	R	R	G	A	R	A	R	R	R	R	A	A	R	N	R	G	R	R	A	A	A	R	R	R	R	G	G	G	R	G	R	R	R	G	G	G	A	R
1878	TP178841	GBS-SNP	10	73.34	W	A	T	T	T	T	W	W	W	T	W	A	A	W	W	A	W	T	W	W	W	A	W	W	W	W	A	A	W	W	W	W	T	T	W	A	T	W	W	W	T	T	T	A	W
1879	TP146769	GBS-SNP	10	73.812	Y	T	C	Y	C	C	Y	T	Y	C	Y	Y	T	Y	Y	Y	Y	T	Y	Y	Y	Y	Y	C	T	T	T	T	Y	Y	Y	Y	C	C	Y	Y	C	Y	Y	Y	C	C	C	T	Y
1880	TP117060	GBS-SNP	10	74.04	T	C	T	C	T	T	Y	Y	Y	T	Y	Y	C	C	Y	Y	Y	Y	Y	Y	Y	Y	Y	T	C	Y	C	C	C	Y	C	C	T	T	Y	Y	T	Y	T	T	T	T	T	Y	Y
1881	TP37339	GBS-SNP	10	74.327	Y	T	C	Y	C	C	C	Y	Y	C	Y	Y	N	Y	Y	Y	Y	Y	Y	Y	Y	Y	Y	Y	Y	Y	T	Y	Y	C	Y	Y	C	C	Y	Y	C	Y	Y	Y	C	C	C	T	Y
1882	TP61962	GBS-SNP	10	74.641	Y	C	T	T	T	T	T	Y	Y	T	Y	Y	C	Y	Y	Y	Y	Y	Y	Y	Y	Y	Y	Y	Y	Y	C	C	Y	Y	Y	Y	T	T	Y	Y	T	Y	Y	C	T	T	T	C	C
1883	TP531956	GBS-SNP	10	74.883	T	C	T	T	T	T	Y	C	Y	T	Y	Y	C	C	T	Y	Y	Y	Y	Y	Y	Y	Y	Y	T	Y	C	C	T	Y	Y	T	T	T	Y	Y	T	Y	Y	Y	T	T	T	C	C
1884	TP139393	GBS-SNP	10	75.17	R	G	A	R	A	A	R	R	R	A	R	R	G	R	R	R	R	R	R	R	R	R	R	R	R	R	G	G	R	R	A	A	A	A	R	R	A	R	R	R	A	A	A	G	R
1885	TP78263	GBS-SNP	10	75.559	R	A	G	G	G	G	A	A	G	G	R	R	A	A	N	R	A	A	R	R	G	R	R	R	R	R	A	A	R	R	R	A	G	G	R	R	G	R	R	R	G	G	G	A	R
1886	TP124087	GBS-SNP	10	75.771	S	G	C	S	C	C	S	S	S	C	S	S	G	S	S	S	N	S	S	S	S	C	S	S	C	S	G	G	S	C	S	S	C	C	S	S	C	S	S	S	C	C	C	G	S
1887	TP54795	GBS-SNP	10	75.941	A	G	A	R	A	A	R	R	G	A	R	R	G	R	G	R	R	R	R	R	R	R	R	R	R	R	G	G	R	R	R	R	A	A	R	R	A	R	R	R	A	A	A	G	R
1888	TP220820	GBS-SNP	10	76.216	R	G	A	R	A	A	R	R	R	A	G	R	G	G	R	R	R	R	R	R	R	R	A	R	R	R	G	G	G	G	R	R	A	A	R	R	A	R	R	R	A	A	A	G	A
1889	TP265499	GBS-SNP	10	76.39	Y	T	C	C	C	C	Y	Y	C	C	Y	Y	T	Y	T	T	Y	Y	Y	Y	Y	Y	Y	Y	Y	Y	T	T	Y	Y	Y	Y	C	C	Y	C	C	Y	Y	Y	C	C	C	T	T
1890	TP140150	GBS-SNP	10	76.628	R	G	A	R	A	A	R	R	R	A	R	R	N	R	R	R	R	R	R	R	G	G	R	R	R	R	G	G	R	R	R	R	A	A	R	R	A	R	G	R	A	A	A	G	R
1891	TP263592	GBS-SNP	10	76.849	M	A	C	M	C	C	A	M	M	C	M	M	A	M	A	M	M	M	M	M	M	M	A	M	M	M	A	A	C	M	M	M	C	C	M	M	C	C	M	M	C	C	C	A	A
1892	TP210105	GBS-SNP	10	77.117	Y	T	C	Y	C	C	Y	C	T	C	Y	Y	T	Y	T	Y	Y	C	Y	Y	Y	Y	Y	Y	Y	Y	T	T	Y	T	Y	Y	C	C	Y	Y	C	Y	T	Y	C	C	C	T	Y
1893	TP66458	GBS-SNP	10	77.279	Y	T	C	Y	C	C	T	Y	Y	C	Y	Y	T	Y	T	Y	Y	Y	Y	Y	Y	Y	Y	C	Y	Y	T	T	Y	Y	Y	Y	C	C	Y	Y	C	Y	Y	Y	C	C	C	T	Y
1894	TP315239	GBS-SNP	10	77.416	R	A	G	A	G	G	R	R	A	G	R	R	A	R	A	R	R	A	R	R	R	R	R	R	R	R	A	A	R	R	R	R	G	G	R	R	G	R	R	R	G	G	G	A	R
1895	TP250474	GBS-SNP	10	77.622	R	A	G	A	G	G	R	R	R	G	R	A	A	R	R	R	R	A	R	R	R	G	R	R	R	R	A	A	R	R	R	R	G	G	R	R	G	A	R	R	G	G	G	A	R
1896	TP212214	GBS-SNP	10	77.955	A	T	A	W	A	A	W	T	W	A	W	W	T	W	T	A	W	W	W	W	W	W	W	W	W	W	T	T	W	W	W	W	A	N	W	W	A	W	W	W	A	A	A	T	W
1897	TP169497	GBS-SNP	10	78.208	Y	T	C	Y	C	C	Y	Y	Y	C	Y	Y	T	Y	T	Y	C	T	Y	Y	Y	Y	Y	Y	Y	Y	T	T	Y	Y	Y	T	C	C	Y	Y	C	Y	T	Y	C	C	C	T	Y
1898	TP364714	GBS-SNP	10	78.281	R	G	A	A	A	A	R	R	R	A	R	R	G	R	A	R	R	R	R	R	R	R	R	R	R	R	G	G	R	R	R	G	A	A	R	R	A	A	R	R	A	A	A	G	R
1899	TP19730	GBS-SNP	10	78.342	Y	C	T	T	T	T	Y	Y	Y	T	Y	Y	C	Y	Y	Y	Y	Y	Y	Y	C	T	Y	Y	Y	Y	C	C	N	Y	Y	C	T	T	Y	Y	T	Y	Y	Y	T	T	T	C	Y
1900	TP253579	GBS-SNP	10	78.606	R	A	G	R	G	G	G	R	R	G	R	R	A	R	R	R	R	R	R	R	A	R	R	R	R	R	A	A	R	R	R	R	G	G	R	R	G	R	R	R	G	G	G	A	R
1901	TP215755	GBS-SNP	10	78.86	Y	T	C	Y	C	C	C	T	Y	C	Y	Y	T	Y	Y	Y	Y	Y	Y	Y	Y	Y	Y	Y	Y	Y	T	T	Y	Y	Y	Y	C	C	Y	Y	C	Y	Y	Y	C	C	Y	T	Y
1902	TP52911	GBS-SNP	10	78.993	M	C	A	M	A	A	M	C	M	A	M	M	C	M	M	M	M	M	M	M	M	A	M	M	M	M	C	C	M	M	N	M	A	A	M	M	A	M	M	M	A	A	A	C	M
1903	TP121384	GBS-SNP	10	79.223	W	T	A	W	A	A	A	W	W	A	W	W	T	W	W	W	W	W	W	W	W	W	W	W	W	W	T	T	W	W	T	W	A	A	W	W	A	W	T	W	A	A	A	T	W
1904	TP116484	GBS-SNP	10	79.415	G	T	G	K	G	G	K	K	G	G	K	K	T	K	K	K	K	K	K	K	G	K	K	K	K	K	T	T	K	K	K	K	G	G	K	K	G	K	K	K	G	G	G	T	K
1905	TP164816	GBS-SNP	10	79.591	R	A	G	R	G	G	R	G	G	R	R	R	A	R	R	R	R	R	R	R	R	G	R	R	R	R	A	A	R	G	R	R	G	G	R	A	G	A	R	R	G	G	G	A	R
1906	TP308843	GBS-SNP	10	79.709	Y	T	C	Y	C	C	Y	C	C	C	Y	Y	T	Y	Y	C	Y	Y	Y	Y	Y	Y	Y	Y	Y	T	T	T	Y	Y	Y	Y	C	C	Y	Y	C	Y	Y	Y	C	C	C	T	Y
1907	TP216312	GBS-SNP	10	79.795	Y	C	T	Y	T	T	C	T	Y	T	Y	Y	C	Y	Y	Y	Y	Y	Y	Y	Y	Y	Y	Y	Y	Y	C	C	Y	Y	Y	Y	T	T	Y	C	T	C	Y	Y	T	T	T	C	Y
1908	TP170119	GBS-SNP	10	79.969	Y	C	T	Y	T	T	Y	Y	Y	T	Y	Y	C	Y	Y	Y	Y	Y	Y	Y	Y	Y	Y	Y	Y	T	C	C	Y	Y	T	C	T	T	Y	Y	T	Y	Y	Y	T	T	T	C	Y
1909	TP28387	GBS-SNP	10	80.114	R	A	G	R	G	G	R	R	R	G	R	A	A	R	R	R	R	R	R	R	R	R	A	R	R	R	A	A	R	R	R	R	G	G	R	R	G	R	R	R	G	G	G	A	R
1910	TP222022	GBS-SNP	10	80.341	C	C	T	Y	T	T	Y	Y	Y	T	Y	Y	C	Y	Y	Y	Y	Y	Y	Y	Y	Y	Y	Y	Y	Y	C	C	C	T	Y	Y	T	T	Y	Y	T	Y	Y	Y	T	T	T	C	Y
1911	TP359089	GBS-SNP	10	80.524	Y	T	C	Y	C	Y	Y	Y	Y	C	Y	Y	T	Y	Y	Y	Y	Y	Y	Y	Y	Y	Y	Y	Y	Y	T	T	C	C	Y	Y	C	C	Y	Y	C	Y	Y	Y	C	C	C	T	Y
1912	TP352115	GBS-SNP	10	80.769	R	G	A	R	A	A	R	R	R	A	R	R	G	R	R	R	R	R	R	R	R	G	R	G	A	R	G	G	A	R	R	R	A	A	R	R	A	A	R	R	A	A	A	G	R
1913	TP241148	GBS-SNP	10	80.904	R	G	A	R	A	A	R	R	R	A	R	R	G	R	R	R	R	R	R	R	A	R	R	R	R	R	G	G	R	R	R	R	A	A	R	R	A	R	R	R	A	A	A	G	R
1914	TP135528	GBS-SNP	10	81.06	R	A	G	R	G	N	R	R	R	G	R	R	A	R	R	R	R	R	R	R	G	A	R	R	R	R	A	A	R	G	R	R	G	G	R	R	G	R	R	R	G	G	G	A	R
1915	TP153434	GBS-SNP	10	81.156	Y	C	T	T	T	T	Y	Y	Y	T	Y	Y	C	Y	Y	Y	Y	Y	Y	Y	Y	C	Y	Y	Y	Y	C	C	Y	Y	Y	Y	T	T	Y	Y	T	Y	Y	Y	T	T	T	C	Y
1916	TP8390	GBS-SNP	10	81.418	M	A	C	M	C	C	M	M	M	C	M	M	A	A	M	M	M	M	M	M	C	M	M	M	M	M	A	A	M	M	M	M	C	C	M	M	C	M	M	M	C	C	C	A	M
1917	TP351613	GBS-SNP	10	81.579	S	C	G	G	G	G	S	S	S	G	S	S	C	S	S	S	S	S	S	S	G	S	S	S	S	S	C	C	S	S	S	S	G	G	S	S	G	C	S	S	G	G	G	C	S
1918	TP107601	GBS-SNP	10	81.763	S	G	C	S	C	C	S	S	S	C	S	S	G	S	S	S	S	S	S	S	C	C	S	S	S	S	G	G	S	S	S	S	C	C	S	S	C	S	S	S	C	C	C	G	S
1919	TP162239	GBS-SNP	10	82.191	M	C	A	M	A	A	M	M	M	A	M	M	C	M	M	M	C	M	M	M	A	M	M	M	M	M	C	C	M	M	M	M	A	A	M	M	A	M	M	C	A	A	A	C	M
1920	TP120597	GBS-SNP	10	82.34	S	C	G	C	G	G	N	S	S	G	S	G	C	S	S	S	S	S	S	S	G	S	S	S	S	S	C	C	S	S	S	S	G	G	S	S	G	S	S	S	G	G	G	C	S
1921	TP37608	GBS-SNP	10	82.551	C	C	G	S	G	G	S	S	S	G	S	S	C	S	S	S	S	S	S	S	G	S	S	S	S	S	C	C	S	S	S	S	G	G	S	S	G	C	S	S	G	G	G	C	S
1922	TP56966	GBS-SNP	10	82.75	M	A	C	M	C	C	M	M	M	C	M	M	A	M	M	M	M	C	M	M	C	M	M	M	M	M	A	A	M	M	C	C	C	C	M	M	C	M	M	M	C	C	C	A	M
1923	TP160775	GBS-SNP	10	83.004	S	C	G	S	G	G	S	S	S	S	S	S	C	S	S	S	S	S	S	S	G	S	S	S	S	S	C	C	S	C	S	S	G	G	S	S	G	S	S	S	G	G	G	C	C
1924	TP35441	GBS-SNP	10	83.242	K	G	T	T	T	T	K	G	K	T	T	T	G	G	K	K	K	K	K	K	T	K	K	G	K	K	G	G	K	G	K	G	T	T	K	K	T	K	K	K	T	T	T	G	K
1925	TP229306	GBS-SNP	10	83.555	R	G	A	R	A	A	R	R	R	A	R	R	G	R	R	R	G	R	R	R	A	R	R	R	R	G	G	G	R	R	R	R	A	A	R	R	A	R	R	R	A	A	A	R	G
1926	TP256543	GBS-SNP	10	83.825	R	A	G	G	G	R	R	R	R	G	R	R	A	R	G	R	R	R	R	R	N	R	R	R	R	R	A	A	R	R	G	R	G	G	R	R	G	R	R	R	G	G	G	A	R
1927	TP327001	GBS-SNP	10	84.05	C	T	C	Y	C	C	N	T	Y	C	Y	T	T	C	C	Y	Y	Y	Y	Y	C	Y	Y	T	Y	Y	T	T	Y	Y	Y	Y	C	C	Y	Y	C	Y	Y	Y	C	C	C	Y	Y
1928	TP331189	GBS-SNP	10	84.212	A	A	T	W	T	T	A	W	W	T	W	A	A	W	T	W	W	W	W	W	T	W	W	W	W	W	A	A	W	W	W	W	T	T	W	W	T	W	W	W	T	T	T	A	W
1929	TP123285	GBS-SNP	10	84.38	G	G	C	S	S	C	S	C	S	C	S	S	G	S	S	S	S	S	C	S	C	S	G	S	S	S	G	G	S	S	S	S	C	C	S	S	C	S	S	S	C	C	C	G	S
1930	TP176262	GBS-SNP	10	84.645	R	G	A	R	A	A	A	R	R	A	R	R	G	R	R	R	R	R	R	R	A	R	R	A	A	R	G	G	R	R	G	R	A	A	R	R	A	G	R	R	A	A	A	G	R
1931	TP164186	GBS-SNP	10	84.888	W	T	A	W	A	W	W	W	W	A	W	W	T	W	T	W	W	W	W	W	A	W	W	W	W	W	T	T	W	W	A	W	A	A	W	W	A	T	T	W	A	A	A	T	W
1932	TP8089	GBS-SNP	10	85.29	S	G	C	S	C	C	G	C	S	C	S	S	G	S	C	S	S	G	S	S	C	C	C	S	S	S	G	G	G	S	S	S	C	C	S	S	C	S	S	S	C	C	C	G	S
1933	TP164023	GBS-SNP	10	85.57	C	G	C	S	C	C	C	S	S	C	S	S	G	S	S	S	G	S	S	S	S	C	S	S	C	S	G	G	S	S	S	G	C	C	S	S	C	G	S	C	C	C	C	G	S
1934	TP210170	GBS-SNP	10	85.954	G	T	G	K	G	G	G	K	K	G	K	G	T	K	K	K	K	G	K	K	K	K	T	K	G	K	T	T	K	K	K	K	G	G	K	K	G	T	K	K	G	G	G	K	K
1935	TP3752	GBS-SNP	10	86.309	R	G	A	G	A	A	G	R	R	A	R	R	G	R	R	R	R	R	R	R	A	R	A	A	R	R	G	G	R	R	R	G	A	A	R	R	A	A	R	R	A	A	A	G	R
1936	TP226987	GBS-SNP	10	86.482	K	T	G	K	K	G	K	K	K	G	K	T	T	K	K	K	K	K	K	K	G	K	G	K	K	K	T	T	K	K	K	K	G	G	K	K	G	T	K	K	K	G	G	T	K
1937	TP195000	GBS-SNP	10	86.793	R	A	G	R	R	G	R	R	R	G	R	R	A	R	R	G	R	R	R	R	G	R	R	R	R	R	A	A	R	A	A	R	G	G	R	R	G	A	R	R	G	G	G	A	R
1938	TP504683	GBS-SNP	10	87.237	W	T	A	W	A	A	W	A	W	A	W	W	T	W	A	A	A	W	W	W	A	W	W	W	A	W	T	T	W	T	T	W	A	A	W	W	A	W	W	W	A	A	A	T	W
1939	TP40396	GBS-SNP	10	87.593	C	A	C	C	C	C	M	M	M	C	C	M	A	M	M	M	M	M	M	M	C	A	M	M	M	M	A	A	M	A	M	M	C	C	M	M	C	M	M	M	C	C	C	A	C
1940	TP158173	GBS-SNP	10	87.871	Y	C	T	Y	T	T	Y	Y	T	T	Y	Y	C	Y	T	Y	Y	Y	Y	Y	T	Y	Y	Y	Y	Y	C	C	Y	Y	Y	Y	T	T	Y	Y	T	Y	Y	Y	T	T	T	C	Y
1941	TP28393	GBS-SNP	10	87.995	W	A	T	W	T	T	W	A	W	T	T	W	A	W	W	W	W	W	W	W	T	W	A	W	W	W	A	A	W	W	W	W	T	T	W	W	T	W	W	W	T	T	T	A	W
1942	TP15751	GBS-SNP	10	88.264	Y	C	T	Y	T	T	Y	Y	Y	T	C	Y	C	Y	T	Y	C	C	Y	Y	T	Y	Y	Y	Y	Y	C	C	T	T	Y	Y	T	T	Y	Y	T	Y	T	Y	T	T	T	C	Y
1943	TP245987	GBS-SNP	10	88.618	Y	N	T	Y	T	T	T	Y	Y	T	C	Y	C	Y	Y	Y	T	Y	Y	Y	T	Y	C	Y	Y	Y	C	C	C	Y	C	Y	T	T	Y	Y	T	Y	T	Y	T	T	T	C	Y
1944	TP50668	GBS-SNP	10	88.85	K	T	G	K	G	G	K	K	K	G	K	K	T	T	K	G	T	G	K	K	N	K	K	T	K	K	T	T	K	K	K	K	G	G	K	K	G	K	K	K	G	G	G	T	K
1945	TP69631	GBS-SNP	10	89.203	S	C	S	S	G	G	S	S	S	G	S	S	C	S	S	S	S	G	S	S	G	S	G	S	S	S	C	C	S	S	S	S	G	G	S	S	S	C	C	S	G	G	G	C	S
1946	TP18234	GBS-SNP	10	89.641	R	G	A	R	R	A	R	R	R	A	R	R	G	R	R	R	R	R	R	R	A	R	R	R	A	R	G	G	G	G	R	R	A	A	R	R	A	R	R	R	A	A	A	G	R
1947	TP109035	GBS-SNP	10	90.265	Y	T	C	Y	C	C	Y	Y	T	C	C	Y	T	Y	Y	C	Y	Y	T	Y	Y	Y	C	Y	Y	Y	T	T	C	C	N	C	C	C	Y	Y	C	Y	C	Y	C	C	C	T	Y
1948	TP349113	GBS-SNP	10	90.525	R	A	G	A	G	G	R	R	R	G	R	G	A	R	R	R	R	A	R	R	R	A	R	R	A	R	A	A	R	G	R	G	G	G	R	R	G	R	A	G	G	G	G	A	R
1949	TP203989	GBS-SNP	10	91.397	Y	T	C	Y	C	C	Y	Y	Y	C	Y	T	T	T	Y	C	Y	Y	Y	Y	C	C	T	Y	Y	Y	T	T	Y	Y	C	Y	C	C	Y	Y	C	Y	C	Y	C	C	C	T	Y
1950	TP414081	GBS-SNP	10	92.452	A	A	G	R	G	G	R	A	R	G	R	G	A	A	R	A	R	R	R	R	A	R	A	A	R	R	A	A	G	G	R	R	G	G	R	R	G	A	N	R	G	G	G	A	R
1951	TP473618	GBS-SNP	10	92.931	G	G	T	N	T	T	K	T	K	T	K	K	G	K	G	K	T	G	K	K	G	K	G	G	T	K	G	G	T	G	G	K	T	T	K	K	T	K	T	G	T	T	T	G	K
1952	TP239602	GBS-SNP	10	93.955	W	A	T	W	T	T	N	W	A	T	W	W	A	W	A	W	W	W	W	W	T	W	W	W	W	W	A	A	A	A	W	T	T	T	W	W	T	W	W	T	T	T	T	A	A
1953	TP381189	GBS-SNP	10	94.982	M	A	M	C	C	C	A	M	M	C	M	A	A	C	C	M	M	M	M	M	C	M	A	M	M	M	A	A	M	M	M	M	C	C	M	M	M	A	C	M	C	C	C	A	M
1954	TP351964	GBS-SNP	10	96.976	G	T	K	G	G	G	G	K	K	G	K	K	T	K	K	K	K	T	K	K	G	G	K	K	K	T	N	T	G	K	T	K	G	G	K	K	G	K	G	K	T	G	G	T	K
1955	TP137273	GBS-SNP	10	99.998	K	K	K	K	T	T	K	K	K	T	K	K	K	K	K	G	K	G	T	K	T	T	K	K	K	G	G	G	G	T	K	K	T	T	K	K	K	K	K	K	K	T	T	G	K
1956	TP254813	GBS-SNP	10	103.584	Y	Y	Y	C	C	C	Y	Y	Y	C	Y	Y	Y	Y	Y	T	Y	T	C	Y	C	C	Y	Y	C	T	T	T	Y	C	Y	Y	C	C	Y	Y	Y	T	Y	Y	Y	C	Y	T	Y
1957	TP61278	GBS-SNP	10	104.8	M	C	M	C	C	C	C	M	M	C	C	M	M	M	C	M	M	A	C	M	C	C	M	M	C	A	A	A	M	C	M	C	C	C	A	M	M	A	M	M	M	C	M	A	M
1958	TP286723	GBS-SNP	10	106.447	Y	Y	Y	C	C	C	T	T	Y	C	C	Y	C	Y	Y	Y	Y	T	C	Y	C	C	T	T	C	T	T	T	Y	Y	Y	Y	C	C	T	Y	Y	T	Y	C	T	C	Y	T	T
1959	TP18124	GBS-SNP	10	107.836	M	M	M	A	A	A	M	M	M	A	A	M	M	M	M	M	M	C	A	M	A	A	C	M	A	C	C	C	M	A	M	A	A	A	C	M	M	C	M	A	C	A	M	C	C
1960	TP353437	GBS-SNP	10	108.505	S	S	S	S	S	G	G	C	S	G	G	S	S	S	S	C	S	C	G	S	G	G	S	S	G	C	C	C	S	G	S	S	G	G	C	S	S	C	S	G	C	G	S	C	C
1961	TP104680	GBS-SNP	10	110.128	R	R	A	A	A	A	R	R	R	A	A	R	R	R	N	R	R	G	A	R	A	A	R	R	A	G	G	G	R	A	R	R	A	A	G	R	R	G	R	A	G	A	R	G	G
1962	TP111448	GBS-SNP	10	110.929	R	G	R	R	G	N	R	R	G	G	G	R	R	R	R	R	R	A	G	R	G	G	R	R	G	A	A	R	R	G	R	R	G	G	A	R	R	A	R	G	A	G	R	A	A
1963	TP150279	GBS-SNP	10	111.221	Y	C	Y	C	C	C	Y	Y	C	C	C	Y	Y	Y	Y	Y	C	T	C	Y	C	C	Y	Y	C	T	T	T	Y	C	Y	Y	C	C	T	Y	Y	T	Y	C	T	C	Y	T	T
1964	TP86407	GBS-SNP	10	112.251	S	S	S	G	G	G	S	S	C	G	G	S	S	S	G	S	S	C	G	S	G	G	S	S	G	C	C	C	S	G	S	S	G	G	C	S	S	C	S	G	C	G	S	C	C
1965	TP206797	GBS-SNP	10	112.516	M	M	M	M	C	C	M	C	M	C	C	C	M	M	M	M	A	A	C	M	C	C	M	M	C	A	A	A	M	C	M	A	C	C	A	M	N	A	M	C	A	M	M	A	A
1966	TP563264	GBS-SNP	10	113.675	C	S	G	G	G	G	S	S	S	G	G	S	S	S	S	S	G	C	G	S	G	S	S	S	G	C	C	C	S	G	S	G	G	G	C	S	S	C	S	G	C	S	S	C	C
1967	TP192240	GBS-SNP	10	114.468	S	S	S	G	G	G	S	S	S	G	G	S	S	S	S	S	S	C	G	S	G	S	S	S	G	S	C	C	S	S	S	S	G	G	C	C	S	C	S	G	C	S	S	C	C
1968	TP332212	GBS-SNP	10	114.984	Y	Y	T	T	T	T	Y	Y	T	T	T	Y	Y	Y	T	Y	C	C	T	C	T	Y	Y	Y	T	C	C	C	Y	T	Y	Y	T	T	C	Y	Y	C	C	T	C	T	Y	C	C
1969	TP517663	GBS-SNP	10	115.555	K	K	K	T	T	T	T	T	K	T	T	K	K	K	K	K	G	G	T	K	T	K	G	K	T	G	G	G	K	T	K	K	T	T	K	K	K	G	G	T	G	K	K	G	G
1970	TP281757	GBS-SNP	10	116.48	R	R	R	G	G	N	R	R	R	G	G	R	R	R	R	R	R	A	G	R	G	R	G	R	G	A	R	A	R	G	G	R	G	G	R	R	R	A	R	G	A	R	R	A	A
1971	TP335702	GBS-SNP	10	117.286	K	K	K	G	G	G	K	T	K	G	G	T	K	K	K	K	K	T	G	K	G	T	K	K	G	T	T	T	K	G	K	K	G	G	T	K	K	T	K	G	T	K	K	T	T
1972	TP513417	GBS-SNP	10	118.053	M	M	M	C	C	C	M	N	C	C	C	A	C	M	C	M	M	A	C	M	C	M	M	M	C	A	A	A	A	C	M	M	C	C	A	M	M	A	M	C	A	A	M	A	A
1973	TP12898	GBS-SNP	10	119.566	S	S	S	C	C	C	G	S	S	S	C	G	S	S	S	S	S	G	C	S	S	S	S	S	C	G	G	G	S	C	S	S	C	C	G	S	S	G	S	C	G	S	G	G	G
1974	TP48383	GBS-SNP	10	120.158	M	M	M	C	C	C	M	M	M	A	C	A	M	M	C	M	M	A	C	M	M	M	M	M	C	A	A	A	M	C	M	M	C	M	A	M	M	A	M	C	A	M	M	A	A
1975	TP302814	GBS-SNP	10	121.141	Y	Y	Y	T	T	T	Y	Y	Y	Y	T	C	Y	Y	Y	Y	Y	C	T	Y	Y	Y	Y	Y	T	C	C	C	Y	T	Y	Y	T	T	C	Y	Y	C	C	T	C	Y	Y	C	C
1976	TP302322	GBS-SNP	10	121.762	W	W	W	A	A	A	W	W	W	W	A	T	W	W	W	W	W	T	A	W	W	W	W	W	A	T	T	T	W	A	W	W	A	W	T	W	A	T	T	A	T	W	W	T	T
1977	TP248325	GBS-SNP	10	122.157	M	M	M	A	A	A	M	M	M	M	A	C	A	M	M	M	A	C	A	M	M	M	M	M	A	C	C	C	M	A	M	M	A	A	C	M	M	C	C	A	C	M	A	C	C
1978	TP30980	GBS-SNP	10	122.996	R	R	R	A	R	A	R	R	R	R	A	G	R	A	N	R	A	G	A	R	R	R	R	R	A	G	G	G	R	A	A	R	R	A	G	R	R	G	R	A	G	R	R	G	G
1979	TP223212	GBS-SNP	10	123.604	S	S	S	C	C	C	S	S	S	S	C	G	S	S	S	S	S	G	S	S	S	S	S	S	C	G	G	G	S	C	C	S	S	C	G	G	S	G	G	C	G	S	S	G	G
1980	TP227028	GBS-SNP	10	123.955	Y	Y	Y	Y	T	T	Y	Y	Y	Y	T	C	Y	Y	Y	Y	Y	C	T	Y	Y	Y	Y	Y	T	C	C	C	Y	T	T	Y	Y	T	C	Y	Y	C	C	T	C	Y	Y	C	C
1981	TP190409	GBS-SNP	10	124.558	S	S	S	G	G	G	G	S	S	S	G	C	S	S	S	G	S	C	G	S	S	S	S	S	G	C	C	C	S	G	G	S	S	G	C	S	S	C	C	G	C	S	S	C	C
1982	TP175376	GBS-SNP	10	124.993	G	R	R	R	A	A	R	R	R	R	A	G	R	R	R	R	R	G	A	R	R	G	R	R	A	G	G	G	R	A	A	R	R	A	G	R	R	G	G	A	G	R	R	G	G
1983	TP21252	GBS-SNP	10	125.555	Y	T	Y	T	T	T	T	Y	Y	Y	T	C	Y	Y	Y	Y	Y	C	T	Y	C	Y	Y	Y	T	C	C	C	Y	T	T	Y	Y	T	C	Y	Y	C	C	T	C	Y	Y	C	C
1984	TP242017	GBS-SNP	10	128.213	Y	Y	Y	C	C	C	Y	T	Y	Y	C	T	Y	Y	Y	C	T	T	C	Y	C	Y	Y	T	C	T	T	T	T	C	C	Y	Y	C	T	Y	T	T	T	C	T	Y	Y	T	T
1985	TP299181	GBS-SNP	10	129.276	Y	Y	Y	Y	C	C	Y	C	Y	Y	C	T	Y	C	Y	Y	T	T	C	Y	Y	Y	Y	T	C	T	T	T	Y	C	C	Y	Y	C	T	Y	Y	T	T	C	T	Y	T	T	T
1986	TP456303	GBS-SNP	10	131.108	C	S	S	C	C	S	S	G	S	S	C	G	G	S	G	S	C	G	C	S	G	S	S	G	C	G	G	G	S	C	C	N	S	C	S	S	C	G	G	C	G	C	S	G	G
1987	TP191829	GBS-SNP	10	132.054	S	S	S	C	C	S	S	S	S	S	C	G	S	S	S	S	S	G	C	S	G	S	S	G	C	G	G	G	S	C	C	S	S	C	G	S	S	G	S	C	G	S	S	G	G
1988	TP112022	GBS-SNP	10	132.869	R	R	R	G	G	R	R	R	R	R	G	A	G	R	R	R	R	A	G	R	A	R	R	A	G	A	A	A	R	G	G	R	R	G	A	R	G	A	A	G	A	R	R	A	A
1989	TP119868	GBS-SNP	10	133.331	Y	Y	Y	T	Y	Y	Y	Y	Y	Y	T	C	Y	Y	Y	C	Y	C	T	Y	C	Y	Y	C	T	C	C	C	Y	T	T	Y	Y	T	C	Y	Y	C	C	T	C	Y	Y	C	C
1990	TP57532	GBS-SNP	10	134.74	S	S	S	G	G	S	S	S	S	S	G	C	S	S	S	S	S	C	G	S	C	S	S	C	G	C	C	C	S	G	G	C	S	G	C	S	S	C	C	G	C	S	S	C	C
1991	TP198113	GBS-SNP	10	135.698	S	S	S	G	G	C	S	C	S	S	G	C	S	S	S	S	S	C	G	S	C	S	C	C	G	C	C	C	S	G	G	S	S	G	C	S	S	C	C	G	C	S	G	C	C
1992	GG_contig13170_1607	EST-derived SNP	10	138.365	R	R	R	R	R	R	R	R	R	R	R	G	R	R	R	R	R	A	R	R	G	R	R	G	A	G	G	G	R	A	A	R	R	A	A	R	R	G	A	A	G	R	A	G	G
1993	TP209734	GBS-SNP	10	140.098	Y	Y	Y	C	C	Y	Y	Y	Y	Y	C	T	Y	Y	C	Y	Y	T	C	T	T	Y	Y	Y	C	Y	Y	T	Y	C	C	C	T	C	T	Y	Y	T	Y	C	T	Y	Y	T	T
1994	TP9456	GBS-SNP	10	140.88	M	M	M	C	C	M	M	M	M	M	C	A	M	M	M	M	M	A	C	A	A	M	M	M	C	M	M	A	M	C	C	M	M	M	A	M	M	A	M	C	A	M	M	A	A
1995	TP41949	GBS-SNP	10	142.026	R	R	R	G	G	A	R	R	R	R	G	A	R	R	A	R	R	A	G	A	A	R	R	R	G	R	R	A	R	G	G	R	R	R	A	R	R	A	R	G	A	R	R	A	A
1996	TP6604	GBS-SNP	10	142.327	R	R	A	G	G	A	G	G	R	R	G	A	A	R	A	A	R	A	G	A	A	R	R	R	G	R	A	A	A	G	G	R	R	R	A	R	R	A	R	G	A	R	R	R	A
1997	TP20834	GBS-SNP	10	143.462	Y	Y	Y	N	T	Y	C	C	C	Y	T	C	Y	Y	C	Y	Y	C	T	C	C	Y	Y	Y	Y	Y	Y	C	Y	T	T	Y	Y	C	C	Y	Y	C	Y	T	C	C	Y	Y	C
[truncated: 368 more rows]
[truncated: 71 more columns]

## Sheet: Supplementary Table S1B
Table S1B Individual genotype at each locus on the linkage map (genotype code)
(Individual:)					Sample001	Sample002	Sample003	Sample004	Sample005	Sample007	Sample008	Sample009	Sample010	Sample011	Sample013	Sample014	Sample016	Sample017	Sample018	Sample019	Sample020	Sample021	Sample022	Sample023	Sample024	Sample026	Sample028	Sample029	Sample030	Sample031	Sample032	Sample033	Sample034	Sample035	Sample036	Sample037	Sample038	Sample039	Sample041	Sample042	Sample043	Sample044	Sample045	Sample046	Sample048	Sample049	Sample050	Sample051	Sample052
Nr	Locus	Marker Type	Linkage group	Position	1	2	3	4	5	6	7	8	9	10	11	12	13	14	15	16	17	18	19	20	21	22	23	24	25	26	27	28	29	30	31	32	33	34	35	36	37	38	39	40	41	42	43	44	45
1	TP152844	GBS-SNP	1	0	b	h	a	a	a	b	a	b	b	b	b	h	b	a	b	h	h	b	h	b	h	b	b	b	b	h	h	a	h	a	b	b	b	h	h	h	h	b	b	h	h	a	h	h	h
2	TP344613	GBS-SNP	1	2.426	h	h	a	a	h	b	a	b	h	b	h	h	b	b	b	b	h	b	h	b	h	b	b	b	b	h	a	a	a	a	b	h	b	h	a	a	h	b	b	h	b	h	h	h	h
3	TP232622	GBS-SNP	1	5.103	h	h	a	a	a	b	a	b	h	b	h	h	b	b	a	h	h	b	h	b	h	h	b	b	b	h	h	a	h	h	b	h	b	h	a	h	h	b	b	h	h	a	h	h	h
4	TP204868	GBS-SNP	1	5.979	h	h	a	a	a	b	a	b	h	b	h	b	b	b	h	b	h	b	h	b	b	h	b	b	b	h	h	a	h	h	b	h	b	b	a	h	h	b	b	b	h	a	h	h	h
5	TP174931	GBS-SNP	1	6.848	h	h	a	a	h	b	a	b	h	b	h	h	b	b	h	h	h	b	h	b	h	h	b	b	b	h	b	a	h	h	b	h	b	h	a	h	h	b	b	h	h	a	h	h	h
6	TP248150	GBS-SNP	1	7.638	h	h	h	a	a	b	a	b	h	b	h	b	b	b	h	h	b	b	h	b	h	a	b	b	b	h	b	a	h	h	b	h	b	h	a	h	h	b	b	h	a	a	h	h	h
7	TP254386	GBS-SNP	1	8.961	b	h	a	a	a	b	a	b	h	b	h	h	b	h	h	a	h	b	h	b	h	b	b	b	h	h	b	a	h	b	b	h	b	b	a	h	h	b	b	h	a	a	h	h	h
8	TP97525	GBS-SNP	1	9.896	h	h	a	a	a	b	a	b	h	b	h	h	b	b	h	a	h	b	h	b	h	h	b	h	h	h	b	a	h	h	b	h	b	h	a	h	b	b	b	h	h	a	h	h	b
9	TP252641	GBS-SNP	1	10.769	b	b	a	a	a	b	h	b	h	b	h	h	b	b	h	a	h	b	h	b	a	h	b	b	h	h	b	a	h	h	b	b	b	h	a	h	a	b	b	h	h	a	h	h	h
10	TP174324	GBS-SNP	1	11.22	h	b	a	a	a	b	h	b	b	b	h	a	b	b	h	a	h	b	a	b	b	h	b	b	h	h	b	h	h	h	b	a	b	h	a	b	h	b	b	h	h	a	h	h	h
11	TP83436	GBS-SNP	1	11.556	a	h	a	a	a	b	a	b	-	b	h	h	b	b	b	a	a	b	h	b	h	h	b	b	h	a	b	a	h	h	b	h	b	h	a	h	h	b	b	a	h	a	h	h	h
12	TP49595	GBS-SNP	1	11.837	a	h	a	a	a	b	a	b	b	b	h	h	b	b	h	a	h	b	h	b	a	h	b	b	h	h	b	a	h	h	b	h	b	h	a	h	h	b	b	h	h	a	h	a	h
13	TP277259	GBS-SNP	1	12.104	h	h	a	a	a	b	a	b	h	b	h	h	b	b	h	a	a	b	h	b	h	h	b	b	h	b	b	a	b	h	b	h	b	h	a	h	h	b	b	h	h	a	b	h	h
14	TP14992	GBS-SNP	1	12.39	h	h	a	a	h	b	a	b	h	b	h	h	b	b	a	a	h	b	h	b	a	h	b	b	h	h	b	a	h	h	b	h	b	h	h	h	a	b	b	h	b	a	b	h	h
15	TP493665	GBS-SNP	1	12.736	h	h	a	a	a	b	a	b	h	b	h	h	b	h	b	a	h	b	h	b	a	h	b	b	h	h	b	a	h	a	b	b	b	h	a	b	h	b	b	a	-	a	h	h	h
16	TP241181	GBS-SNP	1	13.058	h	h	h	h	a	b	a	b	h	b	h	h	b	b	h	a	h	b	h	b	h	h	b	b	h	h	b	a	h	h	b	h	b	h	a	h	h	b	b	h	h	a	h	h	h
17	TP52120	GBS-SNP	1	13.286	h	h	a	a	a	b	a	b	h	b	h	h	b	b	a	-	h	b	h	b	b	h	b	b	a	h	b	a	h	h	b	h	b	h	a	h	h	b	b	h	a	a	h	h	h
18	TP143248	GBS-SNP	1	13.731	b	h	a	a	a	b	a	b	h	b	h	h	b	b	h	a	h	b	h	b	h	h	b	b	h	h	b	a	h	h	b	h	b	a	a	h	h	b	b	h	h	a	b	h	a
19	TP43957	GBS-SNP	1	14.112	h	h	a	a	a	b	a	b	h	b	h	h	b	b	h	a	h	b	h	b	h	a	b	b	h	h	b	a	h	h	b	h	b	h	a	h	h	b	b	h	a	a	h	h	h
20	TP127865	GBS-SNP	1	14.363	h	h	a	a	a	b	a	b	h	b	h	h	b	b	h	a	h	b	h	b	h	h	b	b	h	h	b	a	b	b	b	h	b	b	a	h	h	b	b	h	a	a	h	h	h
21	TP1756	GBS-SNP	1	14.565	h	h	a	a	a	b	a	b	h	b	h	h	b	b	h	a	h	b	h	b	h	h	b	b	h	h	b	a	h	h	b	h	b	b	a	h	h	b	b	h	h	a	h	a	h
22	TP143511	GBS-SNP	1	14.699	h	h	a	a	a	b	a	b	h	b	h	h	b	b	h	a	h	b	h	b	a	a	b	b	h	h	b	a	h	a	b	h	b	h	a	h	h	b	b	h	h	a	h	h	h
23	TP127103	GBS-SNP	1	15.025	h	h	a	a	a	b	a	b	h	b	h	h	b	b	h	a	h	b	h	b	h	h	b	b	h	h	b	a	b	h	b	h	b	a	a	h	h	b	b	h	h	a	h	h	h
24	TP157657	GBS-SNP	1	15.266	h	b	a	a	a	b	a	b	h	b	h	h	b	b	b	a	b	b	h	h	h	h	b	b	h	h	b	a	h	h	b	h	b	h	a	h	h	b	b	h	h	a	h	h	h
25	TP242688	GBS-SNP	1	15.532	h	h	a	a	a	b	a	b	h	b	b	h	b	b	h	a	h	b	h	b	h	h	b	b	h	h	b	a	a	h	b	h	b	-	a	b	b	b	b	h	h	a	h	h	h
26	TP323017	GBS-SNP	1	15.806	h	b	a	a	a	b	a	b	h	b	h	h	b	b	h	a	a	b	h	b	-	h	b	b	h	h	b	a	h	h	b	h	b	h	a	h	h	b	b	h	h	a	h	h	h
27	TP182035	GBS-SNP	1	16.002	h	h	a	a	a	b	a	b	h	b	h	h	b	b	h	a	h	b	h	b	h	h	b	b	h	h	b	a	h	h	b	h	b	h	a	h	h	b	b	h	h	a	h	h	h
28	TP172920	GBS-SNP	1	16.152	h	h	a	a	a	b	a	b	h	b	h	h	b	b	h	a	h	b	h	b	h	h	b	b	h	h	b	a	h	h	b	h	b	h	a	h	h	b	h	h	h	a	h	h	h
29	TP363517	GBS-SNP	1	16.385	h	h	a	a	a	b	a	b	h	b	h	a	b	b	h	a	h	b	h	b	h	h	b	b	h	h	b	a	h	h	b	h	b	h	a	h	a	b	h	h	h	a	h	h	h
30	TP335252	GBS-SNP	1	16.63	h	h	a	a	a	b	a	b	h	b	h	h	b	b	h	a	h	b	h	b	h	h	b	b	b	b	b	a	h	h	b	h	b	-	a	h	h	b	b	h	h	a	h	h	h
31	TP104399	GBS-SNP	1	16.875	h	h	a	a	a	b	a	b	h	b	h	h	b	b	h	a	h	b	h	b	h	h	b	b	h	h	b	a	h	h	b	h	b	h	a	h	h	b	b	h	h	a	h	h	h
32	TP156237	GBS-SNP	1	17.076	h	h	a	a	a	b	a	b	h	b	h	h	b	b	a	a	h	b	h	b	b	h	b	b	h	h	b	a	a	h	b	h	b	h	a	h	a	b	b	h	h	a	h	h	h
33	GG_contig16841_824	EST-derived SNP	1	17.331	h	h	a	a	a	b	a	b	h	b	h	h	b	b	h	a	h	b	h	b	h	h	b	b	h	h	b	a	h	h	b	h	b	h	a	h	h	b	b	h	h	a	h	h	h
34	GG_contig13147_847	EST-derived SNP	1	17.445	h	h	a	h	a	b	a	b	h	b	h	h	b	b	h	a	h	b	h	b	h	h	b	b	h	h	b	a	h	h	b	h	b	h	a	h	h	b	b	h	h	a	h	h	h
35	TP30783	GBS-SNP	1	17.572	h	h	a	a	a	b	a	b	h	b	h	h	b	b	h	a	h	b	h	b	h	h	b	b	h	h	b	a	h	h	b	h	b	h	a	h	h	b	b	h	b	a	h	h	h
36	TP341249	GBS-SNP	1	17.824	h	h	a	a	a	b	a	-	h	b	h	b	b	b	h	a	h	b	h	b	a	h	b	b	h	h	b	a	h	h	b	h	b	b	a	h	b	b	b	h	h	a	h	h	h
37	TP211913	GBS-SNP	1	18.049	h	h	a	h	a	b	a	b	h	b	h	h	b	b	h	a	h	b	h	b	h	h	b	b	h	h	b	a	a	h	b	h	b	a	a	h	h	b	b	h	h	a	h	h	h
38	TP257035	GBS-SNP	1	18.273	h	h	a	a	a	b	a	b	h	b	h	h	b	b	h	a	h	b	h	b	h	h	b	b	h	h	b	a	b	h	b	h	b	h	a	h	h	b	b	h	h	a	h	h	h
39	TP175120	GBS-SNP	1	18.463	a	h	a	a	a	b	a	b	h	b	h	h	b	b	h	a	h	b	h	b	h	h	b	b	h	h	b	a	h	h	b	h	b	h	a	h	h	b	b	h	h	a	h	h	h
40	TP192911	GBS-SNP	1	18.592	h	h	a	a	a	b	a	b	h	b	h	h	b	b	h	a	h	b	h	b	h	h	b	b	h	h	b	a	h	h	b	h	b	h	a	h	h	b	b	h	h	a	h	a	a
41	TP208070	GBS-SNP	1	18.73	h	h	h	a	a	b	a	b	h	b	h	h	b	b	b	a	h	b	h	b	h	h	b	b	h	h	b	a	h	h	b	h	b	h	a	h	h	b	b	h	h	a	h	h	h
42	TP94123	GBS-SNP	1	19.067	h	h	a	a	a	b	a	b	h	b	h	a	b	b	h	a	h	b	h	b	h	h	b	b	h	h	b	a	h	h	b	h	b	h	a	h	h	b	b	h	h	a	h	a	h
43	TP55511	GBS-SNP	1	19.339	h	h	h	a	a	b	a	b	h	b	h	h	b	b	a	a	h	b	h	b	h	h	b	b	h	h	b	a	h	h	b	h	b	h	a	h	h	b	b	h	h	a	h	h	b
44	TP140787	GBS-SNP	1	19.629	h	h	a	a	a	b	a	b	h	b	h	b	b	b	h	a	h	b	h	b	h	h	b	b	h	h	b	a	h	h	b	h	b	h	a	h	h	b	b	h	h	a	h	h	h
45	TP142817	GBS-SNP	1	19.962	h	h	a	h	a	b	a	b	h	b	h	h	b	b	h	a	h	b	h	b	a	a	b	b	h	h	b	a	h	h	-	h	b	h	a	h	h	b	b	h	h	a	h	h	a
46	TP34878	GBS-SNP	1	20.299	h	h	a	a	a	b	a	b	h	b	h	h	b	b	a	a	a	b	h	b	h	b	b	b	h	h	b	a	h	a	b	h	b	h	a	h	h	b	b	h	h	a	h	h	h
47	TP253539	GBS-SNP	1	20.701	a	h	a	a	a	b	a	b	h	b	h	h	b	b	h	a	h	b	h	b	a	h	b	b	h	h	b	a	h	h	b	h	b	a	a	h	h	b	b	h	h	a	h	h	h
48	TP214136	GBS-SNP	1	21.162	h	h	a	a	a	b	a	b	h	b	h	h	b	b	h	a	h	b	h	b	h	h	b	b	h	h	b	a	h	a	b	h	b	h	a	h	h	b	b	h	h	a	h	h	h
49	TP155976	GBS-SNP	1	21.562	h	h	a	a	a	b	a	b	h	b	h	h	b	b	h	a	a	b	h	b	h	h	b	b	h	h	b	a	h	h	b	h	b	h	a	b	h	b	b	h	h	a	h	h	h
50	TP145778	GBS-SNP	1	21.819	h	b	a	a	a	b	a	b	h	h	h	h	b	b	h	a	h	b	h	b	h	h	b	b	b	h	b	a	h	h	b	a	b	h	a	h	b	b	b	h	h	a	h	b	h
51	TP176283	GBS-SNP	1	22.58	h	h	a	a	a	b	a	b	h	b	h	h	b	b	h	a	h	b	h	b	h	h	b	b	h	h	b	a	h	h	h	a	b	h	a	b	b	b	b	h	h	a	h	h	h
52	TP352483	GBS-SNP	1	23.317	h	h	a	h	a	b	a	b	a	b	h	h	b	b	h	a	h	b	h	b	h	h	-	b	a	h	b	a	h	b	b	h	b	h	a	h	h	b	b	b	h	a	h	h	b
53	TP138969	GBS-SNP	1	25.18	h	h	a	a	a	b	a	b	h	b	h	b	b	b	h	a	h	b	h	b	h	h	b	b	b	h	b	h	h	h	h	h	h	h	a	h	h	b	b	b	h	a	a	h	a
54	TP274853	GBS-SNP	1	25.683	h	h	a	a	a	b	a	b	h	b	h	b	b	b	h	a	h	b	h	b	h	h	-	b	h	h	b	h	b	h	h	h	b	h	a	h	b	b	b	b	a	a	a	h	a
55	TP100792	GBS-SNP	1	26.097	b	h	a	a	a	b	a	b	h	b	h	h	b	b	h	a	h	b	h	b	h	h	b	b	-	h	b	h	h	h	h	h	h	b	a	h	h	b	b	b	h	a	a	h	a
56	TP255733	GBS-SNP	1	26.363	h	h	a	a	a	b	a	b	h	b	h	h	b	b	h	a	h	b	h	b	h	b	b	b	h	h	b	h	h	h	h	h	h	h	a	h	h	b	b	b	h	a	a	h	a
57	TP162284	GBS-SNP	1	26.77	h	b	a	a	a	b	a	b	h	b	h	h	b	b	h	a	h	b	h	b	h	h	b	b	h	h	b	h	b	h	h	h	h	a	a	h	b	b	b	b	b	a	h	h	a
58	TP182099	GBS-SNP	1	27.148	h	h	a	a	a	b	a	b	h	b	h	h	b	b	h	a	h	b	h	b	h	h	b	b	a	h	b	h	h	a	h	h	h	h	a	h	h	b	b	b	h	a	a	h	a
59	TP86084	GBS-SNP	1	27.865	h	b	a	a	a	b	a	b	h	b	h	a	b	b	b	a	h	b	h	b	b	h	b	b	h	h	b	h	h	h	h	h	h	h	a	h	h	b	b	b	h	a	a	h	a
60	TP23128	GBS-SNP	1	28.19	h	h	a	a	a	b	a	b	h	b	h	h	b	b	h	a	a	b	h	b	h	h	b	h	h	h	b	h	h	h	h	h	h	h	a	h	b	b	b	b	h	a	a	h	a
61	TP483938	GBS-SNP	1	29.065	h	h	a	a	a	h	a	b	h	b	h	h	b	b	h	a	h	b	b	b	h	h	b	b	h	h	b	h	h	h	a	a	b	a	a	b	h	b	b	b	h	a	a	h	a
62	TP225377	GBS-SNP	1	29.686	h	h	a	a	a	b	a	b	h	b	h	h	b	b	a	a	h	b	h	b	h	h	b	b	h	h	b	h	h	h	h	h	a	h	h	h	h	b	b	b	h	a	a	h	a
63	TP324164	GBS-SNP	1	30.201	b	h	a	a	a	a	a	b	h	b	h	b	b	b	a	a	-	b	h	b	b	h	b	b	h	h	b	h	h	h	a	h	h	b	a	h	h	b	b	b	h	a	a	h	a
64	TP205995	GBS-SNP	1	30.743	-	h	a	a	a	h	a	b	h	b	h	h	b	b	h	a	a	b	h	b	h	h	b	b	h	h	b	h	h	h	h	h	h	h	a	h	h	b	b	b	h	a	a	h	a
65	TP267927	GBS-SNP	1	31.154	a	b	a	a	a	a	a	b	h	b	h	h	b	b	h	a	h	b	h	b	h	h	b	b	h	h	b	h	a	h	h	h	h	h	a	h	a	b	b	b	h	a	h	h	a
66	TP406168	GBS-SNP	1	31.539	b	h	a	a	a	h	a	b	h	b	h	h	b	b	b	a	h	b	h	b	h	b	b	b	h	h	b	h	h	h	h	h	h	h	a	h	h	b	b	b	b	a	a	b	a
67	TP158489	GBS-SNP	1	32.136	h	h	a	a	a	-	h	b	a	b	h	h	b	b	h	a	h	b	h	b	h	a	b	b	h	h	b	h	h	h	h	h	h	b	a	h	h	b	b	b	b	a	a	h	a
68	TP219066	GBS-SNP	1	32.687	a	a	a	a	a	h	h	b	a	b	h	h	b	b	h	a	h	b	h	b	h	h	b	b	b	h	b	h	h	h	h	h	h	h	a	h	a	b	b	b	a	a	a	a	a
69	TP199692	GBS-SNP	1	33.272	h	h	a	a	a	b	h	b	a	b	h	h	h	b	b	a	a	b	h	b	h	h	b	b	h	h	b	b	h	h	h	h	h	h	a	h	h	b	b	b	h	a	h	h	a
70	TP176096	GBS-SNP	1	33.692	h	a	a	a	a	h	h	b	a	b	h	h	h	b	b	a	a	b	a	b	h	h	b	b	h	h	b	b	h	h	h	a	h	h	a	h	h	b	b	b	h	a	h	h	a
71	TP58112	GBS-SNP	1	34.015	h	h	a	a	a	h	h	b	a	b	h	h	h	b	b	a	a	b	h	b	h	h	b	b	a	h	b	h	a	h	h	h	b	a	a	a	h	b	b	b	a	a	h	h	a
72	TP306165	GBS-SNP	1	34.677	h	h	a	a	a	b	h	b	a	b	h	h	h	b	b	a	a	b	h	b	h	h	b	b	h	h	b	b	b	h	h	h	h	-	a	h	b	b	b	b	h	a	b	h	a
73	TP234467	GBS-SNP	1	35.182	h	h	a	a	a	h	h	b	a	b	h	b	h	b	b	a	a	b	h	b	h	h	b	b	h	h	b	b	h	h	h	h	a	h	a	h	h	b	b	b	b	a	h	h	a
74	TP23892	GBS-SNP	1	35.446	h	h	h	a	a	b	b	b	a	b	h	h	b	b	-	a	h	b	h	b	h	b	b	b	h	h	b	h	h	a	h	h	b	b	a	h	a	b	b	b	a	a	a	h	a
75	TP189152	GBS-SNP	1	36.074	h	h	a	a	a	h	h	b	a	b	h	h	b	b	b	a	a	b	h	b	b	b	b	b	h	h	b	b	h	h	h	h	h	h	a	h	h	b	b	b	h	a	h	h	a
76	TP237201	GBS-SNP	1	36.643	h	h	a	a	a	h	h	b	a	b	h	h	h	b	b	a	a	b	h	b	b	b	b	b	h	h	b	b	h	h	b	h	h	b	a	h	h	b	b	b	h	a	h	h	a
77	TP148538	GBS-SNP	1	37.098	h	h	a	a	a	h	h	b	a	b	h	h	h	b	b	a	a	b	h	b	h	h	b	b	h	h	b	b	h	h	h	h	a	h	a	h	h	-	b	b	h	a	h	h	a
78	TP73740	GBS-SNP	1	37.745	h	a	a	a	a	b	h	b	a	b	h	b	b	b	b	a	a	b	a	b	a	b	b	b	h	h	b	h	a	b	h	h	h	h	a	h	h	b	b	b	h	a	a	h	a
79	TP92067	GBS-SNP	1	38.089	h	b	a	a	a	a	b	b	a	b	h	h	h	b	b	a	a	b	h	b	h	h	-	b	a	h	b	b	h	h	h	h	h	a	a	h	h	b	b	b	a	a	h	h	a
80	TP337336	GBS-SNP	1	38.847	h	h	a	a	h	a	a	b	a	b	h	h	h	b	b	a	a	b	h	b	a	-	b	b	h	h	b	b	h	a	a	a	h	h	a	h	h	b	b	b	h	a	h	h	a
81	TP137952	GBS-SNP	1	39.7	h	a	a	a	a	h	h	b	a	h	h	h	b	b	b	a	a	b	h	b	h	a	b	b	h	h	b	b	h	h	a	b	h	h	a	b	h	b	b	b	b	a	a	h	a
82	TP365034	GBS-SNP	1	40.675	a	b	a	a	h	h	h	b	a	b	h	h	h	b	b	a	a	b	h	b	h	h	b	b	h	h	b	b	h	h	h	h	h	h	a	h	h	b	b	b	h	a	h	h	a
83	GG_contig15393_453	EST-derived SNP	1	41.818	a	h	a	a	a	h	h	b	a	b	h	h	a	h	b	a	a	b	h	b	h	h	b	b	h	h	b	b	h	h	h	h	h	h	a	h	h	b	b	b	h	a	h	h	a
84	TP223863	GBS-SNP	1	42.573	a	h	a	a	a	h	h	b	a	b	h	h	a	h	b	a	a	b	h	b	b	h	b	b	h	h	b	b	h	h	h	h	h	h	a	h	h	b	b	b	h	a	h	h	a
85	TP107684	GBS-SNP	1	44.482	a	h	h	a	a	h	h	b	a	b	h	h	a	h	b	a	a	b	h	b	h	h	h	b	h	h	b	b	h	h	h	h	b	b	h	h	h	b	b	b	h	a	h	h	a
86	TP18695	GBS-SNP	1	45.067	a	h	h	a	a	h	h	b	a	b	h	h	a	h	b	a	a	b	h	b	a	h	h	b	h	h	b	h	h	h	h	h	h	h	h	h	h	b	b	b	h	a	h	h	a
87	TP228349	GBS-SNP	1	45.532	a	h	h	a	a	h	h	b	a	b	h	h	a	h	b	a	a	b	h	b	h	h	h	b	h	h	b	b	h	h	a	h	h	a	h	h	h	b	b	b	a	a	h	h	a
88	TP25106	GBS-SNP	1	45.918	a	h	h	a	a	h	h	b	a	b	h	h	a	h	b	a	a	b	h	b	h	h	h	b	h	h	b	b	h	h	h	h	h	h	h	b	h	b	b	b	h	a	h	h	a
89	TP212314	GBS-SNP	1	46.332	a	h	h	a	a	h	h	b	a	b	h	h	a	h	b	a	a	b	h	b	h	h	h	b	h	h	b	b	h	h	h	h	h	b	h	h	h	b	b	b	h	a	h	h	a
90	TP195254	GBS-SNP	1	46.953	a	b	h	a	a	h	a	b	a	b	h	h	a	h	b	a	a	b	h	b	h	h	h	b	h	h	b	b	h	h	h	b	h	h	h	h	h	b	b	b	h	a	h	h	a
91	TP225773	GBS-SNP	1	47.761	a	h	h	a	a	a	h	b	a	b	h	h	a	h	b	a	a	b	h	b	h	h	h	b	h	h	b	b	h	h	h	h	h	a	h	h	h	b	b	b	h	a	h	h	a
92	TP259901	GBS-SNP	1	48.512	a	h	h	a	a	h	h	b	a	b	h	h	a	h	b	a	a	b	h	h	a	h	h	b	h	h	b	b	h	h	b	h	b	a	h	h	h	b	b	b	h	a	h	h	a
93	TP88980	GBS-SNP	1	49.268	a	a	b	a	a	-	h	b	a	b	h	h	a	h	b	a	a	b	h	h	a	h	h	b	h	h	b	b	h	h	b	h	b	a	h	h	h	b	b	b	h	a	h	h	a
94	TP330152	GBS-SNP	1	49.752	a	h	b	a	a	b	h	b	a	b	h	h	a	h	b	a	a	b	h	a	b	h	h	b	h	h	b	b	h	h	h	h	a	h	h	h	h	b	b	b	h	a	h	h	a
95	TP354859	GBS-SNP	1	50.755	a	h	h	a	h	h	a	b	a	b	h	h	a	h	b	a	a	b	h	h	h	h	a	b	h	h	h	b	h	h	h	h	h	h	h	h	h	b	b	b	h	a	h	h	a
96	TP240228	GBS-SNP	1	51.363	a	h	h	a	a	h	h	b	a	b	h	h	a	h	b	a	h	b	h	a	h	h	h	b	h	h	b	b	h	h	a	b	h	h	h	b	h	b	b	h	h	a	h	h	a
97	TP20474	GBS-SNP	1	52.31	a	b	h	a	a	h	h	b	a	b	h	h	a	b	b	a	a	b	h	h	h	h	h	h	h	h	b	b	h	b	h	h	b	a	h	h	h	b	b	b	a	a	a	h	a
98	TP256130	GBS-SNP	1	53.155	a	b	h	a	a	a	b	b	a	b	h	h	a	h	b	a	a	b	h	h	b	h	h	b	b	h	b	b	h	h	h	h	h	a	h	h	h	b	b	h	h	a	h	h	a
99	TP176658	GBS-SNP	1	54.762	a	h	a	a	a	a	h	b	a	b	b	h	a	h	b	a	a	b	h	h	a	h	a	b	h	a	b	b	b	h	h	h	a	a	h	a	a	b	b	b	h	a	h	h	a
100	TP327382	GBS-SNP	1	56.532	a	a	a	a	a	h	h	b	a	b	b	h	a	b	b	h	a	b	b	h	h	h	h	b	h	h	b	b	h	h	h	h	h	a	h	h	h	b	b	b	h	h	h	h	a
101	TP60020	GBS-SNP	1	57.361	a	h	h	a	a	h	h	b	a	b	h	h	a	h	b	a	a	b	b	h	h	b	h	b	h	h	b	b	h	h	h	h	h	a	b	h	a	b	b	b	h	b	h	b	a
102	TP303864	GBS-SNP	1	59.499	a	h	h	a	a	h	b	b	h	b	h	h	a	h	b	h	a	b	b	h	h	h	h	b	h	h	b	b	h	h	h	h	h	a	h	h	h	b	b	b	h	h	h	h	a
103	TP228239	GBS-SNP	1	61.883	a	h	h	h	a	h	b	b	a	h	h	h	a	h	b	h	a	b	b	h	b	h	h	b	b	h	b	b	h	h	h	h	h	a	h	h	h	b	b	b	b	h	h	h	a
104	TP360795	GBS-SNP	1	62.999	a	h	h	h	a	a	h	b	-	h	h	h	a	h	b	a	a	b	b	h	b	h	h	b	b	h	b	b	h	h	h	a	b	a	h	h	h	b	b	b	b	h	h	a	a
105	TP3026	GBS-SNP	1	65.769	a	h	h	h	a	h	h	b	a	h	a	h	a	h	b	h	h	b	h	h	b	h	h	b	b	h	b	b	h	h	h	h	h	a	h	h	h	b	b	b	b	h	h	a	a
106	GG_contig06588_399	EST-derived SNP	1	66.221	a	h	h	h	a	h	h	b	a	h	a	h	a	h	b	h	h	b	h	h	b	h	h	b	b	h	b	b	h	h	h	h	h	a	h	h	h	b	b	b	b	h	h	a	a
107	TP190773	GBS-SNP	1	66.94	a	h	h	b	a	h	b	b	a	a	a	h	a	h	b	h	b	b	h	h	b	h	h	b	b	h	b	b	h	a	h	h	a	a	b	a	h	b	b	b	b	h	h	a	a
108	TP259445	GBS-SNP	1	67.79	a	h	h	h	a	h	h	b	a	a	a	h	a	h	b	h	h	b	h	h	b	h	h	b	b	h	b	b	b	a	h	h	h	a	b	h	h	b	b	b	b	h	h	a	a
109	TP215414	GBS-SNP	1	68.623	a	h	b	a	h	h	h	b	a	a	a	b	a	h	b	h	h	b	h	h	b	h	h	b	b	h	b	b	h	a	h	b	b	a	b	b	h	b	a	h	b	h	h	a	a
110	bcpt1927	genomic SSR	1	69.489	a	h	h	h	a	h	h	b	a	a	a	h	a	h	b	h	h	b	h	h	b	h	h	b	b	h	b	b	h	a	h	h	h	a	b	h	h	b	b	b	b	h	h	a	a
111	TP142198	GBS-SNP	1	70.236	a	b	h	b	h	h	h	b	h	a	a	b	a	h	b	h	b	b	h	h	b	h	h	b	b	h	b	b	h	a	h	h	b	a	b	h	h	b	h	b	b	h	h	a	a
112	TP250483	GBS-SNP	1	70.783	a	h	h	h	h	h	h	b	a	a	a	h	a	h	b	h	h	b	h	h	b	h	h	b	b	h	b	b	h	a	h	h	b	a	b	b	h	b	h	h	b	h	h	a	a
113	TP260425	GBS-SNP	1	71.322	a	h	h	h	h	h	h	b	a	a	a	h	a	h	b	h	h	b	h	h	b	h	h	b	b	h	b	b	h	a	a	h	h	a	b	h	h	b	h	h	b	h	h	a	a
114	TP65017	GBS-SNP	1	71.574	a	h	h	h	h	h	h	b	a	a	a	a	a	h	b	h	h	b	h	h	b	h	h	b	b	h	b	b	h	a	a	h	h	a	b	h	h	b	h	h	b	h	h	a	a
115	TP259160	GBS-SNP	1	71.894	a	h	h	h	h	h	a	b	a	a	a	h	a	b	b	b	h	b	h	h	b	h	h	b	b	h	b	b	h	a	a	h	h	a	b	h	b	b	h	b	b	h	h	a	a
116	TP42130	GBS-SNP	1	72.508	a	h	h	h	h	h	h	b	a	a	a	h	a	a	h	h	h	b	h	h	b	h	h	b	b	h	b	b	h	a	a	h	a	a	h	h	b	b	h	h	b	h	h	a	a
117	TP17086	GBS-SNP	1	73.076	a	h	h	h	h	h	h	b	a	a	a	h	a	h	h	h	h	b	h	h	b	h	h	b	b	h	b	b	h	a	h	h	h	a	b	h	h	b	h	h	b	h	h	a	a
118	TP33601	GBS-SNP	1	73.543	h	h	h	h	h	h	h	b	a	a	h	h	a	h	b	h	h	b	h	h	b	h	h	b	b	h	b	b	h	a	h	h	h	a	b	h	h	b	a	h	b	h	h	a	a
119	TP325212	GBS-SNP	1	74.042	a	h	h	h	a	h	h	b	a	a	h	h	a	a	a	h	a	b	h	h	b	h	a	b	b	h	b	b	h	a	b	h	h	h	b	h	b	b	h	h	b	h	h	a	a
120	TP454165	GBS-SNP	1	74.72	a	h	h	h	h	a	h	b	a	a	h	h	a	a	a	h	a	b	h	h	b	b	a	b	b	h	b	b	h	a	h	h	b	a	b	h	b	-	h	h	b	b	b	a	a
121	TP364532	GBS-SNP	1	74.943	a	h	h	h	b	h	a	b	a	h	h	h	a	a	h	h	h	b	h	h	b	h	a	b	b	h	b	b	b	a	h	h	h	a	b	h	b	b	h	h	b	h	h	a	a
122	TP49069	GBS-SNP	1	75.505	a	a	b	a	h	h	h	b	a	a	h	h	a	a	h	h	h	b	h	h	b	a	a	b	b	h	b	b	h	a	h	h	a	a	b	h	b	b	b	a	b	h	h	a	a
123	TP45606	GBS-SNP	1	76.118	h	h	h	b	h	h	h	b	a	a	h	h	a	a	h	h	b	b	h	h	b	h	a	b	b	h	b	b	h	a	h	h	h	a	b	b	b	b	h	h	b	h	h	a	a
124	TP33567	GBS-SNP	1	76.26	a	h	h	h	h	h	h	b	a	a	h	h	a	a	h	h	a	b	h	h	b	h	a	b	b	h	b	b	h	a	h	h	a	a	b	h	b	b	h	h	b	a	h	a	a
125	TP93588	GBS-SNP	1	76.974	a	b	h	a	h	h	h	b	a	a	h	h	a	a	h	h	b	b	h	h	b	h	a	b	b	h	b	b	h	a	h	b	h	a	b	h	b	b	h	h	b	h	h	a	a
126	TP245988	GBS-SNP	1	77.659	a	h	h	h	h	h	h	b	a	a	h	h	a	a	h	h	h	b	h	h	b	b	a	b	b	h	b	b	h	a	h	h	h	a	b	h	b	b	h	h	b	h	h	a	a
127	TP526482	GBS-SNP	1	78.043	a	h	h	a	h	h	h	b	a	a	h	h	a	a	h	h	h	b	h	h	b	h	a	b	b	h	b	b	a	a	a	b	a	a	b	h	b	b	b	h	b	h	a	a	a
128	TP205452	GBS-SNP	1	78.568	a	h	h	h	h	h	h	b	a	h	h	h	a	a	a	h	a	b	h	h	b	h	a	b	b	h	b	b	h	a	h	h	h	a	b	h	b	b	h	h	b	h	h	a	a
129	TP109029	GBS-SNP	1	78.892	a	h	h	h	h	h	h	b	a	a	h	h	h	a	h	h	h	b	h	h	b	h	a	b	b	h	b	b	h	a	h	h	b	a	b	h	b	b	h	h	b	h	h	a	a
130	TP58611	GBS-SNP	1	79.056	a	h	h	h	h	h	h	b	a	a	h	h	a	a	h	b	h	b	h	h	b	h	a	b	b	h	b	h	h	a	h	h	h	a	b	h	b	b	h	h	b	h	h	a	a
131	TP50015	GBS-SNP	1	79.363	a	h	h	h	h	h	b	b	a	a	h	h	a	a	h	h	h	b	h	h	b	h	a	b	b	h	b	b	h	a	h	h	h	a	b	h	b	b	h	h	b	h	h	a	a
132	TP137836	GBS-SNP	1	79.655	a	h	h	b	h	h	h	b	a	a	h	h	a	a	h	a	h	b	h	h	b	h	a	b	h	h	b	b	h	a	h	h	h	a	b	h	b	b	h	h	b	h	h	a	a
133	TP178767	GBS-SNP	1	79.984	a	h	h	h	h	h	b	b	a	a	h	h	a	a	h	h	h	b	h	h	b	h	-	b	b	a	b	b	h	a	h	h	h	a	b	h	b	b	h	h	b	h	h	a	a
134	TP215853	GBS-SNP	1	80.3	a	h	h	h	h	h	b	b	a	a	h	h	a	a	h	h	h	b	h	h	b	h	a	b	b	h	b	b	h	a	h	h	a	a	b	h	b	b	a	h	b	h	h	a	a
135	TP44885	GBS-SNP	1	80.515	a	h	h	h	h	h	b	b	a	a	a	h	a	a	h	a	h	b	h	h	b	h	a	b	b	h	b	b	h	a	h	h	h	a	b	h	b	b	h	h	b	h	h	a	a
136	TP98172	GBS-SNP	1	80.782	a	h	h	h	h	h	h	b	a	a	h	h	a	a	h	h	h	b	h	h	b	h	a	b	b	h	b	b	h	a	h	b	h	a	b	h	b	b	h	h	b	h	h	a	h
137	TP181324	GBS-SNP	1	81.036	a	h	h	h	h	a	h	b	a	a	h	h	a	a	h	h	h	b	h	h	b	h	a	b	b	h	b	b	h	a	h	h	h	a	b	h	b	b	h	h	b	h	h	a	a
138	GG_contig10117_135	EST-derived SNP	1	81.175	a	h	h	h	h	h	h	b	a	a	h	h	a	a	h	h	h	b	h	h	b	h	a	b	b	h	b	b	h	a	h	h	h	a	b	h	b	b	h	h	b	h	h	a	a
139	TP27050	GBS-SNP	1	81.418	a	h	h	h	h	h	h	b	a	a	h	h	a	a	h	h	h	b	h	h	b	h	a	b	b	h	b	b	h	a	h	h	h	a	b	h	b	b	h	h	b	h	h	a	a
140	TP204562	GBS-SNP	1	81.729	a	b	h	h	h	h	h	b	a	a	h	h	a	a	h	h	h	b	h	h	b	h	a	b	b	h	b	b	h	a	h	h	h	a	b	h	b	b	h	h	b	h	h	a	a
141	TP184973	GBS-SNP	1	82.008	a	h	h	h	h	-	h	b	a	a	h	h	a	a	h	h	h	b	h	h	b	h	a	b	b	h	b	b	b	a	h	h	h	h	b	h	b	b	b	h	b	h	h	a	a
142	TP340142	GBS-SNP	1	82.266	a	h	h	b	h	h	b	b	a	a	h	h	a	a	a	h	h	b	h	h	b	h	a	b	b	h	b	b	h	a	h	h	h	a	b	h	b	b	h	h	b	h	h	a	a
143	TP196126	GBS-SNP	1	82.737	a	b	h	h	h	h	b	b	a	a	h	h	a	a	h	h	a	b	h	h	b	h	a	b	b	h	b	b	b	a	h	h	h	a	b	h	b	b	b	h	b	h	h	a	a
144	TP303816	GBS-SNP	1	83.154	a	h	h	h	h	h	h	b	a	a	h	h	a	a	h	h	h	b	h	h	b	h	a	b	b	h	b	h	b	a	h	h	h	a	b	h	b	b	h	h	b	h	h	a	a
145	TP32133	GBS-SNP	1	83.574	a	h	h	h	h	h	b	b	a	a	h	h	a	a	a	h	h	b	h	h	b	h	a	b	b	h	b	b	h	a	h	h	h	a	b	h	b	b	h	h	b	h	a	a	a
146	TP352335	GBS-SNP	1	83.86	a	h	h	b	h	h	h	b	a	a	h	b	a	a	h	b	h	b	h	h	b	h	a	b	b	h	b	b	h	a	h	a	b	a	b	h	b	b	h	h	b	h	h	a	a
147	TP266052	GBS-SNP	1	84.371	a	h	a	h	h	h	b	b	h	a	h	a	a	a	h	h	h	b	h	h	b	a	a	b	b	h	b	b	h	a	h	h	h	a	b	h	b	b	h	h	b	h	h	a	a
148	TP97726	GBS-SNP	1	84.812	a	h	a	h	h	b	h	b	a	a	h	h	a	a	h	h	h	b	a	h	b	h	a	b	b	h	b	b	h	a	h	h	h	a	b	h	b	b	h	h	b	h	h	a	a
149	TP36983	GBS-SNP	1	85.246	a	h	h	b	h	b	h	b	a	a	h	h	a	a	h	h	b	b	h	h	b	h	a	b	b	h	b	b	b	h	h	b	h	a	b	h	b	b	h	h	b	a	h	a	a
150	TP393167	GBS-SNP	1	85.687	a	b	h	b	h	h	h	b	a	a	h	h	a	a	b	a	a	b	a	h	b	b	a	b	b	h	b	h	-	a	h	h	h	a	b	h	b	b	h	h	b	b	a	a	a
151	TP198690	GBS-SNP	1	86.108	h	b	h	a	h	h	h	b	a	a	h	h	a	a	h	h	h	b	h	h	b	h	a	b	b	h	b	b	a	h	h	h	h	a	b	h	b	b	-	h	b	h	h	a	a
152	GG_contig17227_421	EST-derived SNP	1	86.197	h	h	h	h	h	h	h	b	a	a	h	h	a	a	h	h	h	b	h	h	b	h	a	b	b	h	b	b	h	a	h	h	h	a	b	h	b	b	h	h	b	h	h	a	a
153	TP163236	GBS-SNP	1	86.58	h	h	h	h	h	b	b	b	a	a	h	h	a	a	h	h	h	b	h	h	b	h	a	b	b	h	b	b	h	a	h	h	h	a	b	h	b	b	h	h	b	h	h	a	a
154	TP65876	GBS-SNP	1	87.083	h	h	h	h	h	h	a	b	a	a	h	h	a	a	h	h	h	b	h	h	b	a	a	b	b	a	b	b	h	h	h	h	h	a	b	h	b	b	h	h	b	h	h	a	a
155	TP244248	GBS-SNP	1	87.296	h	h	h	h	h	h	h	b	a	a	h	h	a	a	h	h	h	b	h	a	b	h	a	b	b	h	b	b	h	-	h	h	b	a	b	a	b	b	h	h	b	h	h	a	a
156	TP68455	GBS-SNP	1	87.786	h	h	h	h	h	h	h	b	a	a	h	h	a	a	h	-	a	b	h	a	b	h	a	b	b	h	b	b	h	h	h	h	h	a	b	a	b	b	h	h	b	h	h	a	a
157	TP243489	GBS-SNP	1	88.407	h	h	h	h	h	h	h	h	a	a	h	h	h	a	h	h	h	b	h	a	b	h	a	b	b	h	b	b	h	h	h	h	h	a	b	a	b	b	h	h	b	h	h	a	a
158	TP246474	GBS-SNP	1	88.9	h	b	h	h	h	a	h	b	h	a	h	h	a	a	h	h	h	b	h	a	b	h	a	b	b	h	b	b	h	h	h	h	h	a	b	a	b	b	h	h	b	h	h	a	a
159	TP243488	GBS-SNP	1	89.481	h	h	h	h	h	h	h	b	a	a	a	h	a	a	h	h	h	b	h	a	b	h	a	b	b	h	b	b	h	h	h	h	h	h	b	a	b	b	h	h	b	h	h	a	a
160	TP491024	GBS-SNP	1	90.622	h	h	h	h	b	h	h	b	a	a	a	h	a	a	h	a	h	b	h	h	b	h	a	b	b	a	b	b	h	h	h	h	h	a	b	a	b	b	a	h	b	b	h	a	a
161	TP198481	GBS-SNP	1	91.781	b	h	h	h	h	b	h	b	a	a	h	h	a	a	h	h	b	b	h	h	b	h	a	b	b	h	b	b	b	h	h	h	h	a	b	h	b	b	a	h	b	h	h	a	a
162	TP114667	GBS-SNP	1	95.677	h	a	h	h	h	b	a	b	a	a	h	h	a	a	h	b	b	b	h	a	b	h	a	b	b	a	b	h	b	h	h	h	a	a	b	a	b	b	b	h	h	b	b	a	a
163	TP442328	GBS-SNP	2	0	a	a	h	b	a	b	h	h	h	h	h	b	h	h	h	h	h	b	h	b	h	b	b	a	a	h	h	h	a	a	a	a	h	h	a	b	a	b	-	h	b	b	h	a	a
164	TP517520	GBS-SNP	2	1.718	a	a	h	h	a	b	b	h	h	h	h	b	h	h	h	b	a	b	a	h	a	b	b	h	h	h	a	h	a	a	a	a	h	b	h	b	b	b	a	b	b	h	h	h	a
165	TP139064	GBS-SNP	2	4.093	h	a	h	h	a	b	b	h	h	h	h	h	h	h	h	h	h	b	a	h	a	b	b	h	h	h	h	h	a	a	a	a	h	h	h	h	h	b	h	h	a	h	h	h	a
166	TP338204	GBS-SNP	2	5.616	h	a	b	h	a	b	b	h	b	h	b	a	b	h	b	h	h	b	a	h	a	b	b	h	h	h	h	h	a	a	a	a	h	h	h	h	h	b	-	h	b	h	h	a	a
167	TP30847	GBS-SNP	2	7.174	b	a	h	h	a	b	b	b	h	h	h	a	h	a	h	h	h	b	a	h	a	b	b	h	h	h	h	h	a	a	a	a	h	b	h	h	h	b	a	h	b	h	h	h	a
168	TP69163	GBS-SNP	2	8.331	b	a	h	h	a	b	b	h	h	h	h	h	b	h	h	h	h	b	a	h	a	b	b	h	h	h	h	h	a	a	a	a	h	h	h	h	a	b	a	h	b	h	h	h	a
169	TP207819	GBS-SNP	2	9.4	h	a	b	h	a	b	b	h	h	h	h	h	h	h	h	h	h	b	a	h	a	b	b	h	h	h	h	h	a	a	a	a	h	b	h	h	h	b	a	h	b	h	h	h	a
170	TP128301	GBS-SNP	2	10.274	h	a	h	h	a	b	b	h	h	h	h	b	h	b	h	h	h	b	a	h	a	b	b	h	h	h	h	h	a	a	a	a	h	h	h	h	h	b	a	h	b	h	h	h	a
171	TP244010	GBS-SNP	2	11.205	h	a	h	h	a	b	b	h	h	h	h	h	h	h	h	h	h	b	a	h	a	b	b	h	h	h	h	h	a	a	h	a	h	h	h	h	h	b	a	h	b	h	h	a	a
172	TP257310	GBS-SNP	2	12.181	h	a	h	h	a	b	b	h	h	h	h	h	h	h	h	h	h	b	a	h	a	b	b	h	h	h	h	h	a	a	a	a	h	h	h	h	h	b	a	h	b	h	h	h	a
173	TP61333	GBS-SNP	2	13.449	b	a	h	h	a	b	b	h	h	h	h	h	h	h	b	h	h	b	a	h	a	b	b	h	h	h	h	h	a	a	a	a	h	-	h	h	a	b	a	h	b	h	h	a	a
174	TP362610	GBS-SNP	2	14.303	h	a	h	h	a	h	b	h	h	h	h	h	h	h	h	b	h	b	a	h	a	b	b	h	h	h	a	h	h	a	-	a	h	h	h	h	h	b	a	h	b	b	h	h	a
175	TP340617	GBS-SNP	2	16.241	h	a	b	b	a	b	b	-	h	b	h	h	b	h	h	h	h	b	a	h	a	b	b	h	h	h	h	h	a	a	a	a	h	h	h	h	h	b	a	h	b	b	b	h	a
176	TP323484	GBS-SNP	2	18.331	b	a	a	b	a	b	b	h	b	a	h	b	-	h	h	a	h	b	a	h	a	b	h	h	h	h	h	h	a	a	a	a	a	h	a	h	h	b	a	b	b	h	h	h	a
177	TP198582	GBS-SNP	2	20.333	b	a	h	b	a	b	b	b	h	h	h	b	h	h	h	a	h	b	a	h	a	b	b	h	h	h	h	h	a	a	a	a	a	h	a	h	h	b	a	h	b	h	a	a	a
178	TP178877	GBS-SNP	2	21.923	h	a	h	b	a	b	b	h	h	h	h	b	a	h	h	h	h	b	a	h	a	b	h	h	h	h	h	h	a	a	a	a	a	h	a	h	a	b	a	h	b	h	a	a	a
179	TP246938	GBS-SNP	2	22.952	h	a	h	b	a	b	h	h	h	h	h	b	h	h	b	b	h	b	a	h	a	b	h	h	h	h	h	h	a	a	a	a	a	h	a	h	h	b	a	h	b	h	a	a	a
180	TP240135	GBS-SNP	2	23.685	h	a	h	b	a	b	h	h	h	h	h	b	h	h	h	b	h	b	a	h	a	b	h	h	h	h	h	h	a	a	a	a	a	h	a	h	h	b	a	h	b	h	a	a	a
181	TP62514	GBS-SNP	2	24.369	h	a	h	b	a	b	h	a	h	h	h	b	h	h	h	h	h	b	a	h	a	b	h	h	h	h	h	h	a	a	a	a	a	h	a	h	h	b	a	h	b	h	a	a	a
182	TP141051	GBS-SNP	2	26.005	h	a	h	b	a	b	h	h	a	h	h	b	h	h	h	h	h	b	a	h	a	b	b	h	h	h	h	h	a	a	a	a	a	b	a	h	h	b	a	h	b	h	a	a	a
183	TP92128	GBS-SNP	2	26.676	h	a	h	h	a	b	b	h	h	h	h	b	b	b	a	h	h	b	a	h	a	b	h	h	h	h	a	a	a	a	a	a	a	b	a	h	h	b	a	h	h	h	a	a	a
184	TP246582	GBS-SNP	2	29.082	h	a	h	b	a	b	h	h	h	h	b	b	h	h	h	h	h	b	a	h	a	b	h	h	h	h	h	h	a	a	a	a	a	a	a	h	h	b	a	h	b	a	a	a	a
185	TP247236	GBS-SNP	2	32.433	h	a	h	b	a	h	a	h	h	h	h	b	h	h	h	h	b	b	a	h	a	b	b	h	b	b	h	a	a	h	a	a	a	h	a	h	b	b	a	h	b	h	a	a	a
186	TP256450	GBS-SNP	2	34.527	h	a	h	b	a	h	a	h	h	h	h	b	h	h	h	h	h	b	a	h	a	b	h	h	h	h	h	a	a	b	a	a	a	h	a	h	h	b	a	h	b	b	a	a	a
187	TP201563	GBS-SNP	2	38.504	h	a	h	b	h	h	a	h	h	h	h	b	b	h	h	b	a	b	a	h	a	b	h	h	h	h	h	a	a	b	a	a	a	h	a	-	h	b	a	h	b	h	a	a	a
188	TP149648	GBS-SNP	2	41.779	b	a	b	b	h	h	a	h	h	h	h	b	h	h	h	a	h	b	a	a	a	b	h	b	h	h	h	a	h	b	h	a	h	h	a	h	h	b	a	h	b	h	a	h	h
189	TP339535	GBS-SNP	2	45.895	h	a	h	b	a	h	a	h	h	h	h	b	h	h	h	a	h	b	a	a	a	b	h	b	h	h	a	a	a	b	a	h	a	h	a	h	a	b	a	h	b	h	a	a	a
190	TP64395	GBS-SNP	2	50.282	a	a	h	b	a	h	a	h	h	h	h	b	h	h	h	a	h	b	a	a	a	b	a	b	h	h	a	a	a	b	a	h	a	h	a	h	a	b	a	b	b	h	a	h	a
191	TP293132	GBS-SNP	2	52.844	h	a	h	b	a	h	a	a	h	h	h	b	h	h	h	a	h	b	a	a	a	b	h	b	a	h	a	a	a	b	a	h	a	h	a	a	a	b	a	b	b	h	a	h	a
192	TP288226	GBS-SNP	2	54.61	a	a	h	b	a	h	a	h	h	h	h	b	h	h	h	a	b	b	a	a	a	b	h	b	a	h	a	a	a	b	a	h	a	h	a	a	a	b	a	b	b	h	a	h	a
193	TP276846	GBS-SNP	2	57.245	h	a	h	b	a	h	a	h	h	h	h	h	h	a	h	a	b	h	a	h	a	b	h	b	a	h	a	a	a	b	a	h	a	b	a	h	a	b	a	b	b	h	a	h	a
194	TP307180	GBS-SNP	2	61.341	h	a	h	b	a	a	a	b	h	h	h	h	h	h	h	h	b	h	h	a	a	b	h	b	a	h	h	a	a	b	a	h	a	b	a	h	a	b	a	b	b	h	a	h	a
195	TP20111	GBS-SNP	2	63.319	h	a	h	b	a	a	a	b	h	a	h	h	h	h	h	h	b	b	a	h	a	b	h	b	a	h	h	a	a	b	a	h	a	b	a	h	a	b	a	b	b	h	a	h	h
196	TP345684	GBS-SNP	2	67.427	h	a	h	b	a	a	h	b	h	a	h	h	h	h	h	b	b	h	a	a	a	h	h	b	a	b	a	a	h	b	a	h	a	h	h	h	a	b	a	b	b	h	a	b	a
197	TP128336	GBS-SNP	2	68.568	h	a	h	b	a	a	h	b	h	a	h	h	h	h	b	b	b	b	a	a	a	h	h	b	a	h	h	a	h	b	a	h	a	h	h	h	a	b	a	b	b	h	a	h	a
198	TP163637	GBS-SNP	2	69.337	h	a	h	b	a	a	h	b	h	a	h	h	h	h	h	b	b	h	a	a	a	h	b	b	a	h	h	a	h	b	a	h	h	h	h	h	a	b	a	b	b	h	a	h	a
199	TP88543	GBS-SNP	2	70.564	h	a	h	h	a	a	h	b	h	a	a	b	b	h	h	b	-	h	a	a	a	h	h	b	a	b	h	a	h	b	a	h	a	b	h	h	a	b	a	b	h	h	a	h	a
200	TP203334	GBS-SNP	2	71.162	h	a	h	h	a	a	b	h	h	a	h	b	h	h	h	b	b	h	a	a	a	h	h	b	a	b	h	a	h	b	a	h	a	b	h	h	a	b	a	b	b	h	a	h	h
201	TP361317	GBS-SNP	2	71.818	h	a	h	a	a	a	h	b	b	a	h	h	h	h	h	b	b	h	a	a	a	h	h	b	a	b	h	a	h	b	h	h	a	h	h	h	a	b	a	b	b	a	a	h	h
202	TP191818	GBS-SNP	2	72.471	h	a	h	h	a	a	h	b	h	a	h	h	h	h	h	b	b	h	a	a	a	h	h	b	a	b	b	a	h	b	a	h	a	h	h	a	a	b	a	b	b	h	a	h	a
203	TP296115	GBS-SNP	2	73.285	h	a	h	h	a	-	h	b	h	a	h	h	a	h	h	b	b	h	a	a	a	a	h	b	a	b	a	a	h	b	a	h	a	h	h	h	a	b	a	b	b	h	a	h	a
204	TP172201	GBS-SNP	2	73.766	h	a	h	a	a	a	h	b	h	a	h	h	h	h	h	b	b	h	h	a	a	h	b	b	a	b	h	a	h	b	a	h	a	h	h	h	a	b	a	b	b	h	a	h	a
205	TP155260	GBS-SNP	2	74.301	h	a	h	h	a	a	h	b	h	h	h	h	h	h	a	b	b	h	a	a	a	h	h	b	a	b	h	a	h	b	a	h	a	h	h	h	a	b	a	b	b	h	a	h	h
206	TP165058	GBS-SNP	2	74.919	h	a	h	h	a	a	h	b	h	a	h	h	b	h	h	b	b	h	a	a	a	h	h	b	a	b	h	a	h	b	h	h	a	b	h	h	a	b	a	b	b	h	a	h	h
207	TP136445	GBS-SNP	2	75.729	a	a	b	h	a	a	h	b	h	a	h	h	h	h	h	b	b	h	a	a	a	h	h	b	a	b	a	a	h	b	a	h	a	h	h	a	a	b	a	b	b	h	a	h	h
208	TP52989	GBS-SNP	2	76.978	h	a	h	a	a	a	h	b	h	a	h	h	h	h	h	b	b	h	a	a	a	h	b	b	a	b	b	a	h	b	a	h	a	h	h	a	a	b	h	b	b	h	a	h	a
209	TP245626	GBS-SNP	2	77.851	h	a	h	h	a	a	h	b	h	a	h	h	h	h	h	b	b	h	a	a	a	h	b	b	h	b	h	a	h	b	a	h	a	a	h	a	a	b	h	b	b	h	a	h	h
210	TP245649	GBS-SNP	2	78.25	h	a	h	h	a	a	h	b	h	a	h	h	h	h	h	b	b	h	a	a	a	h	b	b	a	b	h	a	h	b	h	h	a	h	h	a	a	b	h	b	b	h	a	h	h
211	TP42386	GBS-SNP	2	79.586	a	a	h	h	a	a	h	b	h	h	h	h	h	h	a	b	b	h	a	a	a	h	h	b	a	b	h	a	h	b	a	h	a	a	h	a	a	b	h	b	b	h	a	h	h
212	TP316717	GBS-SNP	2	80.466	a	a	h	h	a	a	a	b	h	a	h	h	h	h	h	b	b	h	a	a	a	h	b	b	a	b	h	a	h	b	a	h	a	h	h	a	a	b	h	b	b	h	a	a	h
213	TP88349	GBS-SNP	2	81.469	a	a	h	h	a	h	h	b	h	a	h	a	b	h	h	b	b	b	a	a	a	h	b	b	a	b	h	a	h	h	a	h	a	h	h	h	a	b	h	b	b	h	a	h	h
214	TP245607	GBS-SNP	2	82.1	a	a	h	h	a	h	h	b	h	a	h	h	h	h	h	b	b	h	a	a	a	a	b	b	a	b	h	a	h	h	a	h	a	h	h	a	a	b	h	b	b	h	a	h	a
215	TP105043	GBS-SNP	2	83.328	a	a	h	h	a	h	b	b	h	a	h	a	h	h	h	b	b	h	a	a	a	h	b	b	a	b	b	a	a	h	a	h	a	h	h	a	a	b	a	b	b	h	a	h	h
216	TP318338	GBS-SNP	2	84.064	a	a	h	h	a	h	a	b	h	a	h	h	h	h	h	b	b	h	a	a	a	h	b	b	a	b	h	a	h	h	a	h	a	a	h	a	a	b	h	b	b	h	h	h	h
217	TP288924	GBS-SNP	2	84.997	a	a	h	h	a	h	h	b	h	a	h	h	h	h	h	b	b	h	a	a	a	h	b	b	a	b	h	h	h	h	h	h	a	h	h	a	a	b	h	b	b	h	a	h	h
218	TP344485	GBS-SNP	2	87.85	a	h	h	a	a	h	h	b	h	a	b	h	h	h	a	b	b	h	a	a	a	h	h	b	a	b	h	h	h	h	h	h	a	h	h	a	a	h	h	b	b	h	h	h	b
219	TP58912	GBS-SNP	2	89.371	a	a	h	b	a	b	a	b	h	a	a	h	h	h	a	b	h	h	a	a	a	h	b	b	a	b	h	h	h	h	h	b	a	a	h	a	a	h	h	b	b	h	h	h	b
220	TP136077	GBS-SNP	2	90.031	a	a	h	h	a	a	h	b	b	a	h	h	h	a	a	b	b	a	a	a	a	b	b	h	a	b	h	h	h	b	h	h	a	a	h	a	a	h	h	b	b	h	h	h	b
221	TP117408	GBS-SNP	2	91.205	a	a	h	b	a	h	h	b	a	a	h	h	b	h	a	b	b	a	a	a	a	h	b	h	a	b	h	h	h	h	h	h	a	b	b	a	a	h	h	b	b	a	h	h	b
222	TP111518	GBS-SNP	2	91.718	a	a	h	b	a	h	a	b	h	a	h	h	h	h	a	b	b	a	h	a	a	h	b	h	a	h	h	b	h	b	h	a	a	h	h	a	a	h	b	b	b	h	h	h	b
223	TP339980	GBS-SNP	2	92.528	a	a	h	b	a	h	h	h	h	a	h	h	h	h	a	b	b	a	a	a	a	h	b	h	a	b	h	h	h	h	h	a	a	h	h	a	a	a	h	b	b	h	h	h	b
224	TP132655	GBS-SNP	2	92.944	a	a	h	b	a	h	h	b	h	a	h	h	h	h	a	b	b	a	a	a	a	a	b	h	a	b	a	h	h	h	h	h	a	h	h	a	a	b	h	b	b	h	h	h	b
225	TP333232	GBS-SNP	2	93.238	a	a	h	b	a	b	h	b	h	a	b	b	b	h	a	b	b	a	a	a	a	h	b	h	a	b	h	h	h	h	h	h	a	h	h	a	a	h	h	b	b	h	h	h	b
226	TP5475	GBS-SNP	2	93.547	a	a	h	h	a	h	h	b	h	a	h	h	h	h	a	b	b	a	a	a	a	h	b	h	a	b	h	h	h	h	h	h	a	a	h	a	a	h	a	b	b	h	h	h	b
227	TP195917	GBS-SNP	2	93.82	a	a	h	b	a	h	b	b	h	a	h	h	h	h	a	b	b	a	a	a	a	h	b	h	a	b	h	h	h	h	h	h	a	a	h	a	a	h	h	b	b	h	h	b	b
228	TP337828	GBS-SNP	2	94.097	a	a	a	b	h	a	h	b	h	a	h	b	h	h	a	b	b	a	a	a	a	h	b	a	a	b	h	b	h	h	h	h	a	h	h	a	a	h	h	b	b	h	h	h	b
229	TP335724	GBS-SNP	2	94.392	a	a	h	b	a	h	a	b	h	a	h	h	h	h	a	b	b	a	h	a	a	h	b	h	a	b	h	h	h	h	h	h	a	h	h	a	a	h	b	b	b	h	h	h	b
230	TP8574	GBS-SNP	2	95.029	a	a	h	b	a	a	b	b	h	-	h	h	b	h	a	b	b	a	b	a	a	h	b	h	a	b	h	h	h	h	h	h	a	h	h	a	a	h	h	b	b	h	h	b	b
231	TP282026	GBS-SNP	2	95.326	a	a	h	b	a	h	h	b	h	h	h	a	h	h	a	b	b	a	h	a	a	h	b	h	a	b	h	h	h	h	h	h	a	h	h	a	a	h	h	b	b	h	h	h	b
232	TP184133	GBS-SNP	2	95.582	a	a	h	b	a	h	h	b	h	a	h	h	h	h	a	b	b	a	h	a	a	h	b	h	a	b	h	b	h	h	h	h	a	h	h	a	a	h	h	b	b	h	a	h	b
233	TP89640	GBS-SNP	2	95.78	a	a	h	b	a	a	h	b	a	a	h	a	h	h	-	b	b	a	h	a	a	h	b	h	a	b	h	h	h	h	h	h	a	h	h	a	a	h	h	b	b	h	h	h	b
234	TP264582	GBS-SNP	2	95.966	a	a	h	b	a	h	-	b	h	a	h	h	h	h	a	b	b	a	h	a	a	b	b	h	a	b	b	h	h	h	h	h	a	h	a	a	a	h	h	b	b	a	h	h	b
235	GG_contig05100_598	EST-derived SNP	2	96.172	a	a	h	b	a	h	h	b	h	a	h	h	h	h	a	b	b	a	a	a	a	h	b	h	a	b	h	h	h	h	h	h	a	h	h	a	a	h	h	b	b	h	h	h	b
236	TP240822	GBS-SNP	2	96.536	a	a	h	b	a	h	h	b	h	a	h	h	h	h	h	b	b	a	h	a	a	h	b	h	a	b	h	h	h	a	b	a	a	h	h	a	a	h	h	b	b	h	h	h	b
237	TP341898	GBS-SNP	2	96.738	a	a	a	b	a	a	h	b	h	a	h	h	h	h	a	b	b	a	h	a	a	h	b	h	a	b	h	h	b	h	b	h	a	h	h	a	a	h	a	b	b	h	h	h	b
238	GG_contig12364_1689	EST-derived SNP	2	96.939	a	a	h	b	a	h	h	b	h	a	h	h	h	h	a	b	b	a	a	a	a	h	b	h	a	b	h	h	h	h	h	h	a	h	h	a	a	h	h	b	b	h	h	h	b
239	TP135969	GBS-SNP	2	97.135	a	a	h	b	a	h	h	b	h	a	h	h	a	h	a	b	b	a	h	a	a	h	b	h	a	b	h	h	b	h	h	h	a	h	h	a	a	h	h	b	b	h	h	h	b
240	TP10630	GBS-SNP	2	97.353	a	a	h	b	a	h	h	b	h	a	h	h	b	h	a	b	b	a	h	a	a	h	b	h	a	b	h	h	h	h	h	h	a	h	h	a	a	h	a	b	b	h	h	h	b
241	TP182354	GBS-SNP	2	97.507	a	a	h	h	a	h	h	b	h	a	h	h	h	h	a	b	b	a	h	h	a	h	b	h	a	b	h	h	h	h	h	h	a	h	h	a	a	h	h	b	b	h	h	h	b
242	TP220340	GBS-SNP	2	97.726	a	a	h	h	a	h	h	b	h	a	h	h	h	h	a	b	b	a	h	a	a	h	b	h	a	b	h	h	h	h	h	a	a	b	h	a	a	h	h	b	b	h	h	h	b
243	TP167494	GBS-SNP	2	98.02	a	a	a	b	a	h	h	b	h	a	h	h	h	b	a	b	b	a	h	a	a	h	b	h	a	b	b	h	h	h	h	h	a	h	h	a	a	h	h	b	b	h	h	a	b
244	TP183650	GBS-SNP	2	98.159	a	a	h	b	a	h	h	b	h	a	h	h	h	h	a	b	b	a	h	a	a	h	b	h	a	b	h	h	h	h	h	h	a	h	h	a	a	h	h	b	b	h	h	h	b
245	bcpt740	genomic SSR	2	98.321	a	a	h	b	a	h	h	b	h	a	h	h	h	h	a	b	b	a	h	a	a	h	b	h	a	b	h	h	h	h	h	h	a	h	h	a	a	h	h	b	b	h	h	h	b
246	TP100163	GBS-SNP	2	98.504	h	a	h	b	a	b	h	b	h	a	h	h	h	h	a	b	b	a	a	a	a	h	b	h	a	b	h	h	h	h	h	h	a	h	h	a	a	h	h	b	b	h	h	h	b
247	TP183833	GBS-SNP	2	98.896	a	a	h	b	a	b	h	b	h	a	h	h	h	h	a	b	b	a	h	a	a	h	b	h	a	b	h	h	h	h	h	h	a	h	h	a	a	h	h	b	h	h	h	h	b
248	TP317514	GBS-SNP	2	99.124	a	-	h	b	h	b	b	b	h	a	h	h	h	h	a	b	b	a	h	a	a	h	b	h	a	b	h	h	h	h	h	h	a	h	h	a	a	h	b	b	h	h	h	h	b
249	TP115800	GBS-SNP	2	99.469	a	a	h	b	a	b	h	b	b	a	h	h	h	h	h	b	b	a	h	a	a	h	b	h	a	h	h	h	h	h	h	h	a	h	h	a	a	h	h	h	h	h	h	h	b
250	TP30164	GBS-SNP	2	99.665	a	a	h	b	a	b	h	b	h	h	h	h	h	h	a	b	b	a	h	a	a	h	b	h	a	b	h	h	h	a	h	h	a	a	h	a	a	b	h	h	h	h	h	h	b
251	TP186555	GBS-SNP	2	99.839	a	a	h	b	a	b	h	b	h	h	h	h	h	h	a	b	b	a	h	a	a	h	b	h	a	b	h	h	h	h	h	h	a	a	h	a	a	h	h	h	h	h	h	h	b
252	bcpt1671	genomic SSR	2	99.99	a	a	h	b	a	b	h	b	h	a	h	h	h	h	a	b	b	a	h	a	a	h	b	h	a	b	h	h	h	h	h	h	a	h	h	a	a	h	h	h	h	h	h	h	b
253	TP363563	GBS-SNP	2	100.047	a	a	h	b	a	b	h	b	h	a	h	h	h	h	a	b	b	a	h	a	a	h	b	h	a	b	h	h	h	h	h	h	a	h	h	a	a	h	h	h	h	h	h	h	b
254	TP30899	GBS-SNP	2	100.26	a	a	h	b	a	b	h	b	h	a	h	h	a	h	a	b	b	a	h	a	a	h	b	h	a	b	b	h	h	h	h	h	a	h	h	a	a	h	h	h	h	h	h	h	b
255	TP225809	GBS-SNP	2	100.395	a	a	h	b	a	b	h	b	h	a	h	h	h	h	a	b	b	a	h	a	a	h	b	h	a	b	h	h	h	b	h	h	a	h	h	a	a	h	h	h	a	h	h	h	b
256	TP192917	GBS-SNP	2	100.622	a	a	h	b	a	b	a	b	h	a	h	h	h	h	a	b	b	a	h	a	a	h	b	h	a	b	h	h	a	h	h	a	a	h	b	a	a	h	a	b	h	h	h	h	b
257	TP218087	GBS-SNP	2	100.877	a	a	h	b	a	b	b	b	h	a	h	h	h	h	a	b	b	a	h	a	a	h	b	h	a	b	h	h	h	h	b	h	a	h	h	a	a	h	h	h	h	b	h	h	b
258	TP344133	GBS-SNP	2	101.048	a	a	h	b	a	b	a	b	h	a	h	h	h	h	a	b	h	a	h	a	a	h	b	h	a	b	h	h	h	h	h	h	a	h	h	h	a	h	h	h	h	h	h	h	b
259	TP85561	GBS-SNP	2	101.221	a	a	h	b	a	b	a	b	h	a	h	h	b	h	a	b	b	a	h	a	a	h	b	a	a	b	h	h	h	h	h	h	a	a	h	a	a	h	h	h	h	h	h	b	b
260	TP3930	GBS-SNP	2	101.607	a	a	h	b	a	b	a	b	h	a	h	h	h	h	a	b	b	a	h	a	a	h	b	h	a	b	h	h	h	h	b	h	a	b	h	a	a	h	b	h	b	h	h	h	b
261	TP349745	GBS-SNP	2	101.753	a	a	h	b	a	-	h	b	h	a	h	h	h	h	a	b	b	a	h	a	a	a	b	a	a	b	h	h	h	h	h	h	a	b	h	a	a	h	h	h	a	h	h	h	b
262	TP101249	GBS-SNP	2	101.97	a	a	h	b	a	b	h	b	h	a	h	h	a	h	a	b	b	a	h	a	a	h	b	h	a	b	h	h	h	h	h	h	a	h	h	a	a	h	h	a	h	h	h	h	b
263	TP245188	GBS-SNP	2	102.159	a	a	h	b	a	b	h	b	h	a	h	h	h	h	a	b	b	a	h	a	a	h	b	h	a	b	h	h	h	h	a	h	a	h	h	a	a	h	h	h	h	h	h	h	b
264	TP174853	GBS-SNP	2	102.541	a	a	a	b	a	h	h	b	h	a	h	h	h	h	a	b	b	a	h	a	a	h	b	h	a	b	h	h	h	h	h	h	a	h	h	a	a	h	a	h	h	h	h	h	b
265	TP188765	GBS-SNP	2	102.725	a	a	h	b	a	b	h	b	h	a	h	h	h	h	a	b	b	a	h	a	h	h	b	h	a	b	h	h	h	h	a	h	a	h	h	a	a	h	h	h	h	h	h	h	b
266	TP124850	GBS-SNP	2	103.024	a	a	a	b	a	b	h	b	a	a	h	h	h	h	a	b	b	a	h	a	a	a	b	h	a	b	h	h	h	h	h	h	a	b	h	a	a	h	h	h	b	h	a	h	b
267	TP343859	GBS-SNP	2	103.344	a	a	h	b	a	b	h	b	h	a	h	h	h	h	a	b	b	a	h	a	a	h	b	a	a	b	h	h	h	h	h	h	a	h	h	a	a	h	h	h	h	h	h	h	b
268	TP5980	GBS-SNP	2	103.752	a	a	a	b	a	b	b	b	h	a	h	h	h	h	a	b	b	a	h	a	a	h	b	h	a	b	b	h	b	h	b	h	a	h	h	a	a	b	h	h	h	h	h	h	h
269	TP67855	GBS-SNP	2	104.076	a	a	b	b	a	b	h	b	h	a	b	h	h	h	a	b	b	a	h	a	a	h	b	h	a	b	h	h	a	h	h	a	a	h	h	a	a	h	a	h	h	h	h	h	b
270	TP353325	GBS-SNP	2	104.348	a	a	a	b	a	b	b	b	h	a	h	h	h	h	a	h	b	a	h	h	a	h	b	h	a	b	h	h	h	h	h	a	a	h	h	a	a	h	h	b	h	h	h	h	b
271	TP164378	GBS-SNP	2	105.092	a	a	h	b	a	b	a	b	a	a	h	h	h	h	a	b	b	a	h	a	a	h	b	h	a	b	h	h	b	h	h	h	a	a	h	a	a	h	h	h	h	h	h	h	b
272	TP107275	GBS-SNP	2	105.713	a	a	h	b	a	b	h	b	h	a	h	a	h	h	a	b	b	a	h	a	a	h	b	h	a	b	b	h	h	h	h	h	a	h	h	h	h	a	h	h	h	h	h	h	b
273	GG_contig20153_576	EST-derived SNP	2	105.887	a	a	h	b	a	b	b	b	h	a	h	h	h	h	a	b	b	a	h	a	h	h	h	h	a	b	h	h	h	h	h	h	a	h	h	a	a	h	h	h	h	h	h	h	b
274	TP259705	GBS-SNP	2	106.52	a	a	h	b	a	b	b	b	h	a	h	h	h	h	a	b	b	a	h	a	h	h	h	h	a	b	h	h	a	h	h	h	a	h	h	a	a	h	h	h	h	h	h	h	b
275	TP208446	GBS-SNP	2	106.734	a	a	h	h	a	b	b	h	h	a	h	h	h	h	a	b	b	a	h	a	a	h	h	h	a	b	h	h	h	h	h	h	a	a	h	a	a	h	b	h	h	h	h	h	b
276	TP304457	GBS-SNP	2	107.067	a	a	h	b	a	b	h	b	h	a	h	h	a	h	a	b	b	a	h	a	h	h	h	h	a	b	h	h	h	h	h	h	a	b	h	a	a	h	h	h	h	h	h	h	b
277	TP59783	GBS-SNP	2	107.573	a	a	h	b	h	b	b	b	h	a	h	h	h	h	a	b	b	a	h	a	h	h	h	h	a	b	h	h	h	h	h	h	a	h	a	a	a	h	h	h	b	h	b	h	b
278	TP84224	GBS-SNP	2	107.959	a	a	h	b	a	b	b	b	-	a	h	a	b	h	a	b	b	a	h	a	h	h	h	h	a	b	h	h	h	a	h	h	a	a	h	a	a	h	h	h	h	h	h	h	b
279	TP153086	GBS-SNP	2	108.568	a	a	h	b	a	b	b	b	h	a	h	h	h	h	a	b	b	a	h	a	h	h	h	h	a	b	h	h	h	a	h	h	a	h	h	a	a	h	h	h	h	h	h	h	b
280	TP37533	GBS-SNP	2	109.19	a	a	h	b	a	b	b	b	h	a	h	a	h	h	a	b	b	a	h	a	h	h	h	h	a	b	h	h	h	h	h	h	a	h	h	a	a	h	a	h	h	h	h	h	b
281	TP229863	GBS-SNP	2	109.496	a	a	h	b	a	b	b	h	h	a	h	a	h	h	a	b	b	a	h	a	h	h	h	h	a	b	h	h	h	h	h	h	a	h	h	a	a	h	a	h	h	h	h	h	b
282	TP338612	GBS-SNP	2	109.836	a	a	h	h	a	-	b	b	h	a	h	a	b	h	a	b	b	a	h	a	h	h	h	h	a	b	h	h	h	h	h	h	a	h	h	a	a	h	a	h	h	h	h	h	b
283	TP145712	GBS-SNP	2	110.316	a	a	h	b	h	b	b	b	h	a	h	a	h	h	a	b	b	a	b	a	h	h	h	h	a	b	h	h	h	h	h	h	a	h	h	a	a	h	a	h	a	h	b	h	b
284	TP36859	GBS-SNP	2	110.679	a	a	h	b	a	b	b	b	h	a	h	a	h	h	a	b	h	a	h	a	h	h	h	h	a	b	h	h	h	h	h	h	a	h	h	a	a	h	a	h	h	h	h	h	b
285	TP151588	GBS-SNP	2	111.236	a	a	h	b	a	b	b	b	h	a	a	a	h	h	a	b	b	a	h	a	h	h	h	a	a	b	h	h	h	-	h	h	a	a	h	h	a	b	h	h	h	h	h	a	b
286	TP174663	GBS-SNP	2	112.088	a	h	h	b	a	b	b	b	h	a	h	a	a	h	a	b	h	a	h	a	h	h	h	h	a	b	h	h	h	h	h	h	a	h	h	a	a	h	a	h	h	h	h	h	b
287	TP238317	GBS-SNP	2	112.54	h	h	h	-	a	b	b	b	h	a	h	a	h	h	a	b	h	a	h	a	h	h	h	h	a	b	h	h	h	h	h	h	a	h	h	a	a	a	a	h	h	h	h	h	b
288	TP54522	GBS-SNP	2	113.46	a	h	h	b	a	b	b	b	h	a	h	a	h	h	a	b	a	a	h	a	h	h	b	h	a	b	h	h	h	h	h	h	a	h	h	a	a	h	a	h	h	h	h	h	b
289	TP99284	GBS-SNP	2	114.151	a	h	h	b	a	b	b	b	h	a	h	a	h	h	a	b	h	a	h	a	h	h	h	h	a	b	h	h	h	h	h	h	a	h	b	a	a	h	a	h	h	h	h	h	b
290	TP187233	GBS-SNP	2	114.811	a	h	h	b	a	b	b	b	h	a	h	a	h	h	a	b	h	a	h	a	h	h	h	h	a	b	b	h	a	h	h	h	a	a	h	a	a	h	a	h	h	h	h	h	b
291	TP100078	GBS-SNP	2	115.958	a	h	h	b	a	b	b	b	h	a	h	a	h	h	a	b	a	a	h	a	h	a	h	h	a	b	h	h	h	h	h	h	a	a	h	a	a	b	a	h	h	a	h	h	b
292	TP351145	GBS-SNP	2	117.898	b	h	b	b	a	b	b	b	h	a	h	a	h	h	a	b	h	a	h	a	h	h	h	h	a	b	h	h	h	h	a	h	a	-	h	a	a	b	a	h	h	b	h	h	b
293	TP189088	GBS-SNP	2	118.824	h	h	h	b	a	h	b	b	h	a	h	a	h	h	a	b	h	h	h	a	h	h	h	h	a	b	h	h	h	h	h	h	a	h	h	a	a	h	a	h	h	h	h	h	b
294	TP237975	GBS-SNP	2	119.344	a	a	h	b	a	b	b	b	h	a	h	a	h	b	a	b	h	b	h	a	a	b	h	a	a	b	a	h	h	h	a	b	a	h	h	a	a	h	a	h	h	h	a	h	b
295	TP165724	GBS-SNP	2	120.645	a	h	h	b	a	b	b	b	h	a	h	a	h	h	a	b	h	h	h	a	h	b	h	h	a	b	h	h	h	a	a	h	a	a	h	a	a	h	-	b	h	h	h	h	b
296	TP132015	GBS-SNP	2	122.033	h	h	b	b	a	b	b	b	h	a	h	a	h	h	a	b	h	h	h	a	h	h	h	h	a	b	h	h	h	h	a	h	h	h	h	a	a	h	a	-	h	h	h	h	b
297	TP282492	GBS-SNP	2	123.415	h	h	h	b	a	-	b	b	h	a	h	a	h	h	a	b	h	b	h	a	h	h	h	h	a	b	h	h	h	a	a	h	a	h	h	a	a	h	a	h	h	h	h	h	b
298	TP189175	GBS-SNP	2	124.92	a	h	a	b	a	b	b	b	h	a	h	a	h	h	a	b	h	h	h	a	h	h	a	h	a	b	h	h	h	a	a	b	a	h	h	a	a	h	a	h	h	h	h	a	-
299	TP338994	GBS-SNP	2	125.63	h	h	h	b	a	b	b	b	h	a	h	a	a	h	a	b	h	h	h	a	a	h	h	h	a	b	h	h	a	a	a	h	a	h	h	a	a	h	a	h	h	a	h	h	b
300	TP230403	GBS-SNP	2	126.542	h	h	h	b	a	b	b	b	h	a	h	a	h	h	h	b	h	h	h	a	h	h	h	h	a	b	h	h	a	a	a	h	a	h	h	a	a	h	a	h	a	a	h	h	b
301	TP132547	GBS-SNP	2	127.737	h	h	h	b	a	b	b	b	h	a	b	a	h	h	a	b	b	h	h	a	h	h	h	h	a	b	b	h	a	a	a	h	a	b	h	a	a	b	a	h	a	a	h	h	b
302	TP45760	GBS-SNP	2	128.396	h	h	h	b	a	b	b	b	h	a	h	a	h	h	a	b	h	h	h	a	h	h	h	h	a	b	h	h	a	a	h	h	a	a	h	a	a	h	a	h	a	a	h	h	b
303	TP401876	GBS-SNP	2	129.677	h	h	h	b	a	b	b	b	h	a	h	a	h	a	a	b	a	h	h	a	h	h	a	h	a	b	b	h	h	a	a	a	a	h	h	-	a	a	a	h	h	b	h	h	b
304	TP78185	GBS-SNP	2	131.116	a	h	h	b	-	b	b	b	a	a	h	a	h	h	a	b	h	h	h	a	b	a	h	h	a	b	a	h	a	a	a	h	a	h	h	a	a	h	a	h	a	a	h	b	b
305	TP501526	GBS-SNP	2	133.163	b	h	h	b	a	b	b	b	h	a	h	a	h	h	a	b	b	b	h	a	h	h	h	h	a	b	-	h	a	a	a	a	a	h	a	a	a	h	a	h	a	a	a	h	b
306	TP177188	GBS-SNP	2	139.368	h	h	b	h	a	b	b	b	h	a	h	a	h	a	a	b	h	h	h	a	b	h	h	h	b	b	a	h	a	a	a	h	a	h	h	h	a	a	a	h	a	a	h	h	b
307	TP246128	GBS-SNP	2	140.973	a	h	b	h	a	b	b	b	a	a	h	a	h	a	a	b	h	h	h	a	b	h	h	h	b	b	a	h	a	a	a	h	a	h	h	h	a	h	a	h	a	a	h	h	b
308	TP138367	GBS-SNP	2	141.834	h	a	b	h	a	b	b	b	h	a	h	a	h	a	a	-	h	h	h	a	b	h	b	h	b	b	a	h	a	a	a	h	a	h	h	h	a	h	a	h	a	a	h	h	b
309	TP86814	GBS-SNP	2	143.094	a	a	b	-	a	b	b	b	h	a	b	a	b	a	a	h	h	b	b	a	b	b	h	a	b	b	a	b	a	a	a	h	a	h	h	h	a	h	a	h	a	a	h	b	b
310	TP21868	GBS-SNP	2	145.027	h	h	b	a	a	b	b	b	h	a	b	a	h	a	a	h	h	b	b	a	b	h	b	h	b	b	a	h	a	a	a	h	a	b	h	b	a	h	a	h	a	a	h	h	b
311	TP191225	GBS-SNP	2	148.262	h	h	b	b	a	b	b	b	h	a	h	a	h	a	a	h	h	h	h	a	b	a	h	b	b	h	a	h	a	a	a	h	h	h	h	h	-	b	a	h	a	a	h	h	h
312	TP114001	GBS-SNP	2	149.015	h	h	b	b	h	b	b	b	h	a	b	a	b	a	a	h	h	h	b	a	b	a	h	h	b	h	a	h	a	a	a	a	h	b	h	h	a	h	a	h	a	a	h	h	h
313	TP304662	GBS-SNP	2	149.898	h	b	b	b	a	b	b	b	h	a	b	a	h	a	a	h	h	h	a	a	b	a	h	h	b	h	a	h	a	a	a	a	a	h	h	b	a	b	a	h	a	a	h	h	h
314	TP5899	GBS-SNP	2	150.793	h	a	b	b	a	b	b	b	h	a	b	a	h	a	a	h	h	h	h	a	b	a	h	h	b	h	a	h	a	a	h	a	h	h	h	h	a	b	a	h	a	a	h	h	h
315	TP66898	GBS-SNP	2	151.115	h	a	b	h	a	h	b	b	h	a	b	a	h	a	a	h	h	h	h	a	b	a	b	h	b	h	a	h	a	a	a	a	h	h	h	h	a	h	a	h	a	a	h	h	h
316	TP73877	GBS-SNP	2	151.666	h	b	b	h	a	b	b	b	b	a	b	a	h	a	a	h	h	h	h	a	b	a	h	h	b	h	a	h	a	h	a	a	h	a	h	h	a	h	a	h	a	a	h	h	h
317	TP303008	GBS-SNP	2	152.408	h	h	h	h	a	b	b	b	h	a	b	a	h	a	h	h	h	h	h	a	b	a	h	h	b	h	a	h	a	a	a	h	h	h	h	h	a	h	a	h	a	a	h	h	h
318	TP253792	GBS-SNP	2	152.741	h	h	b	h	a	b	b	b	h	a	b	a	h	a	a	h	h	h	h	a	b	a	a	h	b	h	a	h	a	a	a	h	h	h	h	h	a	h	a	h	a	a	h	h	h
319	TP185068	GBS-SNP	2	153.098	h	h	b	h	a	b	b	b	h	a	b	a	h	a	a	h	h	h	h	a	b	a	h	h	b	h	a	h	a	a	a	h	h	h	h	h	a	b	a	h	a	a	h	h	h
320	TP245435	GBS-SNP	2	153.329	h	h	b	h	a	b	b	b	h	a	b	a	h	a	a	h	a	h	h	a	b	a	b	h	b	h	a	h	a	a	a	h	h	h	h	h	a	h	a	h	a	a	h	h	h
321	TP223338	GBS-SNP	2	153.484	b	h	b	h	a	b	b	b	h	a	b	a	h	a	a	h	h	h	h	a	b	a	h	h	b	h	a	h	a	a	a	h	h	h	h	h	a	h	a	h	a	a	h	h	h
322	TP224146	GBS-SNP	2	153.893	h	h	b	b	a	b	b	b	h	a	b	a	h	a	a	h	h	h	h	a	b	a	h	h	b	h	a	h	a	a	a	h	h	h	h	h	a	h	a	h	a	a	h	h	h
323	TP583392	GBS-SNP	2	154.466	h	h	b	h	a	b	b	b	h	a	b	a	a	a	a	a	h	b	h	a	b	a	h	h	b	h	a	h	a	a	a	a	b	h	h	h	a	a	a	h	a	a	h	a	h
324	TP244903	GBS-SNP	2	154.723	h	b	b	h	a	b	b	b	h	a	b	a	h	a	a	b	h	h	h	a	b	a	h	h	b	h	a	h	a	h	a	a	h	h	h	h	a	h	a	h	a	a	h	h	h
325	TP322740	GBS-SNP	2	155.191	h	a	b	h	a	b	b	b	h	a	b	a	h	a	a	h	-	h	h	a	b	a	h	h	b	h	a	h	a	a	a	a	h	h	h	h	a	h	a	h	a	a	h	h	h
326	TP33963	GBS-SNP	2	155.598	h	h	b	h	a	b	b	b	h	a	b	a	h	a	a	h	h	h	h	a	b	a	h	h	b	h	a	h	a	a	a	a	h	h	h	h	a	h	a	h	a	a	h	h	h
327	TP183774	GBS-SNP	2	155.848	h	h	b	h	a	b	b	b	h	a	b	h	h	a	a	h	h	h	h	a	b	a	h	h	b	h	a	h	a	a	a	a	h	h	h	h	a	h	a	h	a	a	h	h	h
328	TP5897	GBS-SNP	2	156.073	h	h	b	b	a	b	b	b	h	a	b	a	h	a	a	h	h	h	h	a	b	a	h	h	b	h	a	h	a	a	a	a	h	h	h	h	a	h	a	h	a	a	h	h	h
329	GG_contig04540_858	EST-derived SNP	2	156.315	h	h	b	h	a	b	b	b	h	a	b	a	h	a	a	h	h	h	h	a	b	a	h	h	b	h	a	h	a	a	a	a	h	h	h	h	a	h	a	h	a	a	h	h	h
330	TP110416	GBS-SNP	2	156.747	h	a	b	a	a	b	b	b	h	a	b	a	h	a	a	a	h	h	h	a	b	a	h	b	b	h	a	h	a	a	a	a	h	b	h	h	a	h	a	h	a	a	h	a	h
331	TP256603	GBS-SNP	2	157.468	h	h	b	h	a	b	b	b	h	a	b	a	h	a	a	a	h	h	h	a	b	a	h	h	b	h	a	h	a	a	a	a	a	h	h	h	a	h	a	h	a	a	h	a	a
332	TP158344	GBS-SNP	2	157.963	b	a	b	b	a	b	b	b	h	a	h	a	h	a	a	a	h	a	h	a	b	a	h	h	b	h	a	h	a	a	a	h	h	h	h	h	a	h	a	h	a	a	h	a	a
333	TP189741	GBS-SNP	2	158.495	h	h	b	h	a	b	b	b	h	a	b	a	h	a	a	h	h	h	h	a	b	a	b	h	b	h	a	h	a	a	a	h	h	h	h	h	a	h	a	h	a	h	h	a	a
334	TP189745	GBS-SNP	2	159.024	h	h	b	h	a	b	b	b	h	a	b	a	h	a	a	a	h	h	h	a	b	a	b	h	b	h	a	h	a	a	a	a	h	h	h	h	a	h	a	h	a	a	h	a	a
335	TP239137	GBS-SNP	2	159.188	h	h	b	h	a	b	b	b	h	a	b	a	h	a	a	a	b	h	h	a	b	a	b	h	b	h	a	h	a	a	a	h	h	h	h	h	a	h	a	h	a	a	h	a	a
336	TP217647	GBS-SNP	2	159.434	h	h	b	h	a	b	b	b	h	a	b	a	h	a	a	a	h	h	h	a	b	a	h	h	b	h	a	h	a	a	a	h	h	h	h	h	a	h	a	h	a	a	h	a	a
337	TP135596	GBS-SNP	2	159.613	h	h	b	h	a	b	h	b	h	a	b	a	h	a	a	a	h	h	h	a	b	a	b	h	b	h	a	h	h	a	a	h	h	h	h	h	a	h	a	h	a	a	h	a	a
338	TP242717	GBS-SNP	2	159.785	h	h	b	h	a	b	b	b	h	a	b	a	h	a	a	a	h	h	h	a	b	a	b	h	b	h	a	h	a	a	a	h	h	b	h	h	a	h	a	h	a	a	h	a	a
339	TP233992	GBS-SNP	2	160.096	h	h	b	h	a	b	b	b	h	a	b	a	h	a	a	a	h	h	h	a	b	a	b	h	b	h	a	h	a	a	a	h	h	h	h	h	a	h	a	h	h	a	h	a	a
340	TP183600	GBS-SNP	2	160.333	h	h	b	a	a	b	b	b	h	a	b	a	h	a	a	a	h	h	h	a	b	a	b	h	b	h	a	h	a	a	a	h	h	h	h	h	a	h	a	h	a	a	h	a	a
341	TP276578	GBS-SNP	2	160.499	h	h	b	h	a	b	b	b	h	a	b	a	h	a	a	a	h	b	h	a	b	a	b	a	b	h	a	h	a	a	a	h	h	h	h	h	a	h	a	h	a	a	h	a	a
342	TP242873	GBS-SNP	2	160.875	h	h	b	h	a	b	b	b	h	a	b	a	h	a	a	a	h	h	h	a	b	a	b	b	b	h	a	h	a	a	a	h	a	h	h	h	a	h	a	h	a	a	h	a	a
343	TP211057	GBS-SNP	2	161.097	h	h	b	h	a	b	b	b	h	a	b	a	h	a	a	a	h	h	h	a	b	a	b	h	b	h	a	h	a	a	a	h	h	h	h	h	a	h	a	h	a	a	h	a	a
344	TP42220	GBS-SNP	2	161.514	b	h	b	h	a	b	b	b	h	a	b	a	h	a	a	a	h	h	h	a	b	a	b	a	b	h	a	h	a	a	a	h	h	h	h	h	a	h	a	h	a	a	h	a	a
345	TP129963	GBS-SNP	2	161.822	h	h	b	h	a	b	b	b	h	a	b	a	h	a	a	a	h	h	h	a	b	a	b	h	b	h	a	h	a	a	a	h	a	b	h	h	a	h	a	h	a	a	h	a	a
346	TP255800	GBS-SNP	2	162.133	a	b	h	b	a	b	b	b	h	a	b	a	h	a	a	a	h	h	h	a	b	a	b	h	b	h	a	h	a	a	a	h	-	h	h	h	a	h	a	h	a	a	b	a	a
347	TP103578	GBS-SNP	2	162.597	h	h	b	h	a	b	b	b	h	a	b	a	h	a	a	a	h	h	h	a	b	a	b	h	b	h	a	h	a	a	a	h	a	h	h	h	a	h	a	h	a	a	h	a	a
348	TP473948	GBS-SNP	2	162.861	h	h	b	h	h	b	b	b	h	a	h	a	h	a	a	a	b	h	h	a	b	a	b	h	b	h	a	h	h	a	a	b	h	h	h	h	a	h	a	h	a	a	h	a	a
349	TP504773	GBS-SNP	2	163.263	a	h	b	h	a	b	b	b	h	a	b	a	h	a	a	a	h	h	h	a	b	a	b	h	b	h	a	h	a	a	a	a	h	h	h	h	a	h	a	h	a	a	h	a	a
350	TP220622	GBS-SNP	2	163.576	h	b	b	h	a	b	b	b	h	a	b	a	h	a	a	a	h	h	h	a	b	a	b	h	b	h	a	h	a	a	a	h	h	b	h	h	a	h	a	h	a	a	h	a	a
351	TP256943	GBS-SNP	2	164.11	h	b	b	h	a	b	b	b	h	a	b	a	h	a	a	a	h	b	h	a	b	a	b	b	b	h	a	h	a	a	a	h	h	b	h	b	a	h	a	h	a	a	h	a	a
352	TP362990	GBS-SNP	2	164.441	h	b	h	h	a	b	b	b	h	a	b	a	h	a	a	a	h	h	h	a	b	a	b	b	b	h	a	h	a	a	a	h	h	h	h	h	a	h	a	h	a	a	h	a	a
353	TP256942	GBS-SNP	2	164.95	h	b	h	h	a	b	b	b	h	a	b	a	h	a	a	a	h	h	h	a	b	a	b	b	b	h	a	h	a	h	a	h	h	h	h	h	a	h	a	h	a	a	h	h	a
354	TP3380	GBS-SNP	2	165.35	h	b	b	h	a	b	b	b	h	a	h	a	h	a	a	a	b	h	h	a	b	a	b	b	b	h	a	h	a	a	a	h	h	h	h	h	a	h	a	h	a	a	h	a	a
355	TP259597	GBS-SNP	2	165.606	h	b	h	h	a	b	b	b	h	a	b	a	h	a	a	a	h	h	h	a	b	a	b	b	b	h	a	h	a	a	a	h	h	h	h	h	a	h	a	h	a	a	h	a	a
356	TP217621	GBS-SNP	2	165.909	h	b	h	h	a	b	b	b	h	a	b	a	h	a	a	a	h	h	h	a	h	a	b	b	b	h	a	h	a	a	a	h	h	b	h	h	a	h	a	h	a	a	h	a	a
357	TP330107	GBS-SNP	2	166.277	a	b	h	h	a	b	b	b	a	a	b	a	a	a	a	a	h	h	h	a	b	a	b	b	b	h	a	h	a	a	a	h	a	h	h	h	a	h	a	h	a	a	h	a	a
358	TP211022	GBS-SNP	2	166.662	h	b	h	h	a	b	b	b	h	a	b	a	h	a	a	a	h	h	h	a	b	a	b	b	b	h	a	h	a	a	a	a	h	h	h	h	a	h	a	h	a	a	h	a	a
359	TP58042	GBS-SNP	2	167.027	h	b	h	b	a	b	b	b	h	a	b	a	h	a	a	a	h	b	h	a	b	a	b	b	h	h	a	h	a	a	a	a	h	h	h	h	a	h	a	h	a	a	h	a	a
360	TP187687	GBS-SNP	2	167.359	h	b	b	h	a	b	b	b	h	a	b	a	h	a	a	a	a	h	h	a	b	a	b	b	b	h	a	h	a	a	a	b	h	b	h	h	a	b	a	h	a	a	h	a	a
361	TP303734	GBS-SNP	2	167.915	h	b	h	b	a	b	b	b	h	a	b	a	h	a	a	a	h	h	h	a	b	a	b	b	b	h	a	a	a	a	a	a	h	b	h	h	a	h	a	h	a	a	h	a	a
362	TP116285	GBS-SNP	2	168.328	h	b	h	h	a	b	b	-	h	a	b	a	h	a	a	a	h	h	h	a	b	a	b	b	b	h	a	h	a	a	a	h	h	h	h	h	a	h	a	h	a	a	h	a	a
363	TP301418	GBS-SNP	2	168.718	h	b	h	h	a	b	b	b	h	a	h	a	h	a	a	a	a	h	h	a	b	a	b	b	b	h	a	h	a	a	a	h	h	a	h	h	a	h	a	h	a	a	h	a	a
364	GG_contig12313_2168	EST-derived SNP	2	169.019	h	b	h	h	a	b	b	b	h	a	b	a	h	a	a	a	h	h	h	a	b	a	b	b	b	h	a	h	a	a	a	h	h	h	h	h	a	h	a	h	h	a	h	a	a
365	TP14335	GBS-SNP	2	169.261	h	b	b	b	a	b	b	b	h	a	h	a	h	a	a	a	a	a	h	a	b	a	b	b	b	h	a	h	a	a	h	h	h	h	h	h	a	b	a	h	a	a	h	a	a
366	TP220107	GBS-SNP	2	169.923	h	b	h	h	a	b	b	b	h	a	b	a	h	a	a	a	a	h	h	a	b	a	b	b	b	h	a	h	h	a	a	h	b	a	h	h	a	b	a	h	a	a	h	a	a
367	TP472043	GBS-SNP	2	170.353	a	h	b	h	a	b	b	b	h	a	b	a	h	a	a	a	a	h	h	a	b	h	b	h	b	a	a	h	a	a	a	h	h	a	h	h	-	a	a	h	a	a	h	a	a
368	TP203016	GBS-SNP	2	171.026	h	b	h	b	a	b	b	b	h	h	b	a	h	a	a	a	b	a	h	a	b	a	b	b	b	h	a	h	a	a	a	h	b	h	h	h	a	h	a	h	a	a	h	a	a
369	TP109320	GBS-SNP	2	172.458	h	h	h	h	a	b	b	b	b	a	b	-	h	a	a	a	h	h	b	a	b	a	b	b	b	h	a	h	a	a	h	h	h	h	h	b	a	h	a	h	a	a	h	a	a
370	TP287415	GBS-SNP	2	173.721	h	b	h	a	a	b	b	b	h	a	b	a	h	a	a	a	a	h	h	a	b	a	b	b	b	a	a	a	a	a	a	h	a	h	a	h	a	h	a	h	h	a	h	a	a
371	TP64509	GBS-SNP	3	0	a	b	a	a	h	h	a	b	a	h	a	h	h	h	h	b	h	a	b	h	a	b	b	a	a	h	a	h	b	b	a	a	a	b	b	b	b	b	b	b	h	h	a	h	h
372	TP227086	GBS-SNP	3	3.75	a	b	a	a	h	h	a	h	a	h	a	b	b	h	b	h	b	a	b	h	a	b	b	a	a	h	a	a	b	b	h	a	a	a	b	b	b	b	b	b	h	b	a	h	h
373	TP193111	GBS-SNP	3	8.601	a	b	a	h	h	b	h	h	a	h	a	h	b	a	h	h	h	a	b	b	a	b	b	a	a	h	a	h	b	b	h	h	a	-	b	b	b	h	b	b	h	h	a	h	h
374	TP174944	GBS-SNP	3	10.209	h	h	a	b	h	b	h	h	h	b	b	h	h	h	h	b	b	h	b	b	h	h	b	a	h	b	b	h	b	h	a	h	h	b	a	b	b	a	a	h	b	b	h	h	a
375	TP22018	GBS-SNP	3	11.088	a	b	a	b	h	h	a	h	a	h	h	h	h	h	h	h	b	a	b	h	a	b	b	a	a	h	a	h	b	b	h	h	a	h	b	b	b	h	b	b	h	h	a	h	h
376	TP31882	GBS-SNP	3	12.721	h	a	a	b	h	b	a	b	a	b	a	h	h	h	h	b	b	h	b	b	h	h	b	a	h	b	b	h	b	h	a	h	h	a	h	b	b	a	a	h	h	h	h	h	a
377	TP265748	GBS-SNP	3	14.565	h	h	a	b	h	b	h	h	h	b	h	h	a	h	h	b	b	h	b	b	h	a	b	a	h	b	b	h	b	b	a	h	h	h	h	b	b	a	a	h	h	a	h	h	a
378	TP175247	GBS-SNP	3	15.051	a	b	a	h	h	h	a	h	a	h	a	h	h	b	b	h	h	a	b	h	a	b	b	a	a	h	a	h	b	b	h	h	a	a	b	b	b	a	b	b	h	a	h	h	h
379	TP359991	GBS-SNP	3	16.562	h	a	a	b	h	b	h	a	a	b	a	h	h	h	a	b	b	a	b	b	-	a	b	a	h	b	b	h	b	h	a	h	h	b	h	b	b	a	a	h	h	h	a	h	a
380	TP9285	GBS-SNP	3	17.872	h	h	h	b	h	b	h	b	h	b	b	h	h	h	h	b	b	h	b	b	h	h	b	a	h	b	b	h	b	h	a	h	h	b	h	b	b	a	a	h	h	h	h	h	a
381	TP223419	GBS-SNP	3	20.02	h	a	a	b	h	h	b	h	h	b	h	h	h	h	h	-	h	h	h	h	b	h	b	a	h	b	h	h	b	h	a	h	h	a	h	b	b	a	a	h	h	h	a	h	h
382	TP233520	GBS-SNP	3	21.014	h	h	a	b	b	b	a	b	h	b	h	h	h	h	b	b	b	h	b	b	b	b	b	a	h	b	b	h	b	h	a	h	h	a	h	b	b	a	a	h	h	h	a	h	a
383	TP4149	GBS-SNP	3	21.979	h	a	a	b	h	b	h	h	h	b	h	h	b	h	h	b	a	h	b	b	b	h	b	a	h	b	b	h	b	a	a	h	h	h	a	b	b	a	a	h	h	h	a	h	a
384	TP39297	GBS-SNP	3	22.923	a	a	a	b	h	b	b	h	h	b	h	h	h	h	h	b	h	h	b	b	b	h	b	a	h	b	b	h	b	h	a	h	b	b	h	b	b	a	a	h	h	h	a	h	a
385	TP258074	GBS-SNP	3	23.529	h	-	a	b	h	b	b	h	b	b	h	h	h	h	h	b	h	h	b	b	b	h	b	a	h	b	b	h	b	h	a	h	a	h	h	b	b	a	a	h	h	a	a	h	a
386	TP290741	GBS-SNP	3	24.111	a	b	h	h	h	a	a	h	a	h	a	a	h	a	a	h	b	b	b	h	h	h	b	a	h	h	a	h	h	b	h	a	a	b	b	b	b	h	b	b	h	h	h	h	h
387	TP286377	GBS-SNP	3	24.159	h	a	a	b	h	b	h	h	h	b	h	h	h	h	h	b	h	b	b	b	b	h	b	a	h	b	b	h	h	h	a	h	h	h	h	b	b	a	a	h	h	h	a	h	a
388	TP312615	GBS-SNP	3	24.638	h	a	a	b	h	b	h	h	h	b	h	h	h	h	h	h	b	h	b	h	b	h	b	a	h	b	b	h	b	h	a	h	h	h	h	b	b	a	a	h	h	h	a	h	a
389	TP154037	GBS-SNP	3	25.17	h	a	a	b	h	b	h	h	h	b	h	h	h	h	h	h	b	h	b	b	b	h	b	a	h	b	b	h	b	h	a	h	h	h	h	b	b	a	a	h	h	h	a	h	a
390	TP259916	GBS-SNP	3	26.178	h	a	a	b	h	b	h	h	h	b	h	h	h	h	h	b	h	h	b	b	b	b	b	a	h	b	h	h	b	h	a	h	h	h	h	b	b	a	a	h	h	h	a	h	a
391	TP228012	GBS-SNP	3	26.527	a	b	h	h	a	h	h	h	a	h	h	a	h	b	h	b	b	h	b	h	h	b	b	a	b	h	a	h	b	b	h	b	h	b	b	b	b	h	b	b	h	h	h	a	h
392	TP214551	GBS-SNP	3	26.873	h	a	a	b	h	b	h	h	h	b	h	h	h	h	h	b	h	h	b	b	b	h	b	a	h	b	h	h	b	h	a	h	h	a	h	b	b	a	a	h	h	h	a	h	h
393	GG_contig03759_402	EST-derived SNP	3	27.543	h	a	a	b	h	b	h	h	h	b	h	h	h	h	h	b	h	h	b	b	b	h	b	a	h	b	h	h	b	h	a	h	h	h	h	b	b	a	a	h	h	h	a	h	h
394	TP149812	GBS-SNP	3	27.749	h	a	a	b	h	b	h	h	h	b	h	h	h	h	h	b	h	h	b	b	b	h	b	a	h	b	h	h	b	h	a	h	h	h	h	b	b	a	a	h	h	h	a	h	h
395	TP126210	GBS-SNP	3	28.402	a	b	h	h	a	h	a	h	a	h	a	a	b	h	h	h	b	b	b	h	h	b	b	a	h	h	a	h	h	b	h	h	h	b	b	b	b	h	b	b	h	h	h	a	h
396	GG_contig17574_234	EST-derived SNP	3	29.444	h	a	a	b	h	b	h	h	h	b	b	h	h	h	h	b	h	h	b	b	b	h	b	a	h	b	h	h	b	h	a	h	h	h	h	b	b	a	a	h	b	h	a	h	h
397	TP277317	GBS-SNP	3	29.877	h	b	h	h	a	h	a	h	a	h	a	a	h	h	h	h	b	h	b	h	h	b	b	a	h	h	a	h	h	b	a	h	h	b	b	b	b	h	b	b	h	h	h	a	h
398	TP95736	GBS-SNP	3	30.075	h	a	a	b	h	b	h	h	h	b	b	h	h	h	h	b	h	a	b	b	b	h	b	a	h	b	h	h	b	h	a	h	a	h	h	b	b	a	a	h	b	h	a	h	h
399	TP20944	GBS-SNP	3	31.245	h	a	a	b	h	b	a	h	h	b	b	h	h	h	h	b	h	b	b	b	b	h	b	a	b	b	a	h	b	h	a	h	h	h	h	b	b	-	a	b	b	a	a	h	a
400	TP262052	GBS-SNP	3	31.428	a	b	h	h	a	h	a	h	a	h	a	a	h	h	h	h	b	h	b	h	h	b	b	a	h	h	a	h	h	b	h	h	h	b	b	b	b	h	b	b	h	h	h	a	h
401	TP217530	GBS-SNP	3	32.297	a	a	a	b	h	b	a	b	h	b	b	h	b	h	h	b	h	h	b	b	b	h	b	a	h	b	h	h	b	h	a	h	h	h	h	b	b	a	a	b	b	h	a	h	h
402	TP308249	GBS-SNP	3	32.72	a	b	b	h	a	h	a	a	a	h	a	a	b	h	h	a	h	h	b	h	h	b	b	a	h	h	a	h	h	b	h	h	h	b	b	b	b	h	b	b	a	h	h	a	h
403	TP283407	GBS-SNP	3	33.275	h	a	a	b	h	b	a	h	h	b	b	h	h	h	h	b	h	h	b	b	b	h	b	a	h	b	h	h	b	h	a	h	h	h	h	b	b	a	a	h	b	h	a	h	h
404	TP180414	GBS-SNP	3	33.994	h	a	a	b	h	b	a	h	h	b	b	h	b	h	h	b	h	h	b	b	b	h	b	a	h	b	-	h	b	h	a	b	h	h	h	b	b	h	a	h	b	h	a	h	h
405	TP270887	GBS-SNP	3	34.692	h	a	a	b	h	b	a	h	b	b	b	a	h	h	h	b	h	h	h	b	b	h	b	a	h	b	h	h	b	h	a	h	h	h	h	b	b	a	a	b	b	h	a	h	h
406	TP137246	GBS-SNP	3	35.322	a	b	h	b	a	b	a	h	a	h	a	a	b	h	b	h	b	h	b	h	h	b	b	a	-	h	a	h	h	b	h	b	a	b	b	b	b	h	b	b	h	h	h	a	h
407	TP227248	GBS-SNP	3	35.435	h	a	a	b	h	b	a	a	h	b	b	h	h	b	h	b	h	b	b	h	b	h	b	a	h	b	h	h	b	h	-	h	a	h	h	b	b	a	a	b	b	h	a	h	h
408	GG_contig20212_156	EST-derived SNP	3	35.828	h	a	a	b	h	b	a	h	h	b	b	h	h	h	h	b	h	h	b	b	b	b	b	a	h	b	h	h	b	h	a	h	h	h	h	b	b	a	a	b	b	h	a	h	h
409	TP70026	GBS-SNP	3	36.264	a	b	h	h	h	h	h	h	a	h	a	a	h	h	a	h	b	h	b	h	b	b	b	a	h	h	a	h	h	b	h	b	h	b	b	b	b	h	b	b	a	h	h	a	h
410	TP305384	GBS-SNP	3	36.413	h	a	a	b	h	b	a	h	h	b	b	h	h	h	h	b	a	h	b	b	b	b	h	a	h	b	h	h	b	h	a	h	h	h	h	b	b	a	a	b	b	h	a	h	h
411	TP22424	GBS-SNP	3	36.983	h	a	a	b	h	b	a	h	h	b	b	h	h	h	h	b	h	h	b	b	b	b	h	a	h	b	h	h	b	h	a	h	h	h	h	b	b	a	a	b	b	h	a	h	h
412	TP111802	GBS-SNP	3	37.812	a	a	a	b	h	b	a	-	h	b	b	h	h	h	h	b	h	h	b	b	b	h	b	a	a	b	h	h	b	h	a	b	a	a	h	b	b	a	a	b	b	h	a	h	h
413	TP347713	GBS-SNP	3	38.527	h	a	a	b	h	b	a	h	h	b	b	h	h	h	h	b	h	h	b	b	b	b	h	a	a	b	b	h	b	b	a	b	h	a	h	b	b	a	a	b	b	b	a	h	h
414	TP318239	GBS-SNP	3	39.542	a	b	h	h	a	h	h	h	a	h	a	a	b	h	h	h	b	h	b	h	h	b	b	a	b	h	a	b	h	b	h	b	h	b	b	b	b	a	b	b	h	b	b	a	h
415	TP269468	GBS-SNP	3	40.352	h	a	a	b	h	b	a	h	h	b	b	h	b	a	h	h	h	h	b	b	b	b	h	a	a	b	b	h	b	h	a	h	h	h	h	b	b	a	a	b	b	h	a	h	h
416	TP230864	GBS-SNP	3	41.652	a	b	h	h	h	b	h	a	a	h	a	a	h	h	h	h	b	h	b	h	h	b	a	a	h	h	a	h	h	b	h	b	h	b	b	b	b	h	b	b	h	h	h	a	h
417	TP2054	GBS-SNP	3	42.309	h	a	a	b	h	b	a	h	a	b	b	h	h	h	h	b	h	h	b	b	b	b	h	a	a	b	h	h	b	h	h	h	b	h	h	b	b	a	a	b	b	b	a	h	h
418	TP25581	GBS-SNP	3	44.217	h	a	a	b	b	a	a	h	h	b	b	h	h	h	h	h	h	h	b	b	b	b	h	a	a	b	a	b	b	h	a	h	h	b	h	b	b	a	a	b	b	h	a	b	h
419	TP2570	GBS-SNP	3	45.06	a	b	h	b	h	a	h	a	a	h	a	a	h	h	a	a	b	h	b	h	b	b	a	a	h	h	a	h	h	b	b	b	h	b	b	b	b	h	b	b	h	h	h	a	h
420	TP144761	GBS-SNP	3	45.089	h	h	a	b	h	b	a	h	a	b	b	h	b	h	a	h	h	a	h	b	b	h	h	a	a	h	a	h	b	h	a	h	h	h	h	b	b	a	a	b	b	a	a	h	h
421	TP191045	GBS-SNP	3	46.471	h	h	a	h	h	b	a	h	h	b	b	h	b	h	h	a	h	a	h	b	b	b	h	a	a	h	a	h	b	h	a	h	h	b	h	b	b	a	a	b	b	h	a	h	b
422	TP352711	GBS-SNP	3	48.05	h	h	a	h	h	h	a	h	h	b	h	h	b	h	h	h	h	a	h	b	b	b	h	a	a	h	a	h	b	h	a	h	h	h	h	b	b	a	a	b	b	h	h	h	h
423	TP191011	GBS-SNP	3	48.145	a	b	h	b	h	h	h	a	h	h	a	a	h	h	h	h	b	h	b	h	a	b	a	a	h	h	h	h	h	b	b	h	h	b	b	b	b	h	b	b	b	h	h	a	h
424	TP180193	GBS-SNP	3	49.9	h	b	h	b	h	h	-	a	h	h	a	a	b	h	h	h	b	h	b	h	a	b	a	a	h	h	h	h	h	h	b	h	h	b	b	b	b	h	b	b	h	h	h	a	h
425	TP447736	GBS-SNP	3	50.986	b	h	a	h	a	h	a	h	a	b	h	h	b	h	b	a	h	a	h	b	b	b	h	a	a	h	a	h	b	b	h	h	h	h	h	b	b	a	a	b	h	a	a	h	h
426	TP523462	GBS-SNP	3	52.109	h	b	h	b	h	h	h	a	h	h	a	a	b	h	h	a	b	h	b	h	a	b	a	a	b	h	h	h	h	b	b	h	h	b	b	b	b	-	b	b	b	h	h	a	h
427	TP138741	GBS-SNP	3	52.329	h	h	a	b	a	a	a	a	a	b	h	h	b	h	a	a	h	a	h	h	b	b	h	a	a	h	a	h	b	b	h	a	h	h	h	b	b	a	a	b	b	h	a	h	a
428	TP149698	GBS-SNP	3	56.718	h	b	a	b	h	h	a	a	a	h	h	h	b	h	b	h	h	a	h	b	b	b	b	a	a	h	a	h	b	h	h	a	h	a	h	b	b	a	a	b	h	h	a	b	h
429	TP227683	GBS-SNP	3	57.535	h	h	a	h	h	a	a	a	h	h	h	h	b	h	b	h	b	a	h	b	b	b	b	a	a	h	a	h	b	h	h	a	h	h	h	b	b	a	a	b	h	h	a	h	h
430	TP178217	GBS-SNP	3	58.511	h	h	a	h	h	a	a	a	h	h	h	h	b	h	b	h	h	a	h	b	h	b	h	a	a	h	a	h	b	h	h	a	h	a	h	b	b	a	a	b	h	h	a	b	h
431	bcpt1004	genomic SSR	3	59.448	h	h	a	h	h	a	a	a	h	h	h	h	h	h	b	h	h	a	h	b	b	b	h	a	a	h	a	h	b	h	h	a	h	a	h	b	b	a	a	b	h	h	a	b	h
432	TP178425	GBS-SNP	3	60.184	h	h	a	h	h	a	a	a	h	h	h	h	h	h	b	h	h	a	h	b	b	b	h	a	a	h	a	h	b	b	a	a	a	a	h	b	b	a	a	b	h	h	a	b	b
433	TP249571	GBS-SNP	3	60.988	h	h	a	h	h	a	a	a	h	h	h	h	h	h	b	h	h	a	h	b	b	b	h	a	a	h	a	h	b	b	h	a	h	a	h	b	b	a	a	b	h	h	a	b	b
434	TP17406	GBS-SNP	3	61.787	h	h	a	h	h	a	a	a	h	h	b	h	a	h	b	h	b	a	h	b	b	b	h	a	a	a	a	h	b	h	h	a	h	a	h	b	b	a	a	b	h	h	a	b	b
435	TP287805	GBS-SNP	3	63.485	h	h	h	h	h	a	a	a	h	h	h	h	h	h	b	h	b	a	h	b	b	b	h	a	a	h	a	h	b	b	h	a	h	a	h	b	b	a	a	b	b	b	a	b	b
436	TP138116	GBS-SNP	3	66.246	h	h	h	a	h	a	a	a	h	h	h	h	a	h	b	h	h	a	h	b	b	b	h	a	a	h	a	h	b	h	h	a	h	a	h	b	b	a	a	b	h	h	h	b	b
437	TP199562	GBS-SNP	3	69.069	h	b	h	a	h	a	a	h	h	h	h	b	h	h	b	h	h	a	h	b	b	b	h	a	a	h	a	a	b	h	h	a	h	a	h	b	h	a	a	b	h	b	h	b	b
438	TP216799	GBS-SNP	3	69.596	h	b	h	b	h	h	h	a	h	h	h	a	h	h	a	b	h	b	h	a	a	h	a	a	h	h	h	h	h	b	b	h	h	b	b	h	b	h	a	b	b	h	h	a	a
439	TP181451	GBS-SNP	3	70.065	h	h	h	a	h	a	a	h	h	h	h	h	h	h	b	h	h	a	a	b	b	b	h	a	a	h	a	a	b	h	h	a	h	a	h	h	h	a	a	b	h	b	h	b	b
440	TP341613	GBS-SNP	3	71.003	a	h	b	a	h	a	h	h	h	h	h	h	h	h	b	a	a	a	h	b	b	b	h	a	a	b	a	a	b	h	h	a	-	a	h	b	h	h	a	b	h	b	h	b	b
441	TP180865	GBS-SNP	3	72.038	h	a	h	a	h	a	a	h	h	h	h	h	h	h	b	h	a	a	h	b	b	b	h	a	a	h	h	a	b	h	h	a	a	a	h	b	h	b	a	b	h	b	h	b	b
442	TP213863	GBS-SNP	3	72.839	a	h	h	a	h	a	h	a	h	h	h	h	h	h	b	h	h	a	h	b	b	b	h	a	a	h	h	a	b	a	h	a	h	a	h	b	b	a	a	b	h	b	h	b	b
443	TP45410	GBS-SNP	3	73.769	h	h	h	a	h	a	h	h	b	h	h	h	h	h	b	a	h	a	h	b	b	b	h	a	a	h	h	a	b	h	h	a	h	a	h	b	h	h	a	b	h	b	h	b	b
444	TP166036	GBS-SNP	3	74.017	b	b	h	b	b	h	b	h	h	h	h	h	h	h	a	a	h	b	h	a	a	h	a	a	a	h	h	h	h	b	b	h	h	b	b	h	b	h	h	h	b	a	h	a	h
445	TP236659	GBS-SNP	3	74.82	h	h	h	a	h	a	h	h	h	h	h	h	h	h	b	a	h	a	h	b	b	b	h	a	a	h	b	a	b	h	h	a	h	a	h	b	h	h	a	b	h	b	h	b	b
446	TP169884	GBS-SNP	3	75.548	h	h	h	a	h	a	h	h	h	h	h	h	h	h	b	a	h	a	h	b	b	b	h	a	a	h	h	a	b	h	h	a	h	a	h	b	h	h	a	b	h	b	h	b	b
447	TP261809	GBS-SNP	3	75.64	b	b	h	b	b	h	h	h	h	h	h	a	h	h	a	h	b	b	h	a	a	h	a	a	b	h	a	h	a	b	b	h	a	b	b	h	b	-	h	h	b	a	h	a	h
448	TP204841	GBS-SNP	3	76.695	h	b	h	a	h	a	a	h	a	h	b	h	h	h	b	a	b	a	h	b	b	b	b	a	a	h	h	a	b	h	h	a	h	a	h	b	h	h	a	b	h	b	h	b	b
449	TP52720	GBS-SNP	3	77.642	h	h	h	a	h	a	h	b	h	h	h	h	h	h	b	a	h	a	h	b	b	b	b	a	a	h	h	a	b	h	h	a	h	a	h	b	h	h	a	b	h	b	h	b	b
450	TP108503	GBS-SNP	3	78.129	b	b	h	b	b	-	a	b	h	h	h	a	h	h	h	h	h	b	h	a	a	h	a	a	h	h	h	h	h	b	b	h	a	b	b	h	b	h	h	h	b	a	h	a	h
451	GG_contig08101_672	EST-derived SNP	3	78.369	h	h	h	a	h	a	h	h	h	h	h	h	h	h	b	a	h	a	h	b	b	b	b	a	a	h	h	a	b	h	h	a	h	a	h	b	h	h	a	b	h	b	h	b	b
452	TP100782	GBS-SNP	3	78.977	h	h	h	a	a	h	h	h	h	h	h	h	h	h	b	a	h	a	h	b	b	b	b	a	a	h	h	a	b	h	b	a	h	a	h	b	h	h	a	b	h	b	h	b	b
453	TP137381	GBS-SNP	3	80.255	h	a	h	a	a	a	h	h	h	h	h	h	h	h	b	a	b	a	h	b	b	b	b	a	a	h	h	a	b	h	h	a	h	a	h	b	h	b	a	b	h	b	h	b	b
454	TP138561	GBS-SNP	3	80.981	a	h	h	a	a	a	h	h	h	h	h	h	h	h	b	a	h	a	h	b	b	b	b	a	a	h	h	a	b	h	h	a	h	a	h	b	h	h	a	b	h	b	h	b	b
455	TP249052	GBS-SNP	3	81.893	b	b	h	b	b	b	h	h	h	h	h	h	h	h	a	h	a	b	h	a	a	h	a	a	h	h	h	h	h	h	b	h	h	b	b	h	b	h	h	h	b	a	h	h	h
456	TP208368	GBS-SNP	3	84.16	h	h	h	a	a	a	h	h	b	h	b	h	h	h	b	a	h	a	a	b	b	b	b	a	a	h	h	a	b	h	h	a	b	a	h	b	h	b	a	b	a	b	b	b	b
457	TP277143	GBS-SNP	3	84.862	h	h	h	a	a	a	b	h	h	h	h	h	h	h	b	a	h	a	h	b	b	b	b	a	a	h	h	a	b	h	a	a	h	a	h	b	h	b	h	b	a	b	h	b	b
458	TP293922	GBS-SNP	3	84.971	b	b	h	b	b	b	h	h	h	h	h	a	h	h	a	h	h	b	h	a	a	a	a	a	h	h	a	h	h	h	b	h	b	b	a	h	h	h	h	h	b	a	h	a	h
459	TP487398	GBS-SNP	3	85.679	h	h	h	a	a	a	h	h	h	h	h	h	h	h	b	a	h	a	h	b	b	b	b	a	a	h	h	a	b	b	h	a	h	a	b	b	b	-	h	b	a	b	b	b	b
460	TP355182	GBS-SNP	3	87.299	h	h	h	a	a	a	h	h	h	h	h	h	h	h	b	a	h	a	h	b	b	b	b	a	a	h	h	a	b	h	h	a	h	a	h	b	h	h	b	b	a	b	h	b	b
461	TP115402	GBS-SNP	3	87.715	b	h	h	b	b	b	h	h	h	h	h	a	h	h	a	h	h	b	h	a	a	a	a	a	b	h	a	h	b	h	b	b	b	b	h	h	h	h	h	h	b	a	h	a	h
462	TP216649	GBS-SNP	3	88.669	a	h	h	a	a	a	h	h	h	h	h	h	h	h	b	a	h	a	h	b	b	b	b	h	a	h	a	a	b	h	h	a	h	a	h	b	h	h	h	b	a	b	h	b	b
463	TP126047	GBS-SNP	3	89.14	b	h	h	b	b	b	h	h	h	h	h	a	h	h	a	h	b	b	h	a	a	a	a	a	b	h	h	h	h	h	b	b	b	b	h	h	h	h	h	h	b	a	h	a	b
464	TP293510	GBS-SNP	3	89.809	a	b	h	a	a	a	h	h	h	h	h	b	h	h	b	h	a	a	h	b	b	b	b	b	a	h	h	a	h	h	h	a	b	a	h	h	h	h	h	h	a	b	a	b	b
465	TP175788	GBS-SNP	3	90.06	b	h	h	b	b	b	h	h	h	h	h	a	h	h	a	h	h	b	h	a	a	a	a	a	b	h	h	h	h	h	b	b	h	b	h	h	h	h	a	h	b	a	h	a	h
466	TP206837	GBS-SNP	3	90.724	b	h	h	b	b	b	h	b	h	h	h	a	h	a	a	h	h	b	h	a	a	a	a	a	b	h	a	h	h	a	h	b	h	b	h	h	b	a	a	h	b	a	h	a	a
467	TP146768	GBS-SNP	3	91.153	a	h	h	a	a	a	h	h	h	h	h	b	h	h	b	h	a	a	h	b	b	b	h	b	a	h	h	a	h	b	h	a	b	a	h	a	a	h	h	a	a	b	h	b	b
468	TP264203	GBS-SNP	3	91.705	b	h	h	b	b	b	h	h	b	h	h	a	a	h	a	b	b	b	h	a	a	a	a	a	b	h	h	h	b	h	h	b	h	b	h	h	h	a	h	h	b	a	h	a	a
469	TP271536	GBS-SNP	3	91.842	a	a	h	a	a	a	h	h	h	h	h	b	h	h	b	b	h	a	h	b	b	b	b	b	a	h	a	a	b	b	b	a	b	h	h	h	h	h	h	h	a	b	h	b	b
470	TP28578	GBS-SNP	3	92.439	a	h	h	a	a	a	h	h	h	h	h	b	b	h	b	h	h	a	b	b	b	b	b	b	a	h	h	a	b	h	b	a	b	a	h	h	h	h	h	h	a	b	h	b	b
471	TP138746	GBS-SNP	3	92.817	a	h	h	a	a	a	h	h	b	h	b	b	h	a	b	h	a	a	h	b	h	b	b	b	a	h	h	a	h	a	h	a	b	a	h	h	h	h	h	a	a	b	h	b	b
472	TP10121	GBS-SNP	3	93.354	b	h	h	b	b	b	h	b	h	h	h	a	h	a	a	h	h	b	b	h	a	a	a	a	b	h	b	b	h	h	h	b	a	b	h	h	h	h	h	h	b	a	h	a	a
473	TP199045	GBS-SNP	3	93.599	a	h	h	a	a	a	h	h	h	h	h	b	h	h	b	a	h	a	h	b	b	b	b	b	a	h	b	a	h	h	h	a	h	a	h	h	a	h	a	h	a	b	h	b	b
474	TP179747	GBS-SNP	3	94.111	a	h	h	a	a	a	h	h	h	h	h	b	h	h	b	h	h	a	h	b	b	b	b	b	a	h	h	a	h	h	h	a	b	a	h	h	h	a	h	b	a	b	h	b	b
475	TP213691	GBS-SNP	3	94.406	b	h	h	b	b	b	a	a	h	h	h	a	h	h	a	b	h	b	h	a	a	a	h	a	b	h	h	h	h	h	h	b	h	b	h	h	a	h	a	h	b	a	h	a	a
476	TP43664	GBS-SNP	3	94.534	a	h	h	a	a	a	a	h	h	h	h	b	h	h	b	h	h	a	h	b	b	b	b	b	a	h	h	a	h	a	h	a	b	a	h	h	h	h	h	b	a	b	h	b	b
477	TP19106	GBS-SNP	3	94.95	a	h	h	a	a	a	h	h	h	h	h	b	a	h	b	h	a	a	h	b	b	b	b	b	a	h	h	a	h	h	h	a	b	a	h	h	h	h	h	h	a	b	h	b	b
478	TP523192	GBS-SNP	3	95.08	b	h	h	b	b	b	h	a	h	h	h	a	h	h	a	h	h	b	h	a	a	a	a	a	b	h	h	b	a	h	a	b	a	b	h	h	a	b	h	h	b	a	h	a	a
479	TP31463	GBS-SNP	3	95.326	a	h	h	a	a	a	a	h	h	h	h	b	h	h	b	h	h	a	h	b	b	b	b	b	a	a	h	a	h	h	h	a	b	a	h	h	h	h	h	h	a	b	h	b	b
480	GG_contig18158_212	EST-derived SNP	3	95.553	a	h	h	a	a	a	h	h	h	h	h	b	h	h	b	a	h	a	h	b	b	b	b	b	a	h	h	a	h	h	h	a	h	a	h	h	h	h	h	h	a	b	h	b	b
481	bcpt1725	genomic SSR	3	95.871	a	h	h	a	a	a	h	h	h	h	h	b	h	h	b	h	h	a	h	b	b	b	b	b	a	h	h	a	h	h	h	a	b	a	h	h	h	h	h	h	a	b	h	b	b
482	TP194035	GBS-SNP	3	96.211	b	h	h	b	h	b	h	h	h	h	h	a	h	h	a	h	h	b	h	a	a	a	a	a	b	h	h	h	h	h	h	b	h	b	h	h	h	h	h	h	b	a	h	a	a
483	TP165597	GBS-SNP	3	96.321	a	h	h	a	a	a	h	h	h	h	h	b	h	h	b	h	h	a	h	b	b	b	b	b	a	h	h	a	h	h	h	a	b	a	h	h	h	h	h	h	a	b	h	b	b
484	TP335015	GBS-SNP	3	96.839	b	h	h	b	b	b	h	h	h	h	h	a	h	h	a	h	b	b	h	a	a	a	a	a	b	h	h	b	h	a	h	b	a	b	h	h	h	h	h	h	b	a	h	a	a
485	TP327511	GBS-SNP	3	96.892	a	h	h	a	a	a	h	b	-	h	h	b	h	h	b	h	h	a	h	b	b	b	b	b	a	h	h	a	h	h	a	a	b	a	h	h	h	a	b	h	a	b	h	b	b
486	TP289914	GBS-SNP	3	97.206	a	h	h	a	a	a	h	h	h	h	h	b	h	h	b	h	h	a	h	b	b	b	b	b	a	h	h	h	h	b	h	a	h	a	h	h	h	a	h	h	a	b	h	b	b
487	bcpt1029	genomic SSR	3	97.338	a	h	h	a	a	a	h	h	h	h	h	b	h	h	b	h	h	a	h	b	b	b	b	b	a	h	h	h	h	h	h	a	h	a	h	h	h	h	h	h	a	b	h	b	b
488	TP235242	GBS-SNP	3	97.394	b	h	h	b	b	h	h	b	h	h	h	a	h	h	a	h	h	b	h	a	a	a	a	a	b	h	h	b	a	h	h	b	a	b	h	h	h	h	h	h	b	a	b	a	a
489	TP247596	GBS-SNP	3	97.864	a	h	h	a	a	a	h	h	h	h	h	b	h	h	b	h	h	a	h	b	b	b	b	b	a	h	h	h	h	h	h	a	h	a	h	h	h	h	h	h	a	b	h	b	b
490	TP316616	GBS-SNP	3	97.916	b	h	h	b	b	b	h	h	h	h	h	a	h	h	a	h	h	b	h	a	a	a	a	a	b	h	h	b	h	a	h	b	a	b	h	h	h	h	h	h	b	a	h	a	a
491	TP183853	GBS-SNP	3	98.29	a	h	h	a	a	a	h	h	h	h	h	b	h	h	b	h	a	a	h	b	b	b	b	b	a	h	h	h	h	h	h	a	h	a	h	h	h	h	h	h	a	b	h	b	b
492	TP45497	GBS-SNP	3	98.369	b	h	h	b	b	b	b	h	h	h	h	a	h	h	a	h	h	b	h	a	a	a	a	a	b	h	h	b	h	h	h	b	a	b	h	h	h	h	h	h	b	a	h	a	a
493	TP258267	GBS-SNP	3	98.787	a	h	h	a	a	a	h	h	a	h	h	b	h	h	b	h	h	a	h	b	h	b	b	b	a	h	h	h	h	h	h	a	b	a	h	h	h	h	h	h	a	b	h	b	b
494	TP32996	GBS-SNP	3	98.986	b	h	h	b	b	b	b	h	h	h	h	a	h	h	a	h	b	b	h	a	a	a	a	a	b	h	h	h	h	h	h	b	h	b	h	a	h	h	h	h	b	a	h	a	a
495	TP204243	GBS-SNP	3	99.06	a	h	h	a	a	a	h	h	h	h	h	b	h	h	b	h	h	a	h	b	b	b	b	b	a	h	h	h	h	h	h	a	b	a	h	h	h	h	h	h	a	b	a	b	h
496	TP351204	GBS-SNP	3	99.554	a	h	h	a	a	a	a	h	h	h	h	b	h	h	b	h	h	a	h	b	b	b	b	b	a	h	h	h	h	a	h	a	b	a	h	h	h	h	a	h	a	b	h	b	b
497	TP190256	GBS-SNP	3	99.787	b	h	h	b	b	b	a	b	h	h	h	a	h	h	a	h	h	b	h	a	a	a	a	a	b	h	h	b	b	h	h	b	a	b	h	h	h	h	b	h	b	a	h	a	a
498	GG_contig11818_879	EST-derived SNP	3	100.097	a	h	h	a	a	a	h	h	h	h	h	b	h	h	b	h	h	a	h	b	b	b	b	b	a	h	h	h	h	h	a	a	h	a	h	h	h	h	h	h	a	b	h	b	h
499	TP305875	GBS-SNP	3	100.714	a	h	h	b	a	a	h	h	h	h	h	b	h	h	b	b	b	a	h	b	b	b	b	b	a	h	a	a	h	h	h	a	b	a	h	h	a	h	h	h	a	b	h	b	h
500	TP88826	GBS-SNP	3	100.767	b	b	a	b	b	b	h	h	h	h	h	a	h	h	a	b	h	b	h	a	h	a	a	a	b	h	h	b	b	h	h	b	h	b	h	a	h	h	h	h	b	a	h	a	a
501	TP548032	GBS-SNP	3	101.274	b	h	h	b	b	b	h	h	h	h	h	a	h	h	a	b	h	b	h	a	a	a	a	a	b	b	h	b	h	h	h	b	h	b	h	h	h	b	h	h	h	a	h	a	a
502	TP131433	GBS-SNP	3	101.34	a	h	h	a	a	a	h	h	h	h	h	b	b	h	b	h	b	a	h	b	b	b	b	b	a	h	h	h	h	h	h	a	h	a	h	h	h	b	h	h	a	b	b	b	h
503	TP105701	GBS-SNP	3	101.867	a	a	a	a	a	a	a	h	h	h	h	b	h	h	b	b	h	a	h	b	b	b	b	b	a	h	b	h	h	h	h	a	h	a	h	h	h	h	h	a	a	b	h	b	h
504	TP258459	GBS-SNP	3	102.465	a	h	h	a	a	a	h	a	h	h	h	b	h	h	b	h	h	a	h	b	b	b	b	b	a	h	h	h	h	b	a	a	h	a	h	h	h	h	h	h	a	b	h	b	h
505	TP30201	GBS-SNP	3	103.203	h	h	h	a	h	a	h	b	h	h	h	b	h	a	b	h	h	a	h	b	b	b	b	b	a	h	h	h	h	a	b	a	h	a	h	h	h	h	h	h	a	b	h	b	h
506	TP61667	GBS-SNP	3	103.487	b	h	h	b	b	b	a	h	h	h	h	h	h	h	a	b	h	b	h	a	a	h	a	h	b	h	h	b	a	h	h	b	h	b	h	h	h	h	h	a	b	a	b	a	a
507	TP360561	GBS-SNP	3	103.569	a	b	h	a	a	a	b	b	h	a	h	b	h	b	b	h	h	a	h	b	b	b	b	b	a	h	h	h	h	h	h	a	h	a	h	h	a	h	h	h	a	b	h	b	h
508	TP254774	GBS-SNP	3	104.248	b	h	h	b	b	b	a	h	h	h	h	h	h	h	a	b	h	b	h	a	a	a	a	h	b	h	h	b	a	h	h	b	h	b	h	a	a	h	h	a	b	a	h	a	a
509	TP522625	GBS-SNP	3	104.255	a	h	a	a	a	a	h	b	h	h	h	b	b	h	b	h	b	a	h	b	b	b	-	b	a	h	h	h	h	h	a	a	b	a	h	h	h	a	h	h	a	b	h	b	h
510	TP108250	GBS-SNP	3	104.744	a	h	h	a	a	a	h	a	h	h	h	b	h	a	b	a	h	a	h	b	b	b	b	b	a	h	b	h	h	h	a	a	a	a	h	a	a	h	h	h	a	b	h	b	b
511	TP111332	GBS-SNP	3	105.148	b	a	h	b	b	b	h	a	h	h	h	h	h	h	a	b	h	b	h	a	a	a	a	h	b	h	h	b	a	h	h	b	h	b	h	a	h	h	a	a	b	a	h	a	a
512	bcpt1803	genomic SSR	3	105.667	a	a	h	a	a	a	h	h	h	h	h	b	h	h	b	h	h	a	h	b	b	b	b	b	h	h	h	h	h	h	a	a	h	a	h	h	h	h	h	h	a	b	h	b	h
513	TP102547	GBS-SNP	3	105.869	b	h	h	b	b	b	h	h	h	h	h	h	b	h	a	b	h	b	h	a	a	a	a	h	b	h	h	b	a	a	h	b	b	b	h	a	a	h	h	a	b	a	h	a	a
514	TP158209	GBS-SNP	3	106.723	b	h	h	b	b	b	a	h	h	h	h	h	h	h	a	b	h	b	h	a	a	a	a	h	b	h	h	b	a	h	h	b	b	b	h	a	h	h	a	a	b	a	h	a	a
515	TP210732	GBS-SNP	3	106.882	a	b	h	a	a	a	h	h	h	h	h	b	h	h	b	h	h	a	h	b	b	b	h	b	a	b	h	h	h	h	a	a	h	a	h	a	b	h	h	h	a	b	h	b	h
516	TP160726	GBS-SNP	3	108.087	a	h	h	h	a	a	h	h	h	h	h	b	a	h	h	a	h	a	h	b	b	b	b	b	a	a	h	h	h	h	a	a	h	a	h	h	h	h	b	h	a	b	h	b	h
517	TP180777	GBS-SNP	3	108.939	b	h	h	b	b	b	h	h	b	h	h	h	h	h	a	b	h	b	h	a	a	a	a	b	b	h	h	b	a	h	h	b	h	b	h	a	h	h	h	a	b	a	b	a	a
518	TP88053	GBS-SNP	3	111.333	a	a	h	a	a	a	h	h	h	h	h	b	h	h	b	h	h	a	h	b	b	h	b	h	h	h	h	h	h	b	a	h	h	a	a	h	a	h	h	h	a	b	h	b	h
519	TP181003	GBS-SNP	3	112.918	-	a	h	a	a	a	h	h	h	b	h	b	h	h	b	a	h	a	h	b	b	h	b	b	b	h	a	h	h	h	a	a	h	a	a	h	a	h	h	h	a	b	a	b	h
520	TP250195	GBS-SNP	3	112.957	a	b	h	b	b	b	h	a	h	h	h	b	h	h	a	b	h	b	h	h	a	a	a	b	b	h	h	b	a	h	h	b	h	b	h	a	h	a	b	a	h	a	b	a	a
521	TP346991	GBS-SNP	3	114.103	a	a	h	a	a	a	h	h	b	h	h	b	h	h	b	h	h	a	h	h	b	h	b	b	h	b	h	h	a	h	a	h	h	a	h	h	a	h	h	h	a	b	h	b	h
522	TP103134	GBS-SNP	3	114.971	a	h	h	b	h	b	b	h	a	h	h	h	h	h	a	b	a	b	h	a	a	a	h	b	b	b	h	b	a	b	a	b	a	b	h	a	a	h	b	a	b	a	b	a	a
523	TP59540	GBS-SNP	3	115.151	a	a	h	a	a	a	h	h	h	h	h	b	h	h	b	h	h	a	h	b	b	h	b	b	h	h	b	h	h	h	a	h	h	a	a	h	a	h	h	h	a	b	h	b	h
524	TP280613	GBS-SNP	3	116.066	h	h	h	b	h	b	h	h	-	h	h	h	b	h	a	b	b	b	h	a	a	a	a	b	b	h	b	b	a	h	h	b	h	b	h	a	h	h	b	a	h	a	h	a	a
525	TP165975	GBS-SNP	3	117.507	h	a	h	b	h	b	b	h	h	b	h	h	h	h	a	b	b	b	h	a	a	a	h	b	b	h	h	b	a	h	h	b	h	b	h	a	b	h	b	a	h	a	h	a	a
526	TP236662	GBS-SNP	3	118.426	h	h	h	b	h	b	h	h	h	h	h	h	h	h	a	b	h	b	h	a	a	a	h	b	b	h	h	b	a	h	h	b	h	b	h	h	h	h	b	a	h	a	h	a	a
527	TP107539	GBS-SNP	3	118.483	h	a	h	a	h	h	b	h	h	h	h	b	h	h	b	h	h	a	h	b	b	h	b	b	h	h	h	h	h	a	a	h	b	a	a	h	a	h	h	a	a	b	h	b	h
528	TP83660	GBS-SNP	3	119.432	h	a	h	a	b	h	b	h	h	h	h	b	h	a	b	-	h	a	h	b	b	h	b	b	h	h	h	h	h	a	a	h	h	a	a	h	a	h	h	a	a	b	h	b	h
529	TP176083	GBS-SNP	3	119.744	h	h	h	b	a	b	b	b	h	h	h	h	h	h	a	h	h	b	h	a	a	a	a	b	b	h	h	b	a	h	h	b	h	b	h	a	h	h	b	a	h	a	h	a	a
530	TP188844	GBS-SNP	3	120.78	h	b	h	b	h	b	a	b	h	h	h	h	h	h	a	h	h	b	h	a	a	a	h	b	b	h	a	b	-	h	a	b	h	b	h	a	h	h	b	a	h	a	h	a	a
531	TP94782	GBS-SNP	3	121.585	h	a	h	a	h	h	h	h	h	h	h	h	h	h	b	h	h	a	h	b	b	h	b	b	h	h	h	h	h	a	a	h	h	a	a	h	a	h	b	a	a	b	h	b	h
532	TP299018	GBS-SNP	3	122.464	h	h	a	b	b	b	b	h	h	h	h	h	h	h	a	h	h	b	h	a	a	a	h	b	b	h	b	b	a	h	h	b	a	h	h	a	h	b	b	a	h	a	h	a	a
533	TP101927	GBS-SNP	3	123.391	h	h	h	b	h	b	b	h	h	h	h	h	h	h	a	h	b	b	h	a	a	a	h	b	b	h	b	b	a	h	h	b	h	b	h	a	h	b	b	a	h	a	h	a	a
534	TP355986	GBS-SNP	3	124.243	h	h	h	b	h	b	b	h	h	h	h	h	h	a	a	a	h	b	h	a	a	a	b	b	b	h	b	b	a	h	h	b	h	b	h	a	h	b	b	a	h	a	h	a	a
535	TP276330	GBS-SNP	3	125.092	h	b	h	b	h	b	b	h	h	h	h	h	h	h	a	h	h	b	h	a	a	a	h	b	b	h	b	b	a	h	a	b	h	b	h	a	h	b	b	a	h	a	h	a	a
536	TP341143	GBS-SNP	3	126.578	h	h	h	b	h	b	b	b	b	h	h	h	h	h	a	h	h	b	h	a	a	a	h	b	b	h	b	b	h	a	b	b	a	b	h	a	a	b	b	a	h	a	h	a	a
537	TP362044	GBS-SNP	3	126.649	h	a	h	a	h	h	h	b	h	h	h	b	h	h	b	h	h	a	a	b	b	h	b	b	h	h	h	h	a	a	a	h	a	a	a	b	a	h	h	a	h	h	h	b	h
538	TP241017	GBS-SNP	3	128.439	h	a	h	b	h	b	-	h	h	h	h	b	h	b	a	a	h	b	h	a	a	a	h	b	b	h	b	b	a	h	h	b	h	b	h	a	h	b	b	a	h	a	h	a	a
539	TP235470	GBS-SNP	3	128.675	b	a	-	a	b	b	h	b	h	h	h	b	h	h	b	a	a	a	a	b	b	a	b	b	a	h	h	h	h	a	a	h	h	a	a	h	a	h	h	a	h	h	h	b	h
540	TP137384	GBS-SNP	3	130.941	h	h	h	b	h	b	b	b	h	h	h	h	a	h	a	h	h	b	h	a	a	a	h	b	b	h	b	h	a	a	a	b	b	b	h	a	a	b	b	a	h	h	b	a	a
541	TP342409	GBS-SNP	3	131.304	h	a	h	a	h	h	a	b	h	h	h	b	a	h	b	a	a	a	a	b	b	h	b	b	h	h	a	h	h	a	a	a	h	a	a	h	a	h	a	a	h	a	h	b	h
542	TP330170	GBS-SNP	3	132.831	h	h	h	h	h	b	b	b	h	h	h	h	a	h	a	a	a	b	h	a	a	a	h	b	b	h	b	h	a	a	h	b	b	b	h	a	a	b	b	a	h	h	b	a	a
543	TP193339	GBS-SNP	3	133.67	h	a	h	a	h	a	h	b	h	h	a	b	a	h	h	h	a	a	a	b	b	h	b	b	h	h	a	h	h	a	a	h	h	a	a	h	a	h	a	a	h	h	h	b	h
544	TP314763	GBS-SNP	3	134.981	h	h	b	h	h	b	b	b	h	h	h	h	h	h	a	h	h	b	h	h	a	a	h	b	b	h	b	h	a	h	h	b	a	b	h	a	a	b	b	a	h	h	b	a	h
545	TP150115	GBS-SNP	3	135.99	h	h	b	h	h	b	b	b	h	h	h	a	a	h	a	h	h	b	h	a	a	a	h	b	b	h	b	h	a	h	h	b	b	b	h	a	a	b	b	a	h	h	b	a	h
546	TP187083	GBS-SNP	3	137.404	h	h	b	h	b	b	b	b	h	h	h	h	h	h	a	h	h	b	h	a	-	a	h	b	b	h	b	h	a	h	h	b	a	b	h	a	a	b	b	a	b	h	b	a	a
547	TP195403	GBS-SNP	3	137.737	a	a	h	a	h	b	b	b	h	h	h	b	a	h	h	h	a	a	a	b	b	a	b	b	a	h	h	a	h	a	a	h	h	a	a	a	a	a	a	a	h	h	h	b	h
548	TP56962	GBS-SNP	3	138.479	h	h	b	h	h	b	b	b	h	h	h	h	a	h	a	b	b	b	h	a	a	a	b	b	b	h	b	h	a	h	a	b	h	b	h	a	a	b	b	a	h	h	b	a	h
549	GG_contig07462_140	EST-derived SNP	3	141.259	h	a	h	a	h	h	h	b	h	h	h	b	a	h	h	h	a	h	a	h	b	a	b	b	h	h	h	h	h	a	a	h	h	a	a	a	a	h	a	a	h	h	h	b	h
550	TP243352	GBS-SNP	3	143.276	h	a	h	a	h	h	b	b	h	h	b	b	a	h	b	h	a	h	a	h	b	a	b	b	h	h	h	h	h	a	a	h	h	a	a	h	a	h	a	a	h	h	h	b	h
551	TP231262	GBS-SNP	3	144.449	a	a	h	a	h	b	a	b	h	h	b	b	a	h	b	h	a	h	a	h	b	a	b	b	h	h	h	h	h	a	a	a	h	a	a	a	a	h	a	a	h	h	h	b	h
552	TP156451	GBS-SNP	3	145.526	h	a	h	a	h	h	h	b	h	h	b	b	a	h	h	h	a	h	a	h	b	a	b	b	h	h	h	h	h	a	a	h	h	a	a	a	a	h	a	a	h	h	h	b	h
553	TP23234	GBS-SNP	3	145.601	h	h	b	h	h	b	b	h	h	a	h	h	a	h	h	h	h	b	h	a	a	a	h	b	b	h	b	h	a	h	h	h	h	h	h	a	a	b	b	a	a	h	b	h	h
554	TP214248	GBS-SNP	3	147.276	h	a	h	a	h	h	h	b	h	h	b	b	h	h	h	h	a	h	a	h	b	a	b	b	a	h	h	h	a	a	a	h	h	a	a	a	a	h	a	a	-	a	h	b	h
555	TP333452	GBS-SNP	3	147.612	h	a	b	-	h	a	b	h	a	a	a	h	a	a	a	h	h	b	a	a	a	a	h	b	b	h	b	h	a	h	b	h	h	h	h	a	a	b	b	a	a	b	b	h	h
556	TP226372	GBS-SNP	3	149.026	a	h	b	a	h	a	b	h	h	a	h	h	a	b	h	h	h	b	h	a	a	a	h	b	b	b	b	h	a	h	b	b	h	h	h	a	a	b	b	a	a	h	b	h	h
557	TP17746	GBS-SNP	3	149.557	h	a	h	a	h	b	h	b	h	h	b	b	b	h	h	a	a	h	a	h	b	a	b	b	h	h	b	h	a	a	a	a	h	a	a	a	a	a	a	a	h	b	h	b	a
558	TP189594	GBS-SNP	3	149.84	h	h	b	h	h	a	h	h	h	a	h	h	a	h	h	h	h	b	h	a	a	a	h	b	b	h	b	h	a	h	h	h	h	h	h	a	a	b	b	a	a	h	b	h	h
559	TP299152	GBS-SNP	3	150.838	h	h	b	a	h	a	b	h	h	a	a	h	a	h	h	h	h	b	h	a	a	a	h	b	b	h	b	h	a	h	b	h	h	h	h	a	a	b	b	a	a	h	b	h	h
560	TP53450	GBS-SNP	3	151.481	h	h	h	a	a	a	b	h	h	a	a	h	a	h	h	h	h	b	h	a	a	a	h	b	b	h	h	a	a	b	b	h	h	h	h	a	a	h	b	a	a	h	b	h	h
561	TP215925	GBS-SNP	3	152.025	b	a	h	a	h	a	h	b	b	h	b	b	h	h	h	h	a	b	a	h	a	a	b	b	h	h	b	h	h	a	a	a	h	a	a	a	a	h	a	a	h	h	h	b	h
562	TP342674	GBS-SNP	3	152.654	h	b	b	a	h	a	b	h	h	a	a	h	h	h	h	b	b	b	h	a	a	a	h	b	b	h	h	h	a	h	b	h	a	b	h	a	a	b	b	a	a	h	b	h	h
563	TP400756	GBS-SNP	3	154.405	b	a	h	h	h	h	b	-	b	h	b	b	h	b	a	a	a	h	a	h	h	a	b	b	h	h	b	h	h	a	h	a	b	a	a	a	a	h	a	a	a	h	h	b	h
564	TP185285	GBS-SNP	3	154.743	h	b	b	a	h	a	b	h	h	a	a	h	h	b	h	h	h	h	a	a	a	a	h	b	b	a	b	h	a	a	b	b	h	b	h	a	a	b	b	a	a	b	b	h	h
565	TP48474	GBS-SNP	3	156.094	b	a	a	h	b	a	h	b	b	h	b	b	b	h	h	h	a	h	a	h	h	h	a	b	h	h	b	h	a	a	a	a	h	a	a	a	a	h	a	a	b	h	a	b	a
566	TP260485	GBS-SNP	3	157.31	h	b	b	a	h	a	b	b	h	a	a	h	h	h	h	h	h	h	a	h	a	a	h	b	b	a	h	h	a	b	b	h	h	a	h	a	a	b	b	a	a	h	b	h	h
567	TP365456	GBS-SNP	3	157.762	h	b	b	a	h	a	b	h	h	a	a	h	h	h	h	h	h	h	a	a	a	a	h	b	b	a	h	h	a	h	b	h	h	h	h	a	a	b	b	a	a	h	b	h	h
568	TP238397	GBS-SNP	3	158.67	b	a	a	h	h	h	h	h	b	h	b	b	a	h	h	h	a	h	a	h	h	a	a	b	b	h	b	h	h	a	a	a	h	a	a	-	a	h	a	a	h	h	h	b	h
569	TP71394	GBS-SNP	3	158.808	h	b	b	a	h	a	b	a	a	a	a	h	a	h	-	a	h	h	a	a	a	a	a	b	h	a	b	h	a	h	b	h	h	h	h	a	a	h	b	a	a	h	b	h	h
570	TP192117	GBS-SNP	3	159.692	h	b	b	a	h	a	b	a	h	h	a	h	h	a	a	h	h	h	a	a	a	h	a	b	h	a	h	a	a	h	b	h	h	b	h	a	a	b	b	a	a	h	b	h	h
571	TP210191	GBS-SNP	3	161.005	h	b	b	a	h	a	b	h	h	a	a	h	h	h	h	a	h	h	a	a	a	h	h	b	h	h	h	h	a	h	b	h	h	h	h	a	a	b	b	a	a	h	b	h	h
572	GG_contig01494_391	EST-derived SNP	3	161.022	b	a	h	h	b	h	h	h	b	h	b	b	h	h	h	h	a	h	a	h	h	a	a	b	h	h	b	h	h	a	h	a	h	a	a	a	a	h	a	a	h	h	h	b	h
573	TP266574	GBS-SNP	3	161.754	h	b	b	h	h	a	b	b	h	a	a	h	h	h	h	a	h	h	a	a	a	a	a	b	h	a	h	h	a	h	b	h	h	h	h	a	a	b	b	a	a	h	b	h	h
574	TP193569	GBS-SNP	3	162.353	b	a	h	h	b	h	b	b	b	h	b	b	h	h	h	h	a	h	a	h	h	a	a	b	h	h	b	h	h	a	h	h	h	a	a	a	a	h	a	a	h	h	h	b	h
575	TP202865	GBS-SNP	3	162.79	h	b	b	a	a	a	b	h	h	a	a	a	h	h	h	a	b	h	a	a	a	h	a	b	h	a	h	h	a	h	b	h	a	a	h	a	a	b	b	a	a	h	b	h	h
576	TP362789	GBS-SNP	3	163.503	h	b	b	a	h	a	b	h	h	a	a	h	a	h	h	a	h	h	a	a	a	h	a	b	h	a	h	h	a	h	b	h	a	h	h	a	a	b	b	a	a	h	b	h	h
577	TP193084	GBS-SNP	3	163.919	b	a	h	h	b	h	h	b	b	h	b	b	h	h	h	h	a	h	a	h	h	a	a	b	h	h	b	h	b	a	a	h	h	a	a	a	a	h	a	a	h	h	h	b	h
578	TP59144	GBS-SNP	3	165.409	h	b	b	a	h	a	h	h	h	a	a	a	h	h	h	a	h	a	a	a	a	h	a	b	h	a	h	h	a	h	b	h	h	h	h	a	a	b	b	h	a	h	b	h	h
579	TP116279	GBS-SNP	3	165.736	b	a	h	a	b	b	h	h	b	h	b	b	h	h	h	b	a	h	a	h	h	a	a	b	h	h	b	h	h	a	h	h	h	a	a	a	a	h	a	a	a	b	h	b	h
580	TP36352	GBS-SNP	3	166.821	h	b	b	h	h	a	a	h	h	a	a	h	h	h	h	a	h	h	a	a	a	h	a	b	h	a	h	h	a	h	b	a	h	h	h	a	a	b	b	h	a	h	b	h	h
581	TP102679	GBS-SNP	3	167.502	b	b	b	a	h	a	h	h	h	a	h	b	h	h	h	a	h	h	a	a	a	h	a	b	h	a	b	h	a	b	b	b	h	b	h	a	a	b	b	h	h	h	b	h	h
582	TP206132	GBS-SNP	3	168.046	b	a	h	h	b	h	b	h	b	a	b	b	h	h	b	h	a	a	a	h	b	a	a	b	b	h	b	h	h	a	h	h	a	a	a	a	a	h	a	a	h	h	a	b	h
583	TP12505	GBS-SNP	3	168.459	h	b	b	a	a	a	b	b	h	a	h	h	h	h	h	a	h	h	a	a	a	h	a	b	h	a	a	h	a	h	b	h	h	b	h	a	a	b	b	h	h	h	b	h	b
584	TP260380	GBS-SNP	3	169.473	h	b	b	a	h	a	b	h	h	a	h	h	h	h	h	a	h	h	a	a	a	h	a	b	h	a	h	h	a	h	b	h	a	h	h	a	a	b	b	h	h	h	b	h	h
585	TP31438	GBS-SNP	3	170.149	b	a	h	h	b	b	b	h	b	h	b	b	h	h	h	a	h	h	a	h	h	a	a	b	h	h	b	h	h	a	h	h	h	a	a	a	a	h	a	a	h	h	h	h	h
586	TP23078	GBS-SNP	3	170.834	h	h	b	a	h	a	h	a	h	a	h	h	h	h	a	a	a	h	a	a	h	h	a	b	h	a	a	h	a	h	b	h	h	h	h	a	a	b	b	h	h	a	h	h	b
587	TP189776	GBS-SNP	3	171.175	h	b	b	a	h	a	h	h	h	a	h	b	h	h	h	a	h	h	a	a	a	h	a	b	h	a	h	h	a	h	b	h	h	h	h	a	a	b	b	h	h	h	b	h	h
588	TP63401	GBS-SNP	3	171.789	h	b	b	h	h	a	h	h	h	a	h	a	b	h	h	a	h	h	a	a	a	h	a	b	h	a	h	h	a	b	b	h	b	h	h	a	a	b	b	b	h	h	b	h	h
589	TP81882	GBS-SNP	3	172.563	b	a	h	a	b	h	-	h	b	h	b	b	h	b	a	h	a	b	a	h	a	a	a	h	h	h	b	h	a	a	h	h	b	a	a	a	a	h	a	a	h	h	b	h	h
590	TP179633	GBS-SNP	3	172.653	h	b	b	a	h	a	h	h	h	a	h	h	h	h	h	a	h	h	a	a	a	h	a	b	h	a	a	h	a	h	b	a	h	h	h	a	a	b	b	h	h	h	b	h	b
591	TP149269	GBS-SNP	3	173.108	h	h	b	a	h	a	h	h	h	a	h	h	h	h	h	a	h	h	a	a	a	h	a	b	h	a	a	h	a	h	b	h	h	a	h	a	a	b	b	h	h	h	b	h	b
592	TP8940	GBS-SNP	3	173.935	h	b	b	a	h	a	h	a	h	a	h	h	h	h	h	a	a	h	a	a	a	h	h	b	h	a	a	h	a	h	b	h	h	h	h	a	a	b	b	h	h	h	b	h	b
593	TP103308	GBS-SNP	3	174.401	h	b	b	h	h	a	a	h	h	a	h	h	h	b	h	a	h	h	a	a	a	h	a	b	h	a	a	h	a	h	b	h	h	h	h	a	a	b	b	h	h	h	b	h	b
594	TP251889	GBS-SNP	3	175.636	h	b	b	a	h	a	h	h	h	a	h	h	h	h	h	a	a	a	a	a	a	h	a	b	a	a	a	h	a	h	b	h	h	h	h	a	a	b	b	h	h	h	b	h	b
595	TP279010	GBS-SNP	3	176.487	h	h	b	a	h	a	h	h	h	a	h	h	h	h	h	a	a	h	a	a	a	h	a	b	h	a	a	h	a	a	b	h	h	h	h	a	a	b	b	h	h	h	b	h	b
596	TP272896	GBS-SNP	3	177.364	h	b	b	a	h	a	b	b	h	a	h	h	h	a	h	a	a	h	a	a	a	h	a	b	h	a	a	h	a	h	b	h	h	a	h	a	a	b	b	h	h	h	b	h	b
597	TP40009	GBS-SNP	3	178.394	h	h	b	-	h	a	a	h	h	a	h	h	h	h	h	a	a	h	a	a	a	h	h	b	h	a	a	h	a	h	b	h	h	h	h	a	a	b	b	h	h	h	b	h	b
598	TP246652	GBS-SNP	3	178.898	b	a	b	h	h	h	b	b	b	h	b	b	h	a	a	h	-	b	a	h	b	a	a	b	h	h	b	h	a	a	h	h	b	b	a	a	a	b	a	a	h	h	h	h	h
599	TP105189	GBS-SNP	3	179.344	h	h	b	a	h	a	h	h	h	a	h	h	h	h	h	a	a	h	a	a	a	h	a	b	h	a	a	h	a	h	b	b	h	h	h	a	a	b	b	h	h	h	b	h	b
600	TP71216	GBS-SNP	3	180.592	b	a	b	h	b	b	b	a	b	h	b	h	h	a	a	-	h	b	a	h	b	a	a	b	b	h	b	h	a	a	h	h	b	b	a	a	a	b	a	a	h	h	h	h	h
601	TP314630	GBS-SNP	3	181.865	b	a	b	h	h	h	b	h	b	h	b	h	h	a	a	h	h	h	a	h	b	a	a	b	b	h	b	h	a	a	a	h	b	b	a	a	a	b	a	a	h	h	h	h	h
602	TP257443	GBS-SNP	3	182.222	b	h	h	a	h	a	h	h	h	a	h	b	a	h	h	a	a	h	a	a	a	b	a	b	a	a	a	h	a	h	b	a	h	a	h	a	a	b	b	h	a	h	b	a	b
603	TP191047	GBS-SNP	3	183.255	b	a	b	a	h	h	b	h	b	h	b	b	h	h	a	h	b	b	a	h	b	a	a	b	b	h	b	h	a	a	h	h	b	a	a	a	a	h	a	a	a	-	b	h	b
604	TP189812	GBS-SNP	3	183.967	h	h	b	a	h	a	a	h	h	a	h	h	h	h	h	a	a	h	a	a	b	h	a	b	h	a	a	h	a	h	b	h	h	a	h	a	a	b	b	h	h	a	h	h	b
605	TP209952	GBS-SNP	3	185.161	b	a	b	b	h	h	b	h	b	h	b	h	h	h	h	h	h	b	a	h	b	a	a	b	b	h	b	h	a	a	h	h	b	b	a	a	a	h	a	a	h	h	b	h	h
606	TP269364	GBS-SNP	3	186.187	b	a	b	h	h	a	b	h	b	h	b	h	h	h	h	h	h	b	a	h	b	a	a	b	b	h	b	h	a	a	h	h	b	h	a	a	a	h	a	a	h	h	b	h	h
607	TP278010	GBS-SNP	3	187.058	b	a	b	h	b	h	b	h	b	h	b	h	h	h	h	h	h	b	a	h	b	a	a	b	b	h	b	h	a	a	h	h	b	h	a	a	a	h	a	a	h	h	b	h	h
608	TP61395	GBS-SNP	3	188.03	b	a	b	b	h	h	b	h	b	h	b	h	h	h	h	h	h	b	a	h	b	a	a	b	b	h	b	h	a	a	h	h	b	h	a	a	a	h	a	a	h	h	b	h	b
609	TP118306	GBS-SNP	3	189.12	b	a	b	h	h	h	b	h	b	h	b	h	h	a	h	b	h	b	a	h	b	a	a	b	b	h	b	h	a	a	h	h	b	a	a	h	a	h	a	a	h	h	b	h	h
610	TP47412	GBS-SNP	3	190.987	b	a	b	h	h	h	b	h	b	a	b	h	h	h	h	b	h	b	a	h	b	a	a	b	b	h	b	h	a	a	h	h	b	b	a	a	a	a	a	a	b	b	b	h	h
611	TP192650	GBS-SNP	3	192.719	b	a	b	h	h	a	b	h	b	h	b	h	h	h	b	a	h	b	a	h	b	a	a	b	b	h	b	h	a	a	h	h	b	h	a	a	a	h	a	a	b	h	b	h	a
612	TP354978	GBS-SNP	3	194.506	b	a	b	h	h	b	b	b	b	h	b	h	h	a	a	h	a	b	a	a	b	a	a	b	b	h	b	h	a	a	b	h	b	b	a	a	a	b	-	a	h	a	h	h	h
613	TP564238	GBS-SNP	3	198.108	b	a	b	h	h	h	b	h	b	h	b	h	a	h	h	a	h	b	a	h	b	a	a	b	b	h	b	h	a	a	a	h	b	b	a	a	a	a	a	a	a	h	b	h	h
614	TP245906	GBS-SNP	4	0	b	h	h	h	a	h	h	b	b	h	b	h	a	h	h	a	h	b	h	a	b	h	b	a	h	h	b	b	a	h	h	h	a	b	h	a	h	a	h	b	h	a	h	h	a
615	TP246934	GBS-SNP	4	1.266	b	h	h	h	a	a	h	b	b	h	b	h	a	h	h	a	h	b	h	a	b	h	b	h	h	h	b	b	a	h	h	h	a	b	b	a	h	a	h	b	h	a	h	h	a
616	TP56120	GBS-SNP	4	1.988	b	h	h	h	a	a	h	b	b	h	b	h	a	h	a	a	b	b	h	a	b	h	b	a	a	h	b	b	a	h	h	h	a	b	b	a	a	a	h	b	h	a	h	h	a
617	TP164657	GBS-SNP	4	2.712	b	h	h	h	a	a	h	b	h	h	b	h	a	h	h	a	h	b	h	a	b	b	b	a	h	h	b	b	a	h	h	h	a	b	b	a	h	a	b	b	h	a	h	h	a
618	TP304434	GBS-SNP	4	3.669	b	h	h	h	a	a	a	b	b	h	b	h	a	h	a	a	h	b	h	a	b	h	b	a	h	h	b	b	a	h	h	h	a	b	b	a	h	a	h	b	h	a	h	h	a
619	TP56357	GBS-SNP	4	4.342	b	h	h	h	a	a	h	b	h	h	b	a	a	h	h	a	h	b	a	a	b	h	b	a	h	h	b	b	a	h	h	h	a	b	b	a	h	a	h	b	h	a	h	h	a
620	TP74573	GBS-SNP	4	4.818	b	h	h	b	a	a	h	b	b	h	b	a	a	h	h	a	h	b	h	a	b	h	b	a	h	h	b	b	a	b	h	h	a	b	b	a	h	a	h	b	h	a	h	h	a
621	TP329976	GBS-SNP	4	5.442	b	h	h	h	h	a	h	b	b	a	b	h	a	a	h	a	h	b	h	a	b	h	b	a	h	h	b	b	a	h	h	h	a	b	b	a	h	a	h	h	b	a	h	h	a
622	TP343490	GBS-SNP	4	5.802	b	h	h	a	a	a	h	b	b	h	b	h	a	h	h	a	h	b	h	a	b	h	b	a	h	h	b	b	a	h	b	h	a	b	b	a	h	a	h	b	h	a	h	h	a
623	TP238223	GBS-SNP	4	6.295	b	h	h	h	a	a	h	b	b	h	b	h	a	h	h	a	h	b	h	a	b	h	b	a	h	h	b	b	a	h	h	h	a	b	b	a	h	a	h	b	h	a	h	h	a
624	TP142609	GBS-SNP	4	6.677	b	h	h	h	a	a	h	b	b	h	b	h	a	h	h	a	h	b	h	h	b	h	h	a	h	h	b	b	a	h	h	h	a	b	b	a	h	a	h	b	h	a	b	h	a
625	TP6737	GBS-SNP	4	7.565	b	h	h	h	a	a	h	b	b	h	b	h	a	h	h	a	h	b	h	a	b	h	b	a	h	h	b	b	a	h	h	h	a	b	b	a	h	a	h	b	h	a	h	h	a
626	TP244335	GBS-SNP	4	8.639	b	h	h	h	a	a	h	b	b	h	b	h	a	h	h	a	b	b	b	a	b	h	b	a	h	h	b	b	a	h	h	b	a	b	b	a	h	a	h	b	h	a	h	h	a
627	TP229212	GBS-SNP	4	10.63	b	h	b	h	a	a	h	b	b	h	b	h	a	h	b	a	h	b	b	a	b	a	b	a	h	h	b	b	a	h	h	h	a	b	b	a	h	a	h	h	h	a	h	h	a
628	GG_contig09773_388	EST-derived SNP	4	11.988	b	h	h	h	a	a	h	b	b	h	b	h	a	h	h	a	h	b	b	a	b	a	b	a	h	h	b	b	a	h	h	a	h	h	b	a	h	h	h	b	h	a	h	h	a
629	TP244943	GBS-SNP	4	12.958	b	h	h	h	a	a	b	b	b	h	b	h	a	h	h	a	h	b	b	a	b	a	b	a	h	b	b	b	a	b	h	a	a	h	b	a	h	h	h	b	h	a	h	h	a
630	TP338474	GBS-SNP	4	13.675	b	h	h	h	a	a	h	b	b	h	b	h	a	h	h	a	h	b	b	a	b	a	b	a	h	h	b	b	a	h	h	a	a	h	b	a	h	h	h	b	h	a	h	h	a
631	TP344828	GBS-SNP	4	17.999	b	h	h	h	h	a	h	b	b	b	b	h	h	h	h	a	h	b	b	a	b	a	b	a	h	h	b	h	a	h	h	a	a	a	b	a	h	h	h	b	h	a	h	h	a
632	TP314877	GBS-SNP	4	22.147	b	h	h	a	h	a	h	b	b	h	h	h	h	h	h	a	h	b	b	a	b	a	b	a	h	h	b	h	a	a	h	a	a	h	b	a	h	h	h	b	h	a	h	h	a
633	TP58612	GBS-SNP	4	23.249	b	h	h	a	h	a	h	h	b	h	h	h	h	a	h	a	h	b	b	a	b	h	b	a	h	h	b	a	a	h	h	a	a	a	b	a	a	h	h	b	h	a	b	h	a
634	TP71091	GBS-SNP	4	23.98	b	h	a	a	h	a	b	b	b	b	h	a	h	a	b	a	h	b	b	a	b	a	b	a	h	h	b	h	a	h	h	a	a	h	b	a	h	h	h	b	h	a	h	h	a
635	TP20707	GBS-SNP	4	25.444	b	h	h	a	h	a	h	b	b	b	h	h	h	a	b	a	h	b	b	a	b	a	b	a	h	h	b	h	a	a	h	a	a	b	b	a	b	h	h	b	h	a	h	h	a
636	TP20955	GBS-SNP	4	26.422	b	h	h	a	h	a	h	b	b	b	h	h	h	a	h	a	h	b	b	a	b	a	b	a	h	h	b	h	a	h	h	a	a	-	b	a	h	h	h	b	h	a	h	h	a
637	TP235694	GBS-SNP	4	26.991	h	h	h	a	h	a	b	b	b	b	h	h	h	a	h	a	h	b	b	a	b	a	b	a	h	h	b	a	a	h	h	a	a	a	b	a	h	h	h	b	h	a	h	h	a
638	TP325318	GBS-SNP	4	28.011	b	-	h	a	h	a	h	a	b	b	h	b	h	a	a	a	a	b	b	a	b	a	h	a	h	h	b	h	a	h	h	a	a	h	b	a	h	h	h	b	h	a	h	h	a
639	TP249362	GBS-SNP	4	28.832	b	h	h	a	h	a	h	b	b	b	h	h	h	a	h	h	h	b	b	a	b	a	b	a	h	h	b	a	a	h	h	a	a	a	b	a	h	h	h	b	h	a	h	h	a
640	TP339912	GBS-SNP	4	29.561	b	h	h	a	h	a	b	h	b	b	h	h	h	a	h	a	h	b	b	a	b	a	b	a	h	h	b	a	a	h	h	a	a	a	b	a	h	h	h	b	h	a	h	h	a
641	TP188696	GBS-SNP	4	30.342	b	h	h	a	h	a	h	b	b	b	h	h	h	a	h	a	a	b	b	a	b	a	b	a	h	h	b	a	a	a	h	a	a	h	b	a	h	h	h	b	h	a	h	h	a
642	TP491319	GBS-SNP	4	31.012	b	h	h	a	h	a	h	h	b	h	h	h	h	a	h	a	h	b	b	a	b	a	b	a	h	h	b	a	a	a	h	a	a	h	b	a	h	h	h	b	h	a	h	h	a
643	TP93870	GBS-SNP	4	31.503	b	h	h	h	h	a	h	h	b	b	h	h	h	a	h	a	h	b	b	a	b	a	b	a	h	h	b	a	a	h	h	a	a	b	b	a	h	b	h	b	b	a	h	h	a
644	TP153732	GBS-SNP	4	32.112	b	h	h	a	h	a	h	h	b	b	h	h	h	a	h	a	h	b	b	a	b	a	h	a	h	h	b	a	a	h	h	a	a	h	b	a	h	h	h	b	h	a	h	h	a
645	TP55591	GBS-SNP	4	33.067	b	b	h	a	h	a	a	h	b	b	h	h	h	a	b	a	h	b	b	a	b	a	b	a	h	h	b	a	a	h	h	a	a	h	b	a	h	h	h	b	h	a	h	h	a
646	TP347407	GBS-SNP	4	33.81	h	h	h	a	h	-	h	a	b	h	h	h	h	a	h	a	h	b	b	a	b	a	b	a	h	h	b	a	h	h	h	a	a	h	b	a	h	h	h	b	h	a	h	h	a
647	TP188152	GBS-SNP	4	34.481	b	h	h	a	h	h	b	h	b	h	h	h	h	h	h	a	b	b	b	a	b	a	b	a	h	h	b	a	a	h	h	a	a	-	b	a	h	h	h	b	h	a	h	b	a
648	TP249341	GBS-SNP	4	36.945	b	h	h	a	h	h	h	h	b	h	h	h	h	h	h	a	h	b	b	a	b	a	b	a	h	h	b	a	a	h	h	a	a	h	b	a	h	h	h	b	a	a	h	h	a
649	TP226939	GBS-SNP	4	38.039	b	b	b	-	b	a	h	h	b	b	h	a	h	h	h	a	h	b	b	a	b	a	h	a	h	h	b	a	a	b	h	a	a	b	b	a	h	b	h	b	h	a	h	h	a
650	TP264865	GBS-SNP	4	38.642	b	a	h	a	h	h	h	h	b	h	h	h	h	h	h	a	h	b	b	a	b	a	a	a	h	h	b	a	a	h	h	a	a	h	b	a	h	b	h	b	h	a	h	h	a
651	TP301035	GBS-SNP	4	39.241	b	a	h	a	h	h	h	h	b	h	h	h	h	h	h	a	h	b	b	a	b	a	a	a	h	h	b	a	a	h	h	a	a	a	b	a	h	b	h	b	h	a	h	h	a
652	TP19753	GBS-SNP	4	40.994	b	b	h	a	h	-	a	b	b	h	h	h	h	h	h	a	h	b	b	a	b	a	h	a	a	h	b	a	a	h	b	a	a	b	b	a	h	b	h	b	h	a	h	h	a
653	TP156897	GBS-SNP	4	41.328	b	h	a	a	h	a	a	h	b	h	h	h	h	h	h	a	h	b	b	a	b	a	h	a	h	h	b	a	a	h	a	a	a	a	b	a	b	b	h	b	h	a	h	h	a
654	TP40862	GBS-SNP	4	41.768	b	h	h	a	h	a	h	h	b	h	h	h	h	h	h	a	h	b	b	a	b	a	h	a	h	h	b	a	a	h	h	a	a	h	b	a	h	b	h	b	h	a	h	h	a
655	TP16553	GBS-SNP	4	42.247	b	a	h	a	h	h	h	a	b	h	h	h	h	h	-	a	h	b	b	a	b	a	h	a	h	h	b	a	a	h	h	a	a	h	b	a	h	b	h	b	h	a	h	h	a
656	TP190357	GBS-SNP	4	42.548	b	h	h	a	h	h	h	h	b	h	h	h	h	h	h	a	h	b	b	a	b	a	h	a	h	h	b	a	a	h	h	a	a	h	b	a	h	b	h	b	h	a	h	h	a
657	TP177922	GBS-SNP	4	42.918	b	h	h	a	h	h	h	h	b	h	h	b	h	h	h	a	h	h	b	a	b	a	h	a	h	b	b	a	a	h	b	a	a	h	b	a	b	b	h	b	h	a	h	h	a
658	TP245819	GBS-SNP	4	43.531	b	h	h	a	h	h	h	h	b	h	h	h	h	h	h	a	a	b	b	a	b	a	h	a	h	h	b	a	a	h	h	a	a	h	b	a	h	b	h	b	h	a	h	h	a
659	TP248475	GBS-SNP	4	44.655	b	a	h	a	h	h	h	h	b	h	h	h	h	h	h	a	h	b	b	a	b	a	h	a	h	h	b	a	a	h	h	a	a	h	b	a	h	b	h	b	h	a	h	h	h
660	TP248220	GBS-SNP	4	45.154	b	h	h	a	h	h	h	h	b	h	h	h	h	h	b	a	h	b	b	a	b	a	h	a	h	h	b	a	a	h	h	a	a	h	b	a	h	b	h	b	h	a	h	h	a
661	TP239152	GBS-SNP	4	46.642	b	h	h	a	h	h	h	h	b	h	h	h	a	h	h	a	a	b	h	a	b	a	h	a	h	h	b	a	a	h	h	a	a	h	b	a	h	b	h	b	h	h	h	h	a
662	TP31004	GBS-SNP	4	47.173	b	h	h	a	h	h	b	h	b	h	h	h	a	h	h	a	h	b	h	a	b	a	a	a	h	h	b	a	a	h	h	a	a	h	b	a	h	b	a	b	h	h	h	h	a
663	TP167641	GBS-SNP	4	47.734	b	h	h	a	h	h	a	h	b	h	h	h	a	h	b	a	h	b	h	a	b	a	h	a	h	h	b	a	a	h	h	a	a	-	b	a	h	b	a	b	h	h	h	h	h
664	TP180853	GBS-SNP	4	48.837	b	h	a	a	h	b	b	h	b	h	h	h	h	h	h	a	h	b	h	a	b	a	h	a	a	h	b	a	a	-	a	a	a	h	b	a	h	b	b	b	h	h	h	b	a
665	TP286296	GBS-SNP	4	49.701	b	a	h	a	a	h	h	h	b	h	h	b	a	h	h	a	h	b	h	a	b	a	h	a	h	b	b	a	a	a	h	a	a	b	b	h	h	b	b	b	h	b	h	h	a
666	TP240079	GBS-SNP	4	51.705	b	h	a	a	h	a	b	h	b	h	b	a	a	a	h	h	h	b	h	a	b	a	a	a	a	h	b	a	a	h	h	a	a	h	b	h	-	b	h	b	h	h	h	h	a
667	GG_contig22230_423	EST-derived SNP	4	52.702	b	h	a	a	h	h	h	h	b	h	h	h	a	h	b	h	h	b	h	a	b	a	h	a	a	h	b	a	a	h	h	a	a	h	b	h	h	b	h	b	h	h	h	h	a
668	TP190461	GBS-SNP	4	53.003	b	h	a	a	h	h	h	h	b	h	h	a	a	h	b	h	h	b	h	a	b	a	h	a	a	h	b	a	a	h	h	a	a	h	b	h	h	b	h	b	h	h	h	h	a
669	TP318244	GBS-SNP	4	53.604	b	h	a	a	h	h	a	b	b	h	h	h	a	h	b	h	h	h	h	a	b	a	a	a	a	h	b	a	a	h	h	a	a	a	b	h	h	b	h	b	h	a	h	h	a
670	TP153235	GBS-SNP	4	54.356	b	h	a	a	h	h	h	h	b	h	h	h	a	h	b	h	h	-	h	a	b	a	a	a	a	h	b	a	a	h	h	a	a	h	b	h	h	b	h	b	h	h	h	h	a
671	TP182403	GBS-SNP	4	54.775	b	h	a	a	h	h	h	h	b	h	h	a	a	h	b	h	h	b	h	h	b	a	a	a	a	h	b	a	a	h	h	a	a	h	b	h	a	b	h	b	h	h	h	h	a
672	TP211480	GBS-SNP	4	55.255	b	h	a	a	h	b	h	h	b	h	h	h	a	h	b	h	h	b	h	a	b	a	a	a	a	h	b	a	a	h	h	a	h	h	b	h	h	b	h	b	h	h	h	h	a
673	TP248229	GBS-SNP	4	56.011	b	h	a	a	h	h	h	a	b	h	h	a	a	h	b	h	h	b	h	a	b	a	a	a	a	h	b	a	a	h	h	a	a	h	b	h	h	b	a	b	h	h	h	h	a
674	GG_contig16500_484	EST-derived SNP	4	56.445	b	h	a	a	h	h	h	h	b	h	h	a	a	h	b	h	h	b	h	a	b	a	a	a	a	h	b	a	a	h	h	a	a	h	b	h	h	b	h	b	h	h	h	h	a
675	TP39913	GBS-SNP	4	56.994	b	h	a	a	h	h	h	h	b	h	h	a	a	h	b	b	h	h	h	a	-	a	a	a	a	h	b	a	a	h	h	a	a	h	b	h	h	b	a	b	h	b	h	h	a
676	TP172737	GBS-SNP	4	57.399	b	h	h	a	h	h	h	h	b	h	h	a	a	h	b	h	h	b	h	a	b	a	h	h	a	h	b	a	a	h	h	a	a	b	b	h	h	b	h	b	h	a	h	h	a
677	TP526146	GBS-SNP	4	57.96	b	h	a	a	a	h	h	b	b	h	h	a	a	h	b	h	h	b	a	a	b	a	a	h	a	h	b	a	a	b	a	a	a	a	b	a	h	b	b	b	a	h	h	h	a
678	TP243951	GBS-SNP	4	58.78	b	h	a	a	h	a	h	h	b	a	a	a	a	a	b	h	h	b	h	a	b	a	a	a	a	h	b	a	a	b	h	h	a	h	b	h	h	b	h	b	h	h	h	b	h
679	TP348912	GBS-SNP	4	59.631	b	h	a	a	h	b	a	b	b	h	h	a	a	h	b	h	h	b	h	a	b	a	a	h	a	h	b	a	a	h	a	a	a	h	b	h	h	b	a	b	h	b	h	h	a
680	TP31433	GBS-SNP	4	60.158	b	h	a	a	h	h	h	h	b	h	h	a	a	h	b	h	h	b	h	a	b	a	a	h	a	h	b	a	a	a	h	a	a	h	b	h	h	b	h	b	h	h	h	h	a
681	bcpd222	genomic SSR	4	60.316	b	h	a	a	h	h	h	h	b	h	h	a	a	h	b	h	h	b	h	a	b	a	a	h	a	h	b	a	a	a	h	a	a	h	b	h	h	b	h	b	h	h	h	h	a
682	TP288490	GBS-SNP	4	60.784	b	h	a	a	h	h	h	h	b	h	h	a	a	h	b	h	h	b	h	a	b	a	a	h	a	h	b	a	a	a	h	a	a	h	b	h	a	b	a	b	a	h	h	h	a
683	TP133082	GBS-SNP	4	61.232	b	b	a	a	h	h	b	h	b	h	h	a	a	h	b	h	h	b	h	a	b	a	a	h	a	h	b	a	a	a	h	a	a	h	b	h	h	b	h	b	h	h	h	h	a
684	TP315768	GBS-SNP	4	61.928	b	h	a	h	h	h	h	b	b	h	h	a	a	h	b	h	h	b	h	a	b	a	a	h	a	h	b	a	a	a	h	a	a	a	b	a	h	b	h	b	h	h	h	h	a
685	TP78290	GBS-SNP	4	62.531	b	b	a	a	b	h	-	b	b	a	h	a	a	h	b	b	a	b	h	a	b	a	a	b	a	h	b	a	a	a	h	a	a	h	b	h	h	b	a	b	h	h	h	h	a
686	TP216080	GBS-SNP	4	63.506	h	h	a	h	h	h	h	-	b	h	h	a	a	h	b	h	h	b	h	h	b	a	a	h	a	h	b	a	a	a	h	a	a	b	h	h	h	b	a	b	h	h	h	h	a
687	TP313958	GBS-SNP	4	64.247	b	a	a	h	h	b	h	h	b	h	h	a	a	h	b	h	h	b	h	a	b	a	a	h	a	h	b	a	a	a	h	a	a	b	b	a	h	b	b	b	h	h	h	a	a
688	TP190891	GBS-SNP	4	65.902	b	h	a	h	h	h	h	h	b	h	h	h	a	h	h	h	h	b	h	a	b	a	a	h	a	h	b	a	a	a	h	a	a	h	b	h	h	b	h	b	h	b	h	h	a
689	TP106890	GBS-SNP	4	66.695	b	a	a	b	h	a	b	h	b	h	h	h	a	b	h	b	h	-	h	a	b	a	a	h	a	h	h	a	a	a	h	a	a	b	b	h	b	b	b	b	h	b	h	h	a
690	TP75838	GBS-SNP	4	67.671	b	b	a	a	b	h	b	h	b	h	h	h	a	h	h	b	h	b	h	a	b	a	a	h	a	h	b	a	a	a	h	a	a	h	b	h	h	b	b	b	h	b	h	b	a
691	TP12502	GBS-SNP	4	68.244	b	a	a	h	h	h	h	a	b	h	h	h	a	h	h	h	h	b	h	a	b	a	a	h	a	a	b	a	a	a	h	a	a	h	b	h	b	b	h	b	h	b	h	b	a
692	TP264638	GBS-SNP	4	68.934	b	h	a	h	h	h	h	b	b	h	h	h	a	h	h	h	h	b	b	a	b	a	a	h	a	h	b	a	a	a	h	a	a	h	b	h	h	b	h	b	h	b	h	b	a
693	TP152744	GBS-SNP	4	69.54	b	a	a	h	h	h	h	h	b	h	h	h	a	a	h	h	h	b	h	a	b	a	a	h	a	a	b	a	a	a	h	a	a	a	b	h	h	b	h	b	h	b	h	b	h
694	GG_contig04276_456	EST-derived SNP	4	70.198	b	h	a	h	h	h	h	h	b	h	h	h	a	h	h	h	h	b	h	a	b	h	a	h	a	h	b	a	a	a	h	a	a	a	b	h	h	b	h	b	h	b	h	b	a
695	bcpt711	genomic SSR	4	70.318	b	h	a	h	h	h	h	h	b	h	h	h	a	h	h	h	h	b	h	a	b	h	a	h	a	h	b	a	a	a	h	a	a	h	b	h	h	b	h	b	h	b	h	b	a
696	GG_contig18660_111	EST-derived SNP	4	70.779	b	h	a	h	h	h	h	h	h	h	h	h	a	h	h	h	h	b	h	a	b	h	a	h	a	h	b	a	a	a	h	a	a	h	b	h	h	b	h	b	h	b	h	b	a
697	TP161327	GBS-SNP	4	71.096	b	h	h	h	h	h	a	h	b	h	h	h	a	h	h	h	h	b	h	a	b	a	a	h	a	h	b	a	a	-	b	a	a	b	b	h	h	b	h	b	h	b	h	b	a
698	TP64010	GBS-SNP	4	71.713	b	h	a	h	h	h	h	h	b	h	h	h	h	h	h	h	h	b	h	a	b	a	a	h	a	h	b	a	a	a	b	a	a	h	b	h	h	b	h	b	a	b	h	b	a
699	TP219945	GBS-SNP	4	72.596	b	b	a	h	b	b	a	a	b	h	h	h	a	h	h	a	h	b	h	a	b	h	a	a	a	h	b	a	a	a	h	a	a	h	b	h	h	b	h	b	h	b	h	b	a
700	TP145636	GBS-SNP	4	73.457	b	h	a	h	h	b	h	h	b	h	h	a	a	h	h	h	h	b	h	a	b	h	a	h	a	h	b	a	a	a	b	h	a	h	b	h	h	b	h	b	h	b	h	b	a
701	TP257938	GBS-SNP	4	74.904	b	h	a	h	h	h	h	h	b	h	h	h	a	h	h	b	h	b	h	a	b	h	a	h	a	h	b	a	a	a	a	a	a	b	b	b	h	b	b	b	h	b	b	b	a
702	TP110539	GBS-SNP	4	76.211	b	b	a	h	h	h	h	b	h	h	h	h	a	h	h	h	h	b	h	a	b	h	a	h	a	a	b	a	a	a	h	a	a	h	b	h	h	b	h	b	h	b	h	b	a
703	TP188812	GBS-SNP	4	76.851	b	h	a	h	a	h	h	b	h	h	h	h	a	h	h	b	h	b	h	a	b	h	a	b	a	h	b	a	a	a	a	a	a	b	b	h	h	b	h	b	b	b	h	b	a
704	TP350720	GBS-SNP	4	77.376	b	h	a	h	h	h	h	b	h	h	h	h	h	h	h	h	h	b	h	a	b	h	a	b	a	b	b	a	-	a	h	a	a	h	b	h	h	b	h	b	h	b	h	b	a
705	TP225886	GBS-SNP	4	78.135	b	h	a	h	h	h	h	b	h	a	h	h	h	h	a	h	h	b	h	a	b	h	a	h	a	h	b	a	a	a	h	a	a	h	b	h	h	b	h	b	h	b	h	b	a
706	TP299084	GBS-SNP	4	78.929	b	h	a	h	h	h	h	b	h	a	h	h	a	b	h	h	h	b	h	a	b	a	a	h	h	h	b	a	a	a	h	a	a	a	b	h	h	b	h	b	h	b	h	b	a
707	TP338256	GBS-SNP	4	79.695	b	h	a	h	h	h	b	b	h	a	h	b	a	h	h	h	h	b	h	a	b	h	a	h	a	h	b	a	a	a	h	a	a	h	b	h	h	b	h	b	h	b	h	b	a
708	TP172735	GBS-SNP	4	80.617	b	h	a	h	h	h	h	b	h	a	h	h	a	a	a	h	h	b	h	a	b	h	a	h	a	h	b	a	a	a	h	a	a	b	b	h	a	b	b	h	h	b	h	b	a
709	TP132453	GBS-SNP	4	81.714	b	h	a	h	h	h	h	b	h	a	h	h	a	h	-	h	b	b	h	a	b	h	a	h	a	h	b	a	a	a	h	a	h	b	b	b	a	b	a	h	b	b	h	b	a
710	TP144469	GBS-SNP	4	82.634	b	h	h	h	h	h	h	b	h	a	h	h	a	h	h	b	h	b	h	a	b	h	a	h	a	h	b	a	a	a	h	a	a	b	b	h	a	b	h	h	a	b	h	b	a
711	TP210807	GBS-SNP	4	83.525	b	h	a	h	h	a	h	b	h	a	a	h	a	h	h	h	h	b	h	a	b	h	a	h	a	h	b	a	h	a	h	a	a	b	b	h	a	b	h	h	h	b	h	b	a
712	TP338080	GBS-SNP	4	86.467	b	h	a	h	h	h	h	b	h	a	a	h	a	a	h	h	h	b	h	a	b	h	a	h	a	h	b	a	h	a	h	a	a	b	b	h	a	b	h	h	a	b	a	b	a
713	bcpd119	genomic SSR	4	86.822	b	h	a	h	h	h	h	b	h	a	a	h	a	a	h	h	h	b	h	a	b	h	a	h	a	h	b	a	h	a	h	a	a	b	b	h	a	b	h	h	a	b	a	b	h
714	TP219567	GBS-SNP	4	87.251	b	h	a	h	h	h	h	b	h	a	a	h	a	a	h	-	h	b	h	a	b	h	a	h	a	h	b	a	h	a	h	a	a	b	b	h	a	b	a	h	a	b	a	b	a
715	TP114532	GBS-SNP	4	87.828	b	h	a	h	h	h	h	b	h	a	a	h	a	a	h	h	h	b	h	a	b	a	a	h	a	h	b	a	h	a	h	a	a	b	b	h	a	b	h	h	a	b	a	b	h
716	TP140188	GBS-SNP	4	90.006	b	h	h	h	h	h	h	b	h	a	a	h	a	a	a	b	h	b	h	h	b	h	a	h	a	h	b	a	h	h	b	a	a	b	b	h	a	b	h	h	a	b	a	b	h
717	TP522374	GBS-SNP	4	90.938	b	h	h	h	h	h	h	b	h	a	a	a	a	a	h	h	h	b	h	a	b	h	a	h	a	h	b	a	a	a	b	a	a	b	b	h	a	b	h	h	a	h	a	b	h
718	TP35944	GBS-SNP	4	92.04	b	b	h	b	h	-	h	b	h	a	a	h	a	a	h	h	h	b	h	a	b	h	a	h	h	h	b	a	h	a	h	a	a	b	b	h	a	b	h	h	a	h	a	b	h
719	TP365325	GBS-SNP	4	94.555	b	h	h	-	a	a	a	b	h	h	a	h	a	a	h	h	b	b	h	h	b	h	a	h	a	b	b	a	b	a	h	a	a	b	b	h	a	b	b	h	a	h	a	b	h
720	GG_contig13459_772	EST-derived SNP	4	95.073	b	h	h	b	a	h	a	b	h	h	a	h	a	a	h	h	b	b	h	h	b	h	a	h	h	h	b	a	h	a	h	a	a	-	b	h	a	b	h	h	a	h	a	b	h
721	TP281262	GBS-SNP	4	96.069	b	h	h	b	a	h	a	b	h	h	a	h	a	a	h	h	b	b	h	h	b	h	a	h	h	h	b	a	h	a	-	a	a	b	b	h	a	b	h	h	a	h	a	b	h
722	TP44865	GBS-SNP	4	96.709	b	h	h	b	a	h	a	b	h	h	a	h	a	a	h	h	b	b	h	h	b	h	h	h	h	h	b	h	h	a	h	a	a	b	b	h	a	b	h	h	a	h	a	b	h
723	TP124300	GBS-SNP	4	97.803	b	h	h	b	a	h	a	b	h	h	a	h	a	a	h	h	b	h	h	h	b	b	a	h	h	h	b	a	h	a	a	a	a	b	b	h	a	b	h	h	h	h	a	b	h
724	GG_contig12012_1828	EST-derived SNP	4	100.412	b	h	h	b	a	h	a	b	h	h	a	h	a	a	h	h	b	h	h	h	b	b	h	h	h	h	b	a	h	a	h	a	h	b	b	h	a	b	h	h	h	h	h	b	h
725	TP216877	GBS-SNP	4	101.728	b	h	h	b	a	h	a	b	h	h	a	h	a	a	h	h	b	h	h	h	b	b	h	h	b	h	b	a	h	a	b	a	h	b	b	a	a	b	h	b	h	b	h	b	h
726	TP16042	GBS-SNP	4	105.639	b	h	h	b	h	h	a	b	h	h	a	h	h	h	h	a	b	h	h	h	b	b	h	h	h	a	b	a	h	a	h	a	h	b	b	h	a	b	h	h	h	h	h	b	h
727	GG_contig21506_430	EST-derived SNP	4	106.373	b	h	h	b	h	h	a	b	h	h	a	h	h	a	h	a	b	h	h	h	b	b	h	h	h	h	b	a	h	a	h	a	h	b	b	h	a	b	h	h	h	h	h	b	h
728	TP3928	GBS-SNP	4	108.204	b	a	h	b	h	b	a	b	h	h	a	h	h	a	h	a	b	h	h	h	b	b	h	h	h	h	b	a	h	a	h	h	h	b	b	h	a	b	h	h	a	a	a	b	h
729	TP304718	GBS-SNP	4	110.05	b	h	h	b	h	h	a	b	h	h	a	h	h	a	a	a	b	h	h	a	b	b	h	h	b	a	b	a	h	a	h	a	h	b	h	h	a	h	h	h	h	h	h	b	h
730	TP58614	GBS-SNP	4	110.837	b	h	h	b	h	h	a	b	h	h	a	h	h	a	a	a	b	h	h	h	b	b	h	h	h	a	b	a	h	a	h	a	h	b	b	h	a	b	h	h	h	h	h	b	h
731	TP52378	GBS-SNP	4	116.47	b	h	h	b	h	a	a	b	b	h	a	a	h	a	a	a	b	h	h	h	b	b	h	h	h	a	b	a	h	h	a	h	h	h	b	h	a	b	h	h	h	h	h	a	h
732	TP229259	GBS-SNP	4	117.142	b	h	h	b	h	a	a	b	h	h	a	a	b	a	a	a	b	h	h	h	b	b	h	h	h	a	b	a	h	h	a	h	h	h	b	h	a	b	h	h	h	h	h	a	h
733	TP116557	GBS-SNP	4	117.826	b	h	h	b	h	a	a	b	h	h	a	a	h	a	a	a	b	h	h	h	b	b	h	h	h	a	b	a	b	a	a	h	h	h	b	h	a	b	h	h	h	h	h	a	h
734	TP174544	GBS-SNP	4	122.723	b	a	h	b	h	a	a	b	h	h	a	a	h	a	a	a	b	h	h	h	b	b	h	h	h	a	b	a	h	h	a	h	a	h	b	h	a	b	a	h	b	h	h	a	h
735	TP180329	GBS-SNP	4	123.632	b	a	h	b	h	a	a	b	h	h	a	a	h	a	h	a	b	h	h	h	b	b	h	h	h	a	b	a	h	h	a	h	a	h	b	h	a	b	h	h	b	h	h	a	h
736	TP294994	GBS-SNP	4	125.807	b	a	h	b	h	a	a	b	h	h	a	a	h	a	a	a	b	h	h	h	b	b	h	h	a	a	b	a	h	h	a	h	a	h	b	h	a	b	h	h	b	h	h	a	h
737	TP22251	GBS-SNP	4	126.203	b	a	h	b	h	a	a	b	h	h	a	a	a	a	a	a	b	h	h	h	b	b	h	h	a	a	b	a	b	b	a	h	a	h	b	h	a	b	h	h	b	h	h	a	h
738	TP31138	GBS-SNP	4	127.093	b	a	a	b	h	a	a	b	h	h	a	a	h	a	a	a	b	b	h	h	b	b	h	h	a	a	b	a	h	h	h	h	h	b	b	h	a	b	h	h	b	h	h	a	h
739	TP240163	GBS-SNP	4	128.26	b	a	h	h	h	a	a	b	h	h	a	a	h	a	a	a	b	h	h	h	b	b	h	h	a	a	b	a	h	h	a	h	a	h	b	h	a	b	h	h	b	h	h	a	h
740	TP138966	GBS-SNP	4	128.497	b	a	h	b	h	a	a	b	h	h	a	a	h	a	a	a	b	h	h	h	b	b	h	h	a	a	b	a	h	h	a	h	a	h	b	h	a	b	h	h	b	h	h	a	h
741	TP200557	GBS-SNP	4	128.962	b	a	h	b	h	a	a	b	h	h	a	a	h	a	a	a	b	h	h	h	b	b	h	h	a	a	h	a	h	h	a	h	a	b	b	h	a	b	h	h	b	h	h	a	h
742	TP100299	GBS-SNP	4	129.617	b	a	h	b	b	a	a	b	h	h	a	a	h	a	a	a	b	h	h	h	b	b	h	h	a	a	a	a	h	h	a	h	a	b	b	h	a	b	h	h	b	h	h	a	h
743	TP230398	GBS-SNP	4	130.211	b	a	h	b	h	a	a	b	h	h	a	a	b	a	a	a	b	h	h	h	b	b	h	h	a	a	b	a	h	h	a	h	a	h	b	h	a	b	h	h	b	h	h	a	h
744	GG_contig14422_783	EST-derived SNP	4	130.423	b	a	h	b	h	a	a	b	h	h	a	a	h	a	a	a	b	h	h	h	b	b	h	h	a	a	h	a	h	h	a	h	a	h	b	h	a	b	h	h	b	h	h	a	h
745	TP337575	GBS-SNP	4	130.947	b	a	h	b	h	a	a	b	h	b	a	a	h	a	a	a	b	h	h	h	b	b	h	h	a	a	h	a	h	h	a	h	a	b	b	h	a	b	h	h	b	h	b	a	h
746	TP176164	GBS-SNP	4	131.772	b	h	h	b	h	a	a	b	h	h	a	h	h	a	a	a	b	h	h	h	b	b	h	a	a	a	h	a	h	h	a	h	a	h	b	h	a	b	a	h	b	h	b	a	h
747	TP238098	GBS-SNP	4	132.329	b	a	h	b	h	a	a	b	h	h	a	-	h	a	a	a	b	h	h	h	b	b	h	a	a	a	h	a	h	h	a	h	a	b	b	h	a	b	h	h	b	h	h	a	h
748	TP218688	GBS-SNP	4	132.783	b	a	h	b	h	a	a	b	h	h	a	h	h	a	a	a	b	h	h	h	b	b	h	a	a	a	h	a	h	a	h	h	a	h	b	h	a	b	b	h	b	b	h	a	h
749	TP246405	GBS-SNP	4	133.169	b	a	h	b	h	a	a	b	h	h	a	h	h	a	a	a	b	h	b	h	b	b	h	a	a	a	h	a	h	h	a	h	a	a	b	h	a	b	h	h	b	h	h	a	h
750	TP522507	GBS-SNP	4	133.816	b	a	h	b	h	a	a	b	h	h	a	h	h	a	a	a	b	h	a	h	b	b	h	a	a	a	b	a	a	a	a	b	a	b	b	h	a	b	h	h	b	b	a	a	h
751	TP222130	GBS-SNP	4	134.392	b	a	h	b	h	a	a	b	h	b	a	h	h	a	a	a	b	h	a	h	b	b	h	a	a	a	a	a	h	h	a	h	a	h	b	h	a	b	h	h	b	h	h	a	h
752	GG_BPCS13L12_111	EST-derived SNP	4	134.544	b	a	h	b	h	a	a	b	h	h	a	h	h	a	a	a	b	h	a	h	b	b	h	a	a	a	h	a	h	h	a	h	a	h	b	h	a	b	h	h	b	h	h	a	h
753	TP239354	GBS-SNP	4	134.97	b	a	h	b	h	a	a	b	h	h	a	h	h	a	a	a	b	h	a	h	b	b	h	a	a	a	h	a	h	h	a	h	a	h	b	h	a	b	h	h	b	h	h	a	h
754	TP189100	GBS-SNP	4	135.52	b	a	h	b	h	a	a	b	h	h	a	h	h	a	a	a	b	h	a	h	b	b	a	a	a	a	h	a	h	h	a	a	a	h	b	b	a	b	h	h	b	h	h	a	b
755	TP248322	GBS-SNP	4	135.79	b	a	h	b	h	-	a	b	h	h	a	h	h	a	a	a	h	h	a	h	b	b	a	a	a	a	h	a	h	h	a	h	a	h	b	h	a	b	h	h	b	a	h	a	h
756	TP145614	GBS-SNP	4	136.131	b	a	h	b	h	a	a	b	h	h	a	b	h	a	a	a	b	h	a	h	b	b	h	a	a	a	h	a	h	h	a	h	a	h	b	h	a	-	h	h	b	h	h	a	h
757	TP32681	GBS-SNP	4	136.588	b	a	h	b	h	a	a	b	a	h	h	h	h	a	a	a	b	h	a	h	b	b	a	a	a	a	h	a	h	h	a	h	a	h	b	h	a	b	h	h	b	h	h	a	h
758	TP347114	GBS-SNP	4	137.093	b	a	h	b	h	a	a	b	h	h	a	h	h	a	a	a	b	h	a	h	b	b	h	a	a	a	h	a	a	h	a	h	a	b	b	h	a	b	h	h	b	a	h	a	b
759	TP19054	GBS-SNP	4	137.519	b	a	h	b	h	a	a	b	h	h	a	h	h	a	a	a	b	h	a	h	b	b	b	a	a	a	h	a	h	h	a	h	a	a	b	h	a	b	h	h	b	h	h	a	h
760	TP206924	GBS-SNP	4	137.996	b	a	h	b	h	h	a	b	h	h	a	h	h	a	a	a	b	h	a	h	b	b	b	a	a	a	h	a	h	h	a	h	a	a	b	h	h	b	h	h	b	h	h	a	h
761	TP451263	GBS-SNP	4	138.383	b	a	h	b	h	a	a	b	h	h	a	b	h	a	a	a	b	h	a	h	b	b	h	a	a	a	h	a	h	b	a	h	a	b	b	h	a	b	h	h	b	h	h	a	h
762	TP349607	GBS-SNP	4	141.988	h	h	b	b	h	a	b	b	a	h	a	h	h	a	a	a	b	a	a	h	b	b	h	a	a	a	h	a	a	h	a	h	a	h	h	h	a	b	b	h	b	h	h	a	h
763	TP226752	GBS-SNP	4	143.602	b	a	h	b	h	a	a	b	a	h	h	h	h	a	a	a	b	h	a	h	h	h	h	a	a	a	h	a	h	h	a	h	a	a	b	h	h	b	h	h	b	h	a	a	h
764	TP101696	GBS-SNP	4	144.801	b	a	b	b	h	a	a	b	a	h	h	h	h	a	h	a	b	h	a	h	h	b	h	a	a	a	h	a	h	h	a	h	a	b	b	h	h	-	h	h	b	h	a	a	h
765	TP40888	GBS-SNP	4	145.491	b	a	b	b	h	a	a	b	a	h	h	h	h	a	h	a	b	h	a	h	a	h	a	a	a	a	h	a	h	h	a	h	a	h	b	h	h	b	h	h	b	h	a	a	h
766	TP230913	GBS-SNP	4	146.345	b	a	b	b	h	a	a	b	a	h	h	h	h	a	b	a	b	b	a	h	h	h	h	a	a	a	b	a	h	h	a	h	a	h	b	a	h	b	h	h	b	h	a	a	h
767	TP345918	GBS-SNP	4	149.363	b	a	b	h	h	a	a	b	a	h	h	h	h	a	h	a	b	h	a	h	a	h	b	a	a	a	b	h	h	h	a	h	h	b	b	h	b	b	h	h	b	h	a	a	h
768	TP313606	GBS-SNP	4	150.637	b	a	b	h	h	a	a	b	a	h	a	h	b	a	b	a	b	h	a	h	h	h	h	a	a	a	h	h	b	h	a	h	h	h	h	h	b	b	h	h	b	h	a	a	h
769	TP249841	GBS-SNP	4	151.306	b	a	b	h	h	a	a	b	a	h	h	h	h	a	h	a	b	h	a	h	a	h	h	a	a	a	h	h	h	b	a	h	h	a	b	h	b	b	h	h	b	h	a	a	a
770	TP255108	GBS-SNP	4	152.175	b	a	b	h	h	-	a	b	a	h	h	h	b	a	h	a	b	h	a	h	h	h	h	a	a	a	h	h	h	h	a	h	h	h	b	h	b	b	h	h	b	h	a	a	h
771	TP244754	GBS-SNP	4	152.954	b	a	b	h	h	a	a	h	a	h	h	h	h	a	h	a	b	b	a	a	h	h	h	a	a	a	h	h	b	h	a	h	h	h	b	h	b	h	a	h	b	h	a	a	h
772	bcpt2440	genomic SSR	4	154.437	b	a	b	h	h	a	a	b	a	h	h	h	b	a	h	a	b	h	a	a	h	h	h	a	h	a	h	h	h	h	a	h	h	h	b	h	b	h	h	h	b	h	a	a	h
773	TP47534	GBS-SNP	4	155.685	b	a	b	h	h	a	a	b	a	h	h	h	b	a	h	a	b	h	a	a	h	h	h	a	h	a	h	h	h	h	a	h	h	h	b	h	b	h	h	h	b	h	a	a	h
774	TP204758	GBS-SNP	4	157.405	b	a	b	h	h	a	a	b	a	h	h	h	b	a	h	a	b	h	a	a	h	a	h	a	h	a	h	h	h	h	a	h	h	h	b	a	b	b	h	h	b	b	a	a	b
775	TP91073	GBS-SNP	4	157.937	b	a	b	h	b	a	a	b	a	b	h	h	b	a	b	a	b	h	a	a	h	h	h	a	h	a	h	h	h	h	a	h	h	a	b	a	b	h	h	h	b	b	a	a	h
776	TP68331	GBS-SNP	4	158.655	b	a	b	h	h	a	a	b	a	h	h	a	b	a	h	a	b	h	a	a	h	a	a	a	h	a	h	h	h	h	a	h	h	h	b	a	b	h	h	h	b	b	a	a	h
777	TP202847	GBS-SNP	4	159.11	b	a	b	h	h	a	a	b	a	h	h	h	b	a	h	a	b	h	a	a	h	a	h	a	h	a	h	h	h	h	a	b	h	a	b	a	b	h	b	h	b	b	a	a	h
778	TP68608	GBS-SNP	4	159.761	b	a	b	h	h	a	a	b	a	h	h	a	b	a	h	a	b	h	a	a	h	a	h	a	h	a	h	h	h	h	a	h	h	h	b	a	b	h	h	h	b	b	a	a	h
779	TP139664	GBS-SNP	4	160.344	b	a	b	b	h	a	a	b	a	h	h	h	b	a	h	a	b	h	a	a	h	a	h	a	h	a	h	h	h	h	a	h	h	h	b	a	b	h	a	h	b	b	a	a	h
780	TP69855	GBS-SNP	4	160.468	b	a	b	h	h	a	a	b	a	h	h	h	b	a	h	a	b	h	a	a	h	a	h	a	h	a	h	h	h	h	a	h	h	b	b	a	b	h	h	h	b	b	a	a	h
781	TP184570	GBS-SNP	4	160.614	b	a	b	h	h	a	a	b	a	h	h	h	b	a	h	a	b	h	a	a	h	a	h	a	h	a	h	h	h	h	a	h	h	h	b	a	b	h	h	h	b	b	a	a	h
782	TP247525	GBS-SNP	4	160.897	b	a	b	a	h	a	a	b	a	h	h	h	b	a	h	a	b	h	a	a	h	a	h	a	h	a	h	h	h	h	a	h	-	h	b	a	b	h	h	h	b	b	a	a	h
783	TP255134	GBS-SNP	4	161.086	b	a	b	a	h	a	a	b	a	h	b	h	b	a	a	a	h	b	a	h	h	h	h	a	a	a	h	h	h	h	a	a	b	h	h	h	b	a	h	h	b	h	a	a	h
784	TP238926	GBS-SNP	4	162.956	b	a	b	h	h	a	a	b	a	h	h	h	b	a	b	h	b	h	a	a	h	h	h	a	h	a	h	h	h	a	a	h	h	a	b	a	b	h	h	h	-	b	h	a	h
785	TP302916	GBS-SNP	4	163.297	b	a	b	h	h	a	a	b	a	h	h	h	b	a	h	h	b	h	a	a	h	a	h	a	h	a	h	h	h	h	a	h	h	h	b	a	b	h	h	h	a	b	a	a	h
786	TP133279	GBS-SNP	4	163.835	b	a	b	h	h	a	a	b	a	h	h	b	b	a	h	h	b	h	a	a	h	a	h	a	h	a	h	h	h	h	a	h	h	h	b	a	b	h	h	h	h	b	a	a	h
787	TP53273	GBS-SNP	4	164.481	b	a	b	h	h	a	a	b	a	h	h	h	b	a	h	h	h	h	a	a	b	a	h	a	h	a	h	h	h	h	h	h	h	h	b	a	b	h	h	h	h	b	a	a	h
788	TP60487	GBS-SNP	4	165.212	b	a	b	h	h	a	a	b	a	h	h	h	b	a	h	h	h	h	a	a	h	a	h	a	h	a	h	h	h	h	a	h	a	h	b	a	b	h	h	h	h	b	a	a	h
789	bcpt1706	genomic SSR	4	165.826	b	a	b	h	h	a	a	b	a	h	h	h	b	a	h	h	h	h	a	a	h	a	h	a	h	a	h	b	h	h	a	h	h	h	b	a	b	h	h	h	h	b	a	a	h
790	TP176615	GBS-SNP	4	166.519	b	a	b	h	h	a	a	b	a	h	h	h	b	a	h	h	h	h	a	a	h	a	h	a	h	a	h	b	b	h	a	h	h	a	b	a	b	h	h	h	h	b	a	a	h
791	TP63346	GBS-SNP	4	167.279	b	a	b	b	h	a	h	b	a	h	h	h	b	a	h	b	b	h	a	a	h	a	h	a	h	a	h	h	h	h	a	a	h	h	b	a	b	h	h	h	a	b	a	a	b
792	TP266898	GBS-SNP	4	169.536	h	a	b	h	a	a	a	b	a	h	h	a	b	a	h	a	h	h	a	a	h	a	h	a	h	a	h	b	h	a	a	h	b	-	b	a	b	h	h	h	h	b	a	a	h
793	TP143110	GBS-SNP	4	173.668	b	a	b	b	h	h	a	b	a	h	h	b	b	a	h	h	h	h	a	a	h	a	h	a	h	a	b	b	a	h	a	h	a	h	b	a	b	h	a	h	a	b	a	a	h
794	TP350197	GBS-SNP	4	174.815	b	a	b	b	h	h	a	b	a	h	h	b	b	a	h	h	b	h	a	a	h	a	h	a	b	a	b	b	a	h	a	h	h	a	b	a	b	h	a	h	a	b	a	a	h
795	TP356165	GBS-SNP	4	175.634	b	a	b	b	h	h	a	b	a	h	h	b	b	a	h	a	h	h	a	a	h	a	h	a	h	a	b	b	a	h	a	h	h	a	b	a	b	h	a	h	a	b	a	a	h
796	TP297214	GBS-SNP	4	176.677	b	a	b	b	h	h	a	b	a	h	h	b	b	a	h	h	h	h	a	a	b	a	h	a	h	a	b	b	a	h	a	h	h	h	b	a	b	h	a	h	a	b	h	a	h
797	TP39428	GBS-SNP	4	177.261	b	a	b	h	h	h	a	b	a	h	a	b	b	a	h	h	h	h	h	a	h	a	h	a	h	a	b	b	a	h	a	h	h	h	b	a	b	h	a	h	a	b	a	a	h
798	TP39427	GBS-SNP	4	178.089	b	a	b	a	b	h	a	b	a	h	h	b	b	a	h	a	h	h	h	a	h	a	h	a	h	a	b	b	a	h	a	h	h	h	b	a	b	h	a	h	a	b	a	a	b
799	TP531725	GBS-SNP	4	179.763	b	a	b	h	h	h	a	b	h	h	h	b	b	a	h	h	b	b	h	a	h	a	a	a	h	a	b	b	a	h	a	h	h	b	b	a	b	b	a	h	h	b	a	a	h
800	TP95025	GBS-SNP	4	181.756	b	a	b	b	h	h	a	b	a	h	h	b	b	a	a	b	h	h	a	a	b	a	h	a	h	a	b	b	a	a	h	a	b	h	b	a	b	h	a	h	a	b	a	a	a
801	TP363258	GBS-SNP	4	182.558	b	a	b	h	h	h	a	b	h	h	h	b	b	a	h	h	h	a	h	a	h	a	a	a	b	a	b	b	a	a	h	h	h	h	b	a	b	h	a	h	a	b	a	a	h
802	TP226577	GBS-SNP	4	183.477	b	a	b	b	h	a	-	b	h	h	h	b	b	a	b	h	h	h	a	a	h	a	a	a	h	a	b	b	a	h	a	h	b	b	b	a	b	h	a	h	a	b	a	a	h
803	TP264737	GBS-SNP	4	186.068	b	a	h	h	h	h	a	b	a	h	h	b	h	a	b	h	h	h	h	a	a	a	a	a	h	a	b	b	a	a	a	h	h	h	b	a	b	h	a	a	a	b	a	a	h
804	TP254319	GBS-SNP	4	187.314	b	a	h	a	h	a	a	b	h	h	h	b	h	a	b	h	h	h	h	a	a	a	a	a	h	a	b	b	a	h	a	h	h	h	b	a	b	h	a	h	a	b	a	a	h
805	TP332823	GBS-SNP	4	188.169	b	a	b	-	h	a	a	b	h	h	h	b	h	a	b	h	h	a	h	a	a	a	a	a	h	a	b	b	a	h	a	b	a	h	b	a	b	h	a	h	a	b	a	a	h
806	TP40558	GBS-SNP	4	189.09	b	a	h	h	-	h	a	b	a	h	h	b	h	a	b	h	h	h	h	a	a	a	a	a	h	a	b	b	a	h	a	b	h	b	b	a	b	h	a	h	a	b	a	a	h
807	TP120698	GBS-SNP	4	190.003	b	a	h	h	h	a	a	b	h	h	h	b	h	a	b	h	h	h	h	a	a	-	a	a	h	a	b	b	a	h	a	b	b	a	b	a	b	h	a	h	a	b	a	a	h
808	TP301841	GBS-SNP	4	191.173	b	a	a	h	h	h	a	b	h	h	h	b	h	a	b	h	h	h	h	a	a	a	a	a	h	a	b	b	a	h	a	b	b	h	b	a	b	b	a	h	a	b	a	a	h
809	TP115203	GBS-SNP	4	192.177	b	a	h	h	h	h	a	b	h	h	h	b	h	a	b	h	h	a	a	a	a	a	a	a	h	a	b	b	a	h	a	b	h	h	b	a	b	b	a	h	a	b	a	a	h
810	TP531741	GBS-SNP	4	193.16	b	a	h	h	h	h	a	b	h	h	h	b	h	a	b	h	b	h	a	a	a	a	a	a	h	a	b	b	a	b	a	b	a	b	b	a	b	h	a	h	a	b	a	a	h
811	TP13845	GBS-SNP	4	195.173	b	a	h	h	h	b	a	b	h	h	h	b	h	a	b	h	a	h	a	a	a	a	a	a	h	a	b	b	a	h	a	h	b	h	b	a	b	h	a	h	a	b	a	a	h
812	TP293451	GBS-SNP	5	0	a	h	h	h	h	a	h	h	a	a	h	h	a	a	h	a	b	h	h	h	h	a	h	h	h	h	h	b	h	h	h	h	b	b	b	h	h	a	b	h	h	a	a	a	h
813	TP96343	GBS-SNP	5	14.153	a	b	h	h	h	h	h	-	h	h	a	h	b	h	h	a	b	h	h	h	a	h	a	h	a	h	h	b	a	a	b	h	b	b	h	h	h	a	b	h	a	a	b	a	h
814	TP142775	GBS-SNP	5	22.154	a	h	h	h	a	h	h	b	h	a	a	h	b	h	h	a	h	h	h	h	a	h	a	h	a	h	b	b	a	h	b	h	b	b	h	a	b	a	b	h	h	a	b	a	h
815	TP143824	GBS-SNP	5	27.936	h	h	b	b	h	h	b	h	h	a	a	a	h	h	h	a	h	h	h	h	a	h	a	a	a	h	h	h	a	h	b	h	b	b	h	a	h	a	b	h	a	a	b	h	b
816	TP182543	GBS-SNP	5	29.557	a	h	b	h	h	h	h	h	h	a	a	a	b	h	h	a	h	h	h	h	a	a	a	a	a	h	h	b	a	h	b	h	b	b	h	a	-	a	b	h	a	a	b	h	h
817	TP189341	GBS-SNP	5	33.94	b	h	h	a	h	b	b	b	h	a	a	h	b	b	h	h	a	h	b	h	a	h	a	h	h	b	b	h	a	a	b	h	b	b	h	h	b	h	h	a	b	a	b	h	h
818	TP261060	GBS-SNP	5	35.166	h	h	b	h	h	h	h	h	h	a	a	a	b	h	a	a	h	-	h	h	a	h	a	a	a	b	h	h	a	h	b	h	b	b	h	a	b	a	b	h	a	a	b	h	h
819	TP113929	GBS-SNP	5	40.686	h	h	b	a	b	h	b	b	a	a	a	a	b	b	a	a	h	h	h	h	a	h	a	a	a	h	h	h	a	b	b	h	b	b	h	a	b	h	b	a	a	a	h	h	a
820	TP247915	GBS-SNP	5	42.14	h	h	b	a	b	h	h	b	h	a	a	a	b	b	a	a	h	h	h	h	a	a	a	a	a	b	h	h	a	h	b	h	b	b	h	a	b	h	b	a	a	a	b	h	a
821	TP321910	GBS-SNP	5	43.903	h	a	b	a	b	h	b	b	a	a	a	a	-	b	a	a	a	h	h	h	a	h	a	a	a	h	a	h	a	h	b	h	b	b	h	a	b	h	b	a	a	a	b	h	a
822	TP225883	GBS-SNP	5	45.207	b	h	b	a	b	a	h	b	h	a	a	a	b	b	a	b	a	a	b	b	a	h	a	a	a	h	h	h	a	h	b	h	b	b	h	a	b	h	b	a	a	a	b	h	a
823	TP338759	GBS-SNP	5	46.355	h	h	h	a	b	-	h	b	h	a	a	a	b	b	a	a	a	h	h	h	a	h	a	a	a	h	h	h	a	h	h	h	b	b	h	a	b	h	b	a	a	a	b	h	a
824	TP185845	GBS-SNP	5	47.803	b	h	b	a	b	h	h	b	h	h	a	a	b	b	a	a	a	a	b	h	a	h	a	a	a	h	a	h	h	h	b	b	b	b	h	a	b	b	b	a	a	a	b	h	a
825	TP361763	GBS-SNP	5	48.564	b	h	b	a	b	h	h	b	h	a	h	a	b	b	a	a	a	a	b	h	a	a	a	a	a	h	h	h	a	h	b	a	b	b	h	a	b	h	b	a	a	a	b	h	a
826	TP235438	GBS-SNP	5	49.612	b	h	b	a	b	h	h	b	h	a	h	a	b	b	a	a	a	a	b	a	a	h	a	a	a	h	h	h	a	b	b	h	b	b	h	a	b	h	b	a	a	a	b	h	a
827	TP83617	GBS-SNP	5	50.443	b	b	b	a	b	b	h	b	b	a	a	a	b	b	a	a	a	a	b	h	a	a	a	a	a	h	h	h	a	h	b	h	h	b	h	a	b	h	b	a	a	a	b	h	a
828	TP115516	GBS-SNP	5	51.292	b	h	b	a	b	h	h	b	h	a	a	a	b	b	a	a	a	a	b	h	a	h	a	a	a	h	h	h	a	h	b	h	b	b	h	a	b	h	b	a	a	a	b	h	a
829	TP179210	GBS-SNP	5	51.713	b	h	b	a	h	h	a	b	h	a	a	a	b	b	a	a	a	h	b	h	a	h	a	a	a	h	h	h	h	h	b	h	b	b	h	a	b	h	b	a	a	a	b	h	a
830	TP6573	GBS-SNP	5	52.767	b	h	b	a	b	h	h	b	h	a	a	a	b	b	a	a	a	a	b	h	a	h	a	a	-	h	h	h	b	b	b	h	b	b	h	a	b	h	b	a	a	a	b	h	a
831	TP239389	GBS-SNP	5	53.798	b	a	b	a	b	h	h	b	h	a	a	a	b	b	a	a	a	a	b	h	-	h	a	a	a	h	h	h	h	h	b	h	b	b	h	a	b	h	b	a	a	a	b	h	a
832	TP153580	GBS-SNP	5	54.324	b	h	b	a	b	a	h	b	h	a	a	a	b	b	a	a	a	a	b	h	a	h	a	a	a	h	h	h	h	h	b	h	b	b	h	h	b	a	b	a	a	a	b	h	a
833	TP357511	GBS-SNP	5	55.091	b	h	b	b	b	h	h	b	h	a	a	a	b	b	a	a	a	a	b	h	a	h	a	a	a	h	h	h	h	b	b	h	b	b	h	a	b	h	b	a	a	a	b	h	a
834	TP249973	GBS-SNP	5	55.545	b	h	b	a	b	h	h	b	h	a	a	a	b	b	a	a	a	a	b	h	a	h	a	a	a	h	h	h	h	b	b	h	b	b	h	a	b	h	b	a	a	a	b	h	a
835	TP216321	GBS-SNP	5	56.085	b	a	b	a	b	h	h	b	h	a	a	h	b	b	a	a	a	a	b	h	a	h	a	a	a	h	h	h	h	h	b	h	b	b	h	a	b	h	h	a	a	a	b	h	a
836	TP239119	GBS-SNP	5	56.43	b	h	b	a	h	h	b	b	h	a	a	a	b	b	a	a	h	a	b	h	a	h	a	a	a	h	h	h	h	h	b	h	b	b	h	a	b	h	b	a	a	a	b	h	a
837	TP265289	GBS-SNP	5	57.53	b	a	b	a	h	h	a	b	h	a	a	a	b	b	a	a	a	a	b	h	a	h	a	a	a	h	h	h	h	h	b	h	b	b	h	a	b	h	b	a	a	a	b	h	a
838	TP153229	GBS-SNP	5	57.993	b	h	b	a	h	h	h	b	h	a	a	a	b	b	a	a	h	a	b	h	a	h	a	a	a	h	h	h	h	h	b	h	b	b	h	a	b	h	b	a	a	a	b	h	a
839	TP263173	GBS-SNP	5	59.287	b	h	b	a	b	b	b	b	h	a	h	a	b	b	a	a	a	a	b	h	-	h	a	a	a	h	h	h	h	h	b	h	b	b	h	a	b	h	b	a	a	a	b	h	a
840	TP58244	GBS-SNP	5	63.115	b	h	b	a	h	b	h	b	b	a	a	a	b	b	a	a	a	a	b	h	a	h	a	a	h	h	b	h	h	a	b	h	b	b	h	a	b	a	a	a	a	a	b	h	a
841	TP268431	GBS-SNP	5	64.147	b	a	b	a	h	b	a	b	h	h	a	a	b	b	a	a	a	a	b	h	a	h	a	a	h	h	b	h	a	a	b	h	b	b	h	a	b	b	a	h	a	a	b	h	a
842	TP181354	GBS-SNP	5	65.527	b	h	b	a	h	b	a	b	h	a	a	a	b	b	a	a	a	a	b	h	a	h	h	a	h	h	b	h	h	a	b	h	b	b	h	a	b	h	a	a	a	a	b	h	a
843	TP229873	GBS-SNP	5	66.97	b	h	b	a	h	b	h	b	h	a	a	a	b	b	a	a	a	a	b	h	a	h	h	a	h	h	b	h	h	a	b	h	b	b	h	a	b	h	a	a	a	a	b	h	a
844	TP350051	GBS-SNP	5	68.144	b	h	b	a	h	b	h	b	b	a	a	a	b	b	a	a	a	a	b	h	a	h	h	a	h	h	b	h	a	a	b	h	b	b	h	a	b	h	a	a	a	a	b	h	a
845	TP268215	GBS-SNP	5	68.858	b	h	b	a	h	b	h	b	h	a	a	a	b	b	a	a	a	a	b	h	a	h	h	a	h	h	b	h	h	a	b	b	b	b	a	a	b	h	a	a	a	a	b	h	a
846	TP144011	GBS-SNP	5	70.14	b	h	b	a	h	b	h	b	h	a	a	a	b	b	a	a	a	a	b	h	a	h	h	a	h	h	a	h	h	a	b	a	b	b	a	a	b	h	a	a	a	a	b	h	a
847	TP204605	GBS-SNP	5	71.603	h	h	b	a	h	b	h	b	h	a	a	a	b	b	a	a	a	a	b	h	h	h	h	a	h	h	h	h	h	a	b	h	b	h	a	a	b	b	a	a	a	a	b	h	a
848	TP128738	GBS-SNP	5	75.514	b	h	b	h	h	b	h	b	h	a	a	a	b	h	a	a	a	a	b	h	a	a	h	a	b	h	h	h	h	a	b	h	b	h	a	a	b	h	a	a	h	a	b	h	a
849	GG_contig09118_451	EST-derived SNP	5	76.236	b	h	b	h	h	b	h	b	h	a	a	a	b	h	a	a	a	a	b	h	a	a	h	a	b	h	h	h	h	a	b	a	h	h	a	a	b	h	a	a	h	a	b	h	a
850	GG_contig19337_284	EST-derived SNP	5	77.182	b	h	b	h	h	b	h	b	h	a	a	h	b	h	a	a	a	a	b	h	a	a	b	a	b	h	h	h	h	a	b	a	b	h	a	a	b	h	a	a	h	a	b	h	a
851	TP181153	GBS-SNP	5	78.522	b	h	b	h	h	b	h	b	b	a	a	h	b	h	a	a	h	a	b	h	a	a	b	a	b	h	h	h	h	a	b	h	b	a	a	a	b	h	a	a	h	a	b	h	a
852	TP42832	GBS-SNP	5	79.977	b	h	b	h	h	b	h	b	b	a	a	h	h	h	a	a	a	a	b	h	a	a	b	a	b	h	h	h	h	h	b	h	b	b	a	h	b	h	a	h	h	a	b	h	a
853	TP232092	GBS-SNP	5	81.293	b	h	b	h	h	b	a	b	b	a	a	h	b	h	a	-	a	a	b	h	a	a	h	a	b	h	h	h	h	a	b	h	b	h	a	h	b	h	a	h	b	a	b	h	a
854	TP247655	GBS-SNP	5	82.231	b	h	b	b	h	b	h	b	b	a	a	h	b	h	a	a	a	a	b	h	a	a	b	a	b	h	h	h	h	a	b	h	b	h	a	h	b	b	a	h	h	a	b	h	a
855	TP101784	GBS-SNP	5	84.892	b	h	b	h	h	b	b	-	b	a	a	h	h	a	a	a	a	a	b	h	a	a	b	h	b	h	h	h	h	a	b	h	b	h	a	h	b	h	a	h	b	h	h	h	a
856	TP148748	GBS-SNP	5	85.5	b	h	b	b	h	b	h	b	b	a	a	h	b	a	a	a	a	a	b	h	a	a	b	a	b	h	h	h	a	a	b	h	b	h	a	h	b	h	a	h	b	h	h	h	a
857	TP20830	GBS-SNP	5	87.007	b	b	h	h	h	a	a	b	b	a	a	h	-	a	a	a	a	a	b	h	a	a	b	a	b	h	h	a	h	a	b	h	b	h	a	h	b	h	a	a	b	a	h	h	h
858	TP118789	GBS-SNP	5	87.903	b	h	h	h	h	b	a	b	b	a	a	h	h	a	a	a	a	a	b	h	a	a	b	a	b	h	h	h	h	a	b	h	b	h	h	h	b	h	a	h	b	h	h	h	a
859	TP231462	GBS-SNP	5	88.84	b	h	h	h	h	h	b	b	b	a	a	h	h	a	a	a	a	a	b	h	a	a	b	a	b	h	h	h	h	a	b	h	b	h	h	h	b	h	a	h	b	h	h	h	h
860	TP92620	GBS-SNP	5	89.4	b	h	h	h	h	b	h	b	b	a	a	h	h	a	a	a	a	a	b	h	a	h	b	a	b	h	h	h	h	a	b	h	b	a	a	h	b	h	a	h	b	b	h	h	a
861	TP44001	GBS-SNP	5	90.291	b	h	h	h	h	h	b	b	b	a	a	h	h	a	a	a	a	a	b	h	a	a	b	a	b	h	h	h	h	a	b	h	b	b	a	h	b	h	a	h	b	h	h	h	a
862	TP254648	GBS-SNP	5	90.751	b	h	h	h	h	h	h	b	b	a	a	h	h	a	a	a	a	a	b	h	a	a	b	a	b	h	h	h	h	a	b	b	b	h	a	h	b	h	a	h	b	h	h	h	h
863	TP245407	GBS-SNP	5	91.844	b	h	h	h	h	h	h	b	b	a	a	h	h	a	a	a	a	a	b	h	a	a	b	a	b	h	h	h	h	a	b	h	b	h	h	h	b	h	a	h	b	h	h	h	h
864	TP36150	GBS-SNP	5	93.686	b	h	a	h	h	b	h	b	b	h	a	h	h	a	a	a	b	a	b	h	a	a	b	a	b	h	h	h	h	a	b	h	b	h	a	h	-	h	a	h	b	b	b	h	h
865	TP330247	GBS-SNP	5	94.919	b	h	a	h	h	h	h	b	b	b	a	b	h	a	a	a	h	a	b	h	a	a	b	a	b	h	h	h	b	a	b	h	b	b	a	h	b	h	h	h	b	h	a	h	h
866	TP90177	GBS-SNP	5	95.947	b	h	a	h	h	a	b	b	b	b	a	b	h	a	a	a	b	a	b	h	a	a	b	a	b	h	h	h	h	a	b	h	b	b	a	h	b	h	a	h	b	h	a	h	h
867	TP330248	GBS-SNP	5	96.912	b	h	a	h	h	a	h	b	b	a	a	h	h	a	a	a	h	a	b	h	a	a	b	a	b	h	h	h	h	a	h	h	b	b	a	h	b	h	a	h	b	h	a	h	h
868	TP331666	GBS-SNP	5	97.295	b	a	a	-	h	a	b	b	b	b	a	h	b	a	a	a	h	a	b	h	a	a	b	a	b	h	h	h	h	a	b	h	b	b	a	h	b	h	a	h	b	h	a	h	h
869	TP147985	GBS-SNP	5	98.31	b	a	a	a	h	h	b	b	b	h	h	h	h	a	a	a	h	a	b	h	h	h	h	a	b	h	h	h	h	a	a	h	b	b	a	b	b	h	a	h	b	h	a	b	h
870	TP290579	GBS-SNP	5	99.286	b	h	a	b	h	a	h	b	b	h	a	h	b	a	a	a	h	a	b	h	a	a	h	a	b	h	h	h	b	a	h	h	b	b	a	b	b	h	a	h	b	a	a	b	h
871	TP53503	GBS-SNP	5	99.875	b	a	a	a	h	h	h	b	b	h	a	h	h	a	a	a	a	a	b	h	a	a	h	a	b	h	h	h	a	a	h	h	b	b	a	b	b	b	a	h	b	h	a	b	h
872	TP238946	GBS-SNP	5	100.443	b	a	a	b	h	b	a	b	b	h	a	h	h	a	a	a	h	a	b	h	a	h	h	a	b	h	h	h	h	a	h	h	b	b	a	b	b	h	a	h	b	h	a	b	h
873	TP320031	GBS-SNP	5	101.052	b	h	a	a	h	b	h	b	b	h	h	h	h	a	a	a	h	a	b	h	h	b	h	a	b	h	b	h	h	a	b	h	b	b	a	b	b	b	a	h	b	h	a	b	h
874	TP241588	GBS-SNP	5	101.963	b	h	a	h	h	h	h	b	b	h	a	h	h	a	a	a	h	a	b	h	a	a	a	a	b	h	h	h	h	a	h	h	b	b	a	b	b	b	a	h	b	h	a	b	h
875	TP32792	GBS-SNP	5	102.805	b	h	a	h	h	h	h	b	b	h	h	h	h	a	a	a	h	a	b	h	h	a	h	a	b	h	h	h	h	a	a	b	b	b	a	b	b	h	a	a	b	h	a	b	h
876	TP140027	GBS-SNP	5	103.306	b	h	a	h	h	h	h	b	b	h	h	h	h	a	a	a	h	a	b	h	h	h	h	a	b	b	h	h	h	a	h	h	b	b	a	b	b	h	a	h	b	b	a	b	h
877	TP192859	GBS-SNP	5	103.701	b	h	a	h	h	h	h	h	b	h	h	h	h	a	a	a	h	a	b	h	h	h	h	a	b	h	h	h	h	a	h	h	b	h	a	b	b	h	a	h	b	a	a	b	h
878	TP498692	GBS-SNP	5	104.243	b	h	a	h	h	a	h	b	b	h	h	h	h	a	a	a	h	a	b	h	h	a	h	a	b	h	h	h	h	a	h	a	b	b	a	b	b	a	a	h	b	h	a	b	h
879	TP253274	GBS-SNP	5	104.663	h	h	a	h	h	h	h	b	b	h	h	h	h	a	a	a	h	a	b	h	h	h	h	a	b	h	h	h	h	a	b	h	b	b	a	b	b	h	a	h	b	b	a	b	h
880	TP258105	GBS-SNP	5	105.106	b	h	a	h	h	h	b	b	b	h	h	h	h	a	a	a	h	a	b	h	h	h	h	a	b	h	h	h	h	a	h	h	b	b	a	b	b	h	a	h	b	h	a	b	h
881	TP210775	GBS-SNP	5	105.447	b	h	a	a	h	h	h	b	b	h	h	h	h	a	a	a	b	a	b	h	h	h	h	a	b	h	h	h	h	a	h	h	b	b	a	b	b	h	a	h	b	h	a	b	h
882	TP203319	GBS-SNP	5	106.143	b	h	a	h	h	h	b	b	b	h	h	h	h	a	a	a	a	a	b	h	h	h	h	a	b	h	h	h	b	a	h	h	b	b	a	b	h	h	a	h	h	h	a	b	h
883	TP118184	GBS-SNP	5	106.651	b	h	a	h	h	h	b	b	b	h	h	h	h	a	a	a	a	a	b	h	h	h	h	a	b	h	h	h	h	a	h	h	b	b	h	b	h	h	a	h	b	h	a	b	h
884	TP51886	GBS-SNP	5	107.04	b	h	a	h	h	h	h	b	b	h	h	h	h	a	-	a	h	h	b	h	h	h	h	a	b	h	h	h	h	a	h	h	b	b	a	b	h	h	a	h	b	h	a	b	h
885	TP37565	GBS-SNP	5	107.398	b	h	a	h	h	h	h	b	b	h	h	b	h	a	a	a	h	a	b	h	h	h	b	a	b	h	h	h	h	a	b	h	b	b	a	b	h	h	h	h	b	h	a	b	h
886	TP263853	GBS-SNP	5	108.233	h	h	a	h	a	h	h	b	b	h	b	h	h	a	a	a	h	a	b	h	h	h	h	a	b	h	h	h	b	a	h	h	b	b	a	b	h	h	a	h	b	h	a	b	h
887	TP137623	GBS-SNP	5	109.303	b	h	a	b	h	b	h	b	b	h	b	h	h	a	a	a	a	a	b	h	a	h	h	a	b	h	h	h	a	a	h	h	b	b	a	b	h	h	h	h	b	h	a	b	h
888	TP331968	GBS-SNP	5	109.919	b	b	a	a	h	a	h	b	b	a	h	h	h	a	-	a	h	a	b	h	b	h	h	a	b	h	h	h	a	a	h	h	b	b	a	b	h	h	a	h	b	h	a	b	h
889	TP230599	GBS-SNP	5	110.5	b	h	a	b	h	a	a	b	b	h	h	h	h	h	a	a	h	a	b	h	h	h	h	a	b	h	h	h	a	a	a	h	b	b	a	b	h	h	a	h	b	h	a	b	h
890	TP276730	GBS-SNP	5	111.558	b	a	a	h	h	h	h	b	b	h	h	h	h	a	a	a	b	a	b	h	h	h	h	a	b	h	h	h	a	a	h	h	b	b	a	b	h	h	a	h	b	h	a	b	h
891	TP316351	GBS-SNP	5	112.04	b	h	a	h	a	h	a	b	b	h	h	h	h	a	a	a	b	a	b	h	a	h	h	a	b	b	a	h	a	a	a	h	b	b	a	b	h	h	a	h	b	h	a	b	h
892	TP304911	GBS-SNP	5	112.852	b	h	a	h	b	h	h	b	b	h	h	h	h	a	a	a	b	a	b	h	h	h	h	a	b	h	h	h	a	a	a	h	b	b	a	b	h	h	a	h	b	h	a	b	h
893	TP12345	GBS-SNP	5	113.272	b	h	a	b	h	h	h	b	b	h	h	h	h	a	a	a	b	a	b	h	h	a	h	a	b	h	h	h	a	a	a	h	b	b	a	h	h	h	a	h	b	h	a	h	h
894	TP98483	GBS-SNP	5	113.851	b	h	h	h	h	h	h	b	b	h	h	h	h	a	a	a	b	a	b	h	h	a	a	a	b	h	h	h	a	a	h	h	b	b	a	b	b	h	a	h	b	h	a	h	h
895	TP63892	GBS-SNP	5	114.333	b	h	a	h	h	h	a	b	b	h	h	h	h	a	a	a	b	a	b	h	h	h	a	a	b	h	b	h	a	a	h	b	b	b	a	b	h	h	a	h	b	h	a	b	h
896	TP385725	GBS-SNP	5	114.897	b	h	a	a	h	h	h	b	b	h	h	a	a	a	a	a	b	a	b	h	b	h	a	a	b	h	h	h	a	a	h	h	b	b	a	b	a	h	a	h	b	h	a	b	h
897	TP133022	GBS-SNP	5	115.22	b	h	a	h	h	h	h	b	b	h	h	h	h	a	a	a	b	a	b	h	h	h	a	a	b	h	h	h	a	a	h	h	b	b	a	b	h	h	a	h	b	h	a	b	h
898	TP21827	GBS-SNP	5	115.578	b	h	a	h	h	a	h	b	b	h	h	h	a	a	a	a	b	a	b	a	h	h	a	a	b	h	h	h	a	a	h	a	b	b	a	b	h	h	a	h	b	h	a	b	h
899	TP115023	GBS-SNP	5	115.931	b	h	a	h	a	a	b	b	b	h	h	h	h	a	a	a	b	a	b	h	h	h	a	a	b	h	h	h	a	a	h	h	b	b	a	b	h	h	a	h	b	h	a	h	a
900	TP109784	GBS-SNP	5	116.385	b	h	a	h	a	h	h	b	b	h	h	h	h	a	a	a	b	a	b	h	h	b	a	a	b	h	h	h	a	a	h	h	b	b	a	b	h	h	a	h	b	h	a	h	h
901	TP137627	GBS-SNP	5	116.734	b	a	a	a	h	h	h	b	b	h	h	h	h	a	a	a	b	a	b	h	h	h	a	a	b	h	h	h	a	a	h	h	h	b	a	b	h	h	a	h	b	h	a	h	h
902	TP241333	GBS-SNP	5	117.065	b	h	a	h	h	a	h	b	b	h	h	b	h	a	a	a	b	a	b	h	h	h	a	a	b	h	h	h	a	a	h	h	b	b	a	b	h	h	a	h	b	h	a	b	h
903	TP242111	GBS-SNP	5	117.76	b	h	a	a	h	h	h	b	b	h	h	b	h	a	a	a	b	a	b	h	b	a	a	a	b	h	h	h	a	-	h	h	b	b	a	b	h	h	a	h	b	h	a	b	h
904	TP184512	GBS-SNP	5	118.188	b	h	a	b	h	h	b	b	b	h	h	h	h	h	a	a	b	a	b	h	b	a	a	a	b	h	h	h	a	a	a	h	b	b	a	b	h	h	a	h	b	h	a	h	h
905	TP297097	GBS-SNP	5	118.662	b	b	a	h	h	b	h	b	b	h	h	h	h	a	a	a	b	a	b	h	a	h	a	a	b	h	h	h	a	a	h	b	b	b	a	b	h	h	a	h	b	h	a	h	h
906	TP51316	GBS-SNP	5	119.276	b	a	a	a	h	h	h	b	b	h	h	h	h	a	a	a	b	a	b	h	h	h	a	a	b	h	h	h	a	h	h	h	b	b	a	b	h	h	a	h	b	h	a	h	a
907	TP333128	GBS-SNP	5	119.808	b	b	a	h	b	h	h	b	b	h	h	b	-	a	a	a	b	a	b	h	h	h	a	a	b	h	h	h	a	a	h	h	b	b	a	b	h	h	a	h	b	h	a	h	h
908	TP494734	GBS-SNP	5	120.253	h	h	a	h	h	b	h	b	b	h	h	h	h	a	a	h	b	a	b	h	h	h	a	a	b	h	h	h	a	h	h	h	b	b	a	b	b	h	a	h	b	h	a	b	h
909	TP60571	GBS-SNP	5	120.65	b	h	a	h	h	b	h	b	b	h	h	h	h	a	a	a	b	a	h	h	h	h	a	a	b	h	h	h	a	h	h	h	b	h	a	b	h	h	a	h	b	a	a	h	h
910	TP191241	GBS-SNP	5	121.105	b	h	a	h	h	a	h	b	b	h	h	h	h	a	a	a	b	a	b	h	h	h	a	a	b	h	b	h	a	h	b	h	b	b	a	b	h	h	a	h	b	h	a	a	h
911	TP231559	GBS-SNP	5	121.523	b	a	a	a	h	a	h	b	b	h	h	h	h	a	a	a	b	a	b	h	b	h	a	a	b	h	h	h	a	a	h	h	b	b	a	b	a	h	a	h	b	h	a	h	h
912	TP28661	GBS-SNP	5	122.21	b	a	a	h	h	h	h	b	b	h	h	h	h	a	a	a	b	a	b	h	a	h	a	a	b	h	h	h	a	h	b	h	b	b	a	b	h	h	a	h	b	h	a	h	h
913	TP184151	GBS-SNP	5	124.382	h	h	a	h	h	a	h	b	b	h	h	h	h	h	a	a	b	a	b	h	a	h	a	h	b	h	h	a	a	h	h	h	b	b	a	b	h	h	a	h	b	h	a	h	b
914	TP63278	GBS-SNP	5	126.092	h	h	a	h	h	a	h	b	b	h	h	h	h	h	a	a	b	a	b	h	h	h	a	h	b	h	h	h	a	b	h	h	b	b	a	b	h	h	a	h	b	h	a	h	b
915	TP284611	GBS-SNP	5	127.131	h	h	a	h	a	a	h	b	b	h	h	h	h	h	a	a	b	a	b	h	h	h	a	b	b	h	a	h	a	b	h	h	b	b	a	b	h	h	a	h	b	h	a	h	b
916	TP194036	GBS-SNP	5	128.337	h	h	h	h	a	h	h	b	b	h	h	a	h	h	a	a	b	a	b	h	h	h	a	a	a	h	h	h	a	h	h	h	b	b	a	b	h	h	a	h	b	a	a	h	b
917	TP135061	GBS-SNP	5	128.986	h	h	a	b	a	h	a	b	b	h	h	h	h	h	a	a	b	a	b	h	b	b	a	h	h	b	h	h	a	h	h	h	b	b	a	b	h	h	a	h	b	h	a	b	b
918	TP98388	GBS-SNP	5	129.676	h	h	h	a	a	b	h	b	b	h	h	h	h	h	a	a	b	a	b	h	b	h	a	h	b	h	h	h	a	h	b	b	b	b	a	b	h	h	a	h	b	h	a	h	b
919	TP193004	GBS-SNP	5	130.287	h	h	a	a	a	a	h	b	b	h	h	h	h	h	a	a	b	a	b	h	h	h	-	h	h	a	h	h	a	h	h	h	b	b	a	b	h	h	a	h	b	h	a	h	b
920	TP135062	GBS-SNP	5	130.881	h	h	a	h	h	h	h	b	b	h	h	b	a	h	a	a	b	a	b	h	h	h	a	h	h	a	a	h	a	a	b	h	b	b	a	b	h	h	a	h	b	h	h	h	b
921	TP296078	GBS-SNP	5	131.709	h	a	a	h	a	h	h	b	b	h	h	b	b	h	a	a	b	-	b	h	h	a	a	a	h	h	b	h	a	b	h	h	b	b	a	b	h	h	a	h	b	h	a	h	b
922	TP184632	GBS-SNP	5	132.332	h	h	a	b	a	h	b	b	b	h	h	h	h	h	a	a	b	a	b	h	h	h	a	h	h	h	h	h	a	h	a	h	b	b	a	b	h	b	a	h	b	h	a	h	b
923	TP125238	GBS-SNP	5	132.984	b	h	a	a	a	a	h	b	b	h	h	h	h	h	a	a	b	a	b	h	h	h	a	a	h	h	h	h	a	h	a	h	b	-	a	b	h	b	a	h	b	h	a	h	b
924	TP245429	GBS-SNP	5	133.846	h	h	a	h	a	h	h	b	b	h	h	b	h	h	a	a	b	a	b	h	h	h	a	h	h	h	a	h	a	h	h	h	b	b	a	b	-	h	a	h	b	h	a	h	b
925	TP130241	GBS-SNP	5	134.817	h	h	a	h	a	a	h	b	b	h	h	h	h	h	a	a	b	h	b	h	h	b	a	h	h	h	h	h	a	h	h	h	b	b	h	b	h	h	a	h	b	h	a	h	b
926	TP209539	GBS-SNP	5	135.698	h	h	a	h	a	h	h	b	b	h	h	b	h	a	a	h	b	a	b	a	b	h	a	h	h	h	h	h	a	h	b	h	b	b	a	b	a	h	-	h	b	b	a	h	h
927	TP261408	GBS-SNP	5	136.51	h	h	a	h	a	h	h	b	b	h	h	b	h	h	a	a	b	h	b	a	b	h	a	h	h	b	h	h	a	h	h	h	b	b	a	b	a	a	a	h	b	h	a	h	a
928	TP252680	GBS-SNP	5	137.179	a	h	a	h	a	a	h	b	b	h	h	b	h	a	a	a	b	a	b	a	h	h	a	h	h	h	h	h	a	h	h	h	b	b	a	b	h	h	a	h	b	h	a	h	h
929	TP179754	GBS-SNP	5	137.857	h	h	a	h	a	h	b	h	b	h	a	b	a	h	a	a	b	h	b	a	b	h	a	h	a	h	h	h	a	a	h	h	b	b	h	b	h	h	a	h	b	h	a	h	h
930	TP84530	GBS-SNP	5	138.704	a	a	a	a	a	a	a	b	b	h	h	b	a	h	a	a	b	h	b	a	h	h	a	h	h	h	h	h	a	h	h	h	b	b	a	b	h	h	a	h	b	h	a	h	h
931	TP269361	GBS-SNP	5	139.409	a	h	a	h	a	h	h	b	b	h	b	b	h	h	a	a	b	h	b	a	a	h	a	h	h	h	a	h	a	b	h	h	b	b	a	b	h	h	a	h	b	h	a	h	h
932	TP329732	GBS-SNP	5	140.152	a	h	a	h	a	b	a	b	b	h	h	b	b	h	a	a	b	h	b	a	b	h	a	h	h	h	h	h	a	h	h	h	b	b	a	b	h	h	a	h	b	h	a	h	b
933	TP175668	GBS-SNP	5	141.066	a	h	a	h	a	h	h	b	b	h	h	h	h	h	a	a	b	h	b	a	h	h	a	h	h	b	h	h	a	h	a	h	b	b	a	b	h	h	a	h	b	h	a	a	h
934	TP5160	GBS-SNP	5	141.804	a	h	a	h	a	h	h	b	b	h	h	b	b	a	a	a	b	h	b	a	b	a	a	h	h	h	h	h	a	a	a	h	b	b	a	b	h	h	a	h	b	h	a	a	h
935	TP322183	GBS-SNP	5	142.616	a	h	a	h	a	a	h	b	b	h	h	b	b	h	a	a	b	a	b	a	-	h	a	h	h	h	h	h	a	h	h	a	b	b	a	b	h	h	a	h	b	h	a	a	b
936	TP328688	GBS-SNP	5	145.083	h	a	a	h	a	h	h	b	b	h	h	b	h	h	a	a	b	h	b	a	b	h	a	h	h	h	h	h	a	h	h	h	h	b	a	b	h	h	a	h	b	h	a	a	h
937	TP192845	GBS-SNP	5	145.949	a	h	a	h	a	h	h	b	b	h	h	b	h	h	a	a	h	h	b	a	h	h	a	h	h	h	h	h	a	b	b	h	h	b	a	b	h	h	a	h	b	h	a	a	h
938	GG_contig17608_119	EST-derived SNP	5	146.593	a	h	a	h	a	h	h	b	b	h	h	b	h	h	a	a	b	h	b	a	h	h	a	h	h	h	h	h	a	h	h	h	h	b	a	b	h	h	a	h	b	h	a	a	h
939	TP344251	GBS-SNP	5	146.948	a	h	a	h	a	h	b	b	b	h	h	b	h	h	a	a	b	h	b	a	h	h	a	h	h	h	b	h	a	h	h	h	h	b	a	b	h	h	a	h	b	h	a	a	h
940	TP139019	GBS-SNP	5	147.62	a	h	a	h	a	a	h	b	h	h	h	b	h	h	a	a	b	h	b	a	h	h	a	h	h	h	h	h	a	b	h	h	h	b	a	b	h	h	a	h	b	h	a	a	h
941	TP183232	GBS-SNP	5	148.209	a	h	a	h	a	h	h	b	b	h	h	b	h	h	a	a	b	h	b	a	h	h	a	h	h	h	h	h	a	h	h	h	a	b	a	b	h	h	a	h	b	h	a	a	h
942	TP152197	GBS-SNP	5	149.379	a	h	a	h	a	h	b	b	b	h	h	b	h	h	a	a	b	h	h	a	b	h	a	h	h	a	h	h	a	h	h	h	-	b	a	b	h	h	a	h	b	b	a	a	h
943	TP23308	GBS-SNP	5	150.531	a	h	a	h	a	h	a	b	b	h	h	b	h	h	a	a	b	h	h	a	h	h	a	h	h	h	h	h	a	h	h	h	h	b	a	b	b	a	-	h	b	h	a	a	h
944	TP260471	GBS-SNP	5	151.098	a	b	a	h	a	h	a	b	b	h	h	b	b	h	a	a	b	h	h	a	h	h	a	h	h	h	h	h	a	h	h	h	a	b	a	b	a	a	-	h	b	h	a	a	h
945	TP246541	GBS-SNP	5	151.933	a	h	a	h	a	h	a	b	b	h	h	b	h	h	a	a	b	a	h	a	h	h	a	h	h	h	h	a	a	h	h	h	a	b	a	b	h	a	a	h	b	h	a	a	h
946	TP59219	GBS-SNP	5	152.405	a	h	a	h	a	h	a	b	b	h	h	b	h	h	a	a	b	h	h	a	h	h	a	h	h	h	h	a	a	h	h	h	a	b	a	b	h	a	a	h	b	h	a	a	h
947	TP22296	GBS-SNP	5	152.775	a	h	a	h	a	h	a	b	b	h	h	b	h	h	a	a	b	h	h	a	h	h	a	h	h	h	h	a	a	h	h	h	a	b	a	b	h	a	a	h	h	h	a	a	h
948	TP152654	GBS-SNP	5	153.77	a	h	a	h	a	h	h	b	b	h	h	b	h	h	a	a	b	h	h	a	h	h	a	h	h	h	h	h	a	h	h	h	a	b	a	b	a	a	a	h	b	h	h	a	b
949	TP70096	GBS-SNP	5	154.428	a	b	a	h	a	h	a	b	b	h	h	b	h	h	a	a	b	h	h	a	h	b	a	h	h	h	a	a	a	h	h	h	a	b	a	b	h	a	a	h	b	h	a	a	h
950	TP103516	GBS-SNP	5	156.525	a	b	a	b	a	b	h	b	b	h	h	b	h	b	a	a	b	b	h	a	b	a	a	h	h	h	h	a	a	h	h	h	a	b	a	b	h	a	a	h	b	h	a	a	h
951	TP220690	GBS-SNP	5	158.431	a	h	h	h	a	h	a	h	b	h	b	b	h	h	a	h	b	h	h	a	a	h	a	h	h	h	h	a	a	h	h	h	a	b	a	b	h	a	a	h	b	h	a	a	h
952	TP184004	GBS-SNP	5	159.843	a	h	h	a	a	h	h	h	b	h	b	b	h	h	a	h	b	h	h	a	a	h	a	h	b	h	a	a	a	h	h	h	a	b	a	b	h	a	a	a	b	h	a	a	h
953	TP63178	GBS-SNP	5	161.615	a	h	h	b	a	h	a	h	b	h	b	b	h	h	a	a	b	b	h	a	a	a	a	h	h	h	h	a	a	b	h	h	a	b	a	b	h	a	a	h	h	h	a	a	h
954	TP247558	GBS-SNP	5	165.84	a	h	h	h	a	h	a	h	b	h	b	b	h	h	a	h	b	h	h	a	a	h	a	h	a	h	a	a	a	h	h	h	a	b	a	h	h	a	a	h	h	h	a	a	b
955	TP260928	GBS-SNP	5	167.353	a	h	h	h	a	h	a	h	b	h	b	b	h	h	a	b	b	h	h	a	a	a	a	h	a	h	a	a	a	a	h	h	a	b	a	b	h	a	a	h	h	h	a	a	h
956	TP280647	GBS-SNP	5	170.723	h	h	h	b	a	b	a	h	b	h	h	h	h	h	a	b	b	h	h	a	a	b	a	h	a	h	a	a	a	h	h	h	a	b	a	h	b	a	a	h	h	h	a	a	h
957	TP217127	GBS-SNP	5	176.902	a	h	h	a	a	a	a	h	h	a	h	h	h	h	a	b	b	b	a	a	a	h	a	b	h	h	a	a	a	b	h	h	a	-	h	h	h	a	a	a	h	b	a	h	h
958	TP49239	GBS-SNP	5	178.092	a	h	h	a	a	a	a	h	h	a	b	b	h	h	a	b	b	b	a	a	a	h	a	b	h	h	a	a	a	h	h	h	a	b	h	h	h	a	a	a	b	h	a	h	h
959	TP253946	GBS-SNP	5	180.579	a	h	h	a	h	a	a	a	h	h	b	h	h	b	a	b	b	b	a	a	a	h	a	b	h	h	a	a	a	b	h	a	a	b	h	h	h	a	a	a	h	h	a	h	b
960	TP286856	GBS-SNP	5	181.999	a	h	h	a	h	a	a	a	h	a	b	h	h	b	a	b	b	b	a	a	a	h	a	h	h	h	a	a	a	h	h	a	a	b	h	h	h	a	a	a	h	h	a	a	h
961	TP260278	GBS-SNP	5	182.835	a	h	h	a	a	a	a	a	h	a	b	h	h	b	a	b	b	b	a	a	a	h	a	b	h	h	a	a	a	h	h	h	a	b	h	h	h	a	a	a	h	h	a	h	h
962	TP190511	GBS-SNP	5	183.274	a	h	h	a	a	a	a	a	h	a	b	h	h	b	a	b	b	b	a	a	a	h	a	b	h	h	a	a	a	h	h	h	a	b	h	h	h	a	a	a	h	h	a	h	h
963	TP233306	GBS-SNP	5	183.725	a	b	h	a	a	a	a	a	h	a	b	h	-	b	a	b	b	b	a	a	a	h	a	b	h	h	a	a	a	h	h	a	a	b	h	h	h	a	a	a	h	h	a	h	h
964	TP145210	GBS-SNP	5	184.71	a	h	h	a	b	a	a	a	h	a	b	h	h	b	a	b	b	b	a	a	a	h	a	b	h	h	a	a	a	h	h	a	a	b	h	h	h	a	a	a	h	h	a	h	h
965	TP152766	GBS-SNP	5	184.991	a	h	h	a	h	a	a	a	h	a	b	h	h	b	a	b	b	b	a	a	a	h	a	b	h	h	a	a	a	h	h	a	a	b	h	h	h	a	a	a	h	h	a	h	h
966	TP30659	GBS-SNP	5	185.324	a	h	h	a	h	a	a	a	h	a	b	h	h	b	a	b	h	b	a	a	a	h	a	b	h	h	a	a	a	h	h	a	a	b	h	h	h	a	a	a	h	h	a	h	h
967	bcpt2381	genomic SSR	5	185.508	a	h	h	a	h	a	a	a	h	a	b	h	h	b	a	b	b	b	a	a	a	h	a	b	h	h	a	a	a	h	h	a	a	b	h	h	h	a	a	a	h	h	a	h	h
968	TP204319	GBS-SNP	5	185.823	a	h	h	a	h	a	a	a	h	a	b	h	h	b	a	b	b	b	a	a	a	h	a	b	a	h	a	a	a	h	h	a	a	b	h	h	h	a	a	a	h	b	a	h	h
969	TP265792	GBS-SNP	5	186.51	a	h	h	a	h	a	a	a	h	a	b	h	h	b	a	b	b	b	a	a	a	h	a	b	h	h	a	a	a	h	b	a	a	b	h	h	b	a	a	a	h	h	a	h	h
970	GG_contig21049_430	EST-derived SNP	5	187.151	a	h	h	a	h	a	a	a	h	a	b	h	h	b	a	b	b	b	a	a	a	h	a	b	h	h	a	a	h	h	h	a	a	b	h	h	h	a	a	a	h	h	a	h	h
971	TP48414	GBS-SNP	5	187.516	a	h	h	a	h	a	a	a	h	a	b	h	h	b	a	b	b	b	a	a	a	h	a	b	h	h	a	a	h	h	h	a	a	b	h	h	h	a	a	a	h	h	a	h	h
972	TP161429	GBS-SNP	5	188.074	a	h	h	a	h	h	a	a	h	a	b	h	h	b	a	b	b	b	a	a	a	h	a	b	h	h	a	a	h	h	h	a	a	b	h	h	h	a	a	a	h	h	a	h	h
973	TP180262	GBS-SNP	5	188.398	a	h	h	a	a	a	a	a	h	a	b	h	h	b	a	b	b	b	a	a	a	a	a	b	h	h	a	a	a	h	h	b	a	b	h	h	h	a	a	a	h	b	a	h	h
974	TP172294	GBS-SNP	5	189.353	a	h	h	a	a	a	a	a	h	a	b	b	h	b	a	b	b	b	a	a	a	h	a	b	h	h	a	a	a	h	h	a	a	b	h	h	h	a	a	a	h	b	a	h	h
975	TP8241	GBS-SNP	5	190.273	a	a	h	a	h	a	a	a	h	a	b	h	h	b	a	b	b	b	a	a	a	h	a	b	h	h	a	a	h	h	h	a	a	b	h	a	h	a	a	a	h	h	a	h	h
976	TP135369	GBS-SNP	5	190.777	a	a	a	a	h	a	a	a	h	a	b	h	h	b	a	b	b	b	a	a	a	h	a	b	h	h	a	a	h	h	h	a	a	b	h	h	h	a	a	a	h	h	a	h	h
977	TP228651	GBS-SNP	5	191.357	a	h	h	a	h	a	a	a	h	a	b	h	h	b	a	b	b	b	a	a	a	h	a	b	h	h	a	a	h	h	h	a	a	b	h	h	h	a	a	a	h	h	a	a	h
978	TP99047	GBS-SNP	5	192.926	a	h	h	a	h	a	a	a	b	a	b	h	a	b	a	b	b	b	a	a	a	h	a	b	h	b	a	a	h	h	h	a	a	b	h	h	h	a	a	a	h	h	a	h	h
979	TP123962	GBS-SNP	5	195.007	a	a	h	a	h	a	a	a	a	a	b	h	h	b	a	b	b	b	a	a	a	a	a	b	h	a	a	a	h	h	h	a	h	b	h	h	h	a	a	a	a	h	a	h	h
980	TP358806	GBS-SNP	6	0	b	a	a	h	h	h	a	a	h	a	h	h	h	h	h	h	a	h	a	h	b	a	h	h	h	h	b	h	a	h	b	a	b	b	h	h	h	a	h	h	h	a	h	h	a
981	TP523092	GBS-SNP	6	1.366	b	h	h	h	h	b	a	h	h	a	h	a	h	h	h	h	a	a	a	h	h	a	h	h	a	h	b	h	b	a	h	a	b	b	h	h	h	h	h	b	h	a	a	h	a
982	TP223437	GBS-SNP	6	4.171	b	h	h	b	h	h	a	h	h	a	h	h	h	h	h	h	a	h	a	h	b	a	h	h	h	h	b	a	h	h	h	a	h	b	h	h	h	h	h	h	h	a	h	h	a
983	TP208995	GBS-SNP	6	5.321	b	b	a	h	h	b	a	h	h	a	h	h	h	h	b	h	a	h	a	h	h	a	a	h	h	h	b	h	a	h	h	a	b	b	h	h	a	h	h	h	h	a	a	h	a
984	TP254248	GBS-SNP	6	7.913	b	b	a	a	h	h	a	h	a	a	a	h	h	h	h	h	a	h	a	h	h	a	h	h	b	h	h	h	a	h	a	a	b	b	h	h	h	h	a	h	h	a	a	a	a
985	TP67176	GBS-SNP	6	8.714	b	a	a	h	h	b	a	h	h	a	h	h	h	h	b	a	a	h	a	h	h	a	h	h	h	b	h	h	a	a	a	a	b	h	h	a	b	a	h	b	-	h	a	h	a
986	TP40989	GBS-SNP	6	9.544	b	h	a	h	h	b	a	h	a	a	h	h	b	h	h	h	a	a	a	h	h	a	h	h	h	h	b	a	a	h	h	a	b	h	h	h	h	h	-	h	h	a	a	h	a
987	TP187616	GBS-SNP	6	10.123	b	b	a	h	h	h	a	h	h	a	h	h	h	h	h	h	a	h	a	h	h	a	b	h	h	h	h	h	a	h	h	a	b	b	h	b	h	h	a	h	h	a	h	h	a
988	TP273864	GBS-SNP	6	10.889	b	b	a	b	h	h	a	h	h	a	h	h	h	h	h	h	a	h	a	h	h	a	h	h	h	h	h	h	a	a	h	a	b	b	h	h	h	h	h	h	h	a	a	h	a
989	TP353650	GBS-SNP	6	11.502	b	b	a	h	h	h	a	h	h	h	h	h	b	h	h	h	a	h	a	h	h	a	h	a	h	h	h	h	a	h	h	a	-	b	h	h	h	h	b	h	h	a	a	h	a
990	TP106741	GBS-SNP	6	12.213	b	b	a	h	h	h	a	h	h	a	h	h	h	h	h	h	a	h	a	h	h	a	h	h	h	h	h	h	a	h	b	a	b	b	h	a	h	a	h	h	h	a	a	h	a
991	TP182678	GBS-SNP	6	13.117	b	b	a	b	h	h	a	h	h	a	h	h	h	h	h	h	a	h	a	h	b	a	h	h	h	h	b	h	a	h	h	a	b	b	h	h	h	h	h	h	h	a	a	h	a
992	TP254223	GBS-SNP	6	13.75	b	b	a	h	h	a	a	h	h	a	h	h	h	h	h	h	a	h	a	h	a	a	h	h	h	h	h	h	a	h	h	a	b	b	h	h	h	a	h	h	h	a	a	h	a
993	TP109645	GBS-SNP	6	14.302	b	b	a	h	h	h	a	h	h	a	h	h	h	h	h	h	a	h	a	h	h	a	a	h	h	h	h	h	a	h	h	a	b	b	h	h	h	h	h	h	h	a	a	h	a
994	TP519162	GBS-SNP	6	14.933	b	h	a	h	h	h	a	h	h	a	h	h	h	h	a	h	a	b	a	h	b	a	h	h	h	h	h	h	a	h	b	a	b	h	h	h	b	h	a	b	a	h	a	h	a
995	TP188126	GBS-SNP	6	15.718	b	h	a	h	h	a	a	h	h	a	h	h	h	h	a	a	a	h	a	h	h	a	a	h	h	h	h	h	h	h	h	a	b	b	h	h	a	h	h	h	a	h	a	b	a
996	TP343021	GBS-SNP	6	17.09	b	h	a	h	h	h	a	h	h	a	h	h	h	h	h	h	a	h	a	h	h	a	h	h	h	h	h	h	a	b	h	h	b	a	h	h	h	h	h	b	h	a	a	a	a
997	TP119268	GBS-SNP	6	17.813	b	h	a	h	h	h	a	h	h	a	h	h	h	h	a	h	a	h	a	h	h	a	h	h	h	h	h	h	a	h	h	a	b	h	h	h	h	h	h	h	h	h	a	h	a
998	TP67204	GBS-SNP	6	18.331	b	h	a	h	h	h	a	h	h	a	h	h	h	h	h	h	a	h	a	h	h	h	h	h	h	h	h	h	a	h	a	a	b	h	h	h	h	h	h	h	h	h	a	h	a
999	TP175622	GBS-SNP	6	19.109	b	h	a	h	h	h	a	h	h	a	h	h	h	h	h	h	a	h	a	h	h	a	h	h	h	h	b	h	a	h	h	a	b	h	h	h	h	h	h	h	h	h	a	h	a
1000	TP488891	GBS-SNP	6	19.816	h	h	a	h	h	h	a	h	h	a	h	h	b	h	h	h	a	b	a	h	b	a	h	h	h	h	b	h	a	h	h	a	b	b	h	h	b	h	h	h	h	h	a	b	h
1001	TP288559	GBS-SNP	6	20.39	b	h	a	h	h	h	a	h	h	a	h	h	a	h	b	h	a	h	a	h	h	a	h	h	h	h	h	h	a	h	h	a	b	h	h	h	h	h	h	h	h	h	a	b	h
1002	TP346366	GBS-SNP	6	21.27	b	h	a	a	h	h	h	h	h	a	h	h	b	h	h	b	a	h	a	h	h	a	h	h	a	h	h	h	a	h	h	a	b	h	h	h	h	h	b	h	h	h	a	h	h
1003	TP152200	GBS-SNP	6	22.053	b	h	a	b	h	h	a	h	h	a	h	h	h	h	h	h	a	h	a	h	h	a	a	h	b	h	h	h	a	b	h	a	b	h	h	h	h	a	h	h	h	h	a	b	h
1004	TP142494	GBS-SNP	6	22.443	b	h	a	h	h	a	a	a	h	a	a	h	h	h	h	a	a	h	a	h	a	a	b	h	h	h	a	h	a	h	b	a	b	a	h	h	h	a	b	h	b	h	a	a	h
1005	TP35835	GBS-SNP	6	23.664	b	h	a	a	h	a	a	h	h	a	h	h	h	h	b	h	a	h	a	h	h	a	h	h	h	h	h	h	a	h	h	a	b	b	h	h	h	h	h	h	h	h	a	a	a
1006	TP146286	GBS-SNP	6	24.116	b	h	a	b	a	a	a	a	h	a	h	b	h	h	h	h	a	h	a	a	h	a	a	h	h	a	a	b	a	a	h	a	b	a	h	h	h	h	b	a	h	h	a	a	h
1007	TP250245	GBS-SNP	6	24.793	b	a	a	h	h	h	a	h	h	a	h	h	h	h	h	a	a	h	a	h	h	a	h	h	h	h	h	h	a	h	h	a	b	h	h	h	a	h	h	h	h	h	h	a	h
1008	TP349346	GBS-SNP	6	25.826	b	h	a	h	h	a	a	a	a	a	h	h	h	h	h	b	a	h	a	h	h	a	h	h	h	h	h	h	a	h	h	a	b	b	h	h	h	a	h	h	b	b	a	a	h
1009	TP305702	GBS-SNP	6	25.944	b	h	a	h	h	a	a	a	h	a	a	a	h	h	a	h	a	b	a	h	a	a	h	a	h	a	h	b	a	h	a	a	b	h	h	h	h	a	a	h	h	h	a	a	h
1010	TP186558	GBS-SNP	6	26.458	b	h	a	h	h	a	a	h	h	a	h	h	h	h	h	h	a	h	a	h	h	a	h	h	h	h	h	h	a	h	h	a	h	h	h	h	h	h	h	h	h	h	a	a	h
1011	GG_contig14298_707	EST-derived SNP	6	26.55	b	h	a	h	h	a	a	h	h	a	h	h	h	h	h	h	a	h	a	h	h	a	h	h	h	h	h	h	a	h	h	a	b	h	h	h	h	h	h	h	h	h	a	a	h
1012	TP198951	GBS-SNP	6	27.255	b	h	a	b	h	a	a	h	h	a	h	h	h	h	h	h	a	h	h	h	h	a	h	h	h	h	h	a	a	h	h	h	b	h	h	h	h	h	h	h	h	h	a	a	h
1013	TP108998	GBS-SNP	6	27.738	b	h	a	h	b	a	a	a	h	a	h	h	h	h	h	a	a	h	a	h	h	a	h	h	h	h	h	h	a	h	h	a	b	h	h	h	h	h	h	h	h	h	a	a	h
1014	TP155412	GBS-SNP	6	28.477	b	h	a	h	h	a	a	a	h	a	h	h	h	a	h	-	a	h	a	h	h	a	h	h	h	h	h	h	a	h	h	a	b	b	h	h	h	a	h	h	h	h	a	a	h
1015	TP360511	GBS-SNP	6	29.07	b	h	a	h	h	a	a	a	h	a	h	h	h	h	h	a	a	h	a	h	a	a	h	a	h	h	h	h	a	h	h	a	b	-	h	h	h	b	h	h	b	h	a	a	h
1016	TP293770	GBS-SNP	6	29.557	b	h	a	h	h	a	a	a	a	a	h	b	h	h	h	h	a	h	a	h	h	a	h	h	h	h	h	h	a	h	h	a	b	a	h	h	h	h	a	h	a	h	a	a	h
1017	TP291529	GBS-SNP	6	30.244	b	h	a	h	h	a	a	a	h	a	h	h	h	h	h	h	a	h	a	b	a	a	b	h	h	h	h	h	a	h	h	a	b	h	h	h	h	h	h	b	h	h	a	a	b
1018	TP36459	GBS-SNP	6	31.705	b	b	a	a	h	a	a	a	h	a	h	h	h	h	h	h	a	h	a	h	h	a	h	h	h	h	h	h	a	h	h	a	b	h	h	b	b	h	h	h	h	h	a	a	b
1019	TP208648	GBS-SNP	6	32.437	h	h	a	a	a	a	a	a	h	a	h	h	h	h	a	h	a	h	a	h	b	a	a	h	h	a	h	h	a	h	a	h	b	a	h	b	h	h	h	h	b	h	a	a	h
1020	TP518772	GBS-SNP	6	33.091	h	h	a	a	a	a	a	a	a	a	h	b	h	b	h	b	a	h	a	h	b	-	a	a	b	h	h	h	a	b	b	b	b	a	h	b	h	b	h	h	h	h	a	a	h
1021	TP326323	GBS-SNP	6	34.896	h	h	a	a	a	a	a	a	b	a	h	h	a	h	b	h	a	a	a	h	-	a	a	h	h	h	h	h	a	h	b	h	b	h	b	b	h	b	a	h	a	h	a	a	h
1022	TP318422	GBS-SNP	6	35.584	h	b	a	a	a	a	a	a	a	h	h	h	h	h	h	h	a	h	a	h	h	a	h	b	h	h	h	h	a	h	h	b	b	h	h	b	h	h	h	h	a	h	a	a	h
1023	TP242097	GBS-SNP	6	35.928	a	h	a	a	a	a	a	-	h	a	h	a	h	h	b	a	a	a	a	h	h	a	a	h	h	h	h	h	a	h	a	h	b	h	b	b	a	h	h	h	h	a	a	a	h
1024	TP334333	GBS-SNP	6	36.465	h	h	a	a	a	a	a	a	h	a	h	h	h	h	h	h	a	h	a	h	h	a	a	h	h	h	h	h	a	a	h	h	b	b	b	b	a	h	h	h	a	h	a	a	b
1025	TP271843	GBS-SNP	6	37.109	h	h	a	a	a	a	a	a	h	a	h	b	h	h	h	h	a	h	a	h	h	a	a	h	a	h	h	h	a	h	h	h	b	b	h	b	h	h	a	h	h	h	a	a	h
1026	TP3857	GBS-SNP	6	37.662	h	h	a	a	a	a	a	a	b	a	h	b	h	h	h	h	a	h	a	h	h	a	h	h	h	h	h	h	a	h	h	h	b	h	h	b	h	h	h	h	h	h	h	a	h
1027	TP192851	GBS-SNP	6	38.054	h	h	a	a	a	a	a	a	h	a	h	h	h	h	h	h	a	h	a	h	h	a	a	h	a	a	h	h	a	h	h	h	b	h	b	b	h	h	h	h	h	h	a	a	h
1028	TP223080	GBS-SNP	6	38.266	h	h	a	a	a	a	a	a	h	a	a	h	h	h	h	h	a	h	a	h	h	a	a	h	h	h	h	h	a	h	h	h	b	h	h	b	h	h	h	h	h	h	a	a	h
1029	TP245115	GBS-SNP	6	38.713	h	h	a	a	a	a	a	a	h	a	h	h	a	h	h	a	a	b	a	h	h	a	a	h	h	h	h	h	a	h	h	h	b	h	b	b	h	h	h	h	h	h	a	a	h
1030	TP70478	GBS-SNP	6	38.895	h	h	a	a	a	a	a	a	h	a	h	h	b	h	h	h	a	h	a	h	h	a	a	h	h	h	h	h	a	h	h	h	b	h	h	b	h	h	h	h	h	h	a	a	h
1031	TP245262	GBS-SNP	6	39.1	h	h	a	a	a	h	a	a	h	a	h	h	h	h	h	h	a	h	a	h	h	a	a	h	h	h	h	h	a	h	a	h	b	h	b	b	h	h	h	h	h	h	a	a	h
1032	TP239809	GBS-SNP	6	39.37	h	h	a	a	a	h	a	a	h	a	h	h	h	h	h	h	a	h	a	h	h	a	a	h	h	h	h	h	a	h	b	h	b	h	b	b	h	h	b	h	h	h	a	a	h
1033	TP247800	GBS-SNP	6	39.607	h	h	a	a	a	a	a	a	h	a	h	h	h	h	h	h	a	h	a	h	h	a	a	h	h	h	h	h	a	h	h	h	b	h	b	b	h	h	h	h	a	h	a	a	h
1034	TP249941	GBS-SNP	6	39.868	h	b	a	a	a	a	a	a	h	a	h	h	h	a	h	h	a	h	a	h	h	a	a	h	h	h	h	h	a	h	h	h	b	h	b	b	a	h	h	h	h	h	a	a	h
1035	GG_contig17833_461	EST-derived SNP	6	40.154	a	h	a	a	a	a	a	a	h	a	h	h	h	h	h	h	a	h	a	h	h	a	a	h	h	h	h	h	a	h	h	h	b	h	h	b	h	h	h	h	h	h	a	a	h
1036	TP58091	GBS-SNP	6	40.405	h	h	a	a	a	a	a	a	h	a	h	h	h	h	h	b	a	h	a	h	h	a	a	h	h	h	h	h	a	h	h	h	b	h	h	b	h	h	h	h	h	h	a	a	a
1037	TP317283	GBS-SNP	6	40.852	h	h	a	a	a	a	a	a	h	a	h	h	h	h	h	h	a	h	a	h	b	a	a	h	h	h	h	h	a	a	h	h	b	h	b	b	h	h	h	h	h	h	a	a	h
1038	TP340655	GBS-SNP	6	41.171	h	h	a	a	a	a	a	a	h	a	h	h	h	h	h	b	a	h	a	h	h	a	a	h	a	h	h	h	a	a	h	h	b	b	h	b	h	h	h	h	h	h	a	a	h
1039	TP215979	GBS-SNP	6	41.562	h	h	a	a	a	a	a	a	h	a	h	h	h	a	h	h	a	h	a	h	h	a	a	h	h	h	h	h	a	h	h	h	b	h	h	b	h	h	h	b	a	h	a	a	h
1040	TP63848	GBS-SNP	6	42.424	b	h	a	a	a	a	a	a	a	a	h	h	h	h	a	-	a	h	a	h	h	a	a	h	h	h	a	h	a	a	h	h	b	h	b	b	h	h	h	h	a	h	a	a	h
1041	TP164006	GBS-SNP	6	42.816	a	h	a	a	h	a	a	a	h	a	a	h	h	h	h	h	a	h	a	h	b	a	-	h	h	h	h	h	a	h	h	h	b	a	h	b	a	h	h	h	h	h	a	a	h
1042	TP164256	GBS-SNP	6	43.968	a	h	a	a	a	a	a	a	h	a	h	h	h	h	h	a	a	h	a	h	h	a	a	h	h	h	b	h	a	h	a	b	b	a	h	b	h	h	h	h	h	h	a	a	h
1043	GG_contig12999_1343	EST-derived SNP	6	44.702	a	h	a	a	a	a	a	a	h	a	h	h	h	h	h	h	a	h	a	h	h	a	a	h	h	h	h	h	a	h	h	h	b	h	h	b	h	h	h	h	h	h	a	a	h
1044	TP238631	GBS-SNP	6	45.033	a	h	a	a	a	a	a	a	h	a	h	h	h	h	h	h	a	h	a	h	h	a	a	h	h	h	b	h	h	h	h	h	b	b	h	h	h	h	h	h	h	h	a	a	h
1045	TP60011	GBS-SNP	6	45.974	a	b	h	a	a	a	a	a	h	a	h	b	h	h	h	h	a	h	a	h	b	a	a	h	a	a	h	h	a	h	h	h	b	h	h	h	h	h	h	h	h	h	a	a	h
1046	TP196055	GBS-SNP	6	46.411	a	h	a	a	a	a	a	a	h	a	h	h	h	h	h	h	a	b	a	h	a	a	a	b	h	h	b	h	a	h	h	h	b	h	h	b	a	h	h	h	h	h	a	a	h
1047	TP241225	GBS-SNP	6	47.125	a	a	a	a	a	a	a	a	h	a	h	a	h	b	h	b	a	h	a	h	h	a	a	h	h	h	a	h	a	h	b	h	h	h	h	h	h	a	h	h	h	h	a	a	h
1048	TP241776	GBS-SNP	6	48.276	a	b	a	a	a	a	a	a	b	a	h	h	h	h	h	h	a	b	a	h	a	a	a	h	h	h	h	h	a	a	b	h	b	b	h	b	h	h	h	h	b	h	a	a	h
1049	TP253063	GBS-SNP	6	48.564	a	h	a	a	a	a	a	a	h	a	h	h	a	h	h	h	a	b	a	h	h	a	a	h	h	h	h	h	a	h	h	h	b	h	h	b	h	h	h	h	h	h	a	a	h
1050	GG_contig12774_271	EST-derived SNP	6	48.838	a	h	a	a	a	a	a	a	b	a	h	h	h	h	h	h	a	b	a	h	h	a	a	h	h	h	h	h	a	h	h	h	b	h	h	b	h	h	h	h	h	h	a	a	h
1051	TP130193	GBS-SNP	6	49.203	a	-	a	a	a	a	a	a	b	a	h	h	h	h	h	h	a	b	a	h	a	a	a	h	h	h	h	h	a	h	h	h	b	h	h	b	h	b	h	h	h	h	a	a	h
1052	TP174345	GBS-SNP	6	49.677	a	h	a	a	a	a	a	a	b	a	h	h	h	h	-	h	a	b	a	h	h	a	a	h	h	h	h	h	a	b	h	h	b	h	h	b	h	h	h	h	h	h	a	a	h
1053	TP175685	GBS-SNP	6	50.074	a	h	a	a	a	a	a	a	b	a	h	h	h	h	h	h	a	b	a	h	b	a	a	h	h	h	h	h	a	h	h	h	b	h	h	b	a	h	h	h	h	h	a	a	h
1054	TP247728	GBS-SNP	6	50.454	a	h	h	a	a	a	a	a	b	a	h	h	a	h	h	h	a	b	a	h	h	a	a	h	h	h	h	h	a	h	h	h	b	h	h	b	h	h	h	h	h	h	a	a	h
1055	TP188817	GBS-SNP	6	50.908	a	h	a	a	a	h	a	a	b	a	h	h	h	h	h	h	a	b	a	h	h	a	a	h	h	h	h	h	a	h	h	a	b	h	h	b	h	h	h	h	h	h	a	a	h
1056	TP327626	GBS-SNP	6	51.457	a	a	a	a	a	a	a	a	b	a	h	h	h	h	h	b	a	b	a	h	h	a	a	h	h	h	h	h	a	h	h	h	b	a	h	b	h	h	h	h	h	h	a	a	h
1057	TP296957	GBS-SNP	6	52.284	a	h	a	a	a	a	a	a	b	a	h	h	h	h	h	h	a	b	a	h	h	a	a	h	h	h	h	h	a	h	h	h	b	h	h	b	h	a	h	h	a	h	a	a	h
1058	TP230076	GBS-SNP	6	53.016	a	h	a	a	a	a	a	a	h	a	h	h	h	h	h	h	a	b	a	b	h	a	a	h	h	h	h	h	a	b	b	h	b	h	h	b	b	h	b	h	h	h	a	-	a
1059	TP215770	GBS-SNP	6	53.732	a	h	a	a	a	a	a	a	b	a	h	h	h	h	b	a	a	b	a	h	b	a	a	h	a	h	h	h	a	h	-	h	b	h	h	b	h	b	h	h	b	h	a	a	h
1060	TP242625	GBS-SNP	6	54.955	a	h	a	a	a	a	a	a	b	a	h	h	h	b	h	a	a	b	a	h	h	a	a	h	h	h	h	h	a	h	h	h	b	b	h	b	h	h	h	h	h	h	h	h	h
1061	TP244961	GBS-SNP	6	55.627	a	b	a	a	a	a	a	a	b	a	h	h	h	b	h	b	a	b	a	h	h	a	a	h	h	h	h	h	a	h	h	h	b	h	h	b	b	b	h	h	h	h	a	h	h
1062	TP378769	GBS-SNP	6	57.718	a	h	a	a	a	a	a	a	b	a	h	b	h	b	a	b	a	b	a	h	h	a	a	h	h	h	h	h	a	a	h	h	b	h	h	b	a	h	b	h	h	h	a	h	h
1063	TP327038	GBS-SNP	6	60.641	a	b	a	a	a	b	a	a	a	a	b	b	h	b	h	-	a	h	h	h	h	b	a	h	b	h	a	h	a	h	a	h	b	b	h	b	h	h	h	h	h	b	a	h	h
1064	TP69685	GBS-SNP	6	61.059	a	h	a	h	a	a	a	a	b	a	a	a	b	b	b	a	h	b	h	h	h	h	a	b	h	h	h	h	a	h	h	h	b	-	h	b	h	h	h	h	h	h	a	h	h
1065	TP583685	GBS-SNP	6	61.498	a	h	a	a	a	a	a	a	b	a	a	h	b	b	b	a	b	b	b	b	a	h	a	h	b	h	a	h	a	h	h	h	b	b	h	b	a	a	h	h	b	h	a	h	h
1066	TP43575	GBS-SNP	6	62.863	a	h	a	a	a	h	a	a	h	a	h	h	h	h	h	h	h	h	h	h	h	h	a	h	h	h	a	h	a	h	a	h	b	h	h	h	a	h	b	h	h	h	a	h	h
1067	TP137374	GBS-SNP	6	63.474	a	b	a	a	a	a	a	a	b	a	a	h	b	b	b	a	h	b	h	h	h	h	a	a	h	h	h	h	a	h	h	h	b	h	h	b	h	h	h	h	h	h	a	h	h
1068	TP80177	GBS-SNP	6	64.912	a	b	a	a	a	a	a	a	b	a	a	h	b	b	b	a	h	b	h	h	-	h	a	h	h	h	a	h	a	h	a	h	b	b	h	b	a	h	h	h	h	h	a	h	a
1069	TP153481	GBS-SNP	6	65.596	a	b	a	a	a	h	a	a	b	a	a	h	b	b	b	a	h	b	h	h	h	h	a	h	h	h	a	h	h	h	a	h	b	h	h	b	a	h	h	h	h	h	a	h	h
1070	TP142502	GBS-SNP	6	66.056	a	h	a	a	a	h	a	a	b	a	a	h	b	b	b	a	h	b	h	h	h	h	a	h	h	h	a	h	a	h	a	h	b	h	h	b	a	h	h	a	h	h	a	h	h
1071	TP355124	GBS-SNP	6	66.454	a	h	a	a	a	h	a	a	b	a	a	h	b	b	b	a	h	b	h	h	h	b	a	h	h	h	a	h	a	h	a	b	b	b	h	b	a	a	b	h	a	b	a	h	h
1072	TP258722	GBS-SNP	6	67.651	a	h	a	a	a	a	a	a	b	a	h	h	b	b	b	h	b	b	b	h	h	h	a	h	h	h	a	h	a	h	a	h	b	h	h	b	a	h	h	h	h	b	a	h	h
1073	TP347031	GBS-SNP	6	68.034	a	h	a	a	a	h	a	a	b	a	h	h	b	b	b	h	h	b	b	h	b	h	a	h	h	h	a	h	a	h	a	h	b	h	h	b	a	h	h	h	h	b	a	h	h
1074	TP206746	GBS-SNP	6	68.602	a	h	a	a	a	h	a	a	b	a	h	h	b	b	b	h	h	b	b	h	h	a	a	h	h	h	a	h	a	h	a	h	b	h	h	b	a	h	h	h	h	b	a	h	h
1075	GG_contig20568_385	EST-derived SNP	6	68.968	a	h	a	a	a	h	a	a	b	a	a	h	b	b	b	h	h	b	h	h	h	h	a	h	h	h	a	h	a	h	a	h	b	h	h	b	a	h	h	h	h	b	a	h	h
1076	TP227615	GBS-SNP	6	69.317	a	a	a	a	a	h	a	a	b	a	h	b	b	b	b	h	h	b	b	h	a	h	a	h	h	h	a	h	a	h	a	h	b	h	h	b	h	b	h	h	h	b	a	h	b
1077	GG_contig22700_304	EST-derived SNP	6	70.009	a	h	a	a	a	h	a	a	b	a	h	h	b	b	b	h	h	b	b	h	h	h	a	h	h	h	a	h	a	h	a	h	b	h	h	b	a	h	h	h	h	b	a	h	h
1078	TP28932	GBS-SNP	6	70.595	a	h	a	a	a	a	a	a	b	a	h	h	b	b	b	h	h	b	b	h	h	b	a	h	h	h	a	h	a	h	a	h	b	h	h	b	h	h	h	h	h	b	a	h	h
1079	TP59574	GBS-SNP	6	71.191	a	h	a	a	a	b	a	a	b	a	h	h	b	b	b	h	h	b	b	h	h	h	a	h	h	h	a	h	a	h	a	h	b	h	h	b	h	a	h	h	h	b	a	h	h
1080	TP242104	GBS-SNP	6	71.552	a	h	a	a	a	h	a	a	b	a	h	h	b	h	b	h	h	b	b	h	a	h	a	h	h	h	a	h	a	h	a	h	b	h	h	b	h	h	h	h	h	b	a	h	h
1081	TP142334	GBS-SNP	6	71.741	a	h	a	a	a	h	a	a	b	a	h	h	b	b	b	h	h	b	b	h	h	h	a	h	h	h	a	h	a	h	a	h	b	h	h	b	h	h	h	h	h	b	a	h	h
1082	TP316877	GBS-SNP	6	71.955	a	h	a	a	a	h	a	a	b	a	h	h	b	b	b	h	h	b	b	h	h	h	a	h	h	h	a	h	a	h	a	h	b	h	h	b	h	h	h	h	h	b	a	h	b
1083	GG_contig12588_228	EST-derived SNP	6	72.01	a	h	a	a	a	h	a	a	b	a	h	h	b	b	b	h	h	b	b	h	h	h	a	h	h	h	a	h	a	h	a	h	b	h	h	b	h	h	h	h	h	b	a	h	h
1084	TP223324	GBS-SNP	6	72.056	a	h	a	a	a	b	a	a	b	a	h	h	b	b	b	h	h	b	h	h	h	h	a	h	h	h	a	h	a	h	a	h	b	h	h	b	h	h	h	h	h	b	a	h	a
1085	TP258501	GBS-SNP	6	72.149	a	h	a	a	a	b	a	a	b	a	a	h	b	b	b	a	h	b	b	h	h	h	a	h	h	h	a	h	a	h	a	h	b	h	h	b	a	b	h	h	h	b	a	h	h
1086	TP317073	GBS-SNP	6	73.064	a	h	a	a	a	h	a	a	b	a	h	h	h	b	b	h	h	h	b	h	h	h	a	h	h	h	a	h	a	h	a	h	b	h	h	b	h	h	h	h	h	b	a	h	h
1087	TP229310	GBS-SNP	6	73.334	a	h	a	a	a	h	a	a	b	a	h	h	b	b	h	h	h	b	b	h	b	h	a	h	h	h	a	h	a	h	a	h	b	h	h	h	h	h	h	h	h	b	a	h	h
1088	TP250772	GBS-SNP	6	73.718	a	h	a	a	a	h	a	h	b	a	h	h	b	b	b	h	h	b	b	h	b	h	a	h	h	h	a	h	a	h	h	h	b	h	h	b	h	h	h	h	a	b	a	h	h
1089	TP306186	GBS-SNP	6	74.474	a	h	a	a	a	h	a	a	b	a	h	h	b	b	b	h	h	b	b	h	h	h	a	h	b	h	a	h	a	h	a	a	b	h	h	b	h	a	a	h	h	b	a	h	h
1090	TP178194	GBS-SNP	6	74.869	a	h	a	a	a	h	a	a	b	a	h	h	b	b	b	h	h	b	b	h	h	b	a	h	h	h	a	h	a	h	h	h	b	h	h	b	h	b	b	h	h	b	a	h	h
1091	TP26372	GBS-SNP	6	75.237	a	h	a	a	a	h	a	a	b	a	h	h	b	b	b	h	h	b	b	h	h	b	a	h	h	h	a	h	a	h	a	h	b	h	h	b	h	h	h	b	h	b	a	h	h
1092	TP153765	GBS-SNP	6	75.416	a	h	a	a	a	h	a	a	h	h	a	h	b	b	b	a	h	b	h	b	h	b	a	h	h	h	a	h	a	h	a	h	b	h	h	b	a	h	h	h	h	h	a	h	h
1093	TP350565	GBS-SNP	6	75.606	a	h	a	a	a	-	a	a	b	a	a	h	b	b	b	a	h	b	h	h	h	h	a	h	h	b	a	h	a	h	h	h	b	h	h	b	a	h	a	h	h	h	a	h	h
1094	TP185769	GBS-SNP	6	76.743	a	h	a	a	a	h	a	a	b	a	a	h	b	b	b	b	b	b	b	h	h	b	a	h	h	h	a	h	a	h	a	h	b	b	h	b	h	h	h	h	b	b	a	h	h
1095	TP110620	GBS-SNP	6	77.212	a	h	a	a	a	a	a	a	b	a	a	h	b	b	b	h	h	b	b	h	h	h	h	a	h	h	a	h	a	h	a	h	b	a	h	b	a	h	h	h	a	b	a	h	-
1096	TP259521	GBS-SNP	6	77.751	a	h	a	a	a	-	a	a	b	a	h	h	b	b	b	h	h	b	b	h	h	h	a	h	h	h	a	h	a	h	a	b	b	a	h	b	h	a	h	h	h	b	a	h	a
1097	TP307192	GBS-SNP	6	78.231	a	h	a	a	a	h	a	a	b	a	h	h	b	b	b	b	b	b	b	h	-	b	a	h	h	h	a	h	a	b	a	h	b	h	a	b	h	b	h	h	h	b	a	h	h
1098	TP38664	GBS-SNP	6	78.801	a	h	a	a	a	b	a	a	b	a	h	h	b	b	b	h	h	b	b	h	h	h	a	h	h	h	a	h	a	h	a	h	b	h	h	b	h	h	h	h	h	b	a	b	h
1099	TP114816	GBS-SNP	6	79.522	a	a	a	a	a	h	a	a	b	a	h	h	b	b	b	h	h	b	b	h	h	b	a	h	h	h	a	a	a	h	a	b	b	h	h	b	h	h	h	h	h	b	a	h	h
1100	TP44580	GBS-SNP	6	80.247	a	h	a	a	a	h	a	a	b	a	h	a	b	b	b	h	h	b	b	h	b	b	a	h	h	h	a	h	a	b	a	a	b	h	h	b	h	h	h	h	h	b	a	h	h
1101	TP527116	GBS-SNP	6	81.068	a	h	a	a	a	h	a	a	b	a	a	h	b	b	b	h	h	b	b	h	b	b	a	h	h	h	a	h	a	b	a	-	b	b	h	b	h	a	a	h	h	b	a	a	h
1102	TP403352	GBS-SNP	7	0	a	b	b	h	h	h	b	a	h	h	h	b	h	b	b	h	a	b	h	h	h	b	b	b	a	b	a	h	-	h	a	a	a	a	a	a	b	b	b	h	h	b	h	h	a
1103	TP518587	GBS-SNP	7	2.508	a	a	b	h	h	h	h	h	a	b	h	b	h	b	b	b	h	b	h	h	h	b	b	h	a	b	b	h	a	h	a	a	a	b	a	a	b	b	b	h	h	b	h	a	a
1104	TP121087	GBS-SNP	7	3.928	a	h	b	b	h	b	a	h	h	a	a	b	h	b	b	h	a	b	h	h	h	b	b	h	h	b	-	h	a	h	a	a	a	h	a	a	b	b	b	h	h	b	h	h	a
1105	TP75063	GBS-SNP	7	4.539	a	h	b	-	a	h	h	h	a	h	h	b	h	b	b	h	a	b	h	h	a	b	b	b	h	b	h	h	a	h	a	a	a	h	a	a	b	b	b	h	h	b	h	h	a
1106	TP62255	GBS-SNP	7	5.684	a	h	b	h	h	h	h	h	h	h	h	b	h	b	b	h	b	b	h	h	h	b	b	h	a	b	a	h	a	h	a	a	a	a	a	a	b	b	b	h	h	b	h	h	h
1107	TP133583	GBS-SNP	7	6.161	a	h	b	h	h	h	b	h	h	h	h	b	h	b	b	h	h	b	b	h	h	b	b	b	a	b	h	h	a	h	a	a	a	a	a	a	b	b	b	h	h	b	h	h	a
1108	TP332175	GBS-SNP	7	6.889	a	b	b	a	a	h	h	a	a	a	h	b	a	b	b	h	b	b	h	h	h	b	b	h	h	b	h	h	h	h	a	a	a	h	a	a	b	b	b	h	h	b	h	h	a
1109	TP230944	GBS-SNP	7	7.419	a	a	b	h	b	a	h	h	a	a	h	b	h	b	b	h	h	b	h	h	h	b	b	h	h	b	h	a	a	h	a	a	a	h	a	a	b	b	b	h	h	b	h	h	a
1110	TP242281	GBS-SNP	7	8.166	a	h	b	h	h	h	h	h	h	h	h	b	h	b	b	h	a	b	b	h	a	b	b	h	h	b	b	h	a	h	a	a	a	h	a	a	b	b	b	h	a	b	h	h	a
1111	TP156535	GBS-SNP	7	8.658	a	h	b	h	h	a	b	h	b	h	h	b	h	b	b	h	h	b	a	h	h	b	b	h	a	b	b	h	a	h	a	a	a	h	a	a	b	b	b	h	h	b	h	h	a
1112	TP83199	GBS-SNP	7	9.191	a	-	b	h	a	b	h	a	h	h	b	b	h	b	b	h	h	b	a	b	h	b	b	h	h	b	h	h	a	h	a	a	a	h	a	a	b	b	b	h	h	b	h	h	a
1113	TP22210	GBS-SNP	7	9.605	a	h	b	h	a	h	h	h	h	h	h	b	h	b	b	h	h	b	h	h	b	b	b	h	h	b	h	h	a	h	a	a	a	h	a	a	b	b	b	h	h	b	h	h	a
1114	TP117837	GBS-SNP	7	9.987	a	h	b	h	h	h	h	h	h	h	h	b	h	b	b	h	b	b	h	h	h	b	b	h	h	b	h	h	a	h	a	a	a	a	a	a	b	b	b	h	h	b	h	h	a
1115	TP21901	GBS-SNP	7	10.419	a	h	b	h	h	h	h	h	h	h	h	b	h	b	b	h	h	b	h	h	h	b	b	h	h	b	h	h	a	h	a	a	a	a	a	a	b	b	b	h	h	b	h	h	a
1116	TP225970	GBS-SNP	7	11.087	a	h	b	h	b	h	h	h	h	h	h	b	h	b	b	h	h	b	h	h	h	b	b	h	h	b	h	h	a	h	a	a	a	h	a	a	b	b	b	h	h	b	h	h	a
1117	GG_contig15475_928	EST-derived SNP	7	11.324	a	h	b	h	h	h	h	h	h	h	h	b	h	b	b	h	h	b	h	h	h	b	b	h	h	b	h	h	a	h	a	a	a	h	a	a	b	b	b	h	h	b	h	h	a
1118	TP159201	GBS-SNP	7	11.652	a	h	b	h	h	h	h	h	h	h	h	b	h	b	b	a	h	b	h	h	h	b	b	h	h	b	h	h	a	h	a	a	a	h	a	a	b	b	b	h	h	b	h	h	a
1119	TP331096	GBS-SNP	7	12.592	a	h	b	a	h	h	a	b	h	a	a	b	h	b	-	h	h	b	h	h	a	b	b	h	h	b	b	h	a	h	a	a	a	h	a	a	b	b	b	h	h	b	h	h	a
1120	TP154694	GBS-SNP	7	13.056	a	b	b	h	h	h	a	h	h	h	h	b	h	b	b	h	h	b	h	h	h	b	b	h	h	b	b	h	a	h	a	a	h	a	a	a	b	b	b	h	h	b	h	h	a
1121	TP58044	GBS-SNP	7	13.768	a	h	b	h	h	h	h	h	h	h	h	b	h	b	b	h	h	b	h	h	b	b	b	h	h	b	b	h	a	h	a	a	a	a	a	a	b	b	b	h	a	b	h	h	a
1122	TP188524	GBS-SNP	7	14.071	a	h	b	h	h	h	h	h	h	h	h	b	h	b	b	h	h	b	h	h	h	b	b	h	h	b	b	h	a	h	a	a	a	h	a	a	b	b	b	h	h	b	-	h	a
1123	TP186588	GBS-SNP	7	14.268	a	h	b	h	h	-	h	h	h	h	b	b	h	b	b	h	h	b	h	h	h	b	b	h	h	b	b	h	a	h	a	a	a	h	a	a	b	b	b	h	h	b	h	h	a
1124	TP247521	GBS-SNP	7	14.675	a	h	b	h	h	h	h	-	h	h	h	b	h	b	b	h	h	b	h	h	h	b	b	h	h	b	b	h	a	h	a	a	a	h	h	a	b	b	b	h	h	b	h	h	a
1125	TP217692	GBS-SNP	7	15.021	a	h	b	h	h	a	h	h	h	h	h	b	h	b	b	h	h	b	h	h	h	b	b	h	h	b	b	h	a	h	a	a	a	h	a	a	b	b	b	h	h	b	h	h	a
1126	TP101412	GBS-SNP	7	15.545	a	h	b	h	h	b	h	h	h	h	h	b	h	b	b	h	h	b	h	h	h	b	b	h	h	h	b	h	a	h	a	a	a	h	a	a	b	b	b	h	h	b	h	h	a
1127	TP290457	GBS-SNP	7	16.031	a	h	b	h	h	h	h	h	h	h	h	b	h	b	b	a	h	b	h	h	b	b	b	h	h	b	b	h	a	h	a	a	a	h	a	a	b	b	b	h	h	b	h	h	a
1128	TP149329	GBS-SNP	7	16.712	a	h	b	h	h	h	h	h	h	h	h	b	h	b	b	b	b	h	h	h	h	b	b	h	h	b	b	b	a	h	a	a	a	a	a	a	b	b	b	h	h	b	h	h	a
1129	TP305940	GBS-SNP	7	17.199	a	h	b	h	h	h	h	h	h	h	h	b	h	b	b	h	a	h	h	h	h	b	b	h	h	b	-	h	a	a	a	a	a	h	a	a	b	b	b	h	h	b	h	h	a
1130	GG_contig20412_422	EST-derived SNP	7	17.792	a	h	b	h	h	h	h	h	h	h	h	b	h	b	b	h	h	h	h	h	h	b	b	h	h	b	b	h	a	h	a	a	a	h	a	a	b	b	b	h	h	h	h	h	a
1131	TP70403	GBS-SNP	7	18.401	a	h	h	h	h	h	h	h	h	h	a	b	h	b	b	h	h	h	h	h	b	b	b	h	h	b	b	h	a	h	-	a	a	h	a	a	b	b	b	h	a	b	h	h	a
1132	TP176169	GBS-SNP	7	19.804	a	h	b	h	h	h	h	h	b	h	h	b	b	b	b	h	h	b	h	h	h	b	b	h	a	b	b	h	a	h	a	a	a	h	a	a	b	b	b	b	h	b	h	a	a
1133	TP165033	GBS-SNP	7	20.597	a	h	b	b	h	h	h	h	h	h	h	b	h	b	b	h	h	h	h	h	a	b	b	h	h	b	b	h	a	h	a	a	a	h	a	a	b	b	b	h	h	b	h	h	a
1134	TP192886	GBS-SNP	7	21.185	a	b	b	h	h	a	b	h	h	h	h	b	h	b	b	h	h	h	h	h	h	b	b	b	h	b	b	h	a	h	a	a	a	h	a	a	b	b	b	h	h	b	a	h	a
1135	TP211314	GBS-SNP	7	21.641	a	h	b	h	h	h	h	h	a	h	h	b	h	b	b	h	a	h	h	h	h	b	b	h	h	b	b	h	a	a	a	a	a	b	a	a	b	b	b	h	h	b	h	h	a
1136	TP30370	GBS-SNP	7	22.369	a	a	b	h	h	b	b	h	h	h	h	b	h	b	b	h	b	h	h	h	h	b	h	h	h	b	b	h	a	h	a	a	a	a	a	a	b	b	b	h	h	b	h	a	a
1137	TP176148	GBS-SNP	7	22.953	a	h	b	h	h	h	h	h	h	h	h	b	h	b	b	h	h	-	h	h	h	b	b	h	h	b	b	h	a	h	a	a	a	h	a	a	b	b	b	h	h	b	a	h	a
1138	TP271292	GBS-SNP	7	23.246	a	h	b	h	h	h	h	h	h	h	h	b	h	b	b	h	h	h	h	h	h	b	b	h	h	h	b	h	a	h	a	a	a	h	a	a	b	b	b	h	h	b	h	h	a
1139	TP307231	GBS-SNP	7	23.723	h	h	b	h	h	h	h	h	h	h	h	b	b	b	b	h	h	h	h	h	h	b	h	b	h	b	b	h	a	h	a	a	a	b	h	a	-	b	b	h	h	b	h	h	a
1140	TP1204	GBS-SNP	7	24.159	a	h	b	h	h	h	h	h	a	h	h	b	h	b	b	h	h	a	h	h	h	b	h	h	h	b	b	h	a	h	a	a	a	h	a	a	h	b	b	h	h	b	h	h	a
1141	TP345332	GBS-SNP	7	24.785	a	h	b	h	h	h	h	a	b	h	h	b	h	b	b	h	h	a	h	h	h	b	h	h	h	b	b	h	a	h	a	a	-	h	a	a	b	b	b	h	h	b	h	a	a
1142	TP228205	GBS-SNP	7	25.142	a	h	b	b	h	h	h	h	h	h	h	b	a	b	b	h	h	h	h	h	h	b	h	h	h	b	b	h	a	h	a	a	a	a	a	a	b	b	b	a	h	b	h	h	a
1143	TP361247	GBS-SNP	7	25.515	a	b	b	h	h	h	h	h	h	h	h	b	h	b	b	h	h	h	h	h	h	b	h	h	h	b	b	h	a	h	a	a	a	b	h	a	b	b	b	h	h	b	h	h	a
1144	TP244996	GBS-SNP	7	25.907	a	h	b	b	h	h	h	h	h	h	h	b	h	b	b	b	h	b	h	h	h	b	h	h	h	b	b	h	a	h	a	a	a	h	a	a	b	b	b	h	h	b	h	h	a
1145	TP365643	GBS-SNP	7	26.35	a	b	b	a	h	h	b	b	h	h	h	b	h	b	b	h	h	h	h	h	b	b	h	h	b	b	b	b	a	h	a	a	a	h	a	a	b	b	b	h	b	b	h	a	a
1146	TP263151	GBS-SNP	7	27.613	a	h	h	b	h	h	b	h	h	h	h	h	h	b	h	h	b	a	h	h	b	b	a	h	b	h	b	h	a	h	a	a	a	a	a	a	b	b	b	h	b	h	b	b	a
1147	TP83326	GBS-SNP	7	27.974	a	b	b	b	b	a	h	a	a	a	h	b	-	b	b	h	b	h	h	b	a	b	h	b	b	h	b	h	a	h	a	a	a	h	a	a	b	b	b	h	b	h	h	b	a
1148	TP109589	GBS-SNP	7	28.391	a	h	b	h	h	h	h	h	h	h	h	b	h	b	b	h	b	h	b	h	h	b	a	h	b	h	b	h	a	h	a	a	-	b	a	a	b	b	b	h	b	b	h	b	a
1149	TP276507	GBS-SNP	7	28.907	a	b	b	h	h	b	h	h	b	b	h	b	a	b	b	h	b	h	h	h	a	b	h	h	b	h	b	h	a	h	a	a	a	h	a	a	b	b	b	h	b	h	h	b	a
1150	TP520239	GBS-SNP	7	29.419	a	h	b	h	h	h	h	h	h	h	h	b	b	b	b	b	b	b	h	h	h	b	a	h	b	h	b	h	a	h	a	a	a	h	a	a	b	b	b	a	b	b	b	b	a
1151	TP151077	GBS-SNP	7	29.673	a	h	b	h	h	h	h	h	h	h	h	b	h	b	b	h	b	h	h	h	h	b	a	h	b	h	b	b	a	h	a	a	a	b	a	a	b	b	b	h	b	h	a	b	a
1152	TP251683	GBS-SNP	7	29.954	a	h	b	a	h	h	h	h	h	h	h	b	h	b	b	b	b	h	h	h	b	b	a	h	b	h	b	h	a	a	a	a	a	h	a	a	b	b	b	h	b	h	a	b	a
1153	TP8446	GBS-SNP	7	30.511	a	h	b	h	-	a	h	h	h	h	h	b	b	b	b	h	b	h	h	h	h	b	h	h	b	h	b	h	a	h	a	a	a	h	a	a	b	b	b	h	b	h	h	b	a
1154	TP183104	GBS-SNP	7	30.778	a	b	b	h	h	h	h	h	h	h	h	b	a	b	b	a	b	b	h	h	h	b	h	h	b	h	b	h	a	h	a	a	a	h	a	a	b	b	b	h	b	h	a	b	a
1155	TP120908	GBS-SNP	7	31.186	a	b	b	h	h	h	h	b	h	h	h	b	h	b	b	b	b	h	h	h	h	b	h	h	b	h	b	h	a	b	a	a	a	a	a	a	-	b	b	h	b	h	h	b	a
1156	TP323202	GBS-SNP	7	31.505	a	a	b	h	b	h	h	h	h	a	h	b	a	b	b	h	b	h	h	a	h	b	h	h	b	h	b	h	a	h	a	a	a	a	a	a	b	b	b	h	b	h	h	b	a
1157	TP315992	GBS-SNP	7	31.875	a	b	b	h	h	b	h	a	h	h	h	b	h	b	b	h	b	h	h	h	h	b	h	h	b	h	b	h	a	h	a	a	a	h	a	a	b	b	b	h	b	a	h	b	a
1158	TP2768	GBS-SNP	7	32.182	a	h	b	h	h	h	h	h	h	h	h	h	h	b	b	h	b	h	h	h	h	b	h	a	b	h	b	h	a	b	a	a	a	b	a	a	b	b	b	h	b	h	h	b	a
1159	TP246884	GBS-SNP	7	32.53	a	a	b	h	h	h	a	h	h	h	h	b	h	b	b	h	-	a	h	h	h	b	h	a	b	h	b	h	a	h	a	a	a	a	a	a	b	b	b	h	b	h	h	b	a
1160	TP140338	GBS-SNP	7	32.712	a	h	b	h	h	h	h	h	h	h	h	b	h	b	b	h	b	h	h	h	h	b	h	h	b	h	b	h	a	h	a	a	a	h	a	a	b	b	b	h	b	h	h	b	a
1161	TP192169	GBS-SNP	7	32.957	a	h	b	h	h	h	h	h	h	h	h	b	h	b	b	h	b	h	h	h	a	b	h	h	b	h	b	h	a	h	a	a	a	h	a	a	b	b	b	h	b	h	h	b	a
1162	TP61615	GBS-SNP	7	33.128	a	h	b	h	h	h	h	h	h	h	h	b	h	b	b	h	b	h	h	h	h	b	b	h	b	h	b	h	a	h	a	a	h	h	a	a	b	b	b	h	b	h	h	b	a
1163	TP104957	GBS-SNP	7	33.4	a	h	b	h	h	h	h	h	h	h	h	b	h	b	b	a	b	a	h	h	h	b	h	a	b	h	b	h	a	h	a	a	a	h	a	a	b	b	b	h	b	h	h	b	a
1164	TP343462	GBS-SNP	7	33.66	a	h	b	h	h	h	a	h	h	h	h	b	h	b	b	h	b	h	h	h	h	b	h	a	b	h	b	h	a	h	a	a	a	h	a	a	b	b	b	h	b	h	h	b	a
1165	TP18273	GBS-SNP	7	33.936	a	h	b	h	h	a	h	h	h	h	h	b	h	b	b	h	b	a	h	h	h	b	h	h	b	h	b	h	a	h	a	a	a	b	a	a	b	b	b	h	b	h	h	b	a
1166	TP126710	GBS-SNP	7	34.255	a	h	b	h	a	h	a	h	h	h	h	b	h	b	b	h	b	h	h	h	h	b	h	h	b	h	b	h	a	h	a	a	a	h	a	a	b	b	b	h	b	h	h	b	a
1167	TP247531	GBS-SNP	7	34.504	a	h	b	h	h	b	h	h	h	h	h	b	h	b	b	h	b	-	h	h	b	b	h	h	b	h	b	h	a	a	a	a	a	h	a	a	b	b	b	h	b	h	h	b	a
1168	TP138955	GBS-SNP	7	34.761	a	h	b	h	h	h	h	h	h	h	h	b	h	b	b	h	b	h	h	h	h	b	h	h	b	h	b	h	a	h	a	h	a	h	a	a	b	b	b	h	b	h	h	b	a
1169	TP172596	GBS-SNP	7	35.051	a	h	b	h	h	h	h	h	h	h	h	b	h	b	b	h	b	h	h	h	h	b	h	h	b	h	b	h	a	a	-	a	a	h	a	a	b	b	b	h	b	h	h	b	a
1170	TP162252	GBS-SNP	7	35.37	a	h	b	h	h	h	a	h	h	h	h	b	h	b	b	h	b	h	h	h	h	b	h	h	b	h	b	h	a	h	h	a	a	b	a	a	b	h	b	h	b	h	h	b	a
1171	TP232293	GBS-SNP	7	35.748	a	h	b	h	h	h	b	h	h	h	h	b	h	b	b	h	b	b	h	b	h	b	h	h	b	h	b	h	a	h	a	a	a	b	a	a	b	b	b	h	b	h	h	b	a
1172	TP204546	GBS-SNP	7	36.019	a	h	b	a	h	h	a	h	h	h	h	b	h	b	b	h	b	h	h	h	h	b	h	h	b	h	b	h	a	-	a	h	a	h	a	a	b	b	b	h	b	b	h	b	a
1173	TP212300	GBS-SNP	7	36.547	a	h	b	h	h	h	h	h	h	h	h	b	h	b	b	h	b	h	h	h	h	b	h	h	b	h	b	h	h	h	a	a	a	a	a	a	b	b	b	h	b	h	h	b	a
1174	TP144628	GBS-SNP	7	37.035	a	h	b	a	h	b	h	h	h	h	h	b	h	b	b	h	b	b	h	h	h	b	h	b	b	h	b	h	a	h	a	a	a	h	a	a	b	b	b	h	b	h	h	b	a
1175	TP174574	GBS-SNP	7	37.534	h	h	b	h	h	h	h	h	h	h	h	b	h	b	b	h	b	a	h	h	h	b	b	h	h	h	b	h	a	h	a	h	a	h	a	a	b	b	b	h	b	a	h	b	a
1176	TP101449	GBS-SNP	7	37.957	a	h	b	h	h	h	h	h	h	h	h	b	h	b	b	h	b	h	h	a	h	b	h	h	b	h	b	h	a	h	a	a	a	h	a	a	h	b	b	h	b	h	h	h	a
1177	TP61718	GBS-SNP	7	38.831	h	h	b	h	h	h	h	h	b	h	h	b	h	b	b	h	b	h	h	h	h	b	h	h	b	h	b	h	a	b	a	a	a	h	a	a	b	-	b	h	b	h	h	b	a
1178	TP305526	GBS-SNP	7	39.095	h	h	b	h	h	b	h	h	h	h	a	b	h	b	b	h	b	b	h	h	h	b	h	h	b	h	b	h	a	h	a	h	a	h	a	a	b	b	h	h	b	h	h	b	a
1179	GG_contig16169_856	EST-derived SNP	7	39.705	h	h	b	h	h	h	h	h	h	h	h	b	h	b	b	h	b	h	h	h	a	b	h	h	b	h	b	h	a	h	a	h	a	h	a	a	b	b	b	h	b	h	h	b	a
1180	TP82717	GBS-SNP	7	40.767	a	a	b	a	h	b	h	b	h	h	b	b	h	b	b	h	b	h	h	b	b	b	h	h	b	h	b	h	-	a	a	a	a	h	a	a	b	b	b	h	b	h	h	b	a
1181	TP63055	GBS-SNP	7	43.781	h	h	b	h	h	b	b	h	h	h	h	b	h	b	b	h	b	h	h	b	h	b	h	h	b	h	b	h	a	a	a	h	a	a	a	a	b	b	b	h	b	h	h	b	a
1182	TP159073	GBS-SNP	7	45.536	h	h	b	h	h	h	b	b	h	h	h	b	h	b	b	h	b	b	h	b	h	b	h	h	b	h	b	h	a	a	a	h	a	h	a	a	b	b	b	h	b	h	h	b	a
1183	TP257469	GBS-SNP	7	48.419	h	h	b	h	h	b	b	a	a	b	h	b	h	b	b	a	b	h	h	b	h	b	h	h	b	h	b	h	a	a	a	h	a	h	a	a	b	b	b	h	b	h	a	b	a
1184	TP339862	GBS-SNP	7	54.943	a	h	b	a	h	b	b	b	h	h	b	h	h	h	b	h	b	h	b	b	h	b	h	h	b	h	b	h	h	a	a	b	a	b	a	a	b	b	b	h	b	h	h	b	h
1185	TP14651	GBS-SNP	7	56.793	h	h	b	h	h	b	b	b	h	h	b	h	h	h	b	h	b	a	h	b	h	b	h	h	b	h	b	h	h	a	a	b	h	a	a	a	b	b	b	h	b	h	h	b	h
1186	TP348699	GBS-SNP	7	60.526	b	a	h	a	b	b	b	b	h	h	b	h	h	h	b	b	b	h	a	b	h	h	h	h	b	h	b	h	h	a	a	b	h	a	a	a	b	b	h	h	b	h	h	b	h
1187	TP203762	GBS-SNP	7	61.205	b	h	h	a	b	b	b	b	h	a	b	h	h	h	h	b	b	h	a	b	h	b	b	h	b	h	b	h	h	a	a	b	h	h	a	a	b	b	b	h	b	h	h	b	h
1188	TP328270	GBS-SNP	7	61.9	b	h	h	a	b	b	b	b	h	h	b	h	h	h	h	b	b	a	a	b	h	b	a	h	b	h	b	h	b	a	a	b	h	b	a	a	b	b	b	h	b	h	a	b	h
1189	TP307054	GBS-SNP	7	63.347	b	h	h	a	b	b	b	b	h	h	b	h	h	h	h	b	b	a	a	b	h	h	h	h	b	h	b	h	h	a	a	b	h	h	a	a	b	b	b	h	b	h	a	b	h
1190	TP260132	GBS-SNP	7	63.907	b	h	b	a	h	h	b	h	h	h	h	a	b	a	h	b	b	a	a	b	h	h	h	h	b	h	b	h	b	a	h	b	h	h	a	a	b	b	h	h	b	h	a	h	h
1191	TP7905	GBS-SNP	7	65.197	b	a	h	a	b	-	b	h	h	b	b	h	h	b	a	b	b	a	a	b	b	h	h	h	b	h	b	h	h	a	a	b	h	h	a	a	b	b	b	h	b	h	a	b	h
1192	GG_contig18260_606	EST-derived SNP	7	65.694	b	h	h	a	b	b	b	b	h	h	b	h	h	h	h	b	b	a	a	b	h	h	h	h	b	h	b	h	h	a	a	b	h	h	a	a	b	b	b	h	b	h	a	b	h
1193	TP57977	GBS-SNP	7	66.355	b	h	h	a	b	b	b	h	a	h	b	a	a	a	h	b	b	a	a	b	h	a	h	h	b	h	b	h	h	a	a	b	b	a	a	a	b	b	b	h	b	a	a	b	h
1194	TP314953	GBS-SNP	7	66.657	h	h	h	h	b	b	b	h	h	h	b	h	h	h	h	b	b	a	a	b	h	h	h	h	b	h	b	h	h	a	a	b	h	h	a	a	b	b	b	h	b	h	a	b	h
1195	TP243724	GBS-SNP	7	66.983	b	h	h	h	b	b	b	h	h	h	b	h	a	h	h	b	b	a	a	b	h	h	h	h	b	h	b	h	h	a	a	b	h	h	a	a	b	b	b	h	b	h	a	b	h
1196	TP289460	GBS-SNP	7	67.282	b	h	h	a	b	b	b	h	h	h	b	h	h	h	h	b	b	a	a	b	h	h	h	h	b	h	b	h	h	a	-	b	a	h	a	a	b	b	b	h	b	h	a	b	h
1197	TP212371	GBS-SNP	7	67.546	b	h	h	a	b	b	b	h	h	h	b	a	h	a	h	b	b	a	a	b	h	h	h	h	b	h	b	h	h	a	h	b	h	b	a	a	b	b	b	h	b	h	h	b	h
1198	TP156794	GBS-SNP	7	67.816	b	h	h	a	b	b	b	h	h	h	b	a	a	a	h	b	b	a	a	b	h	h	h	h	b	h	b	h	h	a	a	a	h	h	h	a	b	b	b	h	b	h	a	b	h
1199	TP207893	GBS-SNP	7	68.27	b	h	h	a	h	b	b	a	a	h	b	a	h	a	a	b	b	a	a	b	h	h	a	h	b	h	b	h	h	a	a	b	h	h	a	a	b	b	b	h	b	h	a	b	h
1200	TP271417	GBS-SNP	7	68.775	b	h	h	a	b	b	b	a	h	h	b	a	h	a	h	b	b	a	a	b	h	h	h	h	b	h	b	h	h	a	a	b	h	b	a	a	b	b	b	h	b	b	a	b	h
1201	TP345405	GBS-SNP	7	69.102	b	h	h	a	b	b	b	h	h	h	b	a	h	a	h	b	b	a	a	b	h	-	a	h	b	h	b	h	h	a	a	b	h	b	a	a	b	b	b	h	b	h	a	b	a
1202	TP179950	GBS-SNP	7	69.366	b	h	h	a	b	b	b	h	h	h	b	a	h	a	a	b	b	a	h	b	h	b	h	h	b	h	b	h	h	a	a	b	h	h	a	a	b	b	b	h	b	h	a	b	h
1203	TP232454	GBS-SNP	7	69.525	b	a	h	a	b	h	b	h	h	h	b	a	b	a	a	b	b	a	a	b	h	h	h	h	b	a	b	a	h	a	a	b	h	b	a	a	b	b	b	h	b	h	a	b	h
1204	TP189458	GBS-SNP	7	69.663	b	h	h	a	b	b	b	a	h	h	b	a	h	a	h	b	b	a	a	b	b	h	h	h	b	h	b	h	h	a	a	b	b	h	a	a	b	b	b	h	b	h	a	b	h
1205	TP318718	GBS-SNP	7	69.856	b	h	h	a	b	b	b	h	h	h	b	a	h	a	h	b	b	a	a	b	a	h	h	h	b	h	b	h	h	a	a	b	h	h	a	a	b	b	b	a	b	h	a	b	a
1206	TP340134	GBS-SNP	7	70.051	b	h	h	a	b	b	b	h	h	h	b	a	h	a	h	b	b	a	a	b	h	h	h	h	b	h	b	h	h	a	a	b	h	h	a	a	h	b	b	h	b	h	a	b	h
1207	TP351135	GBS-SNP	7	70.207	b	h	h	a	b	b	b	a	h	h	b	a	h	a	h	b	b	a	a	b	h	h	h	h	b	h	b	h	h	a	a	b	h	h	a	a	b	b	b	h	b	a	a	b	h
1208	TP343524	GBS-SNP	7	70.379	b	h	h	a	h	b	b	h	h	h	b	h	h	a	h	b	b	a	a	b	h	h	h	h	b	h	b	h	h	a	a	b	h	h	a	a	b	b	b	h	b	h	a	b	h
1209	TP220614	GBS-SNP	7	70.669	b	h	h	a	b	b	b	h	h	h	b	a	h	a	h	b	b	h	a	b	h	h	h	a	b	h	b	h	h	a	a	b	h	h	a	a	b	b	b	h	b	h	a	b	h
1210	TP128667	GBS-SNP	7	70.845	h	h	h	a	b	b	b	h	h	h	b	a	-	a	h	b	b	a	a	b	h	h	h	h	b	b	b	h	h	a	a	b	h	a	a	a	b	b	b	h	b	h	a	b	h
1211	TP133438	GBS-SNP	7	71.087	h	h	h	a	b	b	b	h	h	h	b	a	h	a	h	b	b	a	a	b	h	b	h	h	b	h	b	h	h	a	a	b	h	h	h	a	b	b	b	h	b	h	h	b	h
1212	TP137738	GBS-SNP	7	71.22	h	b	h	a	b	b	b	h	h	h	b	a	h	a	h	b	b	a	a	b	h	h	h	h	b	h	b	h	h	a	a	b	h	h	a	a	b	b	b	h	b	h	a	b	h
1213	TP24760	GBS-SNP	7	71.491	b	h	h	a	b	b	b	h	h	h	b	a	h	a	h	b	b	h	a	b	h	h	h	h	b	h	b	h	h	a	a	b	h	h	a	a	b	b	b	h	b	h	a	b	h
1214	TP342808	GBS-SNP	7	71.602	b	h	h	a	h	b	b	a	h	h	b	a	h	a	b	b	b	a	a	b	h	h	h	h	b	h	b	h	h	a	a	b	b	h	a	a	b	b	b	h	b	h	a	b	h
[truncated: 1,151 more rows]
[truncated: 71 more columns]

## Sheet: Supplimentary Table S1C
Table S1C Information on markers with high similarity (≥95%) at positions on the linkage map
[truncated: 328 more rows]

[truncated: 4 more sheets: Supplimentary Table S2, Supplementary Table S3, Supplementary Table S4, Supplementary Table S5]
